# Supplementary material for: Gene target discovery with network analysis in Toxoplasma gondii
Source: Sci Rep. 2019 Jan 24;9:646. doi: 10.1038/s41598-018-36671-y (PMC6345969; doi:10.1038/s41598-018-36671-y)
Supplement: Supplementary file 2 — dataset 1 [file 41598_2018_36671_MOESM2_ESM.xls]

## Sheet: GRN links
Regulatory cluster ID	Regulated cluster ID	Link weight	SD	p-value
474	474	0.0398969	0.00411694	1.67136e-274
544	544	0.0408834	0.00426006	2.83376e-264
458	458	0.0338494	0.00365022	6.18849e-262
371	371	0.0349246	0.00363144	3.50951e-255
544	543	0.0334518	0.00357841	1.01183e-253
478	478	0.0330854	0.00357167	1.57917e-252
474	472	0.0247723	0.00263964	2.94568e-250
544	272	0.0294223	0.00317587	2.69839e-247
456	456	0.03166	0.00377487	2.74393e-245
458	457	0.0259728	0.00309685	5.36254e-245
543	543	0.0309062	0.00345009	1.99723e-244
474	156	0.023292	0.00269744	4.18418e-244
474	272	-0.0253842	0.00309029	4.97844e-241
366	366	0.0297299	0.00344612	9.27038e-241
474	473	0.0202395	0.00218881	1.1378e-239
543	544	0.0333306	0.00399809	9.67548e-238
474	27	-0.0218205	0.00234288	1.31109e-237
474	366	0.0294325	0.00351925	2.51524e-236
474	534	0.024776	0.00280814	3.42913e-236
366	474	0.0292509	0.00379942	1.74751e-235
364	364	0.0282708	0.00348375	6.65819e-235
478	263	0.0260131	0.00313102	4.41639e-233
478	480	0.0239999	0.00264905	1.92137e-232
457	457	0.0243538	0.00314605	3.26516e-232
474	544	-0.0287734	0.00398689	6.2242e-232
478	481	0.0264353	0.00298007	7.96795e-232
458	309	-0.0232372	0.00287248	1.20033e-231
458	466	0.0240739	0.00284723	1.1734e-230
376	376	0.0247947	0.00312181	1.22073e-230
371	309	0.0242863	0.00282302	7.09248e-230
371	370	0.0245809	0.00275887	2.25651e-229
474	441	-0.0234013	0.00285074	2.42491e-229
474	182	-0.0187561	0.00225856	3.13589e-229
478	262	0.0238909	0.00270893	6.49665e-229
456	361	-0.0242358	0.00304131	4.83463e-226
544	273	0.02779	0.00326183	1.48432e-225
474	77	-0.0177439	0.00189313	2.40296e-225
458	155	-0.018475	0.00211105	3.40563e-225
371	374	0.0276103	0.00317628	2.22033e-224
263	263	0.0258642	0.00333008	2.74006e-224
363	363	0.024063	0.00299591	7.00255e-224
458	463	0.0205453	0.00232123	2.25267e-223
474	364	-0.0260434	0.00352286	5.58701e-222
544	147	0.0183126	0.00193083	7.94492e-222
458	460	0.0246442	0.0030514	9.79137e-222
371	332	0.0258247	0.00308225	2.41668e-221
457	458	0.025997	0.00355248	3.3696e-221
458	282	0.0213799	0.00266515	4.44837e-221
544	473	-0.0196877	0.00217903	4.9278e-221
458	456	0.025521	0.00342348	1.13438e-220
366	534	0.0217987	0.00261858	2.43905e-220
474	163	0.019002	0.00226831	2.01569e-219
457	279	-0.0215815	0.00297379	7.35977e-219
545	545	0.0228272	0.00323364	1.10524e-218
474	162	0.0158888	0.00171306	1.84496e-218
544	474	-0.0287033	0.00395025	2.42462e-218
376	381	0.02131	0.00271179	8.63343e-218
366	367	0.0231738	0.0028559	1.03221e-217
376	377	0.0204868	0.00281791	3.22409e-217
377	377	0.0201118	0.00274825	4.64721e-217
478	264	0.0196264	0.00231724	4.87976e-217
458	462	0.021331	0.002574	1.2833e-216
458	332	-0.0208968	0.00302229	2.09896e-216
366	361	0.0217147	0.0027945	2.48769e-216
393	393	0.0253983	0.00336534	9.19577e-216
376	375	0.019968	0.00258047	1.30789e-215
458	308	-0.0186524	0.00228187	8.46079e-215
474	76	-0.0152162	0.00167673	1.70451e-213
543	272	0.0240963	0.00308551	2.13009e-213
460	460	0.0239973	0.00313352	2.56105e-213
335	335	0.0250134	0.00309986	4.54618e-213
371	443	0.0229064	0.00283501	5.35337e-213
481	478	0.0262996	0.00352359	8.5637e-213
478	482	0.02	0.00232514	1.83375e-212
458	279	-0.0200348	0.00281805	2.14857e-212
544	16	0.019045	0.00221062	2.17222e-212
474	181	-0.0169758	0.00221823	2.79651e-212
544	393	0.0237144	0.00311992	3.10228e-212
456	402	0.0191865	0.00231442	3.37334e-212
456	469	0.0226207	0.00293212	4.87408e-212
460	458	0.0248035	0.00357998	4.9646e-212
272	272	0.0241768	0.00316089	4.85647e-211
366	211	-0.0196301	0.00241492	5.36534e-211
544	217	0.0205267	0.00235235	6.12046e-211
474	361	0.0216556	0.00290687	6.87597e-211
371	380	0.0207435	0.00266264	9.3609e-211
474	280	0.0207512	0.0027383	1.43672e-210
263	368	-0.0212757	0.00297798	3.20266e-210
458	475	-0.0187496	0.00257527	5.9911e-210
371	335	0.0249695	0.00317428	9.38016e-210
481	481	0.0235267	0.00295194	9.86914e-210
156	156	0.018468	0.00255735	3.40621e-209
544	99	0.0170033	0.00184539	2.01803e-208
544	22	0.0167863	0.00186675	2.54355e-208
371	373	0.0223036	0.00260012	4.16187e-208
458	149	-0.0154311	0.00180222	6.92647e-208
474	160	0.0149403	0.00162842	7.76314e-208
456	211	0.019433	0.0025845	8.45556e-208
374	374	0.0264684	0.00338768	9.36163e-208
273	544	0.0278676	0.00392974	1.08126e-207
272	544	0.0292704	0.00422615	1.16165e-207
544	210	-0.0195965	0.00264421	3.0279e-207
374	371	0.0273128	0.00370549	3.16475e-207
361	456	-0.0240103	0.0034905	4.82646e-207
273	273	0.0242385	0.00303496	7.27969e-207
332	332	0.0236074	0.00299256	8.31607e-207
531	531	0.0246819	0.00308598	9.17249e-207
371	334	0.0205508	0.00242118	1.57286e-206
472	474	0.0249164	0.00387856	4.15425e-206
263	350	-0.0195675	0.00277044	5.57175e-206
263	478	0.0262909	0.00372233	6.71083e-206
474	440	-0.0184085	0.00228484	8.09143e-206
456	458	0.0254246	0.00389936	1.04003e-205
474	73	-0.016343	0.00200762	1.24927e-205
361	361	0.0208721	0.00288643	1.09028e-204
458	185	0.0164445	0.00186438	1.30957e-204
543	481	0.0235	0.00307305	1.68481e-204
456	363	-0.0223288	0.00328798	2.6362e-204
478	543	0.0249626	0.00346481	3.02319e-204
478	499	0.0187528	0.00222266	6.70442e-204
457	475	-0.0183615	0.00262204	8.90256e-204
544	472	-0.0194422	0.00252928	1.08237e-203
376	380	0.020315	0.00272541	1.11653e-203
272	393	0.0224853	0.00307695	1.36584e-203
474	211	-0.0192178	0.00247578	1.79785e-203
474	30	-0.020136	0.00260341	2.53894e-203
456	362	-0.0198513	0.00291386	4.34613e-203
381	376	0.0215221	0.00317796	5.12649e-203
364	474	-0.0260801	0.00389927	7.7286e-203
368	263	-0.021372	0.0031039	7.91866e-203
544	7	0.0164617	0.00201078	2.24178e-202
441	441	0.0204217	0.00281335	1.16118e-201
480	478	0.0237199	0.0032921	2.46339e-201
544	151	0.0207186	0.00252239	2.4758e-201
478	494	0.0165858	0.00186175	4.86896e-201
460	466	0.0202173	0.00275452	6.39504e-201
526	526	0.0206508	0.00307436	1.42299e-200
457	332	-0.0192659	0.00306913	1.48592e-200
363	362	0.0204283	0.00266516	1.70735e-200
466	458	0.0239246	0.00374884	6.07245e-200
393	441	0.0210895	0.00300868	1.10423e-199
262	478	0.0239949	0.00340602	2.14072e-199
544	1	0.0195359	0.00262638	2.49725e-199
377	376	0.0206844	0.00309256	4.85037e-199
458	335	-0.0194699	0.00318875	6.18897e-199
393	263	0.0225466	0.00333517	8.47765e-199
456	184	0.019425	0.0025279	1.90568e-198
366	440	-0.0175576	0.00223874	4.55211e-198
376	398	0.018102	0.00243746	4.62651e-198
457	155	-0.016221	0.00211373	6.2924e-198
456	457	0.0205872	0.00328329	7.24405e-198
466	466	0.0200884	0.00279489	7.89618e-198
543	478	0.0247025	0.00361158	8.39386e-198
363	469	-0.0182388	0.00260899	8.68193e-198
363	456	-0.0225858	0.00344525	1.81725e-197
263	264	0.0183637	0.00242457	2.03851e-197
460	462	0.0193549	0.0025548	2.80592e-197
335	332	0.0224154	0.0029598	3.07666e-197
364	477	-0.0178515	0.00262099	3.96348e-197
543	298	0.0156838	0.00184972	4.74864e-197
267	267	0.0238499	0.00313711	5.25954e-197
366	369	0.0210838	0.00288888	1.03163e-196
456	404	0.0196443	0.00260087	2.75641e-196
544	298	0.0160285	0.00194191	3.24044e-196
366	27	-0.0171975	0.00219538	3.59312e-196
380	376	0.0203804	0.00309606	3.94458e-196
481	480	0.0202564	0.00268348	7.0171e-196
393	272	0.0228457	0.00326593	8.56249e-196
364	30	0.0169539	0.00235618	1.20689e-195
371	308	0.0175672	0.00226348	1.47926e-195
280	280	0.0186613	0.00260611	1.57903e-195
458	186	0.0154389	0.00189368	3.94487e-195
518	518	0.0188323	0.00254314	4.80239e-195
544	299	0.0162055	0.00201246	6.7072e-195
474	78	-0.0154125	0.00181201	7.60302e-195
474	79	-0.0138152	0.00146778	9.19525e-195
332	371	0.0257391	0.00373555	1.38087e-194
534	474	0.0249931	0.00428702	3.04217e-194
456	405	0.0187452	0.00241906	3.43315e-194
457	335	-0.0187404	0.00314347	3.75359e-194
474	299	-0.0159539	0.00200607	3.80706e-194
544	382	-0.0163165	0.00194488	3.92353e-194
376	392	0.018807	0.00280406	6.49332e-194
458	148	-0.0143297	0.00166663	1.71003e-193
543	210	-0.0181416	0.00261184	1.77025e-193
366	370	0.0213845	0.00292492	1.77389e-193
543	147	0.0157345	0.00181674	1.86439e-193
544	213	0.0169297	0.00195171	2.05637e-193
366	472	0.0174594	0.00242766	2.24656e-193
543	262	0.0202117	0.00273629	3.02791e-193
474	273	-0.017995	0.003059	3.94493e-193
366	441	-0.0190676	0.0027874	4.66392e-193
279	279	0.0206145	0.0027872	5.93572e-193
544	27	0.0168847	0.00227344	6.46609e-193
263	393	0.022964	0.00347133	8.28141e-193
374	373	0.0216224	0.0027824	9.93335e-193
544	262	0.0195881	0.00260533	1.8487e-192
456	403	0.0182184	0.00239584	2.74523e-192
376	379	0.0158498	0.00200702	3.18046e-192
478	106	0.016721	0.00214671	3.19357e-192
380	380	0.0188646	0.00264456	3.29042e-192
456	280	-0.0189347	0.00271676	3.98783e-192
544	481	0.0215645	0.00293965	6.43797e-192
458	434	0.0146348	0.00190659	1.02341e-191
478	350	-0.0183519	0.00281956	1.1721e-191
457	371	-0.0207418	0.00372157	1.24781e-191
456	366	-0.0211048	0.00348833	1.58638e-191
458	281	0.0154754	0.00202198	1.71915e-191
478	393	0.0215474	0.00316892	1.75466e-191
156	474	0.0233159	0.00398186	1.77021e-191
460	463	0.0178812	0.0023609	1.80374e-191
531	532	0.0206489	0.00262442	2.35215e-191
363	361	0.0191969	0.00281329	2.41964e-191
381	381	0.0189567	0.00279193	2.77808e-191
335	371	0.0251235	0.00369016	2.98061e-191
366	280	0.0180887	0.00256095	3.10987e-191
282	282	0.0182298	0.00263187	3.27755e-191
367	367	0.0198601	0.00273944	3.48493e-191
335	374	0.0230454	0.00305598	6.09784e-191
543	480	0.0196816	0.00265514	6.32109e-191
458	397	-0.0181493	0.0026645	7.14131e-191
478	498	0.0159409	0.00182965	8.04488e-191
544	154	0.0165927	0.0020771	8.35065e-191
263	106	0.0172293	0.002298	1.31437e-190
263	262	0.0206875	0.00291354	1.73229e-190
376	274	-0.0176481	0.00257418	1.82559e-190
474	257	0.0125476	0.00129517	3.99641e-190
458	526	0.0185304	0.00283749	7.07279e-190
366	456	-0.0212779	0.00334684	7.37044e-190
366	163	0.0162109	0.00220341	1.1811e-189
481	543	0.0234375	0.00352916	1.27611e-189
474	484	0.0170031	0.00239446	1.35221e-189
445	445	0.0193666	0.00259451	3.03288e-189
377	375	0.0172237	0.00252345	3.71366e-189
371	390	0.0174132	0.00233641	4.11629e-189
474	367	0.0198037	0.00277764	7.07697e-189
478	479	0.0175634	0.00213499	7.87885e-189
332	335	0.0221389	0.00306555	7.90364e-189
459	459	0.0226874	0.00328119	1.16599e-188
364	483	-0.0159555	0.00219518	1.63333e-188
458	311	-0.0152514	0.00189994	1.67417e-188
272	543	0.0241393	0.00373559	1.86906e-188
309	309	0.0207148	0.00306045	2.02388e-188
371	477	0.0187267	0.00249856	2.28016e-188
272	474	-0.0249633	0.00411508	3.21563e-188
458	469	0.0188864	0.00263859	5.06533e-188
474	184	-0.0164984	0.00241521	5.19201e-188
279	457	-0.0214373	0.00311662	5.34393e-188
371	458	-0.0226622	0.00367132	5.86458e-188
519	519	0.0193003	0.00277051	6.68263e-188
377	392	0.0179144	0.0027263	8.3012e-188
544	156	-0.0194958	0.00264076	9.55887e-188
474	16	-0.0154047	0.00211527	9.56735e-188
262	263	0.020575	0.00316276	1.14065e-187
366	368	0.0206264	0.00308794	1.17733e-187
441	366	-0.0192377	0.00314263	1.81864e-187
474	518	0.0191859	0.00279614	2.5603e-187
273	272	0.0207343	0.00297531	2.66497e-187
544	23	0.015418	0.00191894	3.348e-187
376	378	0.0148034	0.00195826	4.21824e-187
380	381	0.0180651	0.00266722	4.32329e-187
441	393	0.0211594	0.00318944	4.91912e-187
543	393	0.0208882	0.00312241	5.13827e-187
531	530	0.0209734	0.00272767	5.18197e-187
368	350	0.0194947	0.00276028	5.52723e-187
366	156	0.0167516	0.00263489	6.14118e-187
366	362	0.0196484	0.00278328	7.52007e-187
441	474	-0.0231873	0.00372118	9.1248e-187
443	443	0.019807	0.00273332	1.05716e-186
474	269	-0.0148833	0.00225622	1.2003e-186
374	335	0.0227709	0.00327864	1.21607e-186
381	377	0.0173834	0.00283378	1.40684e-186
272	441	0.0185163	0.00270584	1.69414e-186
377	531	-0.016698	0.00295982	1.94509e-186
377	358	-0.0158221	0.00251811	2.45111e-186
478	396	0.017431	0.00236927	3.7668e-186
544	82	0.015225	0.0018997	4.1541e-186
458	187	0.015079	0.00181275	4.93639e-186
474	82	-0.0147774	0.00187016	1.19131e-185
363	346	0.0157665	0.00202782	1.19486e-185
460	209	0.017984	0.00247305	1.30923e-185
478	368	-0.018128	0.00284958	2.68643e-185
361	469	-0.0176199	0.00273616	4.11473e-185
481	262	0.019039	0.0026327	7.17947e-185
458	306	-0.0144875	0.00173185	9.94447e-185
474	121	0.0134139	0.0017538	1.1514e-184
478	493	0.0142346	0.00159666	2.21101e-184
262	262	0.0187859	0.00258097	2.78203e-184
338	338	0.0186544	0.00261513	3.57173e-184
480	481	0.0201932	0.00278244	3.68237e-184
370	371	0.0246002	0.00377789	3.95526e-184
480	480	0.0183202	0.00246118	4.67217e-184
211	366	-0.0199054	0.00341021	9.29053e-184
544	182	0.0178257	0.00226071	9.34348e-184
375	376	0.0204129	0.00343893	1.51076e-183
381	375	0.0170172	0.00259286	2.2849e-183
156	269	-0.0139854	0.00208876	2.76685e-183
273	267	0.021363	0.00287154	3.20344e-183
442	442	0.0208153	0.00305319	4.66373e-183
273	151	0.0183432	0.00231875	6.50347e-183
543	99	0.0152936	0.00183172	8.95099e-183
282	458	0.0214925	0.00368671	1.05652e-182
371	333	0.0166783	0.00201406	1.13283e-182
364	365	0.0170308	0.00245987	1.45645e-182
364	518	-0.0170053	0.00256469	1.46871e-182
393	396	0.0174674	0.00245181	1.92622e-182
332	309	0.0196687	0.00294883	3.16668e-182
469	469	0.0187545	0.00273364	3.48202e-182
371	354	0.0196006	0.00271544	3.49451e-182
392	377	0.0175533	0.00298194	3.56457e-182
474	80	-0.013033	0.00147311	4.51687e-182
458	363	-0.0184954	0.00294793	5.53404e-182
543	299	0.015117	0.00195562	7.08087e-182
309	458	-0.0226948	0.0038679	7.38531e-182
462	458	0.0212785	0.00365797	8.08393e-182
393	394	0.0168497	0.00225937	8.42297e-182
393	262	0.0195877	0.00284318	9.10352e-182
374	332	0.0213179	0.00307484	1.10673e-181
519	520	0.0177133	0.00253908	1.13654e-181
456	185	0.0156265	0.00203608	1.51951e-181
263	441	0.0195274	0.00308888	3.03759e-181
370	370	0.0200832	0.00289315	3.13749e-181
534	366	0.0220525	0.00355637	3.29837e-181
478	476	0.0186305	0.00264912	3.83578e-181
371	457	-0.0208373	0.00314031	3.94036e-181
457	309	-0.0177057	0.00287229	4.8203e-181
456	309	-0.0186552	0.00312135	5.18213e-181
350	350	0.0198879	0.00300576	7.61654e-181
156	272	-0.018056	0.00309725	1.09193e-180
364	476	-0.0167614	0.00268837	1.1176e-180
460	457	0.0180265	0.00310701	1.2124e-180
466	460	0.0199036	0.00302646	5.40256e-180
478	108	0.0153725	0.00204347	7.82696e-180
457	456	0.0209106	0.00355207	1.2236e-179
362	363	0.0203343	0.00330125	1.67771e-179
478	495	0.0146954	0.0017972	2.84819e-179
457	434	0.0143647	0.00204203	4.05238e-179
376	283	-0.0158449	0.0020997	5.72323e-179
460	404	0.0179401	0.00254456	6.79663e-179
478	216	0.0175682	0.00221489	8.05048e-179
456	279	-0.0173911	0.00300084	1.1447e-178
263	396	0.0173537	0.00249965	1.25327e-178
309	371	0.0240877	0.00381783	1.43603e-178
371	366	0.0212587	0.0034246	1.67733e-178
460	464	0.0175865	0.00241489	1.8952e-178
458	236	0.0144336	0.00202651	1.95719e-178
543	217	0.0178254	0.00234224	2.0853e-178
466	462	0.0176269	0.00251955	2.2211e-178
456	367	-0.0172799	0.00287488	2.29466e-178
350	263	-0.0195402	0.00330243	3.01243e-178
392	364	-0.0188176	0.00308557	3.04152e-178
371	265	0.0179299	0.00226678	5.64952e-178
156	543	-0.0185389	0.00335437	7.58619e-178
367	368	0.0185726	0.00279699	8.70729e-178
282	526	0.0171873	0.00277396	1.00362e-177
381	380	0.0181294	0.00278187	1.18761e-177
441	534	-0.0166296	0.002601	1.48483e-177
367	369	0.0184173	0.00266134	1.49893e-177
543	263	0.0194682	0.00313961	1.59077e-177
369	369	0.0186819	0.00273472	1.86955e-177
280	474	0.0209085	0.00382231	2.45543e-177
371	476	0.0178061	0.00251261	2.84076e-177
474	456	-0.0206391	0.00354062	3.33294e-177
474	22	-0.0138278	0.0018098	3.79793e-177
441	440	0.0155304	0.00222799	4.11685e-177
356	356	0.0188702	0.00268922	4.68136e-177
534	534	0.0187207	0.00288937	6.03102e-177
335	151	0.0180678	0.00236376	8.31851e-177
371	67	-0.0154848	0.00185312	1.06834e-176
371	283	-0.0157859	0.00212366	1.10011e-176
361	366	0.0213952	0.00351663	1.42852e-176
371	372	0.0182018	0.00232906	1.55432e-176
445	443	0.0184625	0.00260747	1.6807e-176
367	361	0.0179905	0.00285307	2.27779e-176
472	472	0.0162108	0.00245324	2.82703e-176
361	474	0.0212164	0.00394761	4.94319e-176
364	390	-0.0163615	0.00251565	5.61224e-176
335	373	0.0190609	0.00249571	7.03365e-176
361	211	-0.016869	0.00246049	7.40314e-176
469	361	-0.0179846	0.00285867	7.50682e-176
332	334	0.017727	0.00233835	7.6085e-176
376	545	0.0167126	0.00290922	8.29799e-176
273	335	0.0206461	0.00300459	8.7012e-176
369	366	0.0213616	0.00353518	1.27456e-175
376	399	0.0150763	0.00215212	1.43454e-175
335	273	0.0207123	0.0029547	1.84663e-175
544	267	0.0214249	0.00308029	2.25127e-175
273	543	0.0213022	0.00338256	2.32087e-175
441	368	-0.0172641	0.00285827	2.98198e-175
545	539	-0.0146033	0.00221108	3.17774e-175
262	393	0.0196824	0.00311641	5.84254e-175
377	274	-0.0162024	0.00252646	5.97087e-175
361	280	0.0170556	0.00264372	6.3533e-175
376	278	-0.0153193	0.00222326	6.6897e-175
362	362	0.0190466	0.00290862	9.24111e-175
370	366	0.0216666	0.00364722	1.14214e-174
456	236	0.0150337	0.00225711	1.31589e-174
375	377	0.0173032	0.00310643	1.49433e-174
474	48	-0.0136191	0.0016269	1.53145e-174
377	545	0.0165614	0.00289876	1.62457e-174
443	371	0.0227753	0.0035944	3.17292e-174
375	375	0.017345	0.002888	3.66135e-174
332	354	0.018529	0.00260546	4.00082e-174
374	372	0.0185823	0.00248238	4.51831e-174
543	473	-0.0158258	0.00212159	5.82367e-174
443	445	0.0185742	0.00272454	7.39966e-174
335	267	0.020894	0.00297368	8.69457e-174
361	363	0.0190279	0.00310743	1.97714e-173
366	78	-0.0141212	0.00180042	2.00009e-173
381	398	0.0165554	0.00255213	2.10706e-173
371	444	0.0175989	0.00243172	3.28005e-173
364	322	0.0139385	0.0020724	4.81208e-173
458	237	0.0130362	0.00160367	5.36173e-173
184	456	0.0199684	0.00348957	5.48911e-173
376	307	0.0145273	0.00223846	6.04051e-173
456	463	0.0168805	0.0024709	7.24471e-173
543	474	-0.0222349	0.00390714	7.80427e-173
267	273	0.0212314	0.00317236	1.49612e-172
368	106	-0.0151456	0.00220795	1.64528e-172
544	260	-0.0159533	0.00204513	2.99624e-172
478	395	0.0152118	0.00197545	3.81051e-172
364	472	-0.0165686	0.00246524	4.09613e-172
156	267	-0.0153723	0.00297153	4.39189e-172
366	77	-0.0136098	0.00175384	6.55563e-172
332	458	-0.0208754	0.00369098	9.36793e-172
280	441	-0.0171541	0.00278367	1.3129e-171
544	441	0.0175928	0.00279916	1.45702e-171
456	459	0.0204839	0.00315536	1.62809e-171
519	515	0.0162287	0.00238012	1.75057e-171
526	282	0.0171303	0.00278534	1.93595e-171
441	263	0.0192465	0.00323982	2.04611e-171
366	322	-0.0161204	0.0021643	2.46521e-171
457	466	0.0171515	0.00264197	2.75852e-171
392	376	0.0186843	0.00331593	2.88596e-171
544	110	0.0146762	0.00181193	2.88828e-171
210	210	0.0172399	0.00264391	3.23009e-171
350	368	0.0189787	0.00306895	3.34139e-171
544	478	0.0208012	0.00339089	5.29089e-171
374	265	0.0180659	0.00244043	5.44046e-171
363	310	0.0144914	0.00196173	6.04941e-171
354	354	0.0183189	0.00261548	6.07632e-171
376	400	0.0146552	0.0020936	7.87808e-171
543	273	0.0211441	0.003195	9.15399e-171
460	459	0.0199156	0.00301447	1.01662e-170
474	405	-0.0148137	0.00235153	1.0341e-170
280	361	0.0175957	0.00287809	1.07482e-170
367	362	0.0181387	0.00275022	1.11646e-170
393	544	0.0237742	0.00415391	1.40181e-170
369	368	0.0187192	0.00301152	1.48217e-170
368	441	-0.0171529	0.00280978	1.80195e-170
335	265	0.0172398	0.00221541	1.83226e-170
363	367	0.0179301	0.0026993	2.10825e-170
156	393	-0.017675	0.00314905	2.5709e-170
376	390	0.0163358	0.00242042	2.75282e-170
262	543	0.0203173	0.00324809	3.12414e-170
374	267	0.0218104	0.00332517	3.21174e-170
531	529	0.0171716	0.00218563	3.50498e-170
518	483	0.0154083	0.00212772	3.5884e-170
376	387	0.01429	0.00197222	4.38313e-170
543	156	-0.0182552	0.00270179	5.52218e-170
363	211	-0.0158902	0.00230307	5.59562e-170
373	374	0.0213462	0.00314529	5.90313e-170
481	263	0.01855	0.00308306	7.90073e-170
380	398	0.0157904	0.00241	8.24817e-170
481	482	0.0167289	0.00235389	8.4712e-170
531	528	0.0172877	0.00222136	9.26999e-170
544	216	0.0169426	0.00220879	1.02335e-169
361	156	0.0153775	0.00264269	1.03639e-169
368	366	0.0208577	0.00357037	1.22122e-169
458	461	0.0164289	0.00227624	1.52073e-169
530	531	0.0211426	0.00316766	1.83365e-169
398	376	0.0180111	0.00317599	2.50964e-169
397	397	0.0174305	0.00274726	2.59432e-169
393	264	0.0161379	0.00241353	2.94636e-169
456	460	0.0193816	0.00315858	3.2487e-169
371	155	0.0153339	0.00209871	3.46208e-169
531	465	0.0180575	0.00253982	3.92887e-169
481	216	0.0166361	0.00213147	4.10019e-169
210	543	-0.0181783	0.00350594	5.47398e-169
267	335	0.0207126	0.00319882	5.71251e-169
262	481	0.0191063	0.00284103	5.92884e-169
460	465	0.0184036	0.00264425	6.31795e-169
393	368	-0.017292	0.00302283	7.77284e-169
366	535	0.0166024	0.0022235	9.37111e-169
474	147	-0.0132415	0.00181981	9.99483e-169
459	460	0.0197671	0.00328671	1.35751e-168
404	456	0.0200413	0.00364072	1.36981e-168
543	501	0.0152211	0.00207305	1.85865e-168
369	367	0.0182052	0.0028237	1.94389e-168
466	282	0.0165113	0.00267689	2.08637e-168
393	478	0.0217089	0.0037319	2.67854e-168
368	478	-0.0183556	0.00355238	2.98318e-168
156	544	-0.0195323	0.00399515	3.50532e-168
366	344	0.0144183	0.00197373	4.30774e-168
456	468	0.0157855	0.0022222	6.40618e-168
368	393	-0.0173802	0.00312774	7.03156e-168
264	263	0.0185521	0.00313559	7.94236e-168
211	361	-0.0171558	0.0028202	1.45112e-167
442	448	0.0180147	0.00276721	1.75678e-167
469	363	-0.0180082	0.00318194	1.80863e-167
267	268	0.0183869	0.00248663	2.01645e-167
463	458	0.0202546	0.00382272	2.1839e-167
445	442	0.0182714	0.00273252	2.47528e-167
211	456	0.0195164	0.00352787	3.00062e-167
361	402	-0.0145326	0.00214694	3.25116e-167
480	543	0.0198025	0.00317997	3.26209e-167
458	154	-0.0141157	0.00208303	3.37426e-167
457	186	0.0135384	0.00182594	3.53139e-167
459	404	0.0174654	0.00266784	4.66008e-167
381	392	0.0164961	0.00281992	4.86188e-167
459	456	0.0202736	0.00375778	5.38457e-167
210	544	-0.0196482	0.00406977	5.6676e-167
462	466	0.0176677	0.00289113	6.09846e-167
363	468	-0.0138251	0.0020547	7.35556e-167
545	278	-0.0153271	0.00237967	7.60609e-167
274	274	0.0172749	0.00273447	9.98178e-167
377	378	0.0134407	0.00191678	1.09192e-166
448	448	0.0172401	0.0025584	1.20075e-166
457	374	-0.0157021	0.00326455	1.47024e-166
362	361	0.0178561	0.003056	1.48245e-166
211	367	-0.015813	0.00273933	1.58687e-166
458	380	-0.0165338	0.00275076	2.21081e-166
366	363	0.0185592	0.00315768	2.35837e-166
332	374	0.0214422	0.00327004	2.43756e-166
371	148	0.0132044	0.00161876	2.93497e-166
474	368	0.0177328	0.00283106	3.27862e-166
332	457	-0.0193296	0.00310889	3.51022e-166
363	309	0.017173	0.00263057	3.67708e-166
273	217	0.016342	0.00215536	4.23888e-166
263	369	-0.0156699	0.00272239	4.45051e-166
457	460	0.0181579	0.00288112	4.85597e-166
374	334	0.017275	0.0024063	6.88074e-166
458	209	0.0164742	0.00246377	6.8956e-166
263	108	0.0148658	0.00214475	7.57549e-166
481	499	0.0158386	0.00217418	9.56895e-166
267	374	0.0215124	0.00330747	9.82003e-166
442	452	0.0168443	0.00256684	1.28567e-165
462	460	0.0191246	0.00318432	2.10695e-165
466	464	0.0165234	0.00237497	2.11411e-165
367	474	0.0202037	0.00401133	2.11605e-165
156	441	-0.0168444	0.00284134	2.53879e-165
532	531	0.0209208	0.00321365	2.65664e-165
442	445	0.018513	0.00290837	2.84244e-165
466	397	-0.0159925	0.00264967	3.13702e-165
282	308	-0.0148201	0.00227896	3.57297e-165
211	211	0.0152397	0.00241481	4.13826e-165
441	280	-0.0169976	0.00281698	4.14282e-165
272	27	0.0148306	0.00224826	5.20481e-165
460	456	0.0191631	0.00349127	6.17987e-165
511	511	0.0170603	0.00251531	7.77826e-165
262	264	0.0152678	0.00224789	1.22303e-164
402	456	0.0194277	0.00358051	1.3502e-164
6	6	0.015299	0.00261763	1.60718e-164
545	375	0.0160149	0.00273137	1.69576e-164
518	474	0.019304	0.00377425	2.00201e-164
477	477	0.0170925	0.00255596	2.17971e-164
545	277	-0.0144339	0.00213442	2.33599e-164
350	478	-0.0183332	0.00366505	2.65948e-164
371	376	0.0172678	0.00309078	3.12015e-164
543	154	0.0144747	0.00195103	3.51949e-164
393	397	0.0169052	0.00271094	3.96069e-164
398	381	0.0163642	0.00271504	4.52466e-164
367	211	-0.0159423	0.00243603	4.88233e-164
393	543	0.0210691	0.00364796	5.22087e-164
374	443	0.0180215	0.00276204	6.09148e-164
335	457	-0.0190203	0.00308041	1.02231e-163
274	545	-0.0187724	0.00296788	1.06465e-163
267	151	0.0175264	0.00247294	1.07131e-163
272	273	0.0205852	0.00322071	1.07537e-163
456	440	0.0149238	0.00230852	1.12797e-163
363	344	0.013639	0.00181358	1.28252e-163
373	371	0.0219871	0.00368893	1.30177e-163
377	532	-0.0135224	0.00249319	1.31383e-163
457	154	-0.0135835	0.00198865	1.94165e-163
361	362	0.0176911	0.00278819	2.31369e-163
380	390	0.0155736	0.00233431	2.42265e-163
371	211	-0.0157065	0.00238138	3.22046e-163
474	369	0.0173494	0.00267602	3.62443e-163
481	479	0.016023	0.00217297	3.71734e-163
531	533	0.0189275	0.00274113	3.89775e-163
362	367	0.01788	0.00285802	6.16173e-163
543	216	0.017021	0.0023618	6.32856e-163
262	480	0.0168554	0.00248764	6.35484e-163
27	474	-0.0218519	0.00412911	6.88198e-163
335	397	0.0169831	0.00276447	7.96496e-163
476	476	0.017169	0.00264179	9.47425e-163
472	544	-0.0196245	0.00420935	9.53837e-163
282	309	-0.0163063	0.00291868	1.00797e-162
544	335	0.0203018	0.00324804	1.24714e-162
371	381	0.0161306	0.00267718	1.28299e-162
474	289	0.0136356	0.00185562	1.40561e-162
375	381	0.0170833	0.00297872	3.59817e-162
367	363	0.0180757	0.00312264	3.60348e-162
448	442	0.0178676	0.00273007	3.65741e-162
368	264	-0.014603	0.00225441	3.92756e-162
361	403	-0.0140811	0.00222466	7.50785e-162
309	308	0.0157293	0.00242603	7.8784e-162
361	440	-0.0150581	0.00225286	9.62196e-162
376	386	0.0154674	0.00232484	1.07299e-161
364	399	-0.0152434	0.00228951	1.21472e-161
457	373	-0.0138618	0.0026962	1.22411e-161
459	184	0.0167139	0.00259202	1.40396e-161
543	382	-0.0139375	0.00181388	1.48054e-161
156	481	-0.0150686	0.00287359	1.5801e-161
332	333	0.0151543	0.00193274	1.68807e-161
441	27	0.0142205	0.00212797	1.69635e-161
376	397	0.0160776	0.00251716	1.72697e-161
362	456	-0.0199307	0.00381853	1.75338e-161
526	332	-0.01615	0.00327614	1.90279e-161
480	262	0.016711	0.00248328	2.38003e-161
380	375	0.0152817	0.00257974	2.6324e-161
30	30	0.0149185	0.00250167	2.79705e-161
156	216	-0.0126965	0.00214218	3.27008e-161
445	452	0.0156596	0.00229925	3.6498e-161
282	281	0.013468	0.00198027	4.16996e-161
352	352	0.0176071	0.00270252	4.37313e-161
519	513	0.0161738	0.00246392	4.85452e-161
335	334	0.0167682	0.0023509	5.49189e-161
393	108	0.0144548	0.00210836	6.40977e-161
371	149	0.0140545	0.00183047	9.57601e-161
362	366	0.0196433	0.00347274	1.11803e-160
441	272	0.018723	0.00308828	1.20742e-160
466	457	0.0168664	0.00331236	1.42313e-160
474	469	-0.0155116	0.00270298	1.74801e-160
544	480	0.0169759	0.00257769	1.94888e-160
370	309	0.0176162	0.00289807	2.00716e-160
474	210	0.0161214	0.00254756	2.16835e-160
457	149	-0.0126624	0.00180355	2.66996e-160
358	358	0.0176075	0.00260224	2.96288e-160
531	527	0.0161416	0.00214216	3.29616e-160
398	398	0.0150666	0.00239195	5.84582e-160
393	110	0.0144665	0.00192868	7.85401e-160
364	366	-0.0176693	0.00346375	8.16787e-160
375	274	-0.0164831	0.00295523	8.52423e-160
443	380	0.016632	0.00276176	8.68311e-160
361	184	-0.0143453	0.00238152	9.9226e-160
473	474	0.0199831	0.00414159	1.22095e-159
263	355	-0.0138375	0.00224538	1.37345e-159
530	530	0.0189642	0.00279764	1.48675e-159
441	367	-0.0149075	0.00262181	1.53247e-159
272	263	0.0175545	0.00305008	1.59931e-159
338	352	0.0170703	0.00257422	2.36978e-159
474	100	0.0122601	0.00188549	2.67671e-159
474	63	-0.0125161	0.00186403	3.30585e-159
279	475	0.0170653	0.00262263	3.545e-159
475	475	0.0166617	0.00249602	3.54861e-159
380	377	0.0154109	0.00293992	3.8039e-159
398	377	0.0150313	0.00282096	3.86237e-159
478	261	0.0130822	0.00172782	3.91672e-159
519	516	0.0154929	0.00229434	4.28751e-159
282	466	0.0167904	0.00281313	4.38256e-159
534	441	-0.0167102	0.00295427	5.24133e-159
459	405	0.0163569	0.00248635	5.46821e-159
462	462	0.0165792	0.0026365	7.87128e-159
272	210	-0.0152135	0.002558	7.89843e-159
533	533	0.018328	0.00265564	9.47009e-159
544	181	0.0161291	0.00225979	1.0648e-158
363	354	0.0173586	0.00259685	1.17998e-158
458	307	-0.0151903	0.0021145	1.21357e-158
377	356	-0.0144512	0.00263714	1.22678e-158
366	160	0.0123058	0.00160987	1.23264e-158
364	77	0.0133444	0.00180718	1.26295e-158
361	367	0.017522	0.00285136	1.30257e-158
544	457	-0.0193791	0.00332949	1.35985e-158
477	476	0.0165047	0.00252677	1.37948e-158
457	273	-0.01476	0.00305451	1.75135e-158
440	366	-0.0178852	0.00357414	2.21745e-158
377	398	0.0152416	0.00248051	2.51757e-158
371	367	0.017167	0.0027471	2.7795e-158
371	397	0.0161464	0.00260958	3.27027e-158
526	458	0.0185165	0.00358009	3.38561e-158
272	82	0.0132983	0.00178734	3.95302e-158
272	156	-0.0177048	0.00281045	3.99825e-158
366	473	0.0132967	0.00204883	4.82727e-158
211	370	-0.0148902	0.00281631	4.98668e-158
1	1	0.015496	0.00241399	5.09375e-158
469	458	0.0187499	0.00366031	5.43608e-158
456	401	0.0134434	0.0017555	5.68299e-158
156	262	-0.0145268	0.00259137	5.99853e-158
272	473	-0.0153143	0.0022645	6.42573e-158
466	463	0.0154221	0.00233968	7.59575e-158
381	379	0.0139219	0.00205705	7.7592e-158
473	544	-0.0193962	0.00431508	7.78772e-158
518	364	-0.017066	0.00310357	7.96136e-158
374	370	0.0176324	0.00274179	1.05735e-157
392	381	0.0163566	0.00286348	1.17097e-157
396	393	0.0175712	0.00293686	1.96853e-157
368	210	0.0162141	0.00264273	2.21196e-157
445	444	0.0159227	0.00224296	2.24164e-157
481	494	0.0142004	0.00190986	2.34353e-157
526	335	-0.0158026	0.00333028	2.98057e-157
544	246	-0.0124722	0.00152095	3.19097e-157
371	282	-0.0161677	0.00269803	3.34283e-157
377	307	0.0134627	0.00221507	3.48741e-157
518	519	0.0163384	0.00263124	3.5065e-157
279	458	-0.0200625	0.0039118	3.52067e-157
442	446	0.0161162	0.00238399	3.69879e-157
469	211	0.0146987	0.00240988	3.83289e-157
393	474	-0.0211467	0.00410946	3.87589e-157
478	65	-0.0123766	0.0013752	4.86216e-157
356	358	0.0174217	0.00261548	5.29858e-157
380	392	0.015845	0.00286068	5.36371e-157
531	358	0.0173941	0.00260823	6.24885e-157
542	542	0.017381	0.0025525	6.33828e-157
518	515	0.0148764	0.00225736	6.53785e-157
361	468	-0.0133549	0.00208448	7.06057e-157
163	474	0.0192553	0.00401073	9.24244e-157
335	458	-0.0196085	0.00378039	9.25943e-157
397	466	-0.0162604	0.00291087	9.47326e-157
156	263	-0.0166598	0.00303038	9.61334e-157
272	262	0.0171383	0.00271882	9.68247e-157
376	508	-0.0134235	0.00207424	1.03305e-156
267	265	0.0168123	0.00234981	1.03665e-156
211	362	-0.0150239	0.00272674	1.19997e-156
457	217	-0.0132713	0.00234982	1.25839e-156
456	474	-0.0205076	0.00392411	1.4119e-156
368	355	0.0158055	0.00239341	1.57697e-156
5	5	0.0149727	0.00235023	1.58781e-156
393	395	0.014482	0.00201945	1.92103e-156
282	335	-0.0152441	0.00317578	2.25193e-156
364	534	-0.0150307	0.00259188	2.3368e-156
545	540	-0.0145473	0.00272334	3.00278e-156
474	483	0.0153322	0.00236992	4.00423e-156
273	268	0.0170557	0.0023077	4.71039e-156
380	379	0.0135567	0.00197092	4.80726e-156
545	358	-0.0145169	0.00281978	4.80997e-156
264	478	0.0199888	0.00358401	5.06846e-156
371	445	0.0177347	0.00289477	5.62475e-156
534	280	0.0161993	0.00282277	5.66738e-156
544	279	0.0182939	0.0030398	5.77172e-156
465	460	0.0185077	0.00324957	5.88504e-156
543	264	0.0148405	0.00228179	6.4464e-156
156	182	-0.0125944	0.00212224	7.03267e-156
543	494	0.0139158	0.00184318	8.16337e-156
477	364	-0.0180972	0.00349062	8.70242e-156
377	527	-0.0120042	0.00202087	9.55391e-156
519	514	0.0155165	0.00228101	1.02731e-155
475	457	-0.0181932	0.00302971	1.13059e-155
282	397	-0.0152137	0.00262108	1.19937e-155
338	337	0.0143907	0.00202879	1.21044e-155
380	399	0.0138533	0.00214839	1.2886e-155
377	278	-0.0139053	0.0021564	1.31997e-155
456	364	0.0177663	0.00325012	1.32947e-155
443	444	0.0160626	0.00232262	1.39169e-155
361	441	-0.0157556	0.00273331	1.49595e-155
371	399	0.0134691	0.00202552	1.53919e-155
545	280	-0.0162037	0.00279774	1.63896e-155
363	360	0.0162658	0.00245201	1.82716e-155
519	517	0.0152066	0.00229534	2.10721e-155
544	263	0.0171186	0.00301738	2.12742e-155
352	338	0.0167158	0.00269777	2.47981e-155
366	469	-0.0149347	0.00263732	2.67066e-155
520	519	0.0175859	0.00308009	3.20177e-155
156	478	-0.0165481	0.00338066	3.91888e-155
282	332	-0.0148548	0.00303565	3.96032e-155
272	472	-0.015819	0.00260167	4.71175e-155
403	456	0.0179848	0.00341555	6.07762e-155
367	370	0.0175356	0.00277557	6.23497e-155
263	440	0.0147206	0.00242024	6.776e-155
457	463	0.014902	0.00223069	7.50802e-155
263	480	0.0171664	0.00276546	8.14088e-155
480	263	0.0167158	0.00290339	9.93108e-155
464	466	0.0163576	0.00277852	1.04437e-154
458	71	-0.0120662	0.00140582	1.10734e-154
280	534	0.0162728	0.0026862	1.36574e-154
459	458	0.0190735	0.00387427	1.48639e-154
332	308	0.0147966	0.00227702	1.70522e-154
472	272	-0.0160264	0.00319297	1.70777e-154
27	366	-0.0175005	0.0035687	1.73515e-154
263	210	-0.0155753	0.00277312	1.91392e-154
445	386	0.0146587	0.00220909	2.19033e-154
375	545	0.0163505	0.00336741	3.02053e-154
379	376	0.0160537	0.00297189	5.22273e-154
309	332	0.0193341	0.00322553	5.56736e-154
263	367	-0.0151565	0.0028307	5.88978e-154
396	263	0.0172898	0.00311108	6.04805e-154
513	513	0.0159537	0.00254472	6.22096e-154
459	465	0.0180417	0.00288291	6.98216e-154
354	363	0.0171071	0.00303403	8.47452e-154
364	380	-0.016216	0.00295509	8.74214e-154
530	532	0.0179054	0.002686	9.1352e-154
540	540	0.0167001	0.00255503	9.21255e-154
405	456	0.0186325	0.00366746	1.29812e-153
380	371	0.0204883	0.00352225	1.35462e-153
442	447	0.0168747	0.00265809	1.40559e-153
544	394	0.0145734	0.00211306	1.6701e-153
456	433	0.0124749	0.00172321	1.6828e-153
267	272	0.0185224	0.00321621	1.83841e-153
544	221	0.0166719	0.00232838	1.87932e-153
30	474	-0.020576	0.00405474	2.20282e-153
461	460	0.0173227	0.00293107	2.20819e-153
459	469	0.0171872	0.0029619	2.32521e-153
441	361	-0.0160595	0.00282148	3.22856e-153
156	100	0.0115053	0.00173701	3.57186e-153
458	211	0.014504	0.0024286	3.66437e-153
371	362	0.0166968	0.00271228	4.01008e-153
367	534	0.0161817	0.00269067	4.32339e-153
404	460	0.0181723	0.00322255	5.79732e-153
363	366	0.0184871	0.00332687	6.57311e-153
474	459	-0.01478	0.00301452	6.8864e-153
478	217	0.0161067	0.00233449	9.07384e-153
458	362	-0.0144456	0.00262971	1.23418e-152
456	370	-0.0148077	0.00292145	1.26913e-152
335	217	0.0159097	0.00227247	1.33892e-152
380	283	-0.01418	0.00206744	1.48472e-152
534	472	0.0155332	0.00276903	1.49899e-152
478	267	0.0194772	0.0030878	1.94004e-152
519	526	0.015265	0.00279132	2.03922e-152
393	156	-0.0172891	0.00281269	2.15192e-152
520	520	0.0164929	0.00283951	2.40008e-152
280	440	-0.0144469	0.00223749	2.67966e-152
476	364	-0.0167717	0.00315734	3.2381e-152
545	531	-0.0147621	0.00329485	3.52768e-152
263	481	0.0189098	0.00320764	3.53634e-152
457	151	-0.0129441	0.00242533	4.00484e-152
364	163	-0.0147752	0.00231553	5.6527e-152
456	467	0.0127797	0.00178125	6.22856e-152
458	402	0.014104	0.00210696	6.45624e-152
443	390	0.0149463	0.00236325	7.1649e-152
335	475	0.0164374	0.00258288	8.63188e-152
267	544	0.0216282	0.00415062	8.89705e-152
474	60	-0.0121165	0.00182065	1.44111e-151
543	7	0.0129317	0.00188167	1.65476e-151
544	98	0.0120752	0.00139338	1.68625e-151
544	150	0.0139126	0.00174876	1.80758e-151
370	367	0.0172825	0.00295125	2.06327e-151
366	364	-0.0174251	0.00339889	2.19399e-151
442	449	0.0161585	0.00252269	2.50521e-151
363	458	-0.0184387	0.00357188	3.56029e-151
474	382	0.0125878	0.0018894	3.68059e-151
381	274	-0.0145731	0.00254072	4.44991e-151
458	67	0.0120698	0.0019213	4.56767e-151
373	373	0.0176191	0.00259122	5.20842e-151
361	405	-0.0134402	0.00231525	5.44772e-151
209	460	0.0179634	0.00320811	5.92758e-151
404	404	0.0158726	0.00252222	6.55004e-151
210	272	-0.0153303	0.00305794	6.5564e-151
519	518	0.016186	0.00277996	6.71967e-151
155	458	-0.0187446	0.0036839	7.01926e-151
545	293	-0.0124423	0.00195042	7.69531e-151
441	156	-0.0165323	0.00259576	7.94555e-151
474	102	0.0113678	0.00145984	8.33464e-151
460	186	0.0129081	0.00188511	8.6703e-151
332	526	-0.0162311	0.00272821	9.51301e-151
309	282	-0.0161108	0.00283161	9.69115e-151
335	309	0.0171014	0.00297453	1.08708e-150
376	282	-0.0155083	0.00263114	1.2656e-150
466	461	0.0151252	0.00223292	1.63783e-150
366	540	0.0163587	0.00251432	2.16201e-150
392	375	0.0151433	0.00278495	2.4441e-150
363	106	-0.0138324	0.00221784	2.52113e-150
518	534	0.0155255	0.00253471	2.97565e-150
519	507	0.0144513	0.00219341	3.55548e-150
368	440	-0.0145165	0.00230212	3.561e-150
476	477	0.0163625	0.00263881	4.6851e-150
475	279	0.0169301	0.00273495	4.7942e-150
217	544	0.0206713	0.00388923	5.14548e-150
267	269	0.0159249	0.00229832	5.96093e-150
448	449	0.0154112	0.00229984	6.53117e-150
308	458	-0.0184784	0.00362436	6.58304e-150
545	376	0.0166341	0.00327556	6.89681e-150
474	270	-0.011806	0.00182365	7.51907e-150
380	443	0.0165558	0.00261637	8.60119e-150
267	217	0.0159391	0.00233803	8.83613e-150
532	532	0.0177471	0.00272547	8.9259e-150
267	481	0.018713	0.00320858	9.82727e-150
267	373	0.0178869	0.00271375	1.32163e-149
457	67	0.0120955	0.00195431	1.32957e-149
364	371	-0.0167348	0.00392018	1.42636e-149
531	542	0.0170406	0.00260256	1.52832e-149
404	458	0.0189034	0.00398675	1.60855e-149
457	477	-0.0140088	0.00258455	1.6189e-149
543	368	-0.0153061	0.00288317	1.65194e-149
464	460	0.0171887	0.00298634	1.9966e-149
356	5	0.0145604	0.00235847	2.4889e-149
481	544	0.021195	0.00409481	3.2315e-149
398	380	0.0156539	0.0026885	3.42917e-149
544	501	0.0147213	0.00226971	3.55706e-149
371	281	-0.0138961	0.00203226	3.75274e-149
474	1	-0.0145229	0.00252845	3.93782e-149
374	268	0.0176091	0.00263781	4.09704e-149
481	498	0.0137297	0.00183531	4.10247e-149
272	394	0.0142491	0.00208351	4.3045e-149
366	226	0.0121449	0.00145563	4.42343e-149
482	478	0.0200623	0.00382915	4.76684e-149
534	27	-0.0149384	0.00247655	4.83917e-149
274	375	-0.016272	0.0027985	5.11675e-149
359	359	0.0166546	0.00254781	5.92364e-149
371	159	0.0122186	0.00156828	6.02713e-149
392	398	0.0147912	0.00253367	6.50765e-149
354	332	0.0183282	0.00302658	8.10442e-149
375	392	0.015444	0.00293043	8.28341e-149
474	259	0.011322	0.0016379	8.87942e-149
392	390	0.0148081	0.00238068	1.02481e-148
398	392	0.0147194	0.00268576	1.19147e-148
377	359	-0.0129606	0.00246097	1.21747e-148
513	520	0.0155493	0.0026088	1.41326e-148
376	301	0.0116113	0.00163642	1.43829e-148
458	14	-0.0124304	0.00161173	1.47542e-148
364	184	0.0157069	0.00254993	1.47709e-148
274	376	-0.0179758	0.00342173	1.51772e-148
459	463	0.0154673	0.00255056	1.88263e-148
371	236	-0.0141962	0.00207778	1.96596e-148
513	519	0.0162649	0.00281039	2.022e-148
381	378	0.0126632	0.00197093	2.14139e-148
478	215	0.0135633	0.00168369	2.17291e-148
465	459	0.0184469	0.00313587	2.21549e-148
472	473	0.0131288	0.00216754	2.3062e-148
478	298	0.0130666	0.00187341	2.44072e-148
392	358	-0.0139219	0.00280791	2.65215e-148
267	478	0.0198036	0.00376554	2.80752e-148
478	272	0.0178684	0.00313883	3.24165e-148
332	373	0.0177083	0.00268534	3.39963e-148
262	396	0.0146594	0.00230135	3.73355e-148
392	400	0.0134325	0.00211518	3.9899e-148
5	6	0.0135502	0.00240708	4.54077e-148
474	157	0.0112571	0.0015598	5.43705e-148
519	521	0.013498	0.00200259	5.76545e-148
460	155	-0.0130222	0.00209884	6.00449e-148
364	17	0.0116123	0.00160473	6.51762e-148
460	185	0.0133463	0.00191323	6.7462e-148
456	163	-0.0146228	0.00234654	7.71437e-148
274	278	0.0145652	0.00235094	8.3304e-148
543	146	0.0127415	0.00157558	9.24313e-148
156	273	-0.0139512	0.00306943	1.08333e-147
366	162	0.0116514	0.00160284	1.13327e-147
365	364	0.0172243	0.00329274	1.32938e-147
518	520	0.0149988	0.00244034	1.36104e-147
472	364	-0.0167145	0.00326663	1.51221e-147
272	99	0.0137523	0.00192823	1.58665e-147
392	365	-0.0140408	0.00227026	2.11381e-147
376	443	0.0169414	0.0028047	2.16527e-147
366	272	-0.0148199	0.00297641	2.50595e-147
380	397	0.0149734	0.00245767	2.78671e-147
356	359	0.0165606	0.00255215	2.78869e-147
393	440	0.0140996	0.00236789	2.84471e-147
474	75	-0.0109345	0.00130365	3.27198e-147
371	427	0.0126787	0.00147333	3.50443e-147
262	272	0.0173133	0.00297541	3.97561e-147
373	335	0.0187161	0.00315523	4.06401e-147
367	456	-0.0176332	0.00352008	5.18974e-147
404	459	0.0179778	0.00301119	5.84656e-147
393	210	-0.015158	0.00281169	5.92891e-147
445	376	0.0154663	0.00295322	6.22771e-147
543	511	0.0155429	0.00240068	6.51637e-147
544	247	-0.0127316	0.0017653	7.37807e-147
519	512	0.0147177	0.00221989	7.79989e-147
273	374	0.0189614	0.00299518	8.41613e-147
263	543	0.0200521	0.00387088	9.98539e-147
545	275	-0.0142101	0.00230291	1.00792e-146
458	232	0.012933	0.00166906	1.06773e-146
309	370	0.0173342	0.00290963	1.21574e-146
390	376	0.016355	0.00327193	1.32098e-146
386	376	0.0159092	0.00311805	1.54122e-146
518	507	0.0137601	0.00202197	1.61694e-146
456	371	-0.0163628	0.00389555	1.72112e-146
397	458	-0.0183235	0.00368087	2.05472e-146
309	380	0.0158777	0.00283314	2.30197e-146
377	380	0.0155678	0.00272501	2.3849e-146
533	531	0.0189342	0.00308043	2.44518e-146
211	371	-0.0157648	0.00369202	2.568e-146
358	359	0.0165291	0.00256291	2.69343e-146
322	366	-0.0164424	0.00345822	2.77344e-146
390	392	0.0150497	0.00285682	2.77989e-146
392	380	0.0157409	0.00278735	2.81663e-146
280	366	0.0183531	0.00347592	3.04302e-146
474	101	0.0114578	0.00150563	3.15234e-146
324	324	0.0124532	0.00201014	3.18746e-146
530	533	0.017639	0.00271456	3.277e-146
267	262	0.0166772	0.00281473	3.61637e-146
359	356	0.0166477	0.00271028	3.65614e-146
371	364	-0.01662	0.00327275	3.66438e-146
481	267	0.0184484	0.00289889	3.89983e-146
364	159	-0.0124028	0.00176792	4.3018e-146
531	377	-0.0166699	0.00270695	5.09159e-146
478	156	-0.0162992	0.00262419	5.42454e-146
472	534	0.0154838	0.00261533	5.72637e-146
543	22	0.0128634	0.00175244	6.44236e-146
236	363	-0.0157307	0.0030218	7.0845e-146
392	399	0.0131933	0.00210397	7.55289e-146
514	519	0.0154872	0.00260161	8.84974e-146
518	517	0.0142473	0.00215566	9.25195e-146
350	264	-0.0140156	0.00238801	1.2261e-145
515	519	0.016338	0.00290449	1.23557e-145
456	534	-0.0144151	0.00262455	1.24366e-145
518	484	0.0135712	0.00225285	1.58703e-145
366	371	0.0207688	0.00387644	1.89508e-145
272	110	0.0134283	0.00181593	2.2972e-145
474	221	-0.0119471	0.0023122	2.39114e-145
184	458	0.0174098	0.00360737	2.76009e-145
532	530	0.0180266	0.00282974	2.87992e-145
472	27	-0.0140183	0.00223364	2.95744e-145
374	533	0.0176348	0.00273595	3.05615e-145
463	460	0.0177168	0.0032829	3.10527e-145
545	378	0.012826	0.00208335	3.25447e-145
356	357	0.0144307	0.00210444	3.30899e-145
263	394	0.0147157	0.00231948	3.31074e-145
545	532	-0.0131206	0.00277505	3.53791e-145
27	534	-0.0149138	0.00281175	3.72583e-145
478	544	0.0206816	0.00405934	3.75537e-145
375	278	-0.0143456	0.00251503	4.01488e-145
460	447	0.0160404	0.00256332	4.04845e-145
474	263	-0.016003	0.00311635	4.3922e-145
353	353	0.0159853	0.00251036	4.61375e-145
272	151	0.0163328	0.00247629	4.73887e-145
359	358	0.0165633	0.00259401	4.94853e-145
456	346	-0.0133571	0.00214955	5.49719e-145
363	499	-0.0128472	0.00225487	6.83606e-145
335	544	0.0206012	0.00404131	7.45618e-145
442	451	0.0143835	0.00226998	1.07263e-144
273	393	0.0167226	0.00297417	1.07612e-144
30	364	0.0171839	0.00336391	1.22967e-144
282	371	-0.016112	0.00387028	1.30534e-144
543	151	0.0163949	0.00250823	1.3645e-144
545	538	-0.0118181	0.00200087	1.4334e-144
458	152	-0.0106113	0.00143544	1.49084e-144
457	462	0.0148971	0.002382	1.64077e-144
364	475	-0.0139995	0.00274063	1.73879e-144
474	74	-0.0116937	0.00149081	2.15052e-144
474	267	-0.0134898	0.00308757	2.23298e-144
211	474	-0.0194522	0.00398142	2.28104e-144
309	456	-0.0180703	0.00375712	2.28143e-144
367	441	-0.0150313	0.00275121	2.38709e-144
478	355	-0.0133424	0.00238299	2.75189e-144
211	363	-0.0158208	0.00309588	2.77789e-144
519	506	0.0130951	0.00190675	3.01457e-144
267	216	0.0159001	0.00237118	3.33568e-144
381	400	0.0133904	0.00217356	3.52831e-144
263	345	-0.0119551	0.00173505	3.62031e-144
272	217	0.0156503	0.00235143	3.80065e-144
474	158	0.0105543	0.00125981	4.96189e-144
478	210	-0.0142947	0.00257745	6.12642e-144
273	332	0.0179247	0.00301306	6.36023e-144
369	355	0.0149044	0.00234569	7.13349e-144
472	366	0.0178222	0.00335844	7.31464e-144
478	324	-0.01428	0.00214541	7.9788e-144
350	355	0.0154377	0.0025377	8.17624e-144
381	390	0.014536	0.00238793	9.79636e-144
474	106	-0.0133617	0.00217923	1e-143
533	530	0.0175602	0.00270146	1.0663e-143
335	393	0.0175355	0.00329392	1.33698e-143
332	282	-0.0150276	0.00262351	1.37933e-143
397	282	-0.0151736	0.00267686	1.52426e-143
376	302	0.0116608	0.0015664	1.58023e-143
543	504	0.0136189	0.00185391	1.86356e-143
474	246	0.0114278	0.00148299	1.95552e-143
511	274	0.0148378	0.00246053	2.22171e-143
519	327	-0.0144643	0.00209552	2.25483e-143
464	458	0.0171036	0.00355819	2.33877e-143
534	361	0.015685	0.00294401	2.44803e-143
353	352	0.0163491	0.00269471	2.75928e-143
466	209	0.0148156	0.00239159	3.00719e-143
543	441	0.0153619	0.00275766	3.16246e-143
377	171	-0.0111123	0.00182029	3.70845e-143
352	353	0.0160607	0.0025794	3.73677e-143
374	444	0.0156235	0.00242688	3.94821e-143
210	393	-0.015036	0.0030172	3.98177e-143
210	368	0.0159863	0.00281778	4.0049e-143
327	519	-0.014407	0.00269995	4.42183e-143
458	361	-0.0153419	0.00282132	4.82277e-143
280	156	0.0131877	0.00252947	6.90384e-143
545	527	-0.0121053	0.00229425	7.5854e-143
377	399	0.0130658	0.00211368	7.78731e-143
332	149	0.0131343	0.00180316	9.75022e-143
469	362	-0.0144352	0.00286306	1.2806e-142
209	209	0.01499	0.00246791	1.3032e-142
381	397	0.0153622	0.00270051	1.41412e-142
518	280	0.014499	0.00255314	1.54744e-142
393	82	0.0131692	0.00199679	1.6183e-142
366	106	-0.0137895	0.00235778	1.75504e-142
464	464	0.0152805	0.00244	2.21415e-142
452	442	0.0166251	0.00278366	2.33033e-142
156	361	0.015584	0.00293301	2.42035e-142
263	395	0.0139328	0.00208083	2.51146e-142
474	344	0.0127846	0.00186588	2.58639e-142
443	370	0.016479	0.00271106	2.64039e-142
390	380	0.0156558	0.00285496	2.83652e-142
458	465	0.01626	0.0025411	3.19296e-142
377	400	0.0130858	0.00210058	3.29142e-142
381	399	0.0131361	0.00215076	3.30752e-142
335	333	0.0141924	0.0019312	3.54986e-142
474	370	0.0169749	0.00289468	3.7571e-142
334	371	0.0205503	0.00391129	4.18772e-142
448	452	0.0146453	0.00233877	4.37393e-142
267	543	0.0190525	0.00366875	5.04931e-142
273	181	0.0151154	0.00223903	5.11815e-142
356	1	0.0142591	0.00232078	5.6659e-142
481	264	0.0140507	0.00228603	6.13961e-142
458	370	-0.0137776	0.00283083	7.40341e-142
473	543	-0.0156791	0.00350721	7.51122e-142
519	509	0.0141805	0.00217414	7.78373e-142
262	544	0.0194594	0.00373475	8.75596e-142
366	299	-0.0130147	0.00204001	9.27939e-142
544	30	0.0133603	0.00238941	9.46484e-142
332	370	0.0168897	0.00287395	9.60191e-142
499	478	0.0188476	0.00363725	1.01219e-141
382	544	-0.0168233	0.00401814	1.02431e-141
544	435	-0.0127116	0.00174581	1.06734e-141
461	466	0.0152284	0.00269894	1.37802e-141
273	182	0.0151485	0.00224872	1.38277e-141
363	403	-0.0129631	0.00223977	1.66447e-141
364	63	0.0136563	0.00190907	1.72196e-141
476	365	-0.0135301	0.00220425	1.96025e-141
184	184	0.0148829	0.00241213	2.17094e-141
544	356	0.0168714	0.00290733	2.30603e-141
375	378	0.0129803	0.00221079	2.3551e-141
156	271	-0.0111841	0.00185132	2.48907e-141
473	272	-0.0152804	0.00330397	2.55468e-141
445	385	0.0130044	0.00177747	3.14993e-141
335	526	-0.0159874	0.00287338	3.24456e-141
264	368	-0.0146664	0.00286441	3.49971e-141
283	371	-0.0157777	0.00386574	3.67659e-141
370	443	0.0165797	0.00282826	3.77784e-141
264	350	-0.014269	0.00281455	4.73615e-141
456	475	-0.0134757	0.00263383	5.81148e-141
393	106	0.0140707	0.00232938	6.97249e-141
443	381	0.0150165	0.00281611	7.23739e-141
370	211	-0.0148054	0.00255254	7.30056e-141
362	211	-0.0149191	0.00259692	9.53873e-141
307	377	0.0138227	0.0028596	9.73752e-141
456	344	-0.0128432	0.00201426	9.90335e-141
448	210	0.0148713	0.00255623	1.01212e-140
458	283	0.0129229	0.00215901	1.04878e-140
457	265	-0.0119225	0.0023536	1.20482e-140
386	375	0.0139495	0.00258961	1.21558e-140
322	534	-0.0142855	0.00269341	1.24113e-140
397	376	0.0163636	0.00344998	1.30913e-140
335	282	-0.0153673	0.00281776	1.35499e-140
478	394	0.0140534	0.00217142	1.47805e-140
363	402	-0.0130544	0.00215195	1.64001e-140
217	543	0.0180453	0.00334665	1.65476e-140
390	364	-0.0166023	0.00343182	1.75421e-140
279	456	-0.0175156	0.00368275	1.84323e-140
263	272	0.0182287	0.00349132	2.04978e-140
349	349	0.0149451	0.00227471	2.64576e-140
211	309	-0.014547	0.00288774	2.71463e-140
360	363	0.0162972	0.00311047	2.77032e-140
371	398	0.0138279	0.00237566	2.97851e-140
484	484	0.0137159	0.00241272	3.23038e-140
368	156	0.0136054	0.00274511	3.84833e-140
462	457	0.0147763	0.00317545	4.01684e-140
364	370	-0.0139269	0.00293005	4.35248e-140
363	368	0.0161948	0.00297294	5.45459e-140
366	30	-0.0148053	0.0024448	6.08901e-140
464	462	0.014999	0.00251639	6.10099e-140
156	221	-0.0114119	0.00222754	7.74178e-140
516	519	0.0152594	0.00265652	8.82769e-140
445	451	0.0134849	0.0020364	9.0362e-140
380	400	0.0129435	0.00209419	1.04708e-139
440	367	-0.0143891	0.00291687	1.06669e-139
434	457	0.0142175	0.00298072	1.1351e-139
366	309	0.0161993	0.00293843	1.21786e-139
156	99	-0.0116209	0.00178433	1.25967e-139
366	79	-0.0112376	0.00137396	1.29066e-139
307	465	-0.0126981	0.00258127	1.36418e-139
309	363	0.0166662	0.00326638	1.36924e-139
324	499	-0.0122391	0.0021361	1.44675e-139
280	289	0.0123454	0.0017815	1.5138e-139
367	344	0.0127099	0.00188432	1.64066e-139
397	381	0.0155008	0.00302965	1.64721e-139
374	273	0.0186473	0.00324278	1.75765e-139
456	545	0.014594	0.00317267	1.78364e-139
396	396	0.0140081	0.00224064	2.05784e-139
544	215	0.013229	0.0016959	2.08332e-139
365	365	0.013482	0.00222264	2.0992e-139
460	279	-0.0139297	0.00289832	2.18736e-139
544	484	-0.014171	0.00236272	2.35851e-139
365	476	-0.0134683	0.00258932	2.58978e-139
279	155	0.0139627	0.00219919	3.16669e-139
308	282	-0.0147035	0.00260466	3.2168e-139
462	463	0.0144571	0.00238778	3.43674e-139
458	229	0.0123322	0.00183141	3.49739e-139
236	362	-0.0137223	0.00268471	3.52026e-139
184	469	0.0155567	0.0027407	3.56538e-139
371	379	0.0127644	0.00198621	4.58729e-139
375	380	0.015489	0.00287417	4.69656e-139
366	184	-0.0128458	0.00228701	5.64504e-139
478	365	-0.0138942	0.00239067	7.53146e-139
474	226	0.0119289	0.00151026	7.76568e-139
519	522	0.012419	0.00196789	8.0033e-139
545	24	-0.0127367	0.00206736	8.65362e-139
520	515	0.0147712	0.00260053	9.49349e-139
478	213	0.0137096	0.00188531	1.07965e-138
377	530	-0.0117864	0.00254677	1.20893e-138
354	362	0.0157075	0.00270396	1.22712e-138
156	106	-0.0129005	0.00210791	1.64914e-138
544	448	-0.0137127	0.0027244	1.73074e-138
526	311	-0.0129586	0.00203728	2.03983e-138
452	452	0.0144054	0.00232581	2.22596e-138
442	453	0.0144659	0.00233149	2.29963e-138
441	289	-0.0125076	0.00189814	2.67165e-138
272	534	-0.0138971	0.00260366	2.79619e-138
476	478	0.019023	0.00381649	3.25854e-138
474	151	-0.0120341	0.002394	3.30018e-138
268	267	0.0183389	0.00306507	3.34234e-138
156	469	-0.0139812	0.00269877	3.40455e-138
483	518	0.0154425	0.00282542	3.79217e-138
517	519	0.0155167	0.00279163	3.81631e-138
374	475	0.0155806	0.00258609	4.32355e-138
371	428	0.0138556	0.00188664	4.36512e-138
332	363	0.0165529	0.00326748	4.49688e-138
512	519	0.0147411	0.00250179	4.57445e-138
366	210	0.0150055	0.00266708	4.67972e-138
478	441	0.0149955	0.00275024	6.24261e-138
1	544	0.0197879	0.00398794	6.83426e-138
273	221	0.0155367	0.00223641	6.99155e-138
461	458	0.0165449	0.00352259	7.29978e-138
381	283	-0.0137351	0.00218191	8.92137e-138
281	335	-0.0130627	0.00290622	9.15887e-138
458	328	-0.0141142	0.00212949	9.80968e-138
449	448	0.0152883	0.0025402	9.81901e-138
534	440	-0.0138777	0.00232376	1.00033e-137
475	371	0.0197506	0.00376346	1.08876e-137
366	289	0.0122503	0.0017754	1.18061e-137
328	328	0.0123689	0.00220482	1.1908e-137
445	388	0.0135738	0.00201297	1.28228e-137
397	398	0.0146231	0.00273252	1.41793e-137
370	369	0.0160987	0.00286168	1.53008e-137
377	379	0.012739	0.00200416	1.70432e-137
458	477	-0.0131181	0.0025325	1.7416e-137
544	208	-0.0119933	0.00179982	1.75856e-137
441	369	-0.0132585	0.00256651	1.85931e-137
364	400	-0.0136045	0.00223202	1.89323e-137
469	366	-0.0152821	0.00329962	2.50518e-137
262	368	-0.0147466	0.00299395	2.67978e-137
393	27	0.0136901	0.00241965	2.82531e-137
397	393	0.0169499	0.00326086	3.20833e-137
376	501	-0.0126734	0.00217963	3.24014e-137
367	263	-0.015088	0.00299186	3.48212e-137
534	518	0.015468	0.00285915	3.49759e-137
156	473	0.0124063	0.0021157	3.80784e-137
335	279	0.0162201	0.00279017	3.89859e-137
373	332	0.0176231	0.00308385	4.26447e-137
322	322	0.0121639	0.00214338	5.1319e-137
335	272	0.017111	0.00317285	5.25058e-137
478	416	-0.0122606	0.00201676	5.50995e-137
369	350	0.0159611	0.0028679	5.56463e-137
474	183	-0.0108541	0.0014793	5.64034e-137
469	459	0.0175848	0.00313603	5.85639e-137
371	429	0.0124024	0.00151012	6.32032e-137
474	29	-0.0125032	0.00161873	6.65868e-137
210	263	-0.0152462	0.00305944	6.67799e-137
278	274	0.0147706	0.00257912	7.20009e-137
483	364	-0.016416	0.00347242	7.72059e-137
456	101	-0.0119387	0.0015592	7.92838e-137
260	273	-0.0132997	0.00312658	8.17549e-137
106	263	0.0169428	0.0034773	8.68424e-137
531	541	0.0150209	0.00227776	9.2613e-137
265	335	0.0175269	0.00300081	9.33389e-137
544	186	-0.0129441	0.00200065	9.37672e-137
458	208	0.0124911	0.00179922	1.09214e-136
390	390	0.0144186	0.00249578	1.1836e-136
534	367	0.0158424	0.00280617	1.20357e-136
480	494	0.0127315	0.0017246	1.27417e-136
361	163	0.0129485	0.00220292	1.32331e-136
307	307	0.0123359	0.00221794	1.58595e-136
543	27	0.0131968	0.00224789	1.64915e-136
263	363	-0.0150189	0.0030078	1.66275e-136
533	532	0.0165363	0.00259821	1.89409e-136
362	368	0.0159367	0.00296936	2.07185e-136
544	108	0.0127178	0.00194102	2.20809e-136
368	543	-0.0155803	0.00364325	2.47216e-136
463	457	0.0145062	0.00318019	2.57103e-136
281	371	-0.0140509	0.00337642	3.14279e-136
512	520	0.0140543	0.00233368	3.29441e-136
460	184	0.0143612	0.00232517	3.45535e-136
456	332	-0.0140126	0.00325515	3.72941e-136
462	464	0.0151598	0.00253462	5.63537e-136
308	309	0.0158283	0.00289384	6.39121e-136
5	392	-0.0150168	0.00264929	6.59583e-136
264	264	0.0138178	0.00232098	6.6728e-136
369	474	0.017389	0.00408879	7.2269e-136
361	534	0.0152289	0.00275915	7.55665e-136
481	213	0.0136943	0.0019274	7.75158e-136
543	279	0.0161721	0.00280621	9.63614e-136
531	231	0.0146011	0.0022338	1.06151e-135
526	519	0.0153539	0.00279093	1.17789e-135
309	457	-0.0173558	0.00328136	1.21469e-135
374	151	0.0160397	0.00257681	1.32806e-135
515	515	0.0142077	0.00245735	1.39768e-135
515	520	0.014961	0.00269588	1.47513e-135
456	270	0.0135035	0.00190083	1.64762e-135
472	30	-0.014218	0.002316	1.65581e-135
478	475	0.0156005	0.00265431	1.83688e-135
362	469	-0.0143378	0.00290223	1.91383e-135
151	335	0.0178844	0.00317352	1.93636e-135
544	13	0.0110507	0.00146148	2.16608e-135
442	408	0.0148327	0.00229058	2.33736e-135
526	281	0.0125785	0.00213012	2.54321e-135
368	474	0.0173633	0.00409902	2.60127e-135
335	308	0.0140468	0.00240037	2.75371e-135
184	361	-0.014972	0.0028778	2.91668e-135
398	375	0.0137768	0.00264952	3.26963e-135
263	499	0.0145005	0.00230966	3.32219e-135
480	479	0.0142387	0.0020758	3.55576e-135
273	373	0.016277	0.00245593	3.61129e-135
106	368	-0.0148086	0.00307883	5.14436e-135
274	275	0.0132209	0.0022535	5.268e-135
393	267	0.0180824	0.0030539	5.43638e-135
380	309	0.0155617	0.00281501	5.61632e-135
262	108	0.0126428	0.00193629	5.62747e-135
332	273	0.0176301	0.00298116	5.87521e-135
386	545	0.0134769	0.00286963	5.99258e-135
330	542	-0.0126906	0.00274182	6.41178e-135
441	106	0.0134516	0.00221554	6.65216e-135
543	267	0.0187556	0.00331707	6.84853e-135
463	466	0.0154456	0.00294673	7.03316e-135
392	356	-0.0136622	0.00293285	7.15137e-135
457	435	0.0113061	0.00163605	7.41677e-135
378	377	0.0130647	0.00271912	8.28419e-135
456	103	0.0109927	0.00155045	8.31292e-135
398	400	0.0124452	0.00199441	9.33821e-135
216	481	0.0168145	0.00292041	9.40981e-135
371	163	0.0126891	0.00213952	1.03526e-134
445	375	0.0132847	0.00247126	1.11084e-134
465	461	0.0147948	0.00243619	1.29384e-134
442	454	0.0134579	0.00203405	1.29391e-134
457	66	0.0107795	0.00161406	1.29965e-134
399	376	0.0149016	0.00307008	1.33724e-134
478	489	0.0118147	0.00186235	1.55743e-134
475	476	0.01514	0.00258118	1.59784e-134
374	333	0.0140108	0.00199511	1.63944e-134
474	179	-0.0108564	0.00174812	1.9258e-134
444	445	0.0159058	0.00277876	2.06301e-134
273	16	0.0135572	0.00210384	2.07943e-134
511	513	0.0147455	0.00254687	2.47565e-134
272	147	0.0130381	0.00194232	2.66895e-134
440	441	0.0155073	0.00303909	2.73331e-134
543	23	0.0121876	0.00174615	2.79121e-134
543	472	-0.0142214	0.0024944	2.99349e-134
465	531	0.0182542	0.00316176	3.67792e-134
363	345	0.0125935	0.00182443	3.85791e-134
518	322	-0.0136565	0.00201576	3.89666e-134
478	477	0.0152584	0.00260161	3.97082e-134
457	308	-0.0129474	0.00224673	3.9724e-134
445	446	0.0140918	0.00212171	4.11263e-134
307	531	-0.0128409	0.00310786	4.43335e-134
366	393	-0.0148189	0.00318198	4.47672e-134
267	372	0.0156887	0.00236572	4.65426e-134
474	122	0.0105445	0.00134219	5.19867e-134
30	322	0.0124902	0.00232915	5.72745e-134
475	477	0.015219	0.00259003	5.80131e-134
350	369	0.0158729	0.00286617	6.18777e-134
334	332	0.0176672	0.00319006	7.08155e-134
371	363	0.0157239	0.00306725	7.14655e-134
457	397	-0.0136267	0.00254679	7.61008e-134
2	6	0.0131273	0.00256255	9.5658e-134
366	263	-0.0159441	0.00341934	1.00346e-133
363	369	0.015323	0.00265715	1.06311e-133
520	513	0.0152291	0.00275063	1.09713e-133
393	217	0.0149589	0.00230787	1.21794e-133
390	381	0.0145269	0.00281137	1.45152e-133
480	264	0.0131831	0.00212112	1.46719e-133
376	275	-0.0133311	0.00223987	1.47664e-133
67	371	-0.0153669	0.00397349	1.59047e-133
543	479	0.0144749	0.00219962	1.73812e-133
354	355	0.0142632	0.00231936	1.96158e-133
543	215	0.0130695	0.00172513	1.97041e-133
273	265	0.0149104	0.00213093	2.29551e-133
545	533	-0.0123063	0.00282365	2.39133e-133
272	16	0.0135148	0.00210733	2.46206e-133
282	380	-0.0145405	0.0028726	2.46689e-133
361	459	-0.0134865	0.00306626	2.52706e-133
469	309	-0.0142114	0.00293948	2.66089e-133
371	456	-0.0164947	0.00352273	2.83814e-133
182	474	-0.0189319	0.00418777	3.55833e-133
379	381	0.0139764	0.00260612	4.02653e-133
327	542	-0.0115679	0.00234622	4.79422e-133
530	528	0.0152838	0.00225583	5.10378e-133
466	187	0.01243	0.00179922	5.11516e-133
324	363	0.0150799	0.00283865	5.7944e-133
369	370	0.016137	0.00280864	5.85009e-133
474	288	0.0115351	0.00174486	6.22563e-133
458	374	-0.0127746	0.00320665	6.2538e-133
396	478	0.017709	0.00348173	6.36847e-133
350	106	-0.0131675	0.00231964	6.38941e-133
209	466	0.0150342	0.00283696	6.73749e-133
452	445	0.0156615	0.00272044	6.93896e-133
184	364	0.0162745	0.00337109	6.9832e-133
481	393	0.0162095	0.00309851	8.07396e-133
543	108	0.0126363	0.00197131	8.29548e-133
461	462	0.0143262	0.00241595	9.57909e-133
380	364	-0.0161633	0.00350186	1.03149e-132
322	474	-0.0186458	0.00409265	1.06386e-132
374	309	0.015304	0.00277122	1.10861e-132
265	374	0.0182854	0.0031229	1.13649e-132
364	48	0.0109977	0.00146822	1.25616e-132
531	359	0.0156923	0.00255885	1.28788e-132
100	267	-0.0125394	0.00304835	1.31173e-132
513	545	-0.0164814	0.00297573	1.31536e-132
394	393	0.0166796	0.00328997	1.31894e-132
354	371	0.0194284	0.00380964	1.35583e-132
518	540	0.0150708	0.00242823	1.36655e-132
346	363	0.015665	0.00307966	1.43248e-132
393	335	0.0174831	0.00309691	1.44934e-132
440	474	-0.0187163	0.00412605	1.51133e-132
404	405	0.0142787	0.00230504	1.5305e-132
371	369	0.0154295	0.00272882	1.87792e-132
545	291	-0.0111604	0.0017471	1.95635e-132
513	512	0.0141001	0.00227715	2.78376e-132
531	459	0.0164932	0.0028374	3.0528e-132
369	362	0.0154465	0.0027579	3.09639e-132
380	307	0.0120974	0.00220947	3.1304e-132
458	354	-0.0124445	0.00259994	3.36578e-132
363	355	0.0143624	0.00238514	3.69392e-132
446	442	0.0156722	0.00266831	4.03884e-132
282	283	0.0126275	0.00221248	4.45831e-132
544	264	0.0132882	0.00219133	4.67841e-132
397	396	0.0142566	0.00249009	4.9186e-132
367	156	0.0127954	0.00262858	5.62806e-132
274	386	-0.0131686	0.00240959	6.4644e-132
371	535	0.0145239	0.00222599	6.65707e-132
374	354	0.0156953	0.00261352	6.70018e-132
514	520	0.0140188	0.00241067	6.87502e-132
544	76	0.012194	0.00161622	7.01308e-132
540	534	0.014849	0.00270747	7.32628e-132
516	520	0.0141452	0.00246151	7.35719e-132
530	529	0.0151923	0.00225101	8.12011e-132
371	152	0.0120912	0.00145713	8.12052e-132
272	267	0.0181321	0.0031619	8.78365e-132
545	541	-0.0119032	0.00236302	9.93733e-132
526	308	-0.013244	0.00241321	9.98011e-132
440	534	-0.0139553	0.00278325	1.10547e-131
361	106	-0.0127269	0.00216995	1.10796e-131
481	217	0.0147093	0.00225001	1.23131e-131
543	110	0.0128765	0.00182887	1.25161e-131
469	404	0.0147447	0.00253644	1.3952e-131
307	376	0.0149772	0.00318452	1.50053e-131
460	448	0.0151625	0.0026334	1.56336e-131
476	475	0.0153858	0.00266433	1.78883e-131
535	366	0.017064	0.00344457	2.07567e-131
356	360	0.0148548	0.00246051	2.34363e-131
272	368	-0.0137436	0.00275662	2.64802e-131
375	387	0.0128648	0.00218453	3.38325e-131
380	282	-0.0141556	0.00257711	3.40209e-131
156	268	-0.0110746	0.00238565	3.55127e-131
513	510	0.0136126	0.0021978	3.728e-131
534	322	-0.0143224	0.00233642	3.81377e-131
282	311	-0.0122933	0.00190657	3.82801e-131
447	442	0.0164361	0.00299743	3.91172e-131
442	450	0.0136749	0.00206326	4.51914e-131
469	403	0.0139268	0.00230344	4.64239e-131
362	360	0.0150221	0.00253415	4.70488e-131
369	210	0.0147078	0.00271981	5.33134e-131
30	472	-0.0142594	0.00258292	5.41017e-131
440	368	-0.0145475	0.0030876	6.0676e-131
460	405	0.0143192	0.00235645	7.6429e-131
264	393	0.016448	0.00324925	7.68371e-131
457	476	-0.0130631	0.00262828	7.7087e-131
283	376	-0.0160649	0.00322996	8.15099e-131
460	208	0.0120358	0.00171276	8.15882e-131
379	377	0.0126406	0.00264761	8.46209e-131
209	458	0.0164656	0.00371823	8.47889e-131
216	478	0.0176154	0.00351119	8.79348e-131
272	478	0.0178623	0.00361117	9.36043e-131
260	544	-0.0161561	0.00415875	9.65711e-131
434	279	-0.012777	0.00266599	9.77867e-131
264	262	0.0154358	0.00272537	1.03396e-130
456	148	-0.0117459	0.00179631	1.04663e-130
377	357	-0.011665	0.00206501	1.04717e-130
283	380	-0.0143376	0.00285931	1.06476e-130
396	397	0.0141848	0.00252586	1.08587e-130
393	151	0.0153151	0.00240095	1.11463e-130
531	221	0.0151504	0.00222894	1.16073e-130
386	386	0.0136478	0.00231056	1.2242e-130
350	262	-0.0130898	0.00270753	1.24578e-130
378	376	0.0146886	0.00309546	1.31494e-130
6	9	0.0119089	0.00220649	1.32262e-130
280	393	-0.0146239	0.00320414	1.40407e-130
27	27	0.0131311	0.00234312	1.43328e-130
440	361	-0.0153588	0.00315647	1.51231e-130
354	334	0.0150785	0.00238154	1.69527e-130
460	282	0.0134975	0.00249742	1.74426e-130
458	364	0.015844	0.00327082	1.76238e-130
443	386	0.0135725	0.00228374	1.80403e-130
381	278	-0.0126816	0.00219173	1.912e-130
513	274	0.0144929	0.00261894	1.97167e-130
442	407	0.0143952	0.00228283	2.12685e-130
456	183	0.0118336	0.00152783	2.32477e-130
545	362	-0.0132154	0.00269997	2.67781e-130
338	488	-0.0127207	0.00185013	2.741e-130
216	543	0.0171914	0.003319	2.78669e-130
280	518	0.0144606	0.00263441	3.0195e-130
443	375	0.0134186	0.00262508	3.14328e-130
533	540	0.0151355	0.00250652	3.31198e-130
376	358	-0.0121289	0.00256745	3.32708e-130
393	229	-0.0122695	0.00189016	3.39334e-130
399	377	0.012906	0.00277052	3.91349e-130
459	462	0.0150415	0.00276261	4.30501e-130
442	444	0.0149349	0.00244517	4.68667e-130
211	369	-0.0131586	0.0027007	4.86283e-130
332	279	0.0160311	0.00289568	5.08823e-130
472	182	-0.0115024	0.00221861	6.32307e-130
466	307	-0.0137453	0.00212902	6.34519e-130
362	369	0.0153874	0.00277515	7.01405e-130
534	156	0.0129846	0.0027551	7.25288e-130
371	533	0.0163448	0.00261088	7.70285e-130
371	267	0.0176866	0.00304124	1.10415e-129
262	441	0.0147836	0.00287411	1.21072e-129
515	518	0.0149554	0.00284943	1.2329e-129
354	338	0.0149557	0.00266119	1.24729e-129
445	448	0.0147586	0.00251585	1.39237e-129
156	459	-0.0129242	0.00294322	1.51894e-129
386	274	-0.0133429	0.00256855	1.56703e-129
263	362	-0.0132463	0.00273273	1.82176e-129
482	482	0.0145542	0.00244824	1.93469e-129
532	533	0.0168327	0.00281907	2.05816e-129
362	236	-0.0136755	0.00224361	2.0729e-129
322	540	-0.0123564	0.00255039	2.10987e-129
370	474	0.0170617	0.00419803	2.141e-129
457	282	0.0136301	0.00257639	2.27423e-129
474	17	-0.0122764	0.00172434	2.45265e-129
526	273	-0.0130363	0.00323529	2.66332e-129
375	386	0.0139685	0.00246961	2.89872e-129
367	280	0.0139305	0.00263931	2.90701e-129
361	344	0.0123583	0.0019212	3.25808e-129
459	447	0.0149266	0.00249564	3.35146e-129
368	361	0.0149985	0.00305564	3.35666e-129
358	357	0.0136465	0.00210394	3.44663e-129
155	457	-0.0163367	0.00306183	3.85974e-129
77	474	-0.0179083	0.00392592	4.23168e-129
444	443	0.0159094	0.00287369	4.41085e-129
512	513	0.0139368	0.00233963	4.52147e-129
273	260	-0.0134487	0.0019435	4.63062e-129
442	443	0.0158948	0.00286871	4.82307e-129
236	354	-0.0124508	0.00267718	4.97798e-129
511	510	0.0133346	0.00212768	5.63174e-129
459	364	0.0161492	0.00343971	5.643e-129
360	360	0.0147948	0.00249018	6.34312e-129
328	519	-0.0134592	0.00267353	6.9219e-129
362	346	0.0130656	0.00218517	6.99667e-129
185	458	0.0162884	0.00371138	7.56252e-129
322	518	-0.0134971	0.00262395	8.42576e-129
309	211	-0.0142135	0.0025983	8.43247e-129
282	376	-0.0160093	0.00326648	8.72254e-129
267	221	0.0154435	0.00238693	9.18504e-129
447	447	0.0151182	0.00258399	9.39839e-129
448	446	0.0139039	0.00215023	1.11488e-128
327	520	-0.0131651	0.00250375	1.44615e-128
540	518	0.0146431	0.00274919	1.46051e-128
280	545	-0.0161493	0.00295116	1.71139e-128
397	380	0.0152193	0.00304629	1.75831e-128
363	332	0.0163433	0.00280581	1.88137e-128
402	361	-0.014844	0.00300561	1.92427e-128
404	469	0.0149575	0.00276987	2.11138e-128
273	474	-0.0177643	0.00389242	2.23492e-128
373	267	0.0177213	0.00309141	2.25752e-128
544	160	-0.0116797	0.00158976	2.26622e-128
369	263	-0.015459	0.00338895	2.4643e-128
464	461	0.0139862	0.00224546	2.64127e-128
263	360	-0.0120844	0.00236984	2.66174e-128
211	534	-0.0135827	0.00271658	2.8466e-128
274	377	-0.0161923	0.00296997	3.14027e-128
448	447	0.0146291	0.0023954	3.15042e-128
457	185	0.012339	0.00186152	3.51133e-128
458	476	-0.0127687	0.00257126	3.69666e-128
335	281	-0.0131055	0.00211912	3.87224e-128
393	534	-0.0138416	0.00282657	3.99251e-128
466	526	0.0137699	0.00283853	4.1776e-128
449	442	0.0157431	0.00279593	4.52827e-128
511	545	-0.0157874	0.00281549	5.36796e-128
466	155	-0.0123536	0.00222643	5.54575e-128
381	386	0.013502	0.00230797	6.70849e-128
156	468	-0.0116955	0.00200078	7.29968e-128
449	449	0.0141879	0.00228708	7.48028e-128
534	272	-0.0143751	0.00334989	7.71402e-128
366	518	0.0144659	0.00269419	7.77888e-128
469	468	0.0133361	0.00213206	7.88977e-128
484	474	0.0169585	0.00421957	1.04125e-127
404	463	0.0141271	0.00250826	1.08426e-127
545	360	-0.0123498	0.00249247	1.09232e-127
513	511	0.0148422	0.00255467	1.13337e-127
382	543	-0.0144677	0.00347767	1.24974e-127
2	2	0.0128961	0.00231699	1.38449e-127
392	359	-0.0122912	0.00268539	1.45841e-127
474	258	0.0102328	0.00120584	1.4851e-127
519	523	0.0123097	0.00178365	1.52035e-127
460	202	0.0122759	0.00166741	1.60675e-127
474	262	-0.0127997	0.00266622	1.93508e-127
477	371	0.0186294	0.00366072	2.15997e-127
526	309	-0.0139762	0.00300269	2.34837e-127
363	263	-0.0150463	0.00324839	2.38994e-127
370	332	0.0169895	0.00310158	2.46119e-127
447	460	0.0160921	0.00317261	2.56867e-127
309	469	-0.0137236	0.00286658	2.64925e-127
458	66	0.010414	0.00157161	2.65397e-127
370	362	0.0154014	0.00286405	2.70804e-127
364	349	0.0151259	0.00262796	2.74786e-127
376	391	0.012653	0.00214416	2.95969e-127
511	501	0.0133959	0.00220346	3.1579e-127
398	397	0.0143235	0.00266391	3.42084e-127
162	474	0.016006	0.00384568	3.69643e-127
380	308	0.0131314	0.00220351	4.67197e-127
335	372	0.014998	0.00223262	5.0706e-127
358	377	-0.0156712	0.00278648	5.21541e-127
354	360	0.0140522	0.00222552	5.41124e-127
526	522	0.012375	0.00216797	5.52542e-127
381	387	0.0121545	0.00197435	5.96313e-127
474	402	-0.0124828	0.00218972	5.97479e-127
458	435	0.0109984	0.00162841	6.43772e-127
461	464	0.0142211	0.00235796	6.46156e-127
236	371	-0.0138539	0.00358705	6.52032e-127
361	404	-0.0125353	0.00245702	6.56139e-127
375	379	0.0127069	0.00218893	6.57686e-127
393	99	0.0128788	0.00195032	7.63709e-127
376	308	0.0131245	0.0022067	9.42203e-127
377	528	-0.0104596	0.002084	9.55022e-127
518	521	0.0123192	0.00192353	9.66068e-127
522	338	-0.012646	0.0025126	9.89337e-127
322	535	-0.0113404	0.00218968	1.01559e-126
262	395	0.012642	0.00185208	1.01868e-126
462	282	0.0136175	0.00263354	1.04118e-126
478	397	0.0144453	0.00272637	1.05271e-126
545	387	0.0124359	0.00209611	1.08238e-126
518	485	0.0114812	0.00174849	1.12998e-126
362	354	0.0159039	0.00282697	1.25986e-126
478	154	0.0128858	0.00204028	1.26085e-126
327	514	-0.0117451	0.00216716	1.39999e-126
274	277	0.0124708	0.00200009	1.59558e-126
16	544	0.0192632	0.00419484	1.68706e-126
528	531	0.0172505	0.00296897	1.9264e-126
377	465	-0.0120105	0.00261445	1.93837e-126
511	512	0.0139043	0.00231948	2.31041e-126
393	280	-0.0141685	0.00276089	2.49449e-126
482	480	0.0154842	0.00284663	2.74144e-126
338	522	-0.0125626	0.00197057	2.80915e-126
307	466	-0.01392	0.00282105	2.96712e-126
478	110	0.012662	0.0018299	3.08193e-126
368	272	-0.0138482	0.00317869	3.16397e-126
544	395	0.0126763	0.00187561	3.58555e-126
278	376	-0.0157865	0.00325142	3.67198e-126
9	442	-0.0128551	0.00284375	3.75943e-126
328	542	-0.0120112	0.00268132	3.81942e-126
278	375	-0.0143381	0.00261474	4.31928e-126
478	516	0.0135482	0.00224571	4.63837e-126
400	376	0.0146111	0.00319249	4.76765e-126
513	507	0.0132503	0.00220981	5.32677e-126
443	442	0.0156619	0.00281458	5.3272e-126
466	465	0.0154571	0.00259783	5.33965e-126
210	474	0.0161149	0.00393222	5.4905e-126
263	167	-0.0110922	0.00152916	5.82149e-126
456	204	0.0127448	0.00182323	6.69162e-126
332	475	0.0148054	0.00255799	6.86735e-126
350	360	0.0146846	0.00251386	7.49705e-126
458	439	0.0109849	0.00166991	8.0046e-126
460	475	-0.0124542	0.00258511	8.74254e-126
356	3	0.0123427	0.00193367	9.06056e-126
217	272	0.015783	0.00295043	9.44825e-126
6	26	0.0122995	0.0021681	1.00503e-125
163	163	0.0125852	0.00227518	1.02366e-125
544	209	-0.0128045	0.00250816	1.18969e-125
518	30	-0.0134688	0.00221452	1.19792e-125
474	216	-0.0110849	0.00224215	1.20084e-125
332	362	0.0153944	0.00290452	1.25806e-125
440	440	0.0131133	0.00245421	1.65606e-125
282	457	0.013707	0.00316635	1.67265e-125
377	293	-0.0107996	0.00174675	1.91058e-125
374	445	0.0153705	0.00278592	1.95371e-125
462	461	0.0141552	0.0023755	1.95435e-125
479	478	0.0173955	0.00359367	2.26964e-125
281	332	-0.0123261	0.0028743	2.34878e-125
272	366	-0.0146157	0.00339084	2.3496e-125
265	371	0.0182888	0.00358574	2.44884e-125
335	394	0.0134499	0.00223249	2.68805e-125
355	368	0.0151658	0.00295429	2.69636e-125
367	350	0.014826	0.00270552	2.92021e-125
274	381	-0.014594	0.00292642	2.95741e-125
460	154	-0.0117348	0.0019916	2.96838e-125
531	464	0.0141838	0.00237798	2.98754e-125
274	510	0.01344	0.00224488	3.00924e-125
380	458	-0.0162055	0.00354453	3.04576e-125
371	306	0.0113639	0.00169759	3.17817e-125
332	236	-0.0133464	0.0021911	3.20011e-125
283	443	-0.0128095	0.00281201	3.20101e-125
534	540	0.0152085	0.00265261	3.28198e-125
466	309	-0.013907	0.00303236	3.30927e-125
6	5	0.0135362	0.00248495	3.39682e-125
156	499	-0.011577	0.00214978	4.08218e-125
400	377	0.0128108	0.00285866	4.18313e-125
278	275	0.0121653	0.00201663	4.2767e-125
396	262	0.014667	0.00254204	4.33082e-125
544	534	-0.0133355	0.00269154	4.40575e-125
441	394	0.0133378	0.00219082	5.137e-125
442	455	0.0131711	0.00205835	5.96127e-125
482	481	0.0168189	0.00319051	6.11454e-125
209	462	0.0144241	0.0026327	6.12843e-125
278	278	0.0128662	0.00215815	6.24379e-125
440	280	-0.0142525	0.00283163	6.25804e-125
262	106	0.0130356	0.00224718	6.73602e-125
469	405	0.0140782	0.00238555	7.94475e-125
448	445	0.0150097	0.00265148	1.04762e-124
377	301	0.0107164	0.00164067	1.08655e-124
481	272	0.0160479	0.00309135	1.0984e-124
397	335	0.0169545	0.00310035	1.1377e-124
274	513	0.0143112	0.00259334	1.16019e-124
461	209	0.0135082	0.00226637	1.2179e-124
281	458	0.0155721	0.00355358	1.43793e-124
349	364	0.0152582	0.00320138	1.46553e-124
468	456	0.0157424	0.00350682	1.54464e-124
466	281	0.0118623	0.00204361	1.8841e-124
156	110	-0.0109358	0.00179284	1.89655e-124
441	472	-0.0134083	0.00237921	2.13381e-124
477	483	0.0135065	0.00235307	2.14892e-124
460	416	0.0128026	0.00202028	2.15276e-124
478	130	0.0108888	0.00130399	2.33536e-124
516	516	0.0137361	0.00236155	2.61432e-124
526	328	-0.0136812	0.00221679	2.69999e-124
462	209	0.0142573	0.00259237	2.75794e-124
308	308	0.0131086	0.00225009	2.85725e-124
352	350	0.0149725	0.00279255	2.92395e-124
367	355	0.0138215	0.00233141	3.2261e-124
544	268	0.0157286	0.00248562	3.433e-124
543	16	0.0129536	0.00204929	3.69548e-124
324	469	-0.0126581	0.00249547	3.70023e-124
387	376	0.0146152	0.00325037	3.99633e-124
526	334	-0.0119408	0.00260045	4.65082e-124
360	350	0.0149079	0.00277261	5.84844e-124
540	366	0.0162189	0.00332618	7.49501e-124
404	184	0.0140568	0.00246694	7.72033e-124
373	265	0.014754	0.00225489	8.05995e-124
393	350	-0.0131528	0.00280423	8.07094e-124
366	236	-0.013145	0.0021344	9.41535e-124
5	4	0.0117482	0.00190191	9.79676e-124
358	531	0.0175832	0.00318624	1.08095e-123
27	472	-0.0139194	0.00261416	1.19221e-123
67	374	-0.0125796	0.00340253	1.2211e-123
376	445	0.0154374	0.00286101	1.29741e-123
307	464	-0.0121691	0.00244623	1.30308e-123
443	374	0.0178164	0.00318746	1.32748e-123
466	229	0.0115027	0.00174943	1.32762e-123
531	171	0.0133172	0.00187136	1.35169e-123
279	434	-0.0128398	0.00193411	1.3873e-123
399	364	-0.0151903	0.00338553	1.46218e-123
322	30	0.0124406	0.00241548	1.49397e-123
464	465	0.0153526	0.0026129	1.72538e-123
457	334	-0.0114074	0.00238724	2.10265e-123
452	448	0.0143834	0.00249999	2.24654e-123
544	73	0.0124462	0.00189272	2.34232e-123
358	5	0.0132597	0.00240849	2.42772e-123
378	545	0.0128573	0.00291997	2.70739e-123
540	535	0.0139032	0.00214084	3.37982e-123
6	2	0.0128545	0.00239313	3.39734e-123
458	399	-0.0126726	0.00209812	3.72109e-123
263	397	0.0143191	0.00276264	4.22372e-123
457	333	-0.0107418	0.00198556	5.19342e-123
456	24	-0.0121534	0.00212941	5.25984e-123
445	391	0.0120633	0.00197581	6.19717e-123
392	378	0.0118693	0.00212697	6.5251e-123
156	472	0.0131132	0.00255213	6.62887e-123
355	350	0.0153143	0.00297478	6.80656e-123
262	350	-0.0132193	0.00285748	7.33398e-123
267	156	-0.0154741	0.00286616	7.61661e-123
520	516	0.0142766	0.00262646	7.78176e-123
363	467	-0.0113792	0.00164771	8.90409e-123
405	459	0.0162901	0.00300238	8.94747e-123
265	267	0.0170494	0.00296375	1.00986e-122
518	513	0.0135893	0.0023286	1.08259e-122
483	474	0.0156282	0.00384266	1.16243e-122
338	355	0.0139801	0.00243356	1.21048e-122
517	515	0.0134682	0.00244158	1.35837e-122
466	475	-0.0126709	0.00275495	1.37338e-122
520	518	0.0146728	0.00291489	1.3882e-122
338	354	0.0151635	0.00261507	1.7454e-122
529	531	0.0174691	0.00317344	1.93165e-122
463	462	0.0144835	0.00271936	2.0059e-122
544	511	0.0147689	0.00264844	2.19787e-122
445	381	0.0132376	0.00255179	2.42508e-122
354	309	0.0152969	0.00303915	2.51541e-122
488	338	-0.0124996	0.00255296	2.84246e-122
532	528	0.0148595	0.00230204	3.12938e-122
355	355	0.0141403	0.0025129	3.35445e-122
335	268	0.0152229	0.00231396	4.23503e-122
466	335	-0.0132592	0.00342932	4.26659e-122
30	366	-0.0150761	0.00369307	4.37801e-122
27	441	0.0143354	0.00288483	5.15609e-122
374	428	0.0133435	0.00195698	5.7118e-122
275	275	0.0124341	0.00219223	6.09746e-122
309	236	-0.0132903	0.00223332	6.22776e-122
363	350	0.0152191	0.00296081	6.88885e-122
526	338	-0.0132664	0.00289676	7.77479e-122
379	375	0.0125319	0.00244648	7.90828e-122
519	484	0.0125918	0.00235456	8.07227e-122
377	5	-0.0129519	0.00243658	8.26979e-122
392	349	-0.011757	0.00240917	8.29923e-122
278	545	-0.0155473	0.00287381	8.47084e-122
544	173	0.0128658	0.00175319	9.11495e-122
448	209	0.0138683	0.00248359	9.44419e-122
469	367	-0.0129014	0.00277783	1.04315e-121
519	508	0.0125889	0.00197637	1.07487e-121
481	156	-0.0148408	0.00262219	1.25901e-121
377	508	-0.0116607	0.00205436	1.27067e-121
338	489	-0.0121853	0.00183181	1.32199e-121
397	307	0.0118722	0.00233522	1.57669e-121
210	448	0.0148762	0.00275777	1.61905e-121
374	530	0.0164509	0.00280756	1.68128e-121
403	361	-0.0140107	0.00283744	1.71e-121
370	374	0.0178983	0.00328519	1.71277e-121
363	6	0.0122852	0.00249458	1.80912e-121
445	390	0.0128645	0.00218222	1.9069e-121
441	210	-0.0128773	0.00253012	1.96191e-121
393	273	0.0167878	0.00299932	2.02626e-121
281	282	0.0133512	0.00264888	2.43194e-121
463	456	0.0164016	0.00389893	2.46694e-121
475	155	0.0128693	0.00210432	2.83156e-121
526	515	0.0133264	0.00240952	2.92866e-121
517	520	0.0139316	0.00261564	2.9937e-121
379	380	0.0138328	0.00264653	3.04088e-121
30	534	-0.0135912	0.00289946	3.1001e-121
526	354	-0.0124536	0.00287538	3.36697e-121
365	477	-0.0122653	0.00255775	3.40797e-121
393	366	-0.0146745	0.00354793	3.49217e-121
335	150	0.0126566	0.00173534	3.49296e-121
274	387	-0.0124353	0.00211707	3.70732e-121
390	377	0.0126756	0.00290446	3.79733e-121
363	156	0.0119942	0.00254813	3.90301e-121
534	393	-0.0141097	0.00326551	4.11959e-121
461	461	0.0135331	0.0021985	4.129e-121
543	369	-0.0127425	0.00274588	4.13641e-121
499	499	0.0136394	0.002245	4.25242e-121
331	531	-0.0121333	0.00318362	4.30787e-121
457	370	-0.012322	0.00277145	5.09784e-121
518	477	0.0140032	0.00237813	5.45535e-121
469	236	0.0117862	0.00216583	5.72197e-121
474	535	0.0142284	0.00232759	5.77908e-121
441	396	0.0134867	0.00241448	5.86133e-121
458	373	-0.0110731	0.00262559	5.87929e-121
9	9	0.0111851	0.00209051	5.97494e-121
365	392	-0.0141385	0.00264567	6.16787e-121
517	518	0.0143791	0.00283054	6.2693e-121
445	380	0.013585	0.00254576	6.46407e-121
364	398	-0.0136169	0.00263735	7.3668e-121
185	456	0.0155784	0.00355498	7.58717e-121
534	364	-0.0151567	0.00345647	7.93109e-121
181	474	-0.0171094	0.00388463	1.00192e-120
542	519	0.0144202	0.0027827	1.09539e-120
443	452	0.0134575	0.00230903	1.1178e-120
511	520	0.0141395	0.00272091	1.12904e-120
163	364	-0.0150449	0.00341396	1.28893e-120
457	152	-0.0098898	0.00145925	1.35564e-120
236	456	0.0151896	0.00339368	1.51999e-120
377	364	-0.0150184	0.00340488	1.55715e-120
151	267	0.0175471	0.00324289	1.56753e-120
273	1	0.0136233	0.0025316	1.73129e-120
262	394	0.0129242	0.00210226	2.00174e-120
478	99	0.0123334	0.00182786	2.1604e-120
518	472	0.0125892	0.00238064	2.18248e-120
371	198	0.0125837	0.00157821	2.66063e-120
353	449	0.0139675	0.00235282	2.79691e-120
332	151	0.0147185	0.00237521	2.91434e-120
370	354	0.0154117	0.00277863	2.97779e-120
184	404	0.0140378	0.00249821	2.98089e-120
515	526	0.0133847	0.00287895	3.09372e-120
335	380	0.0143773	0.00291204	3.24473e-120
478	109	0.0105259	0.00126101	3.34763e-120
393	481	0.0163755	0.00313713	3.74492e-120
354	369	0.0147158	0.00273475	3.87878e-120
350	352	0.0152073	0.00281041	4.68623e-120
9	6	0.0122133	0.00249614	5.0631e-120
26	6	0.0121219	0.0024564	5.45622e-120
268	273	0.0166393	0.00297452	6.07897e-120
368	396	-0.0122047	0.00229591	6.11889e-120
334	309	0.0147646	0.00287194	6.82889e-120
272	396	0.0131135	0.00227439	8.01931e-120
386	381	0.0134942	0.00272532	8.14813e-120
327	327	0.0109178	0.00201594	8.48696e-120
545	507	-0.0123128	0.00234472	9.1683e-120
534	211	-0.013451	0.00248356	1.01156e-119
543	448	-0.0125379	0.00270366	1.05917e-119
396	264	0.0128183	0.00224242	1.10317e-119
441	540	-0.0122032	0.00271771	1.10463e-119
456	156	-0.0151576	0.00281109	1.21873e-119
338	336	0.0115333	0.00170069	1.26556e-119
377	529	-0.0101505	0.0020785	1.28189e-119
30	518	-0.0133685	0.00279575	1.34336e-119
210	369	0.0146799	0.00273315	1.43821e-119
363	3	0.0122729	0.00201681	1.75205e-119
367	163	0.0121916	0.00223356	1.77921e-119
520	507	0.0133225	0.00237751	1.7934e-119
263	110	0.0128318	0.00202201	1.82374e-119
327	516	-0.0118137	0.00222292	1.95712e-119
457	404	0.0137429	0.00238604	1.98726e-119
545	530	-0.011449	0.00287627	1.99386e-119
442	386	0.0133898	0.00244335	2.05248e-119
374	477	0.0142124	0.00250607	2.0866e-119
350	363	0.0150593	0.00319994	2.13236e-119
267	150	0.0126698	0.00177014	2.18793e-119
370	163	0.012243	0.00225884	2.32e-119
2	470	-0.0123809	0.00221573	2.32742e-119
400	392	0.0133719	0.00288399	2.38444e-119
362	440	-0.0128739	0.00229445	2.41063e-119
363	184	-0.0119359	0.0023229	2.47469e-119
309	466	-0.0137942	0.00294944	2.58761e-119
519	328	-0.013297	0.00214972	2.77532e-119
376	364	-0.0150872	0.00347517	2.81876e-119
368	534	0.0141783	0.00273754	3.36398e-119
366	29	-0.0117492	0.00156305	3.8313e-119
364	74	0.010774	0.00146293	3.94368e-119
545	456	0.0151704	0.0034314	4.50709e-119
381	443	0.0151044	0.00278854	4.62626e-119
366	402	-0.0118243	0.00206001	5.12532e-119
474	540	0.0148434	0.002645	5.56696e-119
544	269	0.014105	0.00221274	5.92851e-119
457	439	0.0108913	0.00173656	6.20052e-119
458	159	-0.0110192	0.00163453	7.1685e-119
371	389	0.0121856	0.0018039	7.24041e-119
184	405	0.0137641	0.00237939	7.71561e-119
163	366	0.0165382	0.00362647	8.37532e-119
405	405	0.013761	0.00237882	8.40149e-119
472	484	0.0119893	0.00215121	8.40678e-119
356	2	0.0121475	0.00217543	8.60882e-119
108	263	0.0149303	0.00318919	8.9321e-119
403	403	0.0128636	0.0020999	9.69522e-119
1	6	0.0121546	0.00249961	9.77761e-119
513	515	0.0131682	0.00239565	1.01296e-118
459	402	0.0129741	0.00232225	1.14546e-118
545	290	-0.0101773	0.00157338	1.20835e-118
375	275	-0.0130265	0.00242704	1.22994e-118
361	263	-0.0138856	0.00299785	1.32778e-118
526	466	0.0138224	0.00268584	1.33816e-118
272	335	0.0166815	0.00315548	1.37054e-118
544	526	-0.0147155	0.0029503	1.5156e-118
472	543	-0.0144864	0.00378665	1.54659e-118
378	375	0.0126313	0.00256684	1.63931e-118
151	393	0.0152369	0.00309083	1.64032e-118
359	360	0.0139799	0.00237259	1.71419e-118
359	357	0.0131831	0.00211135	1.76959e-118
520	512	0.013904	0.00249274	1.80498e-118
374	476	0.0141291	0.00253093	1.88989e-118
515	517	0.0133316	0.00233958	1.99452e-118
307	459	-0.0121287	0.00289948	2.02898e-118
526	1	-0.0127084	0.00250716	2.04972e-118
377	349	-0.0116017	0.00241668	2.248e-118
464	209	0.0134481	0.00237363	2.35345e-118
332	155	0.0128028	0.00213205	2.43653e-118
442	353	0.0147809	0.0026464	2.67549e-118
526	237	0.0110608	0.00169197	2.82381e-118
532	529	0.014606	0.00228187	2.91078e-118
483	483	0.0133493	0.002419	3.09999e-118
398	307	0.0115639	0.00226906	3.32585e-118
460	469	0.0140898	0.00264948	3.39425e-118
481	215	0.012378	0.00166939	3.53487e-118
477	518	0.0142835	0.00286142	3.94991e-118
151	151	0.0148138	0.00246531	3.96016e-118
282	381	-0.0139487	0.00283468	4.49983e-118
533	374	0.0174347	0.00318364	5.34368e-118
543	503	0.0122544	0.00188184	5.36867e-118
377	511	-0.0119208	0.00251295	6.36783e-118
361	101	0.0104261	0.00147283	6.54598e-118
366	76	-0.0103745	0.00157943	6.72085e-118
458	398	-0.0129563	0.00241301	7.2266e-118
309	148	0.0116427	0.00176723	7.77929e-118
335	149	0.0121669	0.00181717	8.05656e-118
458	235	0.0108364	0.00157538	8.39647e-118
364	162	-0.0117123	0.0016856	9.06451e-118
459	461	0.0139874	0.00247263	9.25988e-118
457	363	-0.0141278	0.00315973	9.38696e-118
544	368	-0.0131175	0.00283499	9.52805e-118
358	392	-0.0140878	0.00270192	9.76069e-118
480	499	0.0132691	0.00214867	1.01706e-117
399	392	0.0130252	0.00277171	1.07539e-117
458	151	-0.0111475	0.00248032	1.23115e-117
545	528	-0.0106533	0.00235294	1.28064e-117
519	524	0.0111488	0.00161771	1.39274e-117
526	525	0.0119362	0.00183636	1.45122e-117
309	335	0.0168729	0.00327297	1.54918e-117
279	332	0.015973	0.00293211	1.57596e-117
372	371	0.018172	0.00379941	1.64585e-117
367	469	-0.0127944	0.00271429	1.66803e-117
309	283	-0.01296	0.00226888	1.77153e-117
543	106	0.0125532	0.00218719	1.83934e-117
369	354	0.0147893	0.00256941	1.8701e-117
353	350	0.0148035	0.00289611	1.90173e-117
449	210	0.0137633	0.00264922	2.03057e-117
533	528	0.0143743	0.00218669	2.09154e-117
404	402	0.0126214	0.0021901	2.19037e-117
442	411	0.0126753	0.00217355	2.25786e-117
458	467	0.010977	0.00160335	2.36656e-117
459	466	0.0145358	0.00304126	2.51519e-117
210	262	-0.0122038	0.00265419	2.54496e-117
545	508	-0.0118317	0.00221513	2.59305e-117
458	544	-0.0151401	0.00423869	2.6701e-117
332	281	-0.0122594	0.0019576	3.42371e-117
456	462	0.0140249	0.00264548	3.48958e-117
376	531	-0.0119006	0.00319511	3.57417e-117
544	15	0.010905	0.00144665	4.01063e-117
478	338	-0.0126813	0.00276081	4.53665e-117
356	24	0.0122239	0.00201483	5.0288e-117
509	509	0.0132544	0.00229577	5.37636e-117
184	474	-0.0170449	0.00399181	5.53448e-117
272	7	0.0113924	0.0018564	5.5489e-117
364	405	0.0138749	0.00247135	5.7195e-117
352	355	0.0135926	0.00238817	6.00455e-117
354	367	0.014692	0.00282923	6.13399e-117
350	353	0.0147055	0.00264595	6.31086e-117
479	481	0.0159258	0.00302767	6.46686e-117
376	510	-0.0115821	0.00214017	7.05345e-117
156	163	0.0120094	0.00220594	7.90538e-117
363	440	-0.0127522	0.00229359	8.36675e-117
274	511	0.0145634	0.00269459	8.50392e-117
[truncated: 15,411 more rows]
