# Supplementary material for: Gene target discovery with network analysis in Toxoplasma gondii
Source: Sci Rep. 2019 Jan 24;9:646. doi: 10.1038/s41598-018-36671-y (PMC6345969; doi:10.1038/s41598-018-36671-y)
Supplement: Supplementary file 3 — dataset 2 [file 41598_2018_36671_MOESM3_ESM.xls]

## Sheet: Communities
Community	Cluster ID	Gen ID	Probe ID	UniProt ID	ToxoDB ID	Product Description	TM domains	Chromosome Localization	Computed GO Component IDs	Computed GO Components	Computed GO Function IDs	Computed GO Functions	Computed GO Process IDs	Computed GO Processes
1	23	398	20.m03802_at	B9PUB1	TGME49_203500-t26_1	alanine dehydrogenase/pyridine nucleotide transhydrogenase domain-containing protein	0	TGME49_chrVIIa:2468959-2471087(+)	N/A	N/A	GO:0000286	alanine dehydrogenase activity	N/A	N/A
1	479	450	20.m03867_at	S8GN88	TGME49_204460-t26_1	hydroxymethylglutaryl-CoA lyase, putative	0	TGME49_chrVIIa:1775434-1780099(+)	N/A	N/A	GO:0003824, GO:0004419	catalytic activity, hydroxymethylglutaryl-CoA lyase activity	N/A	N/A
1	1	1	107.m00007_s_at	N/A	TGME49_207010-t26_1	SAG-related sequence SRS48K	0	TGME49_chrX:7333086-7334939(+)	GO:0016020	membrane	N/A	N/A	N/A	N/A
1	98	774	25.m01841_at	N/A	TGME49_209040-t26_1	hypothetical protein	0	TGME49_chrIb:1001083-1005392(-)	N/A	N/A	N/A	N/A	N/A	N/A
1	481	849	25.m02948_at	S7UJG1	TGME49_209610-t26_1	oocyst wall protein OWP2	0	TGME49_chrIb:1359383-1361739(-)	N/A	N/A	N/A	N/A	N/A	N/A
1	478	701	25.m00205_at	N/A	TGME49_209620-t26_1	eukaryotic aspartyl protease superfamily protein	0	TGME49_chrIb:1362590-1366587(-)	N/A	N/A	GO:0004190	aspartic-type endopeptidase activity	GO:0006508	proteolysis
1	146	1158	33.m01302_at	N/A	TGME49_214760-t26_1	erythronate-4-phosphate dehydrogenase domain-containing protein	0	TGME49_chrX:6478602-6483433(+)	N/A	N/A	GO:0051287, GO:0048037, GO:0030267	NAD binding, cofactor binding, glyoxylate reductase (NADP) activity	GO:0055114	oxidation-reduction process
1	16	1217	33.m01371_at	N/A	TGME49_215500-t26_1	TPR repeat-containing protein	0	TGME49_chrX:6985034-6989084(+)	N/A	N/A	N/A	N/A	N/A	N/A
1	498	1346	35.m00898_at	N/A	TGME49_216640-t26_1	GHMP kinase, putative	0	TGME49_chrXI:5989007-5992820(+)	N/A	N/A	GO:0005524, GO:0004413	ATP binding, homoserine kinase activity	N/A	N/A
1	355	1410	37.m00013_at	B9PQA0	TGME49_217560-t26_1	DNA-directed RNA polymerase II RPB10	0	TGME49_chrXII:1910247-1912586(-)	N/A	N/A	GO:0003677, GO:0003899	DNA binding, DNA-directed RNA polymerase activity	GO:0006351	transcription, DNA-templated
1	271	1534	38.m01088_at	N/A	TGME49_218550-t26_1	PIK3R4 kinase-related protein	0	TGME49_chrXII:1461573-1469837(+)	N/A	N/A	GO:0005524, GO:0008353, GO:0004672	ATP binding, RNA polymerase II carboxy-terminal domain kinase activity, protein kinase activity	GO:0006468	protein phosphorylation
1	65	1533	38.m01087_at	S8EN39	TGME49_218580-t26_1	RNA methyltransferase, TrmH family protein	0	TGME49_chrXII:1402992-1418196(+)	N/A	N/A	GO:0003723, GO:0008173, GO:0009020	RNA binding, RNA methyltransferase activity, tRNA (guanosine-2'-O-)-methyltransferase activity	GO:0006396	RNA processing
1	247	1546	38.m01103_at	N/A	TGME49_219230-t26_1	AMP-binding enzyme domain-containing protein	0	TGME49_chrXII:1047077-1055212(-)	N/A	N/A	GO:0030729	acetoacetate-CoA ligase activity	GO:0006629, GO:0008152	lipid metabolic process, metabolic process
1	110	1644	39.m00794_at	B9Q294	TGME49_220070-t26_1	hypothetical protein	0	TGME49_chrV:96607-100997(-)	N/A	N/A	N/A	N/A	N/A	N/A
1	494	1782	41.m02360_at	N/A	TGME49_221310-t26_1	aminopeptidase N protein	0	TGME49_chrII:225609-234262(-)	N/A	N/A	GO:0008237, GO:0008270	metallopeptidase activity, zinc ion binding	N/A	N/A
1	476	1707	41.m01304_at	S8GTU8	TGME49_221550-t26_1	CMGC kinase, MAPK family, MEK kinase-related (incomplete catalytic triad)	0	TGME49_chrII:435257-439406(+)	N/A	N/A	GO:0005524, GO:0004672	ATP binding, protein kinase activity	GO:0006468	protein phosphorylation
1	82	1747	41.m01354_at	S8GU09	TGME49_222300-t26_1	hypothetical protein	1	TGME49_chrII:1014371-1021103(-)	N/A	N/A	N/A	N/A	N/A	N/A
1	394	1752	41.m01360_at	N/A	TGME49_222370-t26_1	SAG-related sequence SRS13	1	TGME49_chrII:1078765-1083390(+)	GO:0016020	membrane	N/A	N/A	N/A	N/A
1	82	1774	41.m01389_at	N/A	TGME49_223060-t26_1	MORN repeat-containing protein	8	TGME49_chrII:1390571-1418447(+)	N/A	N/A	N/A	N/A	N/A	N/A
1	82	2195	42.m05852_at	S8G5M9	TGME49_224770-t26_1	SAG-related sequence SRS40D	0	TGME49_chrX:2833530-2834982(-)	GO:0016020	membrane	N/A	N/A	N/A	N/A
1	247	2022	42.m03410_at	N/A	TGME49_225170-t26_1	hypothetical protein	2	TGME49_chrX:2441782-2443741(-)	N/A	N/A	N/A	N/A	N/A	N/A
1	493	2322	44.m02531_at	B6KJ49	TGME49_229280-t26_1	hypothetical protein	0	TGME49_chrVIII:130876-133005(+)	N/A	N/A	N/A	N/A	N/A	N/A
1	493	2279	44.m00019_at	B6KJB1	TGME49_230130-t26_1	hypothetical protein	0	TGME49_chrVIII:619008-620844(+)	N/A	N/A	N/A	N/A	N/A	N/A
1	110	2595	44.m04680_at	N/A	TGME49_230205-t26_1	hypothetical protein	0	TGME49_chrVIII:683224-684588(-)	N/A	N/A	N/A	N/A	N/A	N/A
1	110	2370	44.m02598_at	B6KJD4	TGME49_230460-t26_1	Dpy-30 motif protein	0	TGME49_chrVIII:800766-807073(-)	N/A	N/A	GO:0004017	adenylate kinase activity	N/A	N/A
1	264	2628	44.m05919_at	N/A	TGME49_230602-t26_1	hypothetical protein	0	TGME49_chrVIII:893597-895557(+)	N/A	N/A	N/A	N/A	N/A	N/A
1	261	2478	44.m02740_at	N/A	TGME49_232655-t26_1	hypothetical protein	3	TGME49_chrVIII:2209140-2210468(+)	N/A	N/A	N/A	N/A	N/A	N/A
1	217	2496	44.m02764_at	B6KJZ0	TGME49_233040-t26_1	3'5'-cyclic nucleotide phosphodiesterase domain-containing protein	1	TGME49_chrVIII:2358180-2375740(-)	N/A	N/A	GO:0004114	3',5'-cyclic-nucleotide phosphodiesterase activity	GO:0007165	signal transduction
1	543	2635	44.m05930_at	N/A	TGME49_233370-t26_1	hypothetical protein	1	TGME49_chrVIII:2611227-2612483(+)	N/A	N/A	N/A	N/A	N/A	N/A
1	156	2518	44.m02793_at	B9PG98	TGME49_233400-t26_1	TAF9 RNA polymerase II, TATA box binding protein (TBP)-associated factor isoform 2 family protein	0	TGME49_chrVIII:2626189-2627422(-)	N/A	N/A	GO:0005524, GO:0004017	ATP binding, adenylate kinase activity	N/A	N/A
1	324	2681	46.m01601_at	N/A	TGME49_234380-t26_1	hypothetical protein	0	TGME49_chrX:4329853-4332865(+)	N/A	N/A	N/A	N/A	N/A	N/A
1	22	2863	46.m03680_at	S8ETL2	TGME49_234940-t26_1	hypothetical protein	0	TGME49_chrX:4553665-4555459(+)	N/A	N/A	N/A	N/A	N/A	N/A
1	544	2718	46.m01644_at	N/A	TGME49_235390-t26_1	PAN domain-containing protein	0	TGME49_chrX:4825567-4833704(-)	GO:0005576	extracellular region	GO:0005515	protein binding	GO:0007596, GO:0006508	blood coagulation, proteolysis
1	272	2740	46.m01675_at	N/A	TGME49_235920-t26_1	dynein, axonemal, heavy chain 2 family protein	0	TGME49_chrX:5140329-5184565(-)	GO:0030286	dynein complex	GO:0005524, GO:0016887, GO:0003777	ATP binding, ATPase activity, microtubule motor activity	GO:0007018	microtubule-based movement
1	216	2888	48.m00098_at	N/A	TGME49_237860-t26_1	protein kinase domain-containing protein	0	TGME49_chrIV:2593087-2610250(+)	N/A	N/A	GO:0005524, GO:0005509, GO:0004687, GO:0004672	ATP binding, calcium ion binding, myosin light chain kinase activity, protein kinase activity	GO:0006468	protein phosphorylation
1	221	3329	49.m07214_at	B6KGA8	TGME49_238160-t26_1	hypothetical protein	8	TGME49_chrVI:90917-93228(+)	N/A	N/A	N/A	N/A	N/A	N/A
1	493	3219	49.m05641_s_at	N/A	TGME49_238200-t26_1	alpha/beta hydrolase fold domain-containing protein	1	TGME49_chrVI:120832-131112(+)	N/A	N/A	GO:0016787, GO:0050253, GO:0004806	hydrolase activity, retinyl-palmitate esterase activity, triglyceride lipase activity	GO:0008152	metabolic process
1	146	3008	49.m03153_at	B6KGJ0	TGME49_239510-t26_1	hypothetical protein	0	TGME49_chrVI:726949-729586(+)	N/A	N/A	GO:0008289	lipid binding	N/A	N/A
1	476	3052	49.m03214_at	N/A	TGME49_240470-t26_1	hypothetical protein	0	TGME49_chrVI:1289317-1291837(-)	N/A	N/A	N/A	N/A	N/A	N/A
1	271	3096	49.m03275_at	N/A	TGME49_242110-t26_1	rhoptry kinase family protein ROP38	0	TGME49_chrVI:1905949-1908520(+)	N/A	N/A	GO:0005524, GO:0004687, GO:0004672	ATP binding, myosin light chain kinase activity, protein kinase activity	GO:0006468	protein phosphorylation
1	441	3153	49.m03349_at	S8GF65	TGME49_243470-t26_1	hypothetical protein	8	TGME49_chrVI:2660199-2664544(+)	N/A	N/A	N/A	N/A	N/A	N/A
1	215	3274	49.m05712_at	S8GF83	TGME49_243720-t26_1	peroxisomal biogenesis factor PEX11	0	TGME49_chrVI:2812142-2817513(-)	GO:0005779	integral component of peroxisomal membrane	N/A	N/A	GO:0016559	peroxisome fission
1	217	3203	49.m03424_at	N/A	TGME49_244590-t26_1	katanin-like family protein	0	TGME49_chrVI:3378441-3385103(+)	N/A	N/A	GO:0005524, GO:0008568	ATP binding, microtubule-severing ATPase activity	N/A	N/A
1	504	3444	50.m03078_at	B6KGL7	TGME49_245600-t26_1	hypothetical protein	0	TGME49_chrXII:2418701-2419987(-)	N/A	N/A	N/A	N/A	N/A	N/A
1	98	3412	50.m00062_at	B6KGR7	TGME49_246520-t26_1	hypothetical protein	0	TGME49_chrXII:2822263-2833683(-)	N/A	N/A	N/A	N/A	N/A	N/A
1	65	3480	50.m03125_at	N/A	TGME49_246620-t26_1	G10 family protein	0	TGME49_chrXII:2888500-2891801(+)	GO:0005634	nucleus	N/A	N/A	N/A	N/A
1	416	3411	50.m00060_at	N/A	TGME49_247220-t26_1	nudix -type motif 9 isoform a family protein	0	TGME49_chrXII:3176469-3180667(-)	N/A	N/A	GO:0047631, GO:0016787	ADP-ribose diphosphatase activity, hydrolase activity	N/A	N/A
1	382	3512	50.m03167_at	B9PPR4	TGME49_247410-t26_1	hypothetical protein	1	TGME49_chrXII:3326361-3330822(-)	N/A	N/A	N/A	N/A	N/A	N/A
1	213	3556	50.m03226_at	N/A	TGME49_248330-t26_1	zinc finger, C3HC4 type (RING finger) domain-containing protein	1	TGME49_chrXII:3810954-3815448(+)	N/A	N/A	GO:0005515, GO:0008270	protein binding, zinc ion binding	N/A	N/A
1	493	3374	50.m00008_at	B6KHH7	TGME49_249670-t26_1	cathepsin B	1	TGME49_chrXII:4720754-4728123(-)	N/A	N/A	GO:0008234	cysteine-type peptidase activity	GO:0006508	proteolysis
1	110	3652	50.m03365_at	B6KHN1	TGME49_250720-t26_1	hypothetical protein	0	TGME49_chrXII:5145321-5149481(-)	N/A	N/A	N/A	N/A	N/A	N/A
1	263	3893	52.m01579_at	N/A	TGME49_253340-t26_1	hypothetical protein	0	TGME49_chrIII:862122-864022(+)	N/A	N/A	N/A	N/A	N/A	N/A
1	7	3951	52.m01652_at	S7UMV2	TGME49_254430-t26_1	microneme protein, putative	0	TGME49_chrIII:1735173-1738664(-)	GO:0005576	extracellular region	GO:0005515	protein binding	GO:0007596, GO:0006508	blood coagulation, proteolysis
1	98	4366	55.m00276_at	N/A	TGME49_255210-t26_1	ATPase, AAA family protein	0	TGME49_chrVIIb:5000270-5008538(+)	N/A	N/A	GO:0005524, GO:0016887, GO:0009378	ATP binding, ATPase activity, four-way junction helicase activity	GO:0006310, GO:0006281	DNA recombination, DNA repair
1	482	4783	55.m08209_at	B9PKU7	TGME49_259620-t26_1	hypothetical protein	0	TGME49_chrVIIb:2750867-2752072(+)	N/A	N/A	N/A	N/A	N/A	N/A
1	493	4350	55.m00239_at	N/A	TGME49_262890-t26_1	hypothetical protein	0	TGME49_chrVIIb:947561-951392(+)	N/A	N/A	N/A	N/A	N/A	N/A
1	13	4690	55.m05018_at	S8GCZ6	TGME49_262900-t26_1	hypothetical protein	0	TGME49_chrVIIb:939153-946872(+)	N/A	N/A	N/A	N/A	N/A	N/A
1	494	4720	55.m05058_at	N/A	TGME49_263410-t26_1	scavenger receptor cysteine-rich domain-containing protein	0	TGME49_chrVIIb:573369-579048(-)	GO:0016020	membrane	GO:0005515, GO:0005044	protein binding, scavenger receptor activity	N/A	N/A
1	477	4756	55.m05108_at	N/A	TGME49_264150-t26_1	hypothetical protein	0	TGME49_chrVIIb:135311-136836(-)	N/A	N/A	N/A	N/A	N/A	N/A
1	482	5105	57.m01889_at	S8EZC2	TGME49_265060-t26_1	hypothetical protein	0	TGME49_chrIX:1808954-1810928(-)	N/A	N/A	N/A	N/A	N/A	N/A
1	489	5143	57.m03967_at	B9Q1X1	TGME49_266660-t26_1	mediator complex subunit MED9	0	TGME49_chrIX:1035660-1037393(+)	N/A	N/A	N/A	N/A	N/A	N/A
1	23	5043	57.m01804_at	S8F2A1	TGME49_266700-t26_1	hypothetical protein	0	TGME49_chrIX:1007084-1008373(+)	N/A	N/A	N/A	N/A	N/A	N/A
1	364	6001	59.m03410_at	B9PH46	TGME49_268850-t26_1	enolase 2	0	TGME49_chrVIII:6250533-6252897(-)	GO:0000015	phosphopyruvate hydratase complex	GO:0000287, GO:0004634	magnesium ion binding, phosphopyruvate hydratase activity	GO:0006096	glycolytic process
1	495	6016	59.m03429_at	N/A	TGME49_269075-t26_1	hypothetical protein	0	TGME49_chrVIII:6073684-6090217(+)	N/A	N/A	N/A	N/A	N/A	N/A
1	393	6018	59.m03434_at	S8EY44	TGME49_269160-t26_1	outer dynein arm docking complex protein ODA1, putative	0	TGME49_chrVIII:6034561-6036204(-)	N/A	N/A	N/A	N/A	N/A	N/A
1	480	6035	59.m03459_at	N/A	TGME49_269600-t26_1	biotin-requiring enzyme domain-containing protein	0	TGME49_chrVIII:5747643-5753507(+)	N/A	N/A	GO:0004736	pyruvate carboxylase activity	N/A	N/A
1	494	6150	59.m03610_at	N/A	TGME49_272200-t26_1	AGC kinase	0	TGME49_chrVIII:4144091-4152574(+)	N/A	N/A	GO:0005524, GO:0004691, GO:0004697, GO:0004672	ATP binding, cAMP-dependent protein kinase activity, protein kinase C activity, protein kinase activity	GO:0006468	protein phosphorylation
1	108	6317	59.m07720_at	N/A	TGME49_273472-t26_1	hypothetical protein	0	TGME49_chrVIII:3485975-3488378(+)	N/A	N/A	N/A	N/A	N/A	N/A
1	481	6223	59.m03697_at	B6KDQ2	TGME49_273740-t26_1	acetyl-CoA acyltransferase B, putative	0	TGME49_chrVIII:3296253-3300126(-)	N/A	N/A	GO:0003988, GO:0016747	acetyl-CoA C-acyltransferase activity	GO:0008152	metabolic process
1	13	6418	63.m00336_at	S8GDB1	TGME49_275380-t26_1	SAG-related sequence SRS47D	0	TGME49_chrX:7214178-7215853(-)	GO:0016020	membrane	N/A	N/A	N/A	N/A
1	210	6810	65.m01969_at	B9PS42	TGME49_276930-t26_1	hypothetical protein	0	TGME49_chrXII:6842159-6845212(+)	N/A	N/A	N/A	N/A	N/A	N/A
1	147	6707	65.m01093_at	B6KRH0	TGME49_276960-t26_1	tetratricopeptide repeat-containing protein	0	TGME49_chrXII:6822945-6830194(-)	N/A	N/A	GO:0005515	protein binding	N/A	N/A
1	493	6691	65.m00013_at	N/A	TGME49_277930-t26_1	hypothetical protein	0	TGME49_chrXII:6406177-6426608(-)	N/A	N/A	GO:0005515	protein binding	N/A	N/A
1	98	6795	65.m01201_at	N/A	TGME49_278930-t26_1	Tubulin-tyrosine ligase family protein	0	TGME49_chrXII:5750428-5757826(+)	N/A	N/A	GO:0004835	tubulin-tyrosine ligase activity	GO:0006464	cellular protein modification process
1	262	6843	65.m02538_at	N/A	TGME49_278975-t26_1	ICE family protease (caspase) p20 domain-containing protein	0	TGME49_chrXII:5711668-5720571(-)	N/A	N/A	GO:0004197	cysteine-type endopeptidase activity	GO:0006508	proteolysis
1	355	6877	72.m00383_at	N/A	TGME49_280460-t26_1	AP2 domain transcription factor AP2VIIa-2	0	TGME49_chrVIIa:388316-395224(+)	N/A	N/A	GO:0003700	transcription factor activity, sequence-specific DNA binding	GO:0006355	regulation of transcription, DNA-templated
1	82	6940	74.m00446_at	S8F6N8	TGME49_281930-t26_1	SAG-related sequence SRS39	0	TGME49_chrVIIa:4277680-4279975(+)	GO:0016020	membrane	N/A	N/A	N/A	N/A
1	395	7175	76.m03405_at	B9PT00	TGME49_284550-t26_1	EF hand domain-containing protein	0	TGME49_chrV:2727828-2729121(+)	N/A	N/A	GO:0005509	calcium ion binding	N/A	N/A
1	365	7078	76.m01625_at	N/A	TGME49_285860-t26_1	SAG-related sequence SRS20C	0	TGME49_chrV:2165672-2167547(-)	GO:0016020	membrane	N/A	N/A	N/A	N/A
1	395	7315	80.m02183_at	S8EZU7	TGME49_288970-t26_1	hypothetical protein	0	TGME49_chrIX:2888917-2889333(-)	N/A	N/A	N/A	N/A	N/A	N/A
1	350	7355	80.m02249_at	S8EX10	TGME49_289900-t26_1	n-acetyltransferase family protein	0	TGME49_chrIX:3511745-3513714(+)	N/A	N/A	GO:0008080, GO:0004596	N-acetyltransferase activity, peptide alpha-N-acetyltransferase activity	N/A	N/A
1	13	7445	80.m02361_at	Q6WAX6	TGME49_292260-t26_1	SAG-related sequence SRS36B	1	TGME49_chrIX:4648692-4650910(+)	GO:0016020	membrane	N/A	N/A	N/A	N/A
1	396	7535	80.m05039_s_at	Q6WAW5	TGME49_292280-t26_1	SAG-related sequence SRS36D	1	TGME49_chrIX:4656078-4657241(+)	GO:0016020	membrane	N/A	N/A	N/A	N/A
1	98	7592	83.m01216_at	Q1JT47	TGME49_293480-t26_1	MoeA N-terminal region (domain I and II) domain-containing protein	0	TGME49_chrIa:351464-358567(-)	N/A	N/A	N/A	N/A	GO:0006777	Mo-molybdopterin cofactor biosynthetic process
1	150	7679	83.m02693_at	N/A	TGME49_294240-t26_1	hypothetical protein	2	TGME49_chrIa:731409-741460(-)	N/A	N/A	N/A	N/A	N/A	N/A
1	393	7637	83.m01272_at	N/A	TGME49_294570-t26_1	rhodanese family domain-containing protein	0	TGME49_chrIa:971235-976439(+)	N/A	N/A	N/A	N/A	N/A	N/A
1	22	7553	83.m00010_at	B9PYE4	TGME49_294820-t26_1	type I fatty acid synthase, putative	0	TGME49_chrIa:1161521-1197564(+)	N/A	N/A	GO:0004316, GO:0004314, GO:0050662, GO:0047879, GO:0008922, GO:0050637, GO:0050111, GO:0016491, GO:0031177, GO:0008146, GO:0016747, GO:0008270	3-oxoacyl-[acyl-carrier-protein] reductase (NADPH) activity	GO:0044237, GO:0055114	cellular metabolic process, oxidation-reduction process
1	216	86	113.m01591_at	N/A	TGME49_297820-t26_1	sperm associated antigen 6, putative	0	TGME49_chrII:2040275-2049153(-)	N/A	N/A	GO:0005515, GO:0044183	protein binding, protein binding involved in protein folding	N/A	N/A
1	472	182	148.m00014_at	N/A	TGME49_300660-t26_1	RNA polymerase B	0	KE138841:20623-23781(+)	N/A	N/A	GO:0003677, GO:0003899	DNA binding, DNA-directed RNA polymerase activity	GO:0006351	transcription, DNA-templated
1	17	198	162.m00311_s_at	S7UHG9	TGME49_301160-t26_1	SAG-related sequence SRS19C	1	TGME49_chrIV:2289604-2291033(-)	GO:0016020	membrane	N/A	N/A	N/A	N/A
1	27	199	162.m00312_at	S8GRZ6	TGME49_301170-t26_1	SAG-related sequence SRS19D	1	TGME49_chrIV:2292764-2294340(-)	GO:0016020	membrane	N/A	N/A	N/A	N/A
1	13	200	162.m00313_at	S7VPV0	TGME49_301180-t26_1	SAG-related sequence SRS19F	1	TGME49_chrIV:2298865-2300592(-)	GO:0016020	membrane	N/A	N/A	N/A	N/A
1	494	189	162.m00002_at	N/A	TGME49_301210-t26_1	NAD(P) transhydrogenase subunit beta, putative	13	TGME49_chrIV:2308903-2315588(+)	GO:0016021	integral component of membrane	GO:0008750, GO:0050661	NAD(P)+ transhydrogenase (AB-specific) activity, NADP binding	GO:0055114	oxidation-reduction process
1	473	234	207.m00013_at	N/A	TGME49_302000-t26_1	chaperone clp, putative	0	KE138841:30220-32484(-)	N/A	N/A	GO:0005524	ATP binding	N/A	N/A
1	498	4062	540.m00330_at	S7W9N2	TGME49_304730-t26_1	Mob1/phocein family protein	0	TGME49_chrVIIa:670361-676031(-)	N/A	N/A	N/A	N/A	N/A	N/A
1	150	4107	541.m01165_at	B6KR46	TGME49_305260-t26_1	hypothetical protein	0	TGME49_chrIX:5320040-5324297(+)	N/A	N/A	N/A	N/A	N/A	N/A
1	98	4081	541.m00143_at	S7UI71	TGME49_305460-t26_1	methionine aminopeptidase 2, putative	0	TGME49_chrIX:5398171-5406018(-)	N/A	N/A	GO:0004177, GO:0008235	aminopeptidase activity, metalloexopeptidase activity	GO:0009987, GO:0006508	cellular process, proteolysis
1	368	4187	541.m02054_at	S8EVJ8	TGME49_306270-t26_1	hypothetical protein	1	TGME49_chrIX:5903415-5905229(-)	N/A	N/A	N/A	N/A	N/A	N/A
1	99	4156	541.m01230_at	N/A	TGME49_306338-t26_1	dynein gamma chain, flagellar outer arm, putative	0	TGME49_chrIX:5973535-6022647(-)	GO:0030286	dynein complex	GO:0005524, GO:0016887, GO:0003777	ATP binding, ATPase activity, microtubule motor activity	GO:0007018	microtubule-based movement
1	23	4227	542.m00227_at	N/A	TGME49_307030-t26_1	Purine nucleoside phosphorylase	0	TGME49_chrXI:113469-116659(+)	N/A	N/A	GO:0003824	catalytic activity	GO:0009116	nucleoside metabolic process
1	501	4241	547.m00144_at	N/A	TGME49_307640-t26_1	CMGC kinase, CK2 family	0	TGME49_chrIX:5032243-5035597(-)	N/A	N/A	GO:0005524, GO:0004709, GO:0004672	ATP binding, MAP kinase kinase kinase activity, protein kinase activity	GO:0006468	protein phosphorylation
1	82	5835	583.m11422_at	N/A	TGME49_309860-t26_1	hypothetical protein	0	TGME49_chrXI:849315-851359(-)	N/A	N/A	N/A	N/A	N/A	N/A
1	106	5861	583.m11449_at	B6KAE2	TGME49_310740-t26_1	hypothetical protein	7	TGME49_chrXI:1561941-1565678(+)	N/A	N/A	N/A	N/A	N/A	N/A
1	298	5397	583.m05414_at	N/A	TGME49_311180-t26_1	hypothetical protein	0	TGME49_chrXI:1845713-1856820(+)	N/A	N/A	N/A	N/A	N/A	N/A
1	475	5406	583.m05427_at	N/A	TGME49_311370-t26_1	methylmalonate-semialdehyde dehydrogenase [acylating], putative	0	TGME49_chrXI:2012926-2023206(-)	N/A	N/A	GO:0004491	methylmalonate-semialdehyde dehydrogenase (acylating) activity	GO:0055114	oxidation-reduction process
1	213	5415	583.m05441_at	B6K8M3	TGME49_311650-t26_1	leucine rich repeat-containing protein	0	TGME49_chrXI:2175790-2183170(+)	N/A	N/A	N/A	N/A	N/A	N/A
1	65	5532	583.m05592_at	N/A	TGME49_313960-t26_1	ribosomal protein L19 protein	0	TGME49_chrXI:3837141-3842733(-)	GO:0005840	ribosome	GO:0003735	structural constituent of ribosome	GO:0006412	translation
1	17	5264	583.m00686_at	B9PIV3	TGME49_314400-t26_1	pyruvate dehydrogenase E1 component, beta subunit, putative	0	TGME49_chrXI:4060852-4065894(+)	N/A	N/A	GO:0003863, GO:0003824	3-methyl-2-oxobutanoate dehydrogenase (2-methylpropanoyl-transferring) activity	GO:0008152	metabolic process
1	499	5617	583.m05692_at	N/A	TGME49_315560-t26_1	ATP-binding cassette G family transporter ABCG77	5	TGME49_chrXI:4804958-4811440(-)	GO:0016020	membrane	GO:0005524, GO:0016887, GO:0015419	ATP binding, ATPase activity, sulfate transmembrane-transporting ATPase activity	N/A	N/A
1	98	5650	583.m05727_at	N/A	TGME49_316130-t26_1	hypothetical protein	0	TGME49_chrXI:5145605-5149800(+)	N/A	N/A	N/A	N/A	N/A	N/A
1	108	6591	641.m03157_at	S7VT97	TGME49_318180-t26_1	hypothetical protein	0	TGME49_chrIV:1505079-1508810(-)	N/A	N/A	N/A	N/A	N/A	N/A
1	150	6458	641.m01467_at	S8F9G2	TGME49_318240-t26_1	Tubulin-tyrosine ligase family protein	0	TGME49_chrIV:1460733-1469674(-)	N/A	N/A	GO:0004835	tubulin-tyrosine ligase activity	GO:0006464	cellular protein modification process
1	261	6557	641.m02543_at	N/A	TGME49_318742-t26_1	hypothetical protein	0	TGME49_chrIV:1111094-1112801(-)	N/A	N/A	N/A	N/A	N/A	N/A
1	99	6559	641.m02546_at	N/A	TGME49_319308-t26_1	hypothetical protein	0	TGME49_chrIV:1050513-1071817(+)	N/A	N/A	N/A	N/A	N/A	N/A
1	489	6504	641.m01531_at	S7UK61	TGME49_319680-t26_1	hypothetical protein	0	TGME49_chrIV:786197-790157(+)	N/A	N/A	N/A	N/A	N/A	N/A
1	13	6427	641.m00011_at	B9PV46	TGME49_320110-t26_1	proliferating cell nuclear antigen PCNA2	0	TGME49_chrIV:486028-492044(-)	GO:0043626	PCNA complex	GO:0003677, GO:0030337	DNA binding, DNA polymerase processivity factor activity	GO:0006281, GO:0006275	DNA repair, regulation of DNA replication
1	493	6535	641.m01570_at	N/A	TGME49_320270-t26_1	hypothetical protein	7	TGME49_chrIV:402671-407950(+)	N/A	N/A	N/A	N/A	N/A	N/A
2	281	7767	8.m00185_at	N/A	TGME49_200350-t26_1	subtilisin SUB3	1	TGME49_chrVIII:6815991-6821227(+)	N/A	N/A	GO:0004252	serine-type endopeptidase activity	GO:0006508	proteolysis
2	275	557	20.m05895_at	S8F6L1	TGME49_201100-t26_1	hypothetical protein	0	TGME49_chrVIIa:4042782-4044561(-)	N/A	N/A	N/A	N/A	N/A	N/A
2	2	539	20.m03985_at	N/A	TGME49_201180-t26_1	hypothetical protein	2	TGME49_chrVIIa:3982746-3988716(-)	N/A	N/A	N/A	N/A	N/A	N/A
2	387	383	20.m03784_at	S8GE72	TGME49_203290-t26_1	hypothetical protein	0	TGME49_chrVIIa:2617427-2620860(-)	N/A	N/A	N/A	N/A	N/A	N/A
2	283	607	20.m05974_at	S8F2R2	TGME49_204010-t26_1	hypothetical protein	0	TGME49_chrVIIa:2050173-2052328(-)	N/A	N/A	N/A	N/A	N/A	N/A
2	541	453	20.m03870_at	S8F2N5	TGME49_204520-t26_1	hypothetical protein	0	TGME49_chrVIIa:1733544-1735767(-)	N/A	N/A	N/A	N/A	N/A	N/A
2	302	663	23.m00149_at	N/A	TGME49_207130-t26_1	SAG-related sequence SRS49A	0	TGME49_chrX:7412699-7413938(-)	GO:0016020	membrane	N/A	N/A	N/A	N/A
2	301	657	23.m00015_s_at	S8G443	TGME49_207150-t26_1	SAG-related sequence SRS49C	1	TGME49_chrX:7417697-7418452(-)	GO:0016020	membrane	N/A	N/A	N/A	N/A
2	377	669	23.m00155_at	B9Q3L8	TGME49_207210-t26_1	hypothetical protein	0	TGME49_chrX:7452069-7452914(+)	N/A	N/A	N/A	N/A	N/A	N/A
2	386	706	25.m00212_at	N/A	TGME49_208740-t26_1	microneme protein, putative	0	TGME49_chrIb:838555-842088(-)	N/A	N/A	N/A	N/A	N/A	N/A
2	381	812	25.m01888_at	N/A	TGME49_209755-t26_1	hypothetical protein	0	TGME49_chrIb:1428284-1433356(+)	N/A	N/A	N/A	N/A	N/A	N/A
2	530	818	25.m01899_at	N/A	TGME49_209920-t26_1	PAN domain-containing protein	0	TGME49_chrIb:1549006-1553167(+)	GO:0005576	extracellular region	GO:0005515	protein binding	GO:0007596, GO:0006508	blood coagulation, proteolysis
2	281	910	27.m00090_at	N/A	TGME49_211270-t26_1	sushi domain (scr repeat) domain-containing protein	1	TGME49_chrIV:1860733-1878549(-)	GO:0016020	membrane	N/A	N/A	GO:0030154	cell differentiation
2	538	1149	33.m01293_at	S8GDM4	TGME49_214570-t26_1	hypothetical protein	0	TGME49_chrX:6369465-6372390(+)	N/A	N/A	N/A	N/A	N/A	N/A
2	400	1299	35.m00032_at	B9Q0J9	TGME49_216140-t26_1	tetratricopeptide repeat-containing protein	0	TGME49_chrXI:6382106-6387431(+)	N/A	N/A	GO:0005515	protein binding	N/A	N/A
2	528	1318	35.m00865_at	B9Q0J7	TGME49_216160-t26_1	hypothetical protein	0	TGME49_chrXI:6371746-6373513(-)	N/A	N/A	N/A	N/A	N/A	N/A
2	277	1596	38.m02376_at	S8EN54	TGME49_218470-t26_1	protein disulfide-isomerase, putative	0	TGME49_chrXII:1513768-1518546(+)	N/A	N/A	GO:0003756	protein disulfide isomerase activity	GO:0045454	cell redox homeostasis
2	159	1631	39.m00369_at	N/A	TGME49_220560-t26_1	hypothetical protein	5	TGME49_chrV:458246-461921(+)	N/A	N/A	N/A	N/A	N/A	N/A
2	398	1722	41.m01322_at	N/A	TGME49_221840-t26_1	hypothetical protein	0	TGME49_chrII:624854-627888(+)	N/A	N/A	N/A	N/A	N/A	N/A
2	152	1949	42.m03312_at	N/A	TGME49_223855-t26_1	RNA recognition motif-containing protein	1	TGME49_chrX:3526136-3533268(-)	N/A	N/A	GO:0003676	nucleic acid binding	N/A	N/A
2	380	1968	42.m03338_at	N/A	TGME49_224170-t26_1	SAG-related sequence SRS60A	0	TGME49_chrX:3283806-3286137(+)	N/A	N/A	N/A	N/A	N/A	N/A
2	152	2007	42.m03392_at	N/A	TGME49_224940-t26_1	hypothetical protein	0	TGME49_chrX:2649923-2656441(+)	N/A	N/A	N/A	N/A	N/A	N/A
2	379	2025	42.m03416_at	N/A	TGME49_225290-t26_1	GDA1/CD39 (nucleoside phosphatase) family protein	0	TGME49_chrX:2331445-2334817(-)	N/A	N/A	GO:0016787, GO:0017111	hydrolase activity, nucleoside-triphosphatase activity	N/A	N/A
2	152	2106	42.m03546_at	N/A	TGME49_227010-t26_1	rhoptry kinase family protein ROP30	0	TGME49_chrX:1138274-1142124(+)	N/A	N/A	N/A	N/A	N/A	N/A
2	358	2148	42.m03604_at	B9PN30	TGME49_228110-t26_1	hypothetical protein	3	TGME49_chrX:579227-581518(-)	GO:0016020	membrane	N/A	N/A	N/A	N/A
2	528	2326	44.m02535_at	B6KJ54	TGME49_229330-t26_1	Cof family hydrolase subfamily protein	0	TGME49_chrVIII:167139-168716(-)	N/A	N/A	GO:0016787, GO:0008967	hydrolase activity, phosphoglycolate phosphatase activity	GO:0008152	metabolic process
2	541	969	28.m00282_s_at	N/A	TGME49_234165-t26_1	hypothetical protein	0	TGME49_chrX:4167969-4171748(-)	N/A	N/A	N/A	N/A	N/A	N/A
2	274	2787	46.m01732_at	S8ET83	TGME49_237080-t26_1	hypothetical protein	0	TGME49_chrX:5698272-5699945(-)	N/A	N/A	N/A	N/A	N/A	N/A
2	6	2970	49.m03103_at	B6KGC8	TGME49_238460-t26_1	SAG-related sequence SRS22B	0	TGME49_chrVI:237643-238849(-)	GO:0016020	membrane	N/A	N/A	N/A	N/A
2	357	2973	49.m03106_at	B6KGD1	TGME49_238490-t26_1	SAG-related sequence SRS22E	0	TGME49_chrVI:247879-248959(-)	GO:0016020	membrane	N/A	N/A	N/A	N/A
2	5	2977	49.m03110_s_at	N/A	TGME49_238530-t26_1	hypothetical protein	1	TGME49_chrVI:267452-268679(-)	GO:0016020	membrane	N/A	N/A	N/A	N/A
2	171	3334	49.m07219_at	N/A	TGME49_239120-t26_1	hypothetical protein	0	TGME49_chrVI:469732-474620(+)	N/A	N/A	N/A	N/A	N/A	N/A
2	428	3013	49.m03159_at	B6KGJ9	TGME49_239600-t26_1	rhoptry kinase family protein ROP23 (incomplete catalytic triad)	0	TGME49_chrVI:793968-797321(+)	N/A	N/A	GO:0005524, GO:0004672	ATP binding, protein kinase activity	GO:0006468	protein phosphorylation
2	293	3170	49.m03376_at	S8FA48	TGME49_243940-t26_1	hypothetical protein	0	TGME49_chrVI:2901481-2905192(-)	N/A	N/A	N/A	N/A	N/A	N/A
2	429	3439	50.m03073_at	N/A	TGME49_245530-t26_1	hypothetical protein	3	TGME49_chrXII:2351982-2361394(+)	N/A	N/A	N/A	N/A	N/A	N/A
2	532	3780	50.m07089_at	B6KHI5	TGME49_249750-t26_1	hypothetical protein	0	TGME49_chrXII:4782902-4784811(-)	N/A	N/A	N/A	N/A	N/A	N/A
2	427	3757	50.m05682_at	N/A	TGME49_250850-t26_1	CMGC kinase, putative	0	TGME49_chrXII:5274742-5284636(-)	N/A	N/A	GO:0005524, GO:0004707, GO:0004672, GO:0004712	ATP binding, MAP kinase activity, protein kinase activity, protein serine/threonine/tyrosine kinase activity	GO:0006468	protein phosphorylation
2	148	3855	52.m01527_s_at	N/A	TGME49_252190-t26_1	KRUF family protein	0	TGME49_chrIII:375018-378618(-)	N/A	N/A	N/A	N/A	N/A	N/A
2	398	3873	52.m01553_at	N/A	TGME49_252640-t26_1	P-type ATPase PMA1	9	TGME49_chrIII:622840-627740(-)	GO:0016021	integral component of membrane	GO:0019829, GO:0008553, GO:0046872, GO:0000166	cation-transporting ATPase activity, hydrogen-exporting ATPase activity, phosphorylative mechanism, metal ion binding, nucleotide binding	GO:0006754, GO:0006812, GO:0008152, GO:0006200	ATP biosynthetic process, cation transport, metabolic process, obsolete ATP catabolic process
2	527	3879	52.m01559_at	S8GTF8	TGME49_253030-t26_1	glycosyl hydrolase, family 31 protein	1	TGME49_chrIII:686945-702229(+)	N/A	N/A	GO:0033919, GO:0004553	glucan 1,3-alpha-glucosidase activity, hydrolase activity, hydrolyzing O-glycosyl compounds	GO:0005975	carbohydrate metabolic process
2	24	3886	52.m01568_at	N/A	TGME49_253150-t26_1	hypothetical protein	0	TGME49_chrIII:781696-791947(+)	N/A	N/A	GO:0050660, GO:0016614	flavin adenine dinucleotide binding, oxidoreductase activity, acting on CH-OH group of donors	GO:0055114	oxidation-reduction process
2	375	3892	52.m01578_at	S8FDR4	TGME49_253330-t26_1	Rhoptry kinase family protein, truncated (incomplete catalytic triad)	0	TGME49_chrIII:857863-860334(-)	N/A	N/A	GO:0005524, GO:0004672	ATP binding, protein kinase activity	GO:0006468	protein phosphorylation
2	427	4012	52.m02726_at	S8FAH2	TGME49_253680-t26_1	hypothetical protein	0	TGME49_chrIII:1099813-1100528(-)	N/A	N/A	N/A	N/A	N/A	N/A
2	508	3854	52.m00034_at	S8F758	TGME49_254760-t26_1	hypothetical protein	0	TGME49_chrIII:1921022-1924047(-)	N/A	N/A	N/A	N/A	N/A	N/A
2	5	4847	55.m10280_at	B6KAP2	TGME49_255480-t26_1	thioredoxin domain-containing protein	1	TGME49_chrVIIb:4791431-4793572(+)	N/A	N/A	GO:0003756	protein disulfide isomerase activity	GO:0045454	cell redox homeostasis
2	148	4790	55.m08216_at	N/A	TGME49_255620-t26_1	B9-C2 domain-containing protein	0	TGME49_chrVIIb:4769552-4774445(+)	N/A	N/A	N/A	N/A	N/A	N/A
2	231	4511	55.m04769_at	B9PL31	TGME49_258550-t26_1	SAG-related sequence SRS28	0	TGME49_chrVIIb:3342367-3343517(+)	GO:0016020	membrane	N/A	N/A	N/A	N/A
2	375	4271	55.m00009_at	Q27354	TGME49_259020-t26_1	bradyzoite antigen BAG1	0	TGME49_chrVIIb:3023202-3025687(-)	N/A	N/A	N/A	N/A	N/A	N/A
2	529	4561	55.m04840_at	N/A	TGME49_259670-t26_1	von Willebrand factor type A domain-containing protein	0	TGME49_chrVIIb:2722910-2726969(+)	N/A	N/A	GO:0005515	protein binding	N/A	N/A
2	531	4569	55.m04850_at	S8GLM5	TGME49_259900-t26_1	hypothetical protein	1	TGME49_chrVIIb:2622348-2625010(+)	N/A	N/A	N/A	N/A	N/A	N/A
2	399	4820	55.m10249_at	B9PKP0	TGME49_260400-t26_1	hypothetical protein	0	TGME49_chrVIIb:2311151-2312246(+)	N/A	N/A	N/A	N/A	N/A	N/A
2	398	4320	55.m00162_at	N/A	TGME49_261650-t26_1	hypothetical protein	0	TGME49_chrVIIb:1611032-1618864(-)	N/A	N/A	GO:0005515	protein binding	N/A	N/A
2	427	4694	55.m05023_at	N/A	TGME49_262970-t26_1	hypothetical protein	0	TGME49_chrVIIb:890623-895014(-)	N/A	N/A	GO:0046872	metal ion binding	N/A	N/A
2	529	5112	57.m03094_at	B6KLW2	TGME49_266130-t26_1	peroxiredoxin PRX2	0	TGME49_chrIX:1280702-1283879(-)	N/A	N/A	GO:0004602, GO:0051920	glutathione peroxidase activity, peroxiredoxin activity	GO:0055114, GO:0006979	oxidation-reduction process, response to oxidative stress
2	282	4928	57.m00029_at	S8F291	TGME49_266860-t26_1	BTB/POZ domain-containing protein	0	TGME49_chrIX:919622-923453(-)	N/A	N/A	GO:0005515	protein binding	N/A	N/A
2	152	5956	59.m03358_at	S8GID4	TGME49_267980-t26_1	hypothetical protein	1	TGME49_chrVIII:6739927-6741133(+)	N/A	N/A	N/A	N/A	N/A	N/A
2	428	5980	59.m03382_at	N/A	TGME49_268360-t26_1	hypothetical protein	0	TGME49_chrVIII:6522878-6524496(+)	N/A	N/A	N/A	N/A	N/A	N/A
2	378	5999	59.m03406_at	S8F481	TGME49_268790-t26_1	hypothetical protein	0	TGME49_chrVIII:6290941-6293237(+)	N/A	N/A	N/A	N/A	N/A	N/A
2	376	6002	59.m03411_at	B9PH47	TGME49_268860-t26_1	enolase 1	0	TGME49_chrVIII:6247157-6249294(-)	GO:0000015	phosphopyruvate hydratase complex	GO:0000287, GO:0004634	magnesium ion binding, phosphopyruvate hydratase activity	GO:0006096	glycolytic process
2	386	5897	59.m00006_at	S8F4K6	TGME49_270240-t26_1	MAG1	1	TGME49_chrVIII:5311478-5314349(+)	N/A	N/A	N/A	N/A	N/A	N/A
2	541	6102	59.m03546_at	S8G9N5	TGME49_270950-t26_1	hypothetical protein	0	TGME49_chrVIII:4840715-4842517(-)	N/A	N/A	N/A	N/A	N/A	N/A
2	538	6262	59.m06069_at	S8GJ05	TGME49_271210-t26_1	4-alpha-glucanotransferase	0	TGME49_chrVIII:4636908-4639053(-)	N/A	N/A	GO:0004134	4-alpha-glucanotransferase activity	GO:0005975	carbohydrate metabolic process
2	528	6211	59.m03684_at	B6KDM9	TGME49_273510-t26_1	hypothetical protein	3	TGME49_chrVIII:3428137-3431005(-)	N/A	N/A	N/A	N/A	N/A	N/A
2	359	6274	59.m06083_at	B9PG40	TGME49_274090-t26_1	hypothetical protein	0	TGME49_chrVIII:3033855-3034958(+)	N/A	N/A	N/A	N/A	N/A	N/A
2	533	6702	65.m01086_at	B6KRG0	TGME49_276850-t26_1	hypothetical protein	0	TGME49_chrXII:6890598-6891704(-)	N/A	N/A	N/A	N/A	N/A	N/A
2	532	6703	65.m01087_at	B6KRG1	TGME49_276860-t26_1	hypothetical protein	0	TGME49_chrXII:6886495-6893349(+)	N/A	N/A	N/A	N/A	N/A	N/A
2	541	6704	65.m01088_at	B6KRG2	TGME49_276870-t26_1	hypothetical protein	0	TGME49_chrXII:6885358-6885873(-)	N/A	N/A	N/A	N/A	N/A	N/A
2	532	6705	65.m01089_at	N/A	TGME49_276880-t26_1	hypothetical protein	0	TGME49_chrXII:6882717-6885332(+)	N/A	N/A	N/A	N/A	N/A	N/A
2	67	6719	65.m01111_s_at	N/A	TGME49_277270-t26_1	NTPase II	0	TGME49_chrXII:6690019-6694742(-)	N/A	N/A	GO:0016787, GO:0017111	hydrolase activity, nucleoside-triphosphatase activity	N/A	N/A
2	278	6687	65.m00010_at	N/A	TGME49_277572-t26_1	Toxoplasma gondii family D protein	0	TGME49_chrXII:6587305-6589391(-)	N/A	N/A	N/A	N/A	N/A	N/A
2	381	6748	65.m01148_at	S8GAL2	TGME49_278080-t26_1	Toxoplasma gondii family A protein	0	TGME49_chrXII:6309575-6312079(+)	N/A	N/A	N/A	N/A	N/A	N/A
2	375	6871	72.m00004_at	Q9BH78	TGME49_280570-t26_1	SAG-related sequence SRS35A	2	TGME49_chrVIIa:292724-294256(-)	N/A	N/A	N/A	N/A	N/A	N/A
2	392	6870	72.m00003_at	S7UUM7	TGME49_280580-t26_1	SAG-related sequence SRS35B	0	TGME49_chrVIIa:284886-291891(-)	N/A	N/A	N/A	N/A	N/A	N/A
2	277	6960	74.m00467_at	N/A	TGME49_282230-t26_1	sulfate adenylyltransferase/adenylylsulfate kinase	0	TGME49_chrVIIa:4468003-4473859(+)	N/A	N/A	GO:0005524, GO:0004020, GO:0004781	ATP binding, adenylylsulfate kinase activity, sulfate adenylyltransferase (ATP) activity	GO:0000103	sulfate assimilation
2	387	7194	76.m03425_at	N/A	TGME49_283810-t26_1	hypothetical protein	0	TGME49_chrV:2953793-2964716(+)	N/A	N/A	N/A	N/A	N/A	N/A
2	529	7149	76.m02659_at	S8GR51	TGME49_286040-t26_1	hypothetical protein	0	TGME49_chrV:2036280-2038792(+)	N/A	N/A	N/A	N/A	N/A	N/A
2	508	7134	76.m01696_at	B9PSG8	TGME49_287250-t26_1	hypothetical protein	0	TGME49_chrV:1498006-1502295(-)	N/A	N/A	N/A	N/A	N/A	N/A
2	159	7485	80.m03985_at	B9PTY1	TGME49_288630-t26_1	nucleosome assembly protein (NAP), putative	0	TGME49_chrIX:2643881-2651796(+)	GO:0005634	nucleus	N/A	N/A	GO:0006334	nucleosome assembly
2	378	7395	80.m02300_at	S7VXX9	TGME49_290970-t26_1	8-amino-7-oxononanoate synthase	0	TGME49_chrIX:4003148-4005052(-)	N/A	N/A	GO:0030170, GO:0004758, GO:0016769	pyridoxal phosphate binding, serine C-palmitoyltransferase activity, transferase activity, transferring nitrogenous groups	GO:0009058, GO:0006520	biosynthetic process, cellular amino acid metabolic process
2	381	7218	80.m00010_at	B9PTD9	TGME49_291040-t26_1	lactate dehydrogenase LDH2	0	TGME49_chrIX:4081173-4084982(+)	N/A	N/A	GO:0004459, GO:0016616	L-lactate dehydrogenase activity, oxidoreductase activity, acting on the CH-OH group of donors, NAD or NADP as acceptor	GO:0044262, GO:0055114	cellular carbohydrate metabolic process, oxidation-reduction process
2	528	7468	80.m03960_at	S8EXF7	TGME49_292350-t26_1	hypothetical protein	2	TGME49_chrIX:4705125-4706196(+)	N/A	N/A	N/A	N/A	N/A	N/A
2	356	32	113.m00777_at	B9Q131	TGME49_293368-t26_1	TIP49 C-terminus family protein	0	TGME49_chrII:1722259-1726390(-)	N/A	N/A	GO:0005524, GO:0003678, GO:0009378	ATP binding, DNA helicase activity, four-way junction helicase activity	GO:0006310, GO:0006281	DNA recombination, DNA repair
2	291	7606	83.m01234_at	N/A	TGME49_293710-t26_1	Zn-finger in Ran binding protein and others domain-containing protein	0	TGME49_chrIa:518663-524120(-)	GO:0005622	intracellular	GO:0008270	zinc ion binding	N/A	N/A
2	443	7610	83.m01239_at	B9PY68	TGME49_293790-t26_1	hypothetical protein	0	TGME49_chrIa:559632-561762(+)	N/A	N/A	N/A	N/A	N/A	N/A
2	538	7551	83.m00008_at	B9PYC0	TGME49_294600-t26_1	Toxoplasma gondii family D protein	0	TGME49_chrIa:988754-992183(+)	N/A	N/A	N/A	N/A	N/A	N/A
2	358	7754	86.m00841_at	N/A	TGME49_295920-t26_1	hypothetical protein	0	TGME49_chrIa:1482317-1487388(-)	N/A	N/A	N/A	N/A	N/A	N/A
2	171	67	113.m01287_at	N/A	TGME49_297940-t26_1	single-strand binding protein	0	TGME49_chrII:2123578-2130057(-)	N/A	N/A	GO:0003697	single-stranded DNA binding	GO:0006260	DNA replication
2	541	88	125.m00066_s_at	N/A	TGME49_298590-t26_1	hypothetical protein	0	TGME49_chrXI:6579413-6580324(+)	N/A	N/A	N/A	N/A	N/A	N/A
2	148	165	145.m00589_at	N/A	TGME49_300130-t26_1	apical membrane antigen 1 domain-containing protein	1	TGME49_chrXII:189278-195382(-)	GO:0016020	membrane	N/A	N/A	GO:0009405	pathogenesis
2	371	4162	541.m01238_at	N/A	TGME49_306455-t26_1	hypothetical protein	0	TGME49_chrIX:6094852-6095742(+)	N/A	N/A	N/A	N/A	N/A	N/A
2	397	5239	583.m00653_s_at	N/A	TGME49_312310-t26_1	ATPase, AAA family protein	0	TGME49_chrXI:2589795-2601437(+)	N/A	N/A	GO:0005524, GO:0016887, GO:0009378	ATP binding, ATPase activity, four-way junction helicase activity	GO:0006310, GO:0006281	DNA recombination, DNA repair
2	375	5442	583.m05478_at	N/A	TGME49_312330-t26_1	hypothetical protein	1	TGME49_chrXI:2601567-2618418(-)	N/A	N/A	N/A	N/A	N/A	N/A
2	528	5257	583.m00677_at	N/A	TGME49_313000-t26_1	Toxoplasma gondii family D protein	0	TGME49_chrXI:3027667-3031043(-)	N/A	N/A	N/A	N/A	N/A	N/A
2	390	5478	583.m05523_at	B9PIH3	TGME49_313050-t26_1	oxidoreductase, short chain dehydrogenase/reductase family protein	0	TGME49_chrXI:3066474-3070237(-)	N/A	N/A	GO:0004316, GO:0016491	3-oxoacyl-[acyl-carrier-protein] reductase (NADPH) activity, oxidoreductase activity	GO:0008152	metabolic process
2	378	5760	583.m09172_at	N/A	TGME49_314310-t26_1	hypothetical protein	0	TGME49_chrXI:3992947-3996781(-)	N/A	N/A	N/A	N/A	N/A	N/A
2	539	5594	583.m05667_at	B9PJ23	TGME49_315260-t26_1	alanine dehydrogenase	0	TGME49_chrXI:4604137-4609465(+)	N/A	N/A	GO:0000286	alanine dehydrogenase activity	GO:0042853	L-alanine catabolic process
2	528	5192	583.m00020_at	Q85M64	TGME49_316190-t26_1	superoxide dismutase SOD3	0	TGME49_chrXI:5178079-5181143(+)	N/A	N/A	GO:0046872, GO:0004784	metal ion binding, superoxide dismutase activity	GO:0055114, GO:0006801	oxidation-reduction process, superoxide metabolic process
2	530	5677	583.m05759_at	B6K9U6	TGME49_316550-t26_1	hypothetical protein	2	TGME49_chrXI:5394391-5395388(+)	N/A	N/A	N/A	N/A	N/A	N/A
2	307	6485	641.m01505_at	B9PVB4	TGME49_318750-t26_1	deoxyribose-phosphate aldolase	0	TGME49_chrIV:1109115-1111695(+)	N/A	N/A	GO:0004139, GO:0016829	deoxyribose-phosphate aldolase activity, lyase activity	N/A	N/A
2	291	6519	641.m01548_at	S7UJG3	TGME49_320020-t26_1	transporter, major facilitator family protein	12	TGME49_chrIV:572394-577506(-)	GO:0016021	integral component of membrane	N/A	N/A	GO:0055085	transmembrane transport
2	400	6528	641.m01562_at	Q8N003	TGME49_320190-t26_1	SAG-related sequence SRS16B	1	TGME49_chrIV:441694-443582(-)	GO:0016020	membrane	N/A	N/A	N/A	N/A
2	545	233	200024_at	B9PPE8	TGME49_242330-t26_1	ribosomal protein RPS5	0	TGME49_chrVI:1972678-1974116(-)	GO:0015935	small ribosomal subunit	GO:0003735	structural constituent of ribosome	GO:0006412	translation
3	74	240	20.m00004_at	S8GED8	TGME49_202680-t26_1	peptidase M16, alpha subunit, putative	0	TGME49_chrVIIa:3107031-3115474(-)	N/A	N/A	GO:0003824, GO:0046872, GO:0004222, GO:0008270	catalytic activity, metal ion binding, metalloendopeptidase activity, zinc ion binding	GO:0006508	proteolysis
3	78	629	20.m07349_at	S8F637	TGME49_202860-t26_1	hypothetical protein	2	TGME49_chrVIIa:2977558-2979383(+)	N/A	N/A	N/A	N/A	N/A	N/A
3	367	599	20.m05963_at	S8GEB0	TGME49_202930-t26_1	hypothetical protein	0	TGME49_chrVIIa:2940758-2943433(+)	N/A	N/A	N/A	N/A	N/A	N/A
3	288	637	20.m07361_at	B9PUD6	TGME49_203280-t26_1	hypothetical protein	0	TGME49_chrVIIa:2620288-2624987(-)	N/A	N/A	N/A	N/A	N/A	N/A
3	183	441	20.m03857_at	S8F8Y3	TGME49_204320-t26_1	hypothetical protein	1	TGME49_chrVIIa:1882138-1884178(+)	N/A	N/A	N/A	N/A	N/A	N/A
3	181	447	20.m03864_at	N/A	TGME49_204410-t26_1	endonuclease/exonuclease/phosphatase family protein	0	TGME49_chrVIIa:1804010-1814861(-)	N/A	N/A	GO:0004535	poly(A)-specific ribonuclease activity	N/A	N/A
3	121	572	20.m05917_at	B9Q083	TGME49_205080-t26_1	hypothetical protein	0	TGME49_chrVIIa:1640933-1642474(-)	N/A	N/A	N/A	N/A	N/A	N/A
3	361	578	20.m05926_at	S8F8U2	TGME49_205210-t26_1	hypothetical protein	0	TGME49_chrVIIa:1540948-1545343(+)	N/A	N/A	N/A	N/A	N/A	N/A
3	344	561	20.m05899_at	N/A	TGME49_205480-t26_1	IMC subcompartment protein ISP4	0	TGME49_chrVIIa:1381919-1384973(-)	N/A	N/A	N/A	N/A	N/A	N/A
3	48	490	20.m03914_at	S8GN30	TGME49_205500-t26_1	hypothetical protein	0	TGME49_chrVIIa:1365802-1374387(+)	GO:0032040	small-subunit processome	N/A	N/A	GO:0006364	rRNA processing
3	75	529	20.m03971_at	N/A	TGME49_206630-t26_1	hypothetical protein	6	TGME49_chrVIIa:768994-775054(-)	GO:0016020	membrane	N/A	N/A	N/A	N/A
3	29	780	25.m01846_x_at	Q1JSL5	TGME49_209090-t26_1	proteasome maturation factor ump1 protein	0	TGME49_chrIb:1034841-1035347(+)	N/A	N/A	N/A	N/A	N/A	N/A
3	74	795	25.m01863_at	Q1JSJ3	TGME49_209420-t26_1	hypothetical protein	0	TGME49_chrIb:1207393-1210324(-)	N/A	N/A	N/A	N/A	N/A	N/A
3	269	814	25.m01891_at	S8FBP1	TGME49_209810-t26_1	hypothetical protein	8	TGME49_chrIb:1464227-1465240(-)	N/A	N/A	N/A	N/A	N/A	N/A
3	179	977	28.m00290_at	S8GEJ3	TGME49_212090-t26_1	hypothetical protein	0	TGME49_chrX:4071177-4075786(-)	N/A	N/A	N/A	N/A	N/A	N/A
3	63	1007	28.m00590_at	S8ETY3	TGME49_212210-t26_1	hypothetical protein	0	TGME49_chrX:3977985-3980224(-)	N/A	N/A	N/A	N/A	N/A	N/A
3	75	986	28.m00300_at	N/A	TGME49_212220-t26_1	hypothetical protein	0	TGME49_chrX:3970054-3976390(+)	N/A	N/A	GO:0046872	metal ion binding	N/A	N/A
3	77	1085	31.m00932_at	N/A	TGME49_213010-t26_1	hypothetical protein	0	TGME49_chrV:779209-790566(-)	N/A	N/A	N/A	N/A	N/A	N/A
3	75	1040	31.m00879_at	N/A	TGME49_213445-t26_1	hypothetical protein	0	TGME49_chrV:1036833-1050298(+)	N/A	N/A	N/A	N/A	N/A	N/A
3	158	1173	33.m01319_at	N/A	TGME49_214920-t26_1	GPI-anchored wall transfer protein GWT1, putative	13	TGME49_chrX:6588152-6603913(+)	GO:0005789, GO:0016021	endoplasmic reticulum membrane, integral component of membrane	GO:0016746	transferase activity, transferring acyl groups	GO:0006506	GPI anchor biosynthetic process
3	182	1409	37.m00011_at	S8FZT8	TGME49_217610-t26_1	hypothetical protein	7	TGME49_chrXII:1953375-1958078(-)	N/A	N/A	N/A	N/A	N/A	N/A
3	79	1408	37.m00009_at	N/A	TGME49_217730-t26_1	hypothetical protein	0	TGME49_chrXII:2076673-2085306(-)	N/A	N/A	GO:0005515	protein binding	N/A	N/A
3	322	1440	37.m00770_at	B6KU18	TGME49_217740-t26_1	3-ketoacyl-(acyl-carrier-protein) reductase	0	TGME49_chrXII:2086018-2089750(+)	N/A	N/A	GO:0004316, GO:0051287	3-oxoacyl-[acyl-carrier-protein] reductase (NADPH) activity, NAD binding	GO:0006633, GO:0008152, GO:0055114	fatty acid biosynthetic process, metabolic process, oxidation-reduction process
3	179	1446	37.m00776_at	N/A	TGME49_217830-t26_1	hypothetical protein	0	TGME49_chrXII:2156556-2166228(-)	N/A	N/A	N/A	N/A	N/A	N/A
3	76	1465	38.m00001_at	S8EUQ3	TGME49_218310-t26_1	microneme protein MIC14	1	TGME49_chrXII:1595137-1606313(+)	N/A	N/A	N/A	N/A	N/A	N/A
3	48	1567	38.m01895_at	S8G8Q0	TGME49_218940-t26_1	hypothetical protein	0	TGME49_chrXII:1198409-1201135(+)	N/A	N/A	N/A	N/A	N/A	N/A
3	226	1514	38.m01065_at	S8G8K9	TGME49_219570-t26_1	hypothetical protein	0	TGME49_chrXII:848945-850385(-)	N/A	N/A	N/A	N/A	N/A	N/A
3	183	1676	41.m00040_at	S8FDY9	TGME49_221180-t26_1	hypothetical protein	5	TGME49_chrII:108336-114763(-)	N/A	N/A	N/A	N/A	N/A	N/A
3	48	1811	41.m03144_at	S8GTT2	TGME49_221380-t26_1	alba 1	0	TGME49_chrII:297010-302081(-)	N/A	N/A	GO:0003676, GO:0004526	nucleic acid binding, ribonuclease P activity	N/A	N/A
3	270	1698	41.m01293_at	N/A	TGME49_221390-t26_1	hypothetical protein	0	TGME49_chrII:303287-309176(-)	N/A	N/A	N/A	N/A	N/A	N/A
3	211	1700	41.m01295_at	S8F7W8	TGME49_221410-t26_1	actin-like protein ALP4	0	TGME49_chrII:323429-331569(+)	N/A	N/A	N/A	N/A	N/A	N/A
3	73	1796	41.m02947_at	S8FB55	TGME49_222070-t26_1	elongation factor Tu GTP binding domain-containing protein	0	TGME49_chrII:805714-814652(+)	N/A	N/A	GO:0005525, GO:0003924, GO:0004781	GTP binding, GTPase activity, sulfate adenylyltransferase (ATP) activity	N/A	N/A
3	80	1762	41.m01376_at	S8GJQ9	TGME49_222910-t26_1	phosphoglycerate mutase	0	TGME49_chrII:1304358-1311247(+)	N/A	N/A	N/A	N/A	N/A	N/A
3	269	1764	41.m01378_at	N/A	TGME49_222940-t26_1	hypothetical protein	0	TGME49_chrII:1319553-1322028(+)	N/A	N/A	N/A	N/A	N/A	N/A
3	344	2174	42.m05823_at	N/A	TGME49_223485-t26_1	hypothetical protein	0	TGME49_chrX:3784432-3788334(+)	N/A	N/A	N/A	N/A	N/A	N/A
3	101	1936	42.m03296_at	S8G5G2	TGME49_223640-t26_1	hypothetical protein	1	TGME49_chrX:3683119-3688153(+)	N/A	N/A	GO:0005096	GTPase activator activity	GO:0043087	regulation of GTPase activity
3	122	1958	42.m03327_at	N/A	TGME49_224010-t26_1	hypothetical protein	2	TGME49_chrX:3389955-3394147(+)	N/A	N/A	N/A	N/A	N/A	N/A
3	299	1978	42.m03350_at	S8G5K8	TGME49_224350-t26_1	aminopeptidase N, putative	1	TGME49_chrX:3062276-3073347(-)	N/A	N/A	GO:0008237, GO:0008270	metallopeptidase activity, zinc ion binding	N/A	N/A
3	75	1988	42.m03364_at	B6KE61	TGME49_224600-t26_1	GTP binding protein	0	TGME49_chrX:2942899-2952650(-)	GO:0016021	integral component of membrane	GO:0005525, GO:0015093	GTP binding, ferrous iron transmembrane transporter activity	GO:0015684	ferrous iron transport
3	78	1816	42.m00008_at	N/A	TGME49_225050-t26_1	adenosylhomocysteinase, putative	0	TGME49_chrX:2553786-2557737(-)	N/A	N/A	GO:0004013, GO:0048037, GO:0016616	adenosylhomocysteinase activity, cofactor binding, oxidoreductase activity, acting on the CH-OH group of donors, NAD or NADP as acceptor	GO:0006730, GO:0055114	one-carbon metabolic process, oxidation-reduction process
3	540	2109	42.m03554_at	B9PMW0	TGME49_227100-t26_1	hypothetical protein	0	TGME49_chrX:1087520-1089621(+)	N/A	N/A	GO:0009055, GO:0015035	electron carrier activity, protein disulfide oxidoreductase activity	GO:0045454	cell redox homeostasis
3	48	1900	42.m00110_at	N/A	TGME49_228770-t26_1	hypothetical protein	0	TGME49_chrX:144786-152583(-)	N/A	N/A	N/A	N/A	N/A	N/A
3	75	2334	44.m02545_at	N/A	TGME49_229460-t26_1	SWI2/SNF2-containing protein	0	TGME49_chrVIII:274750-283718(+)	N/A	N/A	GO:0005524, GO:0008026, GO:0003677	ATP binding, ATP-dependent helicase activity, DNA binding	N/A	N/A
3	183	2556	44.m04627_at	B6KJR0	TGME49_232130-t26_1	hypothetical protein	0	TGME49_chrVIII:1880341-1884539(+)	N/A	N/A	N/A	N/A	N/A	N/A
3	360	2584	44.m04666_at	N/A	TGME49_232400-t26_1	PAN domain-containing protein	0	TGME49_chrVIII:2073453-2074694(-)	GO:0005576	extracellular region	GO:0005515	protein binding	GO:0007596, GO:0006508	blood coagulation, proteolysis
3	75	2467	44.m02728_at	B9PGI1	TGME49_232520-t26_1	brix domain-containing protein	0	TGME49_chrVIII:2135264-2137331(-)	N/A	N/A	N/A	N/A	N/A	N/A
3	75	2507	44.m02780_at	B9PGB4	TGME49_233260-t26_1	GTP-binding protein, putative	0	TGME49_chrVIII:2543674-2552329(-)	N/A	N/A	GO:0005525	GTP binding	N/A	N/A
3	257	2540	44.m02822_at	N/A	TGME49_233905-t26_1	histone kinase SNF1, putative	0	TGME49_chrVIII:2885243-2891578(+)	N/A	N/A	GO:0005524, GO:0004687, GO:0004672	ATP binding, myosin light chain kinase activity, protein kinase activity	GO:0006468	protein phosphorylation
3	73	2542	44.m02824_at	N/A	TGME49_233930-t26_1	CAF1 family ribonuclease	0	TGME49_chrVIII:2902408-2911667(+)	GO:0005634	nucleus	GO:0003676, GO:0004535	nucleic acid binding, poly(A)-specific ribonuclease activity	N/A	N/A
3	48	2689	46.m01611_at	N/A	TGME49_234505-t26_1	phenylalanyl-tRNA synthetase alpha chain A, putative	0	TGME49_chrX:4423224-4428802(+)	GO:0005737	cytoplasm	GO:0005524, GO:0004826, GO:0000049	ATP binding, phenylalanine-tRNA ligase activity, tRNA binding	GO:0006432, GO:0006418	phenylalanyl-tRNA aminoacylation, tRNA aminoacylation for protein translation
3	246	2692	46.m01616_at	N/A	TGME49_234540-t26_1	hypothetical protein	9	TGME49_chrX:4443068-4447587(-)	GO:0016020	membrane	GO:0015095	magnesium ion transmembrane transporter activity	GO:0015693	magnesium ion transport
3	280	2659	46.m00013_at	N/A	TGME49_235000-t26_1	phosphorylase family protein	0	TGME49_chrX:4593129-4601972(-)	N/A	N/A	GO:0017061, GO:0003824	S-methyl-5-thioadenosine phosphorylase activity, catalytic activity	GO:0009116	nucleoside metabolic process
3	63	2647	46.m00001_at	S8G527	TGME49_235470-t26_1	myosin A	0	TGME49_chrX:4882803-4892545(+)	GO:0016459	myosin complex	GO:0005524, GO:0003774	ATP binding, motor activity	N/A	N/A
3	73	2665	46.m00024_at	B9PW44	TGME49_235970-t26_1	eukaryotic initiation factor-2 gamma, putative	0	TGME49_chrX:5208084-5215634(+)	N/A	N/A	GO:0005525, GO:0003924, GO:0004781	GTP binding, GTPase activity, sulfate adenylyltransferase (ATP) activity	N/A	N/A
3	534	2872	46.m03690_at	S8ETA0	TGME49_236880-t26_1	hypothetical protein	0	TGME49_chrX:5563266-5564195(+)	N/A	N/A	N/A	N/A	N/A	N/A
3	76	2963	49.m03094_at	B6KGB5	TGME49_238230-t26_1	Ser/Thr phosphatase family protein	0	TGME49_chrVI:139874-148073(+)	N/A	N/A	GO:0016788	hydrolase activity, acting on ester bonds	GO:0006397	mRNA processing
3	363	2978	49.m03112_at	B6KGD7	TGME49_238850-t26_1	SAG-related sequence SRS22I	0	TGME49_chrVI:270174-270913(-)	GO:0016020	membrane	N/A	N/A	N/A	N/A
3	79	2987	49.m03123_at	N/A	TGME49_238995-t26_1	ion channel protein	8	TGME49_chrVI:377867-390605(+)	GO:0016020	membrane	GO:0015269	calcium-activated potassium channel activity	GO:0006813	potassium ion transport
3	162	3227	49.m05652_at	N/A	TGME49_239480-t26_1	RNB family domain-containing protein	0	TGME49_chrVI:687755-710144(-)	N/A	N/A	GO:0003723, GO:0008859	RNA binding, exoribonuclease II activity	N/A	N/A
3	74	2917	49.m00028_at	N/A	TGME49_239490-t26_1	dehydrogenase E1 component family protein	0	TGME49_chrVI:710264-718257(-)	N/A	N/A	GO:0003863, GO:0016624	3-methyl-2-oxobutanoate dehydrogenase (2-methylpropanoyl-transferring) activity, oxidoreductase activity, acting on the aldehyde or oxo group of donors, disulfide as acceptor	GO:0008152	metabolic process
3	29	3009	49.m03154_at	N/A	TGME49_239530-t26_1	alanine-glyoxylate aminotransferase	0	TGME49_chrVI:738085-742633(+)	N/A	N/A	GO:0004760	serine-pyruvate transaminase activity	GO:0008152	metabolic process
3	158	3296	49.m07182_at	N/A	TGME49_244335-t26_1	hypothetical protein	3	TGME49_chrVI:3193647-3196293(-)	N/A	N/A	N/A	N/A	N/A	N/A
3	345	2948	49.m00063_at	N/A	TGME49_244380-t26_1	cactin	0	TGME49_chrVI:3222552-3228710(-)	N/A	N/A	GO:0005515	protein binding	N/A	N/A
3	345	3524	50.m03186_at	N/A	TGME49_247630-t26_1	membrane protein, putative	4	TGME49_chrXII:3449705-3452907(+)	N/A	N/A	N/A	N/A	N/A	N/A
3	160	3783	50.m07092_x_at	N/A	TGME49_248680-t26_1	hypothetical protein	0	TGME49_chrXII:4085436-4092975(-)	N/A	N/A	N/A	N/A	N/A	N/A
3	60	3575	50.m03256_at	B6KH95	TGME49_248720-t26_1	hypothetical protein	0	TGME49_chrXII:4115908-4128969(+)	N/A	N/A	N/A	N/A	N/A	N/A
3	121	3583	50.m03271_at	B6KHB8	TGME49_248970-t26_1	leucine rich repeat-containing protein	0	TGME49_chrXII:4279900-4281888(+)	N/A	N/A	GO:0005515	protein binding	N/A	N/A
3	48	3591	50.m03282_at	B6KHD0	TGME49_249190-t26_1	AP2 domain transcription factor AP2XII-6	0	TGME49_chrXII:4369804-4372423(-)	N/A	N/A	N/A	N/A	N/A	N/A
3	74	3417	50.m00072_at	N/A	TGME49_249390-t26_1	glutamate/leucine/phenylalanine/valine dehydrogenase family protein	0	TGME49_chrXII:4508401-4521194(+)	N/A	N/A	GO:0004352	glutamate dehydrogenase (NAD+) activity	GO:0006520, GO:0019551, GO:0055114	cellular amino acid metabolic process, glutamate catabolic process to 2-oxoglutarate, oxidation-reduction process
3	160	3626	50.m03328_at	B6KHI4	TGME49_249740-t26_1	translation machinery associated tma7 protein	0	TGME49_chrXII:4778003-4781420(+)	N/A	N/A	N/A	N/A	N/A	N/A
3	48	3423	50.m00085_at	B6KHU4	TGME49_251780-t26_1	heat shock protein	0	TGME49_chrXII:5582429-5588991(-)	N/A	N/A	GO:0005524, GO:0016887, GO:0051082	ATP binding, ATPase activity, unfolded protein binding	GO:0006457	protein folding
3	101	3861	52.m01540_at	S7UNA3	TGME49_252320-t26_1	Sas10/Utp3/C1D family protein	0	TGME49_chrIII:489471-492924(+)	N/A	N/A	N/A	N/A	N/A	N/A
3	74	3887	52.m01569_at	S8GTE8	TGME49_253160-t26_1	hypothetical protein	0	TGME49_chrIII:793486-799366(-)	N/A	N/A	N/A	N/A	N/A	N/A
3	48	3914	52.m01606_at	N/A	TGME49_253730-t26_1	importin-beta N-terminal domain-containing protein	0	TGME49_chrIII:1124623-1136314(-)	N/A	N/A	GO:0008536, GO:0005515, GO:0008565	Ran GTPase binding, protein binding, protein transporter activity	GO:0006886	intracellular protein transport
3	246	3841	52.m00018_at	B9PWR9	TGME49_253820-t26_1	hypothetical protein	0	TGME49_chrIII:1222429-1224873(+)	N/A	N/A	N/A	N/A	N/A	N/A
3	48	3968	52.m01680_at	S8GIH2	TGME49_254820-t26_1	hypothetical protein	0	TGME49_chrIII:1945589-1948979(+)	N/A	N/A	N/A	N/A	N/A	N/A
3	362	4389	55.m04618_at	N/A	TGME49_255460-t26_1	EGF family domain-containing protein	0	TGME49_chrVIIb:4805861-4810900(-)	N/A	N/A	GO:0005509, GO:0005515	calcium ion binding, protein binding	N/A	N/A
3	259	4413	55.m04647_s_at	S8GBK2	TGME49_256220-t26_1	hypothetical protein	0	TGME49_chrVIIb:4504811-4506104(-)	N/A	N/A	N/A	N/A	N/A	N/A
3	74	4436	55.m04672_at	B9PLE9	TGME49_257060-t26_1	translation initiation factor sui1 protein	0	TGME49_chrVIIb:4250288-4253465(+)	N/A	N/A	GO:0003743	translation initiation factor activity	GO:0006413	translational initiation
3	183	4450	55.m04690_at	B6KAY9	TGME49_257370-t26_1	hypothetical protein	0	TGME49_chrVIIb:4087544-4093726(+)	N/A	N/A	N/A	N/A	N/A	N/A
3	48	4292	55.m00072_at	N/A	TGME49_257740-t26_1	UMP-CMP kinase	0	TGME49_chrVIIb:3860058-3863340(-)	N/A	N/A	GO:0005524, GO:0004127	ATP binding, cytidylate kinase activity	GO:0006139	nucleobase-containing compound metabolic process
3	370	4479	55.m04727_at	B6KB37	TGME49_257970-t26_1	hypothetical protein	0	TGME49_chrVIIb:3689410-3691150(+)	N/A	N/A	N/A	N/A	N/A	N/A
3	366	4857	55.m10291_at	B6KB67	TGME49_258370-t26_1	rhoptry kinase family protein ROP28	0	TGME49_chrVIIb:3449104-3451188(-)	N/A	N/A	GO:0005524, GO:0004672	ATP binding, protein kinase activity	GO:0006468	protein phosphorylation
3	75	4538	55.m04807_at	B6KBD0	TGME49_259000-t26_1	hypothetical protein	2	TGME49_chrVIIb:3035953-3036988(+)	N/A	N/A	N/A	N/A	N/A	N/A
3	102	4625	55.m04923_at	B9PKI4	TGME49_261220-t26_1	transcription elongation factor SPT4	0	TGME49_chrVIIb:1826819-1828760(-)	GO:0005634	nucleus	GO:0008270	zinc ion binding	GO:0032786	positive regulation of DNA-templated transcription, elongation
3	102	4869	55.m10302_at	N/A	TGME49_261510-t26_1	hypothetical protein	0	TGME49_chrVIIb:1684517-1687530(-)	GO:0005840	ribosome	GO:0003735	structural constituent of ribosome	GO:0006412	translation
3	322	4323	55.m00168_at	Q309Z7	TGME49_261950-t26_1	ATP synthase beta subunit ATP-B	0	TGME49_chrVIIb:1480951-1484865(-)	GO:0033178	proton-transporting two-sector ATPase complex, catalytic domain	GO:0005524, GO:0046933, GO:0046961	ATP binding, proton-transporting ATP synthase activity, rotational mechanism, proton-transporting ATPase activity, rotational mechanism	GO:0015991, GO:0046034, GO:0015986	ATP hydrolysis coupled proton transport, ATP metabolic process, ATP synthesis coupled proton transport
3	76	4661	55.m04981_at	S8GM51	TGME49_262170-t26_1	hypothetical protein	0	TGME49_chrVIIb:1324218-1326486(-)	N/A	N/A	N/A	N/A	N/A	N/A
3	78	4691	55.m05019_at	B9PLM9	TGME49_262910-t26_1	NADH-cytochrome b5 reductase 1, putative	1	TGME49_chrVIIb:934468-938363(-)	N/A	N/A	GO:0004128, GO:0016491	cytochrome-b5 reductase activity, acting on NAD(P)H, oxidoreductase activity	GO:0055114	oxidation-reduction process
3	78	4938	57.m01682_at	S8GH99	TGME49_264440-t26_1	signal recognition particle receptor beta subunit protein	1	TGME49_chrIX:2237929-2243055(-)	GO:0005737, GO:0005634	cytoplasm, nucleus	GO:0005525, GO:0003924	GTP binding, GTPase activity	GO:0007264	small GTPase mediated signal transduction
3	48	5954	59.m00091_at	N/A	TGME49_269190-t26_1	glyceraldehyde-3-phosphate dehydrogenase GAPDH2	1	TGME49_chrVIII:6002854-6007557(-)	N/A	N/A	GO:0051287, GO:0050661, GO:0004365, GO:0016620	NAD binding, NADP binding, glyceraldehyde-3-phosphate dehydrogenase (NAD+) (phosphorylating) activity, oxidoreductase activity, acting on the aldehyde or oxo group of donors, NAD or NADP as acceptor	GO:0006006, GO:0055114	glucose metabolic process, oxidation-reduction process
3	322	5896	59.m00005_at	B9PHN7	TGME49_269980-t26_1	preprotein translocase Sec61, putative	8	TGME49_chrVIII:5483536-5489390(-)	GO:0016020	membrane	GO:0015450	P-P-bond-hydrolysis-driven protein transmembrane transporter activity	GO:0015031	protein transport
3	122	6171	59.m03634_at	N/A	TGME49_272500-t26_1	sugar transporter ST2	12	TGME49_chrVIII:3930800-3938593(+)	GO:0016021	integral component of membrane	GO:0022891, GO:0022857	substrate-specific transmembrane transporter activity, transmembrane transporter activity	GO:0055085	transmembrane transport
3	80	6197	59.m03665_at	S8GA29	TGME49_273130-t26_1	SAG-related sequence SRS30A	0	TGME49_chrVIII:3642452-3643733(-)	GO:0016020	membrane	N/A	N/A	N/A	N/A
3	48	5930	59.m00055_at	B9PFX5	TGME49_273460-t26_1	eukaryotic translation initiation factor 3 subunit 6 interacting protein	2	TGME49_chrVIII:3492252-3498835(-)	GO:0005852	eukaryotic translation initiation factor 3 complex	GO:0003743	translation initiation factor activity	N/A	N/A
3	162	6828	65.m02521_at	S8G1H9	TGME49_277020-t26_1	hypothetical protein	0	TGME49_chrXII:6786170-6787323(-)	N/A	N/A	N/A	N/A	N/A	N/A
3	160	6791	65.m01197_at	N/A	TGME49_278882-t26_1	GDA1/CD39 (nucleoside phosphatase) family protein	1	TGME49_chrXII:5785062-5788158(-)	N/A	N/A	GO:0016787, GO:0017111	hydrolase activity, nucleoside-triphosphatase activity	N/A	N/A
3	63	6862	69.m00201_at	N/A	TGME49_279410-t26_1	hypothetical protein	0	TGME49_chrIX:197602-199594(+)	N/A	N/A	N/A	N/A	N/A	N/A
3	29	7015	76.m01549_at	B9PSW9	TGME49_283710-t26_1	longevity-assurance protein (LAG1) domain-containing protein	5	TGME49_chrV:3019594-3023234(-)	GO:0016021	integral component of membrane	N/A	N/A	N/A	N/A
3	77	6990	76.m00007_at	N/A	TGME49_283850-t26_1	peptidyl-prolyl cis-trans isomerase	0	TGME49_chrV:2913661-2921641(-)	N/A	N/A	GO:0003755, GO:0005515	peptidyl-prolyl cis-trans isomerase activity, protein binding	GO:0006457, GO:0000413	protein folding, protein peptidyl-prolyl isomerization
3	182	7059	76.m01604_at	N/A	TGME49_285500-t26_1	hypothetical protein	4	TGME49_chrV:2368632-2378476(+)	N/A	N/A	N/A	N/A	N/A	N/A
3	30	7091	76.m01642_at	N/A	TGME49_286150-t26_1	PAN/Apple domain-containing protein	0	TGME49_chrV:1955952-1959076(-)	GO:0005576	extracellular region	GO:0005515	protein binding	GO:0007596, GO:0006508	blood coagulation, proteolysis
3	179	7111	76.m01665_at	S8F5C0	TGME49_286580-t26_1	hypothetical protein	0	TGME49_chrV:1774348-1780312(-)	N/A	N/A	N/A	N/A	N/A	N/A
3	75	7115	76.m01669_at	N/A	TGME49_286620-t26_1	S1 RNA binding domain-containing protein	1	TGME49_chrV:1754511-1762820(-)	N/A	N/A	GO:0003723	RNA binding	N/A	N/A
3	269	7273	80.m02121_at	N/A	TGME49_287960-t26_1	hypothetical protein	1	TGME49_chrIX:2262345-2265356(-)	N/A	N/A	N/A	N/A	N/A	N/A
3	535	7509	80.m05017_at	N/A	TGME49_288685-t26_1	Fe-S protein assembly co-chaperone HscB protein	0	TGME49_chrIX:2673592-2681038(+)	N/A	N/A	GO:0051087, GO:0031072	chaperone binding, heat shock protein binding	GO:0006457, GO:0051259	protein folding, protein oligomerization
3	60	7247	80.m00073_at	B9PTV9	TGME49_288860-t26_1	RuvB family 2 protein	0	TGME49_chrIX:2777345-2784866(-)	N/A	N/A	GO:0005524, GO:0003678, GO:0009378, GO:0016301	ATP binding, DNA helicase activity, four-way junction helicase activity, kinase activity	GO:0006310, GO:0006281, GO:0006260	DNA recombination, DNA repair, DNA replication
3	75	7322	80.m02201_at	N/A	TGME49_289210-t26_1	prefoldin subunit protein	0	TGME49_chrIX:3081354-3084178(-)	GO:0016272	prefoldin complex	GO:0051082	unfolded protein binding	GO:0006457	protein folding
3	101	7232	80.m00025_at	N/A	TGME49_289250-t26_1	cyclophilin, putative	0	TGME49_chrIX:3113445-3118058(+)	N/A	N/A	GO:0003755	peptidyl-prolyl cis-trans isomerase activity	GO:0006457, GO:0000413	protein folding, protein peptidyl-prolyl isomerization
3	289	7340	80.m02227_at	S8G8A4	TGME49_289610-t26_1	hypothetical protein	1	TGME49_chrIX:3342317-3346075(+)	N/A	N/A	N/A	N/A	N/A	N/A
3	79	7348	80.m02239_at	N/A	TGME49_289740-t26_1	hypothetical protein	0	TGME49_chrIX:3413952-3422750(-)	N/A	N/A	N/A	N/A	N/A	N/A
3	48	7237	80.m00049_at	S7VXT3	TGME49_290200-t26_1	NAD/NADP octopine/nopaline dehydrogenase, alpha-helical domain-containing protein	0	TGME49_chrIX:3639533-3645021(-)	N/A	N/A	GO:0050662, GO:0016491	coenzyme binding, oxidoreductase activity	GO:0055114	oxidation-reduction process
3	48	7261	80.m00087_at	B9PTH6	TGME49_290600-t26_1	succinyl-CoA-synthetase alpha SCSA	0	TGME49_chrIX:3760227-3764617(+)	N/A	N/A	GO:0005488, GO:0003824, GO:0048037, GO:0004776	binding, catalytic activity, cofactor binding, succinate-CoA ligase (GDP-forming) activity	GO:0008152	metabolic process
3	75	7240	80.m00057_at	S8F3H0	TGME49_290660-t26_1	RNA recognition motif-containing protein	0	TGME49_chrIX:3820079-3827619(-)	N/A	N/A	GO:0003676	nucleic acid binding	N/A	N/A
3	60	7213	80.m00005_at	B6KKZ3	TGME49_291640-t26_1	aspartate carbamoyltransferase	0	TGME49_chrIX:4308760-4313931(+)	N/A	N/A	GO:0016597, GO:0004070, GO:0016743	amino acid binding, aspartate carbamoyltransferase activity, carboxyl- or carbamoyltransferase activity	GO:0006520	cellular amino acid metabolic process
3	75	7219	80.m00011_at	B6KKZ7	TGME49_291680-t26_1	Sec23/Sec24 trunk domain-containing protein	0	TGME49_chrIX:4323886-4339923(-)	GO:0030127	COPII vesicle coat	GO:0008270	zinc ion binding	GO:0006888, GO:0006886	ER to Golgi vesicle-mediated transport, intracellular protein transport
3	369	7473	80.m03965_at	N/A	TGME49_291880-t26_1	hypothetical protein	0	TGME49_chrIX:4384080-4393818(+)	N/A	N/A	N/A	N/A	N/A	N/A
3	48	7426	80.m02338_at	B6KL09	TGME49_291900-t26_1	Ydr279p family (RNase H2 complex component) protein	0	TGME49_chrIX:4399117-4402270(+)	GO:0005634	nucleus	N/A	N/A	N/A	N/A
3	48	7269	80.m00095_at	N/A	TGME49_292080-t26_1	leucyl-tRNA synthetase	0	TGME49_chrIX:4536215-4548978(+)	GO:0005737	cytoplasm	GO:0005524, GO:0002161, GO:0004823	ATP binding, aminoacyl-tRNA editing activity, leucine-tRNA ligase activity	GO:0006429, GO:0006418	leucyl-tRNA aminoacylation, tRNA aminoacylation for protein translation
3	76	7448	80.m02366_at	S8F3T4	TGME49_292330-t26_1	hypothetical protein	14	TGME49_chrIX:4686025-4692103(+)	N/A	N/A	N/A	N/A	N/A	N/A
3	63	7583	83.m01207_at	N/A	TGME49_293350-t26_1	mitochondrial carrier superfamily protein	0	TGME49_chrIa:272367-276627(+)	N/A	N/A	N/A	N/A	N/A	N/A
3	100	7603	83.m01230_at	B9PY58	TGME49_293670-t26_1	transcription elongation factor A TFIIS	0	TGME49_chrIa:498931-503796(+)	GO:0005634	nucleus	GO:0003677, GO:0008270	DNA binding, zinc ion binding	GO:0032784, GO:0006357, GO:0006351	regulation of DNA-templated transcription, elongation, regulation of transcription from RNA polymerase II promoter, transcription, DNA-templated
3	157	7616	83.m01248_at	N/A	TGME49_294010-t26_1	yrdC domain-containing protein	0	TGME49_chrIa:639041-645006(-)	N/A	N/A	GO:0003725	double-stranded RNA binding	N/A	N/A
3	75	7628	83.m01262_at	B9PYA4	TGME49_294350-t26_1	DEAD/DEAH box helicase domain-containing protein	0	TGME49_chrIa:816367-840385(-)	N/A	N/A	GO:0005524, GO:0008026, GO:0003677, GO:0003676	ATP binding, ATP-dependent helicase activity, DNA binding, nucleic acid binding	N/A	N/A
3	299	7638	83.m01273_at	N/A	TGME49_294585-t26_1	hypothetical protein	0	TGME49_chrIa:978920-985109(+)	N/A	N/A	N/A	N/A	N/A	N/A
3	346	7730	86.m00381_at	N/A	TGME49_295662-t26_1	hypothetical protein	0	TGME49_chrIa:1624317-1626062(-)	N/A	N/A	N/A	N/A	N/A	N/A
3	259	7758	86.m00898_x_at	N/A	TGME49_295960-t26_1	hypothetical protein	0	TGME49_chrIa:1461245-1465547(-)	N/A	N/A	N/A	N/A	N/A	N/A
3	226	7756	86.m00844_at	N/A	TGME49_296010-t26_1	phosphatidylinositol 3- and 4-kinase	0	TGME49_chrIa:1424724-1442453(+)	N/A	N/A	GO:0004430, GO:0005488, GO:0035004, GO:0016773	1-phosphatidylinositol 4-kinase activity, binding, phosphatidylinositol 3-kinase activity, phosphotransferase activity, alcohol group as acceptor	N/A	N/A
3	183	19	113.m00765_at	N/A	TGME49_297180-t26_1	hypothetical protein	0	TGME49_chrII:1591536-1600351(-)	N/A	N/A	N/A	N/A	N/A	N/A
3	79	87	113.m01592_at	S8FBD8	TGME49_297230-t26_1	Vps53 family, N-terminal protein	0	TGME49_chrII:1627826-1635501(+)	N/A	N/A	N/A	N/A	N/A	N/A
3	48	80	113.m01584_at	N/A	TGME49_297270-t26_1	hypothetical protein	0	TGME49_chrII:1645281-1651765(+)	N/A	N/A	N/A	N/A	N/A	N/A
3	79	31	113.m00776_at	N/A	TGME49_297360-t26_1	hypothetical protein	0	TGME49_chrII:1711190-1721380(+)	N/A	N/A	N/A	N/A	N/A	N/A
3	79	146	145.m00333_at	N/A	TGME49_300120-t26_1	aminotransferase, class V superfamily protein	0	TGME49_chrXII:195876-205121(-)	N/A	N/A	GO:0031071	cysteine desulfurase activity	GO:0008152	metabolic process
3	60	134	145.m00003_at	B9Q2T3	TGME49_300140-t26_1	elongation factor 1-gamma, putative	0	TGME49_chrXII:185140-189422(+)	GO:0005853	eukaryotic translation elongation factor 1 complex	GO:0004364, GO:0005515, GO:0003746	glutathione transferase activity, protein binding, translation elongation factor activity	GO:0006414	translational elongation
3	79	147	145.m00336_at	S8ET47	TGME49_300150-t26_1	hypothetical protein	0	TGME49_chrXII:177877-185036(-)	N/A	N/A	N/A	N/A	N/A	N/A
3	474	184	148.m00016_at	N/A	TGME49_300690-t26_1	RNA polymerase C2, putative	1	KE138841:25500-27329(+)	N/A	N/A	GO:0003677, GO:0003899	DNA binding, DNA-directed RNA polymerase activity	GO:0006351	transcription, DNA-templated
3	257	235	207.m00015_at	S8EMK4	TGME49_302050-t26_1	elongation factor tu, apicoplast, putative	0	KE138841:33883-35088(-)	GO:0005622	intracellular	GO:0005525, GO:0003924, GO:0003746	GTP binding, GTPase activity, translation elongation factor activity	GO:0006414	translational elongation
3	468	4180	541.m02044_s_at	N/A	TGME49_306350-t26_1	variable surface lipoprotein	0	TGME49_chrIX:6032303-6042196(+)	N/A	N/A	N/A	N/A	N/A	N/A
3	179	4221	542.m00219_at	B6KVJ2	TGME49_306920-t26_1	hypothetical protein	0	TGME49_chrXI:183029-188364(-)	N/A	N/A	N/A	N/A	N/A	N/A
3	75	4217	542.m00001_at	B6KVJ3	TGME49_306930-t26_1	proteasome subunit beta type 7 precursor, putative	0	TGME49_chrXI:177237-181365(-)	GO:0005839	proteasome core complex	GO:0004298	threonine-type endopeptidase activity	GO:0051603	proteolysis involved in cellular protein catabolic process
3	270	5175	583.m00001_at	N/A	TGME49_308840-t26_1	SAG-related sequence SRS51	0	TGME49_chrXI:294738-297508(+)	GO:0016020	membrane	N/A	N/A	N/A	N/A
3	257	5844	583.m11430_at	N/A	TGME49_309030-t26_1	hypothetical protein	1	TGME49_chrXI:446833-451949(-)	N/A	N/A	N/A	N/A	N/A	N/A
3	48	5217	583.m00619_at	N/A	TGME49_309120-t26_1	ribosomal protein RPL4	0	TGME49_chrXI:513414-516328(-)	GO:0005840	ribosome	GO:0003735	structural constituent of ribosome	GO:0006412	translation
3	77	5311	583.m05288_at	N/A	TGME49_309380-t26_1	Nuf2	0	TGME49_chrXI:649543-658306(-)	GO:0000775	chromosome, centromeric region	N/A	N/A	GO:0007067	mitotic nuclear division
3	77	5227	583.m00630_at	Q2HXR1	TGME49_310640-t26_1	phosphorylase family protein	0	TGME49_chrXI:1496299-1501425(-)	N/A	N/A	GO:0003824, GO:0004731	catalytic activity, purine-nucleoside phosphorylase activity	GO:0009116	nucleoside metabolic process
3	74	5408	583.m05430_at	N/A	TGME49_311400-t26_1	WD domain, G-beta repeat-containing protein	0	TGME49_chrXI:2046499-2061235(-)	N/A	N/A	GO:0005515	protein binding	N/A	N/A
3	179	5233	583.m00642_at	B6K8P7	TGME49_311890-t26_1	hypothetical protein	0	TGME49_chrXI:2357358-2361892(+)	N/A	N/A	N/A	N/A	N/A	N/A
3	179	5254	583.m00672_at	B6K903	TGME49_313150-t26_1	DUF89/Fructose bisphosphatase	0	TGME49_chrXI:3138628-3144285(-)	N/A	N/A	N/A	N/A	N/A	N/A
3	310	5496	583.m05551_at	N/A	TGME49_313385-t26_1	hypothetical protein	0	TGME49_chrXI:3333273-3334778(-)	N/A	N/A	N/A	N/A	N/A	N/A
3	48	5499	583.m05554_at	S8ERE3	TGME49_313410-t26_1	proteasome 26S regulatory subunit	0	TGME49_chrXI:3350293-3360813(+)	GO:0000502	proteasome complex	GO:0005488, GO:0030234	binding, enzyme regulator activity	GO:0042176	regulation of protein catabolic process
3	183	5509	583.m05566_at	N/A	TGME49_313600-t26_1	DDHD domain-containing protein	0	TGME49_chrXI:3513758-3524602(+)	N/A	N/A	GO:0046872	metal ion binding	N/A	N/A
3	345	5556	583.m05624_at	N/A	TGME49_314530-t26_1	RPAP1 family, C-terminal protein	0	TGME49_chrXI:4172469-4183611(+)	N/A	N/A	N/A	N/A	N/A	N/A
3	179	5599	583.m05672_at	B6K9I7	TGME49_315320-t26_1	SAG-related sequence SRS52A	1	TGME49_chrXI:4647067-4650896(+)	GO:0016020	membrane	N/A	N/A	N/A	N/A
3	181	5624	583.m05698_at	N/A	TGME49_315640-t26_1	lipoyl(octanoyl) transferase	1	TGME49_chrXI:4868818-4873135(-)	N/A	N/A	GO:0033819	lipoyl(octanoyl) transferase activity	GO:0006464	cellular protein modification process
3	440	5630	583.m05705_at	B6K9M8	TGME49_315740-t26_1	SAG-related sequence SRS54	0	TGME49_chrXI:4942532-4944545(+)	GO:0016020	membrane	N/A	N/A	N/A	N/A
3	60	6448	641.m00193_at	S7VZ21	TGME49_318230-t26_1	phosphoglycerate kinase PGKI	0	TGME49_chrIV:1472869-1476444(+)	N/A	N/A	GO:0004618	phosphoglycerate kinase activity	GO:0006096	glycolytic process
3	48	6460	641.m01470_at	S8F9G6	TGME49_318310-t26_1	transketolase	0	TGME49_chrIV:1422487-1430499(-)	N/A	N/A	GO:0047896, GO:0004802	formaldehyde transketolase activity, transketolase activity	GO:0008152	metabolic process
3	345	6482	641.m01499_at	N/A	TGME49_318690-t26_1	RNA recognition motif-containing protein	0	TGME49_chrIV:1146526-1150662(+)	N/A	N/A	GO:0003676	nucleic acid binding	N/A	N/A
3	74	6435	641.m00177_at	N/A	TGME49_319920-t26_1	2-oxo acid dehydrogenases acyltransferase (catalytic domain) domain-containing protein	0	TGME49_chrIV:660225-667612(-)	N/A	N/A	GO:0004742, GO:0016746	dihydrolipoyllysine-residue acetyltransferase activity, transferase activity, transferring acyl groups	GO:0008152	metabolic process
3	236	6520	641.m01549_at	S7UK93	TGME49_320030-t26_1	hypothetical protein	0	TGME49_chrIV:567746-571432(+)	N/A	N/A	N/A	N/A	N/A	N/A
3	160	6624	645.m00328_at	N/A	TGME49_321650-t26_1	hypothetical protein	1	TGME49_chrIb:1649663-1665177(+)	N/A	N/A	GO:0005524, GO:0004672	ATP binding, protein kinase activity	GO:0006468	protein phosphorylation
3	440	3100	49.m03279_at	N/A	TGME49_323310-t26_1	hypothetical protein	0	KE139140:6672-8844(-)	N/A	N/A	N/A	N/A	N/A	N/A
4	187	7780	8.m00375_at	S8GIB9	TGME49_200340-t26_1	hypothetical protein	0	TGME49_chrVIII:6812189-6813320(-)	N/A	N/A	N/A	N/A	N/A	N/A
4	402	548	20.m05880_at	N/A	TGME49_201520-t26_1	protein phosphatase 2C domain-containing protein	0	TGME49_chrVIIa:3893030-3898407(+)	N/A	N/A	GO:0003824, GO:0004721	catalytic activity, phosphoprotein phosphatase activity	N/A	N/A
4	149	257	20.m00355_at	N/A	TGME49_201630-t26_1	protein phosphatase 2C domain-containing protein	0	TGME49_chrVIIa:3885849-3891351(+)	N/A	N/A	GO:0003824, GO:0004721	catalytic activity, phosphoprotein phosphatase activity	N/A	N/A
4	186	270	20.m00387_at	S8F5S3	TGME49_204050-t26_1	subtilisin SUB1	0	TGME49_chrVIIa:2030677-2037589(+)	N/A	N/A	GO:0004252	serine-type endopeptidase activity	GO:0006508	proteolysis
4	232	434	20.m03849_at	N/A	TGME49_204130-t26_1	perforin-like protein PLP1	0	TGME49_chrVIIa:1960861-1972704(-)	N/A	N/A	N/A	N/A	N/A	N/A
4	328	665	23.m00150_at	S8ESK6	TGME49_207140-t26_1	SAG-related sequence SRS49B	0	TGME49_chrX:7415208-7416447(-)	GO:0016020	membrane	N/A	N/A	N/A	N/A
4	154	862	25.m03615_at	N/A	TGME49_207880-t26_1	hypothetical protein	1	TGME49_chrIb:382974-407033(+)	N/A	N/A	N/A	N/A	N/A	N/A
4	267	749	25.m01805_at	B6KP48	TGME49_208380-t26_1	hypothetical protein	0	TGME49_chrIb:642140-644105(-)	N/A	N/A	N/A	N/A	N/A	N/A
4	208	757	25.m01817_at	N/A	TGME49_208550-t26_1	hypothetical protein	1	TGME49_chrIb:773880-777481(+)	N/A	N/A	N/A	N/A	N/A	N/A
4	332	820	25.m01903_s_at	S8GK81	TGME49_209985-t26_1	cAMP-dependent protein kinase	0	TGME49_chrIb:1612261-1614656(-)	N/A	N/A	GO:0005524, GO:0004691, GO:0004672	ATP binding, cAMP-dependent protein kinase activity, protein kinase activity	GO:0006468	protein phosphorylation
4	467	882	26.m00242_at	B6KVH6	TGME49_210370-t26_1	hypothetical protein	0	TGME49_chrIX:4840072-4843885(-)	N/A	N/A	N/A	N/A	N/A	N/A
4	265	999	28.m00544_x_at	N/A	TGME49_212275-t26_1	hypothetical protein	0	TGME49_chrX:3947454-3948703(+)	N/A	N/A	N/A	N/A	N/A	N/A
4	14	1112	31.m01831_s_at	N/A	TGME49_213460-t26_1	hypothetical protein	0	TGME49_chrV:1057761-1076881(+)	N/A	N/A	N/A	N/A	N/A	N/A
4	311	1160	33.m01304_at	S8EVY1	TGME49_214780-t26_1	hydrolase, NUDIX family protein	0	TGME49_chrX:6491062-6495043(-)	N/A	N/A	GO:0004081, GO:0016787	bis(5'-nucleosyl)-tetraphosphatase (asymmetrical) activity, hydrolase activity	N/A	N/A
4	464	1207	33.m01360_at	S8EZB6	TGME49_215360-t26_1	hypothetical protein	1	TGME49_chrX:6924621-6926964(+)	N/A	N/A	N/A	N/A	N/A	N/A
4	260	1333	35.m00883_at	B6KT25	TGME49_216460-t26_1	hypothetical protein	4	TGME49_chrXI:6131596-6135504(+)	N/A	N/A	N/A	N/A	N/A	N/A
4	463	1585	38.m02365_at	N/A	TGME49_218740-t26_1	membrane protein, putative	4	TGME49_chrXII:1340135-1341417(-)	N/A	N/A	N/A	N/A	N/A	N/A
4	469	1568	38.m01896_at	S8EUD6	TGME49_219730-t26_1	hypothetical protein	0	TGME49_chrXII:685224-688559(+)	N/A	N/A	N/A	N/A	N/A	N/A
4	186	1642	39.m00623_at	S8GRB2	TGME49_220240-t26_1	hypothetical protein	2	TGME49_chrV:235019-240463(-)	N/A	N/A	N/A	N/A	N/A	N/A
4	229	1622	39.m00359_at	N/A	TGME49_220380-t26_1	hypothetical protein	1	TGME49_chrV:339115-345251(-)	N/A	N/A	N/A	N/A	N/A	N/A
4	401	1681	41.m01270_at	S8GTQ4	TGME49_220900-t26_1	hypothetical protein	0	TGME49_chrII:41855-46018(+)	N/A	N/A	N/A	N/A	N/A	N/A
4	402	1685	41.m01274_at	N/A	TGME49_220950-t26_1	hypothetical protein	0	TGME49_chrII:85768-91367(+)	N/A	N/A	N/A	N/A	N/A	N/A
4	187	1704	41.m01299_at	N/A	TGME49_221480-t26_1	hypothetical protein	2	TGME49_chrII:386704-394457(-)	N/A	N/A	N/A	N/A	N/A	N/A
4	433	1736	41.m01337_at	N/A	TGME49_222100-t26_1	hypothetical protein	0	TGME49_chrII:868460-873347(-)	N/A	N/A	N/A	N/A	N/A	N/A
4	467	1833	42.m00032_at	S8EU57	TGME49_224460-t26_1	aminopeptidase n, putative	0	TGME49_chrX:3052826-3061802(+)	N/A	N/A	GO:0008237, GO:0008270	metallopeptidase activity, zinc ion binding	N/A	N/A
4	461	2070	42.m03493_at	S8EXL5	TGME49_226380-t26_1	hypothetical protein	2	TGME49_chrX:1674639-1678229(+)	N/A	N/A	N/A	N/A	N/A	N/A
4	464	2079	42.m03509_at	B9PMQ1	TGME49_226540-t26_1	protein kinase	0	TGME49_chrX:1542854-1547510(-)	GO:0016020	membrane	GO:0005524, GO:0004683, GO:0004672	ATP binding, calmodulin-dependent protein kinase activity	GO:0009103, GO:0006468	lipopolysaccharide biosynthetic process, protein phosphorylation
4	237	1888	42.m00095_at	S8EXV4	TGME49_227580-t26_1	transmembrane amino acid transporter protein	11	TGME49_chrX:900280-906698(-)	N/A	N/A	N/A	N/A	N/A	N/A
4	237	2607	44.m04695_at	B6KJ35	TGME49_229140-t26_1	MaoC family domain-containing protein	0	TGME49_chrVIII:44726-50367(-)	N/A	N/A	GO:0033989, GO:0016491	3alpha,7alpha,12alpha-trihydroxy-5beta-cholest-24-enoyl-CoA hydratase activity	GO:0008152	metabolic process
4	232	2287	44.m00027_at	B6KJB6	TGME49_230180-t26_1	hypothetical protein	1	TGME49_chrVIII:664211-670474(-)	N/A	N/A	N/A	N/A	N/A	N/A
4	461	2426	44.m02672_at	B6KJM6	TGME49_231780-t26_1	hypothetical protein	1	TGME49_chrVIII:1533261-1536653(-)	N/A	N/A	N/A	N/A	N/A	N/A
4	232	2437	44.m02688_at	S8EZU9	TGME49_231960-t26_1	omega secalin, putative	0	TGME49_chrVIII:1670549-1677536(-)	N/A	N/A	N/A	N/A	N/A	N/A
4	404	2272	44.m00009_at	N/A	TGME49_233460-t26_1	SAG-related sequence SRS29B	0	TGME49_chrVIII:2664481-2665491(+)	GO:0016020	membrane	N/A	N/A	N/A	N/A
4	456	2273	44.m00010_at	B6KK34	TGME49_233480-t26_1	SAG-related sequence SRS29C	0	TGME49_chrVIII:2670839-2673590(+)	GO:0016020	membrane	N/A	N/A	N/A	N/A
4	309	2969	49.m03102_at	B6KGC6	TGME49_238440-t26_1	SAG-related sequence SRS22A	0	TGME49_chrVI:233137-235300(-)	GO:0016020	membrane	N/A	N/A	N/A	N/A
4	273	3039	49.m03199_at	N/A	TGME49_240310-t26_1	Toxoplasma gondii family E protein	0	TGME49_chrVI:1161640-1166229(-)	N/A	N/A	N/A	N/A	N/A	N/A
4	149	3074	49.m03245_at	B6KFI1	TGME49_240930-t26_1	MoaC family protein	0	TGME49_chrVI:1577524-1579639(-)	N/A	N/A	N/A	N/A	GO:0006777	Mo-molybdopterin cofactor biosynthetic process
4	402	3255	49.m05689_s_at	N/A	TGME49_242230-t26_1	rhoptry kinase family protein ROP29	1	TGME49_chrVI:1913970-1915439(+)	N/A	N/A	GO:0005524, GO:0004687, GO:0004672	ATP binding, myosin light chain kinase activity	GO:0006468	protein phosphorylation
4	401	3098	49.m03277_at	S8GEY5	TGME49_242240-t26_1	rhoptry kinase family protein ROP19A	0	TGME49_chrVI:1916074-1918883(+)	N/A	N/A	GO:0005524, GO:0004672	ATP binding, protein kinase activity	GO:0006468	protein phosphorylation
4	372	3187	49.m03400_at	S8FA70	TGME49_244260-t26_1	hypothetical protein	1	TGME49_chrVI:3144015-3145228(+)	N/A	N/A	N/A	N/A	N/A	N/A
4	457	3353	49.m07238_at	S8GFD1	TGME49_244280-t26_1	hypothetical protein	1	TGME49_chrVI:3156044-3158644(+)	N/A	N/A	N/A	N/A	N/A	N/A
4	187	3416	50.m00070_at	B6KHE1	TGME49_249300-t26_1	hypothetical protein	2	TGME49_chrXII:4437135-4443054(+)	N/A	N/A	N/A	N/A	N/A	N/A
4	460	3821	50.m07651_at	N/A	TGME49_250115-t26_1	hypothetical protein	0	TGME49_chrXII:5030735-5037424(+)	N/A	N/A	N/A	N/A	N/A	N/A
4	187	3764	50.m05690_s_at	N/A	TGME49_250950-t26_1	KRUF family protein	0	KE138874:596-6753(+)	N/A	N/A	N/A	N/A	N/A	N/A
4	267	4003	52.m02714_at	N/A	TGME49_254790-t26_1	hypothetical protein	0	TGME49_chrIII:1927912-1934245(-)	N/A	N/A	N/A	N/A	N/A	N/A
4	465	4416	55.m04651_at	N/A	TGME49_256792-t26_1	hypothetical protein	0	TGME49_chrVIIb:4460661-4462032(-)	N/A	N/A	N/A	N/A	N/A	N/A
4	237	4460	55.m04701_at	B6KB02	TGME49_257520-t26_1	synaptobrevin protein	1	TGME49_chrVIIb:3997588-4000209(+)	GO:0016021	integral component of membrane	N/A	N/A	GO:0016192	vesicle-mediated transport
4	268	4492	55.m04746_at	N/A	TGME49_258200-t26_1	hypothetical protein	0	TGME49_chrVIIb:3521575-3525038(+)	N/A	N/A	N/A	N/A	N/A	N/A
4	155	4507	55.m04764_at	N/A	TGME49_258508-t26_1	3'5'-cyclic nucleotide phosphodiesterase domain-containing protein	1	TGME49_chrVIIb:3376033-3380909(+)	GO:0016020	membrane	GO:0004114, GO:0005216	3',5'-cyclic-nucleotide phosphodiesterase activity, ion channel activity	GO:0006811, GO:0007165, GO:0055085	ion transport, signal transduction, transmembrane transport
4	372	4582	55.m04865_at	B0LUH4	TGME49_260190-t26_1	microneme protein MIC13	0	TGME49_chrVIIb:2470716-2473470(+)	N/A	N/A	N/A	N/A	N/A	N/A
4	434	4795	55.m08224_at	S8F1L0	TGME49_262050-t26_1	rhoptry kinase family protein ROP39	0	TGME49_chrVIIb:1406941-1409624(+)	GO:0016020	membrane	GO:0005524, GO:0004687, GO:0004672	ATP binding, myosin light chain kinase activity, protein kinase activity	GO:0009103, GO:0006468	lipopolysaccharide biosynthetic process, protein phosphorylation
4	187	4663	55.m04985_at	S8F4M1	TGME49_262400-t26_1	lipase	1	TGME49_chrVIIb:1290906-1299909(-)	N/A	N/A	GO:0004806	triglyceride lipase activity	GO:0006629	lipid metabolic process
4	405	4793	55.m08219_at	Q3YJR5	TGME49_262730-t26_1	rhoptry protein ROP16	0	TGME49_chrVIIb:1053320-1056333(-)	N/A	N/A	GO:0005524, GO:0004672	ATP binding, protein kinase activity	GO:0006468	protein phosphorylation
4	405	4344	55.m00224_at	S8F1Y1	TGME49_263520-t26_1	microtubule associated protein SPM1	0	TGME49_chrVIIb:498372-501010(+)	N/A	N/A	N/A	N/A	N/A	N/A
4	155	4970	57.m01717_at	N/A	TGME49_265030-t26_1	hypothetical protein	0	TGME49_chrIX:1828075-1829825(-)	N/A	N/A	N/A	N/A	N/A	N/A
4	185	5018	57.m01774_at	S8G7G8	TGME49_266100-t26_1	rhoptry kinase family protein ROP41	0	TGME49_chrIX:1304347-1307417(-)	N/A	N/A	GO:0005524, GO:0004672	ATP binding, protein kinase activity	GO:0006468	protein phosphorylation
4	458	4930	57.m00031_at	S8EVY2	TGME49_266970-t26_1	hypothetical protein	0	TGME49_chrIX:862662-867566(+)	N/A	N/A	GO:0005515	protein binding	N/A	N/A
4	333	5063	57.m01839_at	S8EVW5	TGME49_267130-t26_1	SAG-related sequence SRS38A	0	TGME49_chrIX:767523-769456(+)	GO:0016020	membrane	N/A	N/A	N/A	N/A
4	279	5080	57.m01861_at	N/A	TGME49_267470-t26_1	cold-shock DNA-binding domain-containing protein	0	TGME49_chrIX:624003-626677(+)	N/A	N/A	GO:0003677	DNA binding	GO:0006355	regulation of transcription, DNA-templated
4	103	5968	59.m03369_at	N/A	TGME49_268220-t26_1	hypothetical protein	0	TGME49_chrVIII:6631349-6636865(+)	N/A	N/A	N/A	N/A	N/A	N/A
4	232	6009	59.m03420_at	N/A	TGME49_268985-t26_1	hypothetical protein	0	TGME49_chrVIII:6165595-6167592(-)	N/A	N/A	N/A	N/A	N/A	N/A
4	208	6086	59.m03529_at	S8G9L5	TGME49_270700-t26_1	hypothetical protein	1	TGME49_chrVIII:5066192-5069716(-)	N/A	N/A	N/A	N/A	N/A	N/A
4	335	6289	59.m06103_at	S8EYJ7	TGME49_271320-t26_1	hypothetical protein	0	TGME49_chrVIII:4568656-4571432(+)	N/A	N/A	N/A	N/A	N/A	N/A
4	404	6660	64.m00341_at	N/A	TGME49_275860-t26_1	hypothetical protein	1	TGME49_chrIII:180806-184525(+)	N/A	N/A	N/A	N/A	N/A	N/A
4	66	6721	65.m01113_at	B6KRJ1	TGME49_277490-t26_1	hypothetical protein	0	TGME49_chrXII:6665695-6676146(-)	N/A	N/A	N/A	N/A	N/A	N/A
4	268	6811	65.m01971_at	N/A	TGME49_278120-t26_1	SCP family extracellular subfamily protein	0	TGME49_chrXII:6280665-6284070(+)	N/A	N/A	N/A	N/A	N/A	N/A
4	103	6906	72.m00685_at	B9Q205	TGME49_280670-t26_1	hypothetical protein	10	TGME49_chrVIIa:189376-193804(+)	GO:0016021	integral component of membrane	GO:0015144	carbohydrate transmembrane transporter activity	GO:0034219	carbohydrate transmembrane transport
4	435	7008	76.m01543_at	B6KMP0	TGME49_283540-t26_1	hypothetical protein	0	TGME49_chrV:3088246-3090944(-)	N/A	N/A	N/A	N/A	N/A	N/A
4	66	7026	76.m01563_at	N/A	TGME49_284010-t26_1	5'-3' exonuclease, N-terminal resolvase family domain-containing protein	0	TGME49_chrV:2853550-2860154(+)	N/A	N/A	GO:0003677, GO:0003824	DNA binding, catalytic activity	N/A	N/A
4	151	7181	76.m03412_at	N/A	TGME49_284310-t26_1	hypothetical protein	1	TGME49_chrV:2748628-2749272(-)	N/A	N/A	N/A	N/A	N/A	N/A
4	526	7151	76.m02661_at	N/A	TGME49_285920-t26_1	hypothetical protein	0	TGME49_chrV:2139369-2140904(+)	N/A	N/A	GO:0005515	protein binding	N/A	N/A
4	103	7108	76.m01662_at	N/A	TGME49_286500-t26_1	hypothetical protein	10	TGME49_chrV:1806871-1810838(+)	N/A	N/A	N/A	N/A	N/A	N/A
4	466	7162	76.m03393_at	S8GGM9	TGME49_286770-t26_1	hypothetical protein	3	TGME49_chrV:1682413-1683569(+)	N/A	N/A	N/A	N/A	N/A	N/A
4	208	7259	80.m00085_at	S8F3A0	TGME49_289630-t26_1	microneme protein MIC16	1	TGME49_chrIX:3357269-3362704(+)	N/A	N/A	N/A	N/A	N/A	N/A
4	333	7364	80.m02259_at	S8EX27	TGME49_290000-t26_1	hypothetical protein	0	TGME49_chrIX:3574520-3577169(-)	N/A	N/A	N/A	N/A	N/A	N/A
4	209	7220	80.m00012_at	B6KL08	TGME49_291890-t26_1	microneme protein MIC1	0	TGME49_chrIX:4393561-4398560(-)	N/A	N/A	N/A	N/A	N/A	N/A
4	187	7467	80.m03958_at	N/A	TGME49_292110-t26_1	formate/nitrite transporter protein	6	TGME49_chrIX:4556556-4561642(+)	GO:0016020	membrane	GO:0005215	transporter activity	GO:0006810	transport
4	71	7732	86.m00383_at	N/A	TGME49_295690-t26_1	ubiquinone/menaquinone biosynthesis methyltransferase subfamily protein	0	TGME49_chrIa:1608610-1610918(-)	N/A	N/A	GO:0008168	methyltransferase activity	GO:0008152	metabolic process
4	401	11	113.m00755_at	S8FBC4	TGME49_297070-t26_1	hypothetical protein	0	TGME49_chrII:1515775-1519615(-)	N/A	N/A	N/A	N/A	N/A	N/A
4	103	5	113.m00001_at	N/A	TGME49_297120-t26_1	hypothetical protein	0	TGME49_chrII:1549664-1554666(+)	N/A	N/A	N/A	N/A	N/A	N/A
4	374	76	113.m01577_at	S8GJV5	TGME49_297280-t26_1	hypothetical protein	0	TGME49_chrII:1652301-1655883(-)	N/A	N/A	N/A	N/A	N/A	N/A
4	463	72	113.m01573_at	S8F8G1	TGME49_297910-t26_1	hypothetical protein	1	TGME49_chrII:2108950-2110807(-)	N/A	N/A	N/A	N/A	N/A	N/A
4	401	6	113.m00009_at	N/A	TGME49_297960-t26_1	rhoptry neck protein RON6	1	TGME49_chrII:2130812-2144691(-)	N/A	N/A	N/A	N/A	N/A	N/A
4	462	159	145.m00583_at	S8G1N9	TGME49_299780-t26_1	hypothetical protein	3	TGME49_chrXII:347530-354951(-)	N/A	N/A	N/A	N/A	N/A	N/A
4	306	4174	541.m02037_at	N/A	TGME49_304930-t26_1	hypothetical protein	4	TGME49_chrIX:5101312-5106235(+)	N/A	N/A	N/A	N/A	N/A	N/A
4	373	4161	541.m01237_at	N/A	TGME49_306450-t26_1	short chain dehydrogenase family protein, putative	0	TGME49_chrIX:6091233-6094733(-)	N/A	N/A	GO:0004090	carbonyl reductase (NADPH) activity	GO:0008152	metabolic process
4	71	4200	541.m02511_at	B6KRF0	TGME49_306610-t26_1	3' exoribonuclease family, domain 1 domain-containing protein	0	TGME49_chrIX:6210072-6214799(-)	N/A	N/A	N/A	N/A	N/A	N/A
4	184	4247	551.m00220_at	S8EQQ4	TGME49_307760-t26_1	Tubulin-tyrosine ligase family protein	0	TGME49_chrXII:380430-386597(-)	N/A	N/A	GO:0004835	tubulin-tyrosine ligase activity	GO:0006464	cellular protein modification process
4	354	5201	583.m00595_at	B6KA67	TGME49_309990-t26_1	hypothetical protein	4	TGME49_chrXI:990461-992792(+)	N/A	N/A	N/A	N/A	N/A	N/A
4	71	5826	583.m11411_at	B9PK09	TGME49_311440-t26_1	SAG-related sequence SRS50	0	TGME49_chrXI:2070935-2073374(-)	GO:0016020	membrane	N/A	N/A	N/A	N/A
4	149	5723	583.m09123_at	N/A	TGME49_313322-t26_1	hypothetical protein	0	TGME49_chrXI:3271294-3271728(+)	N/A	N/A	N/A	N/A	N/A	N/A
4	334	5728	583.m09133_at	B6K9A1	TGME49_314250-t26_1	bradyzoite rhoptry protein BRP1	1	TGME49_chrXI:3962536-3963614(+)	N/A	N/A	N/A	N/A	N/A	N/A
4	459	6512	641.m01540_at	S7VSZ0	TGME49_319890-t26_1	hypothetical protein	0	TGME49_chrIV:693636-694786(-)	N/A	N/A	N/A	N/A	N/A	N/A
4	71	6527	641.m01561_at	O15713	TGME49_320180-t26_1	SAG-related sequence SRS16C	1	TGME49_chrIV:445608-447054(-)	GO:0016020	membrane	N/A	N/A	N/A	N/A
4	403	3097	49.m03276_at	N/A	TGME49_322000-t26_1	myosin-light-chain kinase	0	KE138866:6374-8567(+)	N/A	N/A	GO:0005524, GO:0004687, GO:0004672	ATP binding, myosin light chain kinase activity	GO:0006468	protein phosphorylation
5	513	311	20.m03693_at	S8F9E0	TGME49_202090-t26_1	hypothetical protein	0	TGME49_chrVIIa:3615081-3617011(-)	N/A	N/A	N/A	N/A	N/A	N/A
5	510	312	20.m03694_at	N/A	TGME49_202100-t26_1	hypothetical protein	0	TGME49_chrVIIa:3613312-3615297(-)	N/A	N/A	N/A	N/A	N/A	N/A
5	511	313	20.m03695_at	S8F3A1	TGME49_202110-t26_1	hypothetical protein	0	TGME49_chrVIIa:3609959-3611285(-)	N/A	N/A	N/A	N/A	N/A	N/A
5	519	552	20.m05889_at	N/A	TGME49_202205-t26_1	hypothetical protein	0	TGME49_chrVIIa:3520735-3521924(-)	N/A	N/A	N/A	N/A	N/A	N/A
5	518	251	20.m00344_at	N/A	TGME49_203070-t26_1	hypothetical protein	3	TGME49_chrVIIa:2819953-2821147(+)	N/A	N/A	N/A	N/A	N/A	N/A
5	514	421	20.m03830_at	S8F904	TGME49_203890-t26_1	hypothetical protein	0	TGME49_chrVIIa:2153649-2156270(-)	N/A	N/A	N/A	N/A	N/A	N/A
5	521	268	20.m00381_at	S8F5N2	TGME49_205070-t26_1	hypothetical protein	0	TGME49_chrVIIa:1643449-1644627(+)	N/A	N/A	N/A	N/A	N/A	N/A
5	514	464	20.m03887_at	B9Q082	TGME49_205090-t26_1	Toxoplasma gondii family D protein	0	TGME49_chrVIIa:1638189-1640222(-)	N/A	N/A	N/A	N/A	N/A	N/A
5	515	577	20.m05923_at	N/A	TGME49_205398-t26_1	DNA repair and recombination protein RAD54, putative	0	TGME49_chrVIIa:1424012-1425466(+)	N/A	N/A	GO:0005524, GO:0004386, GO:0003676	ATP binding, helicase activity, nucleic acid binding	N/A	N/A
5	483	576	20.m05922_at	B9Q044	TGME49_205450-t26_1	hypothetical protein	1	TGME49_chrVIIa:1394616-1396203(+)	N/A	N/A	N/A	N/A	N/A	N/A
5	507	575	20.m05920_at	S8F2J1	TGME49_205520-t26_1	hypothetical protein	12	TGME49_chrVIIa:1354600-1360159(+)	GO:0016021	integral component of membrane	N/A	N/A	GO:0055085	transmembrane transport
5	515	499	20.m03926_at	N/A	TGME49_205658-t26_1	F5/8 type C domain-containing protein	0	TGME49_chrVIIa:1228154-1233599(+)	N/A	N/A	N/A	N/A	GO:0007155	cell adhesion
5	515	262	20.m00370_at	B9Q012	TGME49_205760-t26_1	membrane protein	0	TGME49_chrVIIa:1169855-1171995(-)	N/A	N/A	N/A	N/A	N/A	N/A
5	514	515	20.m03950_at	N/A	TGME49_206400-t26_1	FAD binding domain of DNA photolyase domain-containing protein	0	TGME49_chrVIIa:1014526-1017614(-)	N/A	N/A	GO:0003913, GO:0003904	DNA photolyase activity, deoxyribodipyrimidine photo-lyase activity	GO:0006281	DNA repair
5	521	590	20.m05950_at	S7UUB0	TGME49_206440-t26_1	cpw-wpc domain-containing protein	0	TGME49_chrVIIa:971343-973737(+)	N/A	N/A	N/A	N/A	N/A	N/A
5	512	585	20.m05938_at	S8GMY5	TGME49_206660-t26_1	hypothetical protein	0	TGME49_chrVIIa:742159-745929(+)	N/A	N/A	N/A	N/A	N/A	N/A
5	507	674	23.m00312_at	N/A	TGME49_207250-t26_1	electron-transfer-flavoprotein, alpha polypeptide	0	TGME49_chrX:7462009-7468576(-)	N/A	N/A	N/A	N/A	N/A	N/A
5	330	713	25.m00221_at	N/A	TGME49_207440-t26_1	ribosomal protein RPS4	1	TGME49_chrIb:61861-65920(-)	N/A	N/A	GO:0003723	RNA binding	N/A	N/A
5	507	729	25.m01774_at	N/A	TGME49_207730-t26_1	hypothetical protein	0	TGME49_chrIb:245017-250504(-)	N/A	N/A	GO:0016772	transferase activity, transferring phosphorus-containing groups	N/A	N/A
5	515	690	25.m00187_at	B6KP09	TGME49_207780-t26_1	hypothetical protein	1	TGME49_chrIb:299633-300831(+)	N/A	N/A	N/A	N/A	N/A	N/A
5	515	692	25.m00190_at	N/A	TGME49_208330-t26_1	hypothetical protein	4	TGME49_chrIb:611726-613317(+)	N/A	N/A	N/A	N/A	N/A	N/A
5	510	704	25.m00210_at	S8GUQ6	TGME49_209470-t26_1	hypothetical protein	0	TGME49_chrIb:1249561-1253975(-)	N/A	N/A	N/A	N/A	N/A	N/A
5	515	846	25.m02944_at	S8FEV9	TGME49_209590-t26_1	hypothetical protein	3	TGME49_chrIb:1354933-1356775(+)	N/A	N/A	N/A	N/A	N/A	N/A
5	484	905	27.m00073_at	S8FCF3	TGME49_210770-t26_1	hypothetical protein	0	TGME49_chrIV:2086803-2088550(-)	N/A	N/A	N/A	N/A	N/A	N/A
5	515	912	27.m00092_at	S7VZ36	TGME49_211320-t26_1	hypothetical protein	0	TGME49_chrIV:1830727-1832562(-)	N/A	N/A	N/A	N/A	N/A	N/A
5	521	1016	31.m00090_at	S8F8U9	TGME49_212910-t26_1	rhomboid protease ROM3	8	TGME49_chrV:697358-698954(-)	GO:0016021	integral component of membrane	GO:0004252	serine-type endopeptidase activity	N/A	N/A
5	510	1054	31.m00898_at	N/A	TGME49_213850-t26_1	MORN repeat-containing protein	2	TGME49_chrV:1377903-1382634(+)	N/A	N/A	N/A	N/A	N/A	N/A
5	515	1380	35.m01593_at	N/A	TGME49_216090-t26_1	hypothetical protein	0	TGME49_chrXI:6400037-6402715(+)	N/A	N/A	N/A	N/A	N/A	N/A
5	515	1287	35.m00010_at	B9Q0H2	TGME49_216400-t26_1	meiotic recombination protein DMC1 family protein	0	TGME49_chrXI:6170141-6172278(-)	GO:0005634	nucleus	GO:0005524, GO:0003677, GO:0008094, GO:0003697	ATP binding, DNA binding, DNA-dependent ATPase activity, single-stranded DNA binding	GO:0006281, GO:0009432, GO:0007131	DNA repair, SOS response, reciprocal meiotic recombination
5	517	1455	37.m01061_at	B6KTZ3	TGME49_217490-t26_1	hypothetical protein	0	TGME49_chrXII:1876612-1878110(+)	N/A	N/A	N/A	N/A	N/A	N/A
5	515	1536	38.m01090_at	S8EQZ1	TGME49_218510-t26_1	hypothetical protein	0	TGME49_chrXII:1480771-1482891(+)	N/A	N/A	N/A	N/A	N/A	N/A
5	515	1589	38.m02369_at	N/A	TGME49_219120-t26_1	zinc finger (CCCH type) motif-containing protein	0	TGME49_chrXII:1121308-1131433(+)	N/A	N/A	GO:0046872, GO:0003676, GO:0008270	metal ion binding, nucleic acid binding, zinc ion binding	N/A	N/A
5	515	1560	38.m01119_at	N/A	TGME49_219160-t26_1	hypothetical protein	0	TGME49_chrXII:1101597-1103938(+)	N/A	N/A	N/A	N/A	N/A	N/A
5	521	1552	38.m01109_at	N/A	TGME49_219610-t26_1	hypothetical protein	0	TGME49_chrXII:825732-831570(+)	N/A	N/A	N/A	N/A	N/A	N/A
5	327	1772	41.m01386_at	S8FBB2	TGME49_223040-t26_1	hypothetical protein	0	TGME49_chrII:1379880-1382193(-)	N/A	N/A	N/A	N/A	N/A	N/A
5	515	1777	41.m01394_at	N/A	TGME49_223120-t26_1	cyclin-dependent kinase regulatory subunit protein	0	TGME49_chrII:1454871-1458372(+)	N/A	N/A	GO:0016538	cyclin-dependent protein serine/threonine kinase regulator activity	GO:0007049	cell cycle
5	515	2198	42.m05855_at	S8ETZ4	TGME49_223400-t26_1	hypothetical protein	0	TGME49_chrX:3863012-3863907(+)	N/A	N/A	N/A	N/A	N/A	N/A
5	521	1939	42.m03301_at	N/A	TGME49_223700-t26_1	F5/8 type C domain-containing protein	0	TGME49_chrX:3646967-3653662(-)	N/A	N/A	N/A	N/A	GO:0007155	cell adhesion
5	516	2227	42.m07406_at	S8F0A4	TGME49_223770-t26_1	hypothetical protein	0	TGME49_chrX:3600233-3601254(+)	N/A	N/A	N/A	N/A	N/A	N/A
5	521	1839	42.m00040_at	N/A	TGME49_225460-t26_1	hypothetical protein	0	TGME49_chrX:2224657-2226755(-)	N/A	N/A	N/A	N/A	N/A	N/A
5	506	1847	42.m00049_at	N/A	TGME49_225950-t26_1	hypothetical protein	0	TGME49_chrX:1915006-1920396(+)	N/A	N/A	N/A	N/A	N/A	N/A
5	513	1907	42.m00118_at	B6KEL0	TGME49_226300-t26_1	2,4-dienoyl CoA reductase 2, peroxisomal family protein	0	TGME49_chrX:1733008-1736026(-)	N/A	N/A	GO:0008670, GO:0016491	2,4-dienoyl-CoA reductase (NADPH) activity, oxidoreductase activity	GO:0008152	metabolic process
5	515	1878	42.m00083_at	N/A	TGME49_227070-t26_1	hypothetical protein	0	TGME49_chrX:1103499-1105111(-)	N/A	N/A	N/A	N/A	N/A	N/A
5	521	2205	42.m07382_at	N/A	TGME49_228440-t26_1	hypothetical protein	0	TGME49_chrX:310926-312422(+)	N/A	N/A	N/A	N/A	N/A	N/A
5	515	1898	42.m00107_at	S8G6M2	TGME49_228620-t26_1	hypothetical protein	0	TGME49_chrX:273099-274249(-)	N/A	N/A	N/A	N/A	N/A	N/A
5	510	2325	44.m02534_at	S8GBA6	TGME49_229320-t26_1	Cof family hydrolase subfamily protein	0	TGME49_chrVIII:165031-165975(-)	N/A	N/A	GO:0016787, GO:0008967	hydrolase activity, phosphoglycolate phosphatase activity	GO:0008152	metabolic process
5	330	2375	44.m02604_at	N/A	TGME49_230520-t26_1	cyclophilin 1, putative	0	TGME49_chrVIII:849139-850233(+)	N/A	N/A	GO:0003755	peptidyl-prolyl cis-trans isomerase activity	GO:0006457, GO:0000413	protein folding, protein peptidyl-prolyl isomerization
5	515	2592	44.m04676_at	N/A	TGME49_230535-t26_1	hypothetical protein	0	TGME49_chrVIII:850559-852405(-)	N/A	N/A	N/A	N/A	N/A	N/A
5	510	2294	44.m00034_at	N/A	TGME49_231110-t26_1	hypothetical protein	4	TGME49_chrVIII:1244083-1246299(-)	N/A	N/A	N/A	N/A	N/A	N/A
5	513	2417	44.m02658_at	N/A	TGME49_231390-t26_1	hypothetical protein	1	TGME49_chrVIII:1393392-1395369(+)	N/A	N/A	N/A	N/A	N/A	N/A
5	515	2553	44.m04619_at	N/A	TGME49_231420-t26_1	folate/biopterin transporter, putative	12	TGME49_chrVIII:1412319-1415181(+)	GO:0016021	integral component of membrane	N/A	N/A	GO:0055085	transmembrane transport
5	506	2588	44.m04671_at	B9PGL7	TGME49_232170-t26_1	hypothetical protein	1	TGME49_chrVIII:1911607-1915936(-)	N/A	N/A	N/A	N/A	N/A	N/A
5	516	2558	44.m04630_at	B6KJR7	TGME49_232200-t26_1	hypothetical protein	0	TGME49_chrVIII:1951544-1952399(+)	N/A	N/A	N/A	N/A	N/A	N/A
5	515	2563	44.m04636_at	N/A	TGME49_232475-t26_1	hypothetical protein	0	TGME49_chrVIII:2114310-2118046(+)	N/A	N/A	N/A	N/A	N/A	N/A
5	515	2566	44.m04641_at	N/A	TGME49_232950-t26_1	hypothetical protein	1	TGME49_chrVIII:2291223-2293005(+)	N/A	N/A	N/A	N/A	N/A	N/A
5	506	2509	44.m02782_at	N/A	TGME49_233280-t26_1	hypothetical protein	1	TGME49_chrVIII:2559427-2564273(-)	N/A	N/A	N/A	N/A	N/A	N/A
5	515	2574	44.m04654_at	S8GAE1	TGME49_233780-t26_1	hypothetical protein	1	TGME49_chrVIII:2797203-2797966(-)	N/A	N/A	N/A	N/A	N/A	N/A
5	507	2802	46.m01751_at	N/A	TGME49_237425-t26_1	AP2 domain transcription factor AP2X-6	0	TGME49_chrX:5860744-5881976(+)	N/A	N/A	N/A	N/A	N/A	N/A
5	506	3226	49.m05651_at	N/A	TGME49_239430-t26_1	EF hand domain-containing protein	4	TGME49_chrVI:655716-658681(+)	N/A	N/A	GO:0005509	calcium ion binding	N/A	N/A
5	515	3230	49.m05656_at	N/A	TGME49_239640-t26_1	hypothetical protein	1	TGME49_chrVI:818808-819974(+)	N/A	N/A	N/A	N/A	N/A	N/A
5	520	3016	49.m03162_at	N/A	TGME49_239650-t26_1	hypothetical protein	0	TGME49_chrVI:820100-821742(-)	N/A	N/A	N/A	N/A	N/A	N/A
5	521	3017	49.m03163_at	N/A	TGME49_239660-t26_1	hypothetical protein	0	TGME49_chrVI:821870-823075(-)	N/A	N/A	N/A	N/A	N/A	N/A
5	506	3231	49.m05657_at	N/A	TGME49_239670-t26_1	hypothetical protein	0	TGME49_chrVI:823141-827803(+)	N/A	N/A	N/A	N/A	N/A	N/A
5	521	3055	49.m03217_at	B9PNA0	TGME49_240530-t26_1	hypothetical protein	0	TGME49_chrVI:1311444-1312888(+)	N/A	N/A	N/A	N/A	N/A	N/A
5	521	3243	49.m05673_at	N/A	TGME49_240680-t26_1	hypothetical protein	2	TGME49_chrVI:1382225-1383916(-)	N/A	N/A	N/A	N/A	N/A	N/A
5	514	2931	49.m00043_at	B6KFP9	TGME49_242600-t26_1	6-phosphogluconate dehydrogenase	0	TGME49_chrVI:2095209-2098593(-)	N/A	N/A	GO:0050661, GO:0004616	NADP binding, phosphogluconate dehydrogenase (decarboxylating) activity	GO:0055114, GO:0006098	oxidation-reduction process, pentose-phosphate shunt
5	521	3308	49.m07193_at	N/A	TGME49_242700-t26_1	hypothetical protein	0	TGME49_chrVI:2186693-2204192(-)	N/A	N/A	GO:0005515	protein binding	N/A	N/A
5	507	3557	50.m03228_at	N/A	TGME49_248350-t26_1	hypothetical protein	0	TGME49_chrXII:3821966-3824956(+)	N/A	N/A	N/A	N/A	N/A	N/A
5	515	3720	50.m05634_at	N/A	TGME49_248380-t26_1	hypothetical protein	4	TGME49_chrXII:3827991-3829780(-)	N/A	N/A	N/A	N/A	N/A	N/A
5	506	3560	50.m03234_at	N/A	TGME49_248440-t26_1	hypothetical protein	0	TGME49_chrXII:3849608-3854723(+)	N/A	N/A	N/A	N/A	N/A	N/A
5	509	3576	50.m03259_at	N/A	TGME49_248760-t26_1	subtilisin SUB7	1	TGME49_chrXII:4159319-4163077(+)	N/A	N/A	GO:0004252	serine-type endopeptidase activity	GO:0006508	proteolysis
5	519	3613	50.m03309_at	B6KHG2	TGME49_249520-t26_1	hypothetical protein	0	TGME49_chrXII:4587164-4588114(+)	N/A	N/A	N/A	N/A	N/A	N/A
5	521	3773	50.m07080_at	N/A	TGME49_251830-t26_1	hypothetical protein	1	TGME49_chrXII:5603900-5605748(-)	N/A	N/A	N/A	N/A	N/A	N/A
5	521	3844	52.m00022_at	S7ULQ7	TGME49_253460-t26_1	hypothetical protein	0	TGME49_chrIII:974007-975054(-)	N/A	N/A	N/A	N/A	N/A	N/A
5	515	3902	52.m01591_at	N/A	TGME49_253480-t26_1	topoisomerase VIA, putative	0	TGME49_chrIII:978669-981067(+)	GO:0005694	chromosome	GO:0005524, GO:0003677, GO:0003918, GO:0003824	ATP binding, DNA binding, DNA topoisomerase type II (ATP-hydrolyzing) activity, catalytic activity	GO:0000737, GO:0006259	DNA catabolic process, endonucleolytic, DNA metabolic process
5	516	3913	52.m01603_at	N/A	TGME49_253670-t26_1	hypothetical protein	0	TGME49_chrIII:1094709-1097970(-)	N/A	N/A	N/A	N/A	N/A	N/A
5	515	3853	52.m00033_at	S7VVQ4	TGME49_254780-t26_1	hypothetical protein	0	TGME49_chrIII:1926140-1927129(-)	N/A	N/A	N/A	N/A	N/A	N/A
5	515	4791	55.m08217_at	B6KAN0	TGME49_255360-t26_1	hypothetical protein	0	TGME49_chrVIIb:4878185-4879574(+)	N/A	N/A	N/A	N/A	N/A	N/A
5	519	4284	55.m00033_at	B6KAN2	TGME49_255380-t26_1	hypothetical protein	0	TGME49_chrVIIb:4870519-4871559(-)	N/A	N/A	N/A	N/A	N/A	N/A
5	515	4288	55.m00050_at	B6KAS7	TGME49_256040-t26_1	PA14 domain-containing protein	0	TGME49_chrVIIb:4546964-4551306(-)	N/A	N/A	N/A	N/A	GO:0007155	cell adhesion
5	515	4431	55.m04667_at	N/A	TGME49_257010-t26_1	sporozoite developmental protein	0	TGME49_chrVIIb:4282553-4287188(+)	N/A	N/A	GO:0003824, GO:0046872, GO:0004222, GO:0008270	catalytic activity, metal ion binding, metalloendopeptidase activity, zinc ion binding	GO:0006508	proteolysis
5	515	4289	55.m00066_at	B6KAZ6	TGME49_257460-t26_1	hypothetical protein	1	TGME49_chrVIIb:4042808-4043603(-)	N/A	N/A	N/A	N/A	N/A	N/A
5	515	4499	55.m04756_at	N/A	TGME49_258400-t26_1	PA14 domain-containing protein	0	TGME49_chrVIIb:3436936-3441340(+)	N/A	N/A	N/A	N/A	GO:0007155	cell adhesion
5	512	4530	55.m04797_at	N/A	TGME49_258910-t26_1	hypothetical protein	1	TGME49_chrVIIb:3092653-3098081(+)	N/A	N/A	N/A	N/A	N/A	N/A
5	515	4307	55.m00120_at	B9PKV0	TGME49_259590-t26_1	membrane protein, putative	4	TGME49_chrVIIb:2761929-2762912(-)	N/A	N/A	N/A	N/A	N/A	N/A
5	510	4636	55.m04938_at	N/A	TGME49_261530-t26_1	eukaryotic aspartyl protease superfamily protein	0	TGME49_chrVIIb:1664245-1670425(-)	N/A	N/A	GO:0004190	aspartic-type endopeptidase activity	GO:0006508	proteolysis
5	515	4318	55.m00160_at	S8GCP0	TGME49_261560-t26_1	Tat binding protein 1(TBP-1)-interacting protein TBPIP	0	TGME49_chrVIIb:1659346-1661699(-)	N/A	N/A	N/A	N/A	N/A	N/A
5	327	4370	55.m00280_at	B9PKF7	TGME49_261570-t26_1	ribosomal protein RPL7A	0	TGME49_chrVIIb:1652767-1656047(+)	N/A	N/A	N/A	N/A	N/A	N/A
5	521	4355	55.m00245_at	N/A	TGME49_261630-t26_1	gamma interferon inducible lysosomal thiol reductase (GILT) protein	0	TGME49_chrVIIb:1620076-1622128(+)	N/A	N/A	N/A	N/A	N/A	N/A
5	515	4353	55.m00242_at	B9PLU0	TGME49_262090-t26_1	hypothetical protein	0	TGME49_chrVIIb:1382524-1384311(+)	N/A	N/A	N/A	N/A	N/A	N/A
5	516	4670	55.m04993_at	S8GM62	TGME49_262470-t26_1	C protein immunoglobulin-A-binding beta antigen, putative	0	TGME49_chrVIIb:1217216-1218348(+)	N/A	N/A	N/A	N/A	N/A	N/A
5	521	4778	55.m08204_at	Q6PS96	TGME49_262940-t26_1	aspartyl proteinase (eimepsin), putative	0	TGME49_chrVIIb:907367-910110(+)	N/A	N/A	GO:0004190	aspartic-type endopeptidase activity	GO:0006508	proteolysis
5	515	4697	55.m05026_at	N/A	TGME49_263010-t26_1	hypothetical protein	0	TGME49_chrVIIb:861463-863902(+)	N/A	N/A	GO:0005515	protein binding	N/A	N/A
5	507	5102	57.m01886_at	S8G7W2	TGME49_264630-t26_1	hypothetical protein	0	TGME49_chrIX:2161629-2164734(-)	N/A	N/A	N/A	N/A	N/A	N/A
5	515	4919	57.m00020_at	N/A	TGME49_264805-t26_1	hypothetical protein	0	TGME49_chrIX:2006549-2009811(-)	N/A	N/A	N/A	N/A	N/A	N/A
5	507	5133	57.m03133_at	N/A	TGME49_265320-t26_1	hypothetical protein	0	TGME49_chrIX:1617976-1620469(+)	N/A	N/A	GO:0046872	metal ion binding	N/A	N/A
5	509	5047	57.m01812_at	N/A	TGME49_266785-t26_1	zinc finger (CCCH type) motif-containing protein	0	TGME49_chrIX:965954-971506(-)	N/A	N/A	GO:0005524, GO:0046872, GO:0004672	ATP binding, metal ion binding, protein kinase activity	GO:0006468	protein phosphorylation
5	515	4912	57.m00009_at	S8EZ11	TGME49_266870-t26_1	transporter, major facilitator family protein	12	TGME49_chrIX:918373-920820(+)	GO:0016021	integral component of membrane	N/A	N/A	GO:0055085	transmembrane transport
5	515	5075	57.m01855_at	N/A	TGME49_267410-t26_1	scavenger receptor protein SR1 precursor	0	TGME49_chrIX:667842-673513(-)	GO:0016020	membrane	GO:0005515, GO:0005044	protein binding, scavenger receptor activity	N/A	N/A
5	522	5903	59.m00016_at	N/A	TGME49_268620-t26_1	blood stage antigen 41-3 precursor, putative	0	TGME49_chrVIII:6389616-6392357(-)	N/A	N/A	N/A	N/A	N/A	N/A
5	513	5895	59.m00004_at	S8EY38	TGME49_269110-t26_1	ornithine aminotransferase, mitochondrial precursor, putative	0	TGME49_chrVIII:6054767-6057498(-)	N/A	N/A	GO:0004587, GO:0030170, GO:0008483	ornithine-oxo-acid transaminase activity, pyridoxal phosphate binding, transaminase activity	N/A	N/A
5	510	6017	59.m03431_at	S8F157	TGME49_269120-t26_1	oxidoreductase, putative	2	TGME49_chrVIII:6051198-6053254(-)	N/A	N/A	GO:0004316, GO:0016491	3-oxoacyl-[acyl-carrier-protein] reductase (NADPH) activity, oxidoreductase activity	GO:0008152	metabolic process
5	515	5912	59.m00026_at	S8F162	TGME49_269170-t26_1	hypothetical protein	0	TGME49_chrVIII:6032447-6034213(-)	N/A	N/A	N/A	N/A	N/A	N/A
5	515	6300	59.m06119_at	S8F4F1	TGME49_269280-t26_1	hypothetical protein	0	TGME49_chrVIII:5948019-5949013(+)	N/A	N/A	N/A	N/A	N/A	N/A
5	522	6292	59.m06107_at	N/A	TGME49_271080-t26_1	hypothetical protein	0	TGME49_chrVIII:4739245-4741659(+)	N/A	N/A	N/A	N/A	N/A	N/A
5	515	5919	59.m00037_at	B9PI47	TGME49_271220-t26_1	hypothetical protein	0	TGME49_chrVIII:4634932-4636126(-)	N/A	N/A	N/A	N/A	N/A	N/A
5	514	6130	59.m03583_at	N/A	TGME49_271590-t26_1	Toxoplasma gondii family D protein	1	TGME49_chrVIII:4454371-4455060(+)	N/A	N/A	N/A	N/A	N/A	N/A
5	515	6287	59.m06101_at	N/A	TGME49_271850-t26_1	hypothetical protein	0	TGME49_chrVIII:4334957-4335986(+)	N/A	N/A	N/A	N/A	N/A	N/A
5	521	6266	59.m06075_at	N/A	TGME49_272510-t26_1	aspartyl protease	0	TGME49_chrVIII:3927889-3930340(-)	N/A	N/A	GO:0004190	aspartic-type endopeptidase activity	GO:0006508	proteolysis
5	522	6323	59.m07727_at	N/A	TGME49_272593-t26_1	hypothetical protein	0	TGME49_chrVIII:3855734-3856142(+)	N/A	N/A	N/A	N/A	N/A	N/A
5	515	6183	59.m03647_at	N/A	TGME49_272680-t26_1	hypothetical protein	0	TGME49_chrVIII:3794083-3796173(+)	N/A	N/A	N/A	N/A	N/A	N/A
5	515	5929	59.m00054_at	N/A	TGME49_273040-t26_1	hypothetical protein	0	TGME49_chrVIII:3696142-3697961(-)	N/A	N/A	N/A	N/A	N/A	N/A
5	515	6277	59.m06088_at	N/A	TGME49_273705-t26_1	hypothetical protein	0	TGME49_chrVIII:3311806-3314122(+)	N/A	N/A	N/A	N/A	N/A	N/A
5	521	6677	64.m00735_at	N/A	TGME49_275600-t26_1	diacylglycerol acyltransferase	2	TGME49_chrIII:339347-344098(+)	N/A	N/A	GO:0004144, GO:0016747	diacylglycerol O-acyltransferase activity, transferase activity, transferring acyl groups other than amino-acyl groups	N/A	N/A
5	507	6672	64.m00574_at	B9PX77	TGME49_275660-t26_1	hypothetical protein	1	TGME49_chrIII:296057-298960(-)	N/A	N/A	GO:0008168	methyltransferase activity	GO:0032259	methylation
5	521	6673	64.m00575_at	N/A	TGME49_275700-t26_1	hypothetical protein	0	TGME49_chrIII:265538-267110(-)	N/A	N/A	N/A	N/A	N/A	N/A
5	515	6803	65.m01957_at	N/A	TGME49_278145-t26_1	hypothetical protein	8	TGME49_chrXII:6266673-6268904(-)	N/A	N/A	N/A	N/A	N/A	N/A
5	511	6836	65.m02530_at	N/A	TGME49_278180-t26_1	hypothetical protein	0	TGME49_chrXII:6257560-6259580(-)	N/A	N/A	N/A	N/A	N/A	N/A
5	516	6806	65.m01961_at	N/A	TGME49_278565-t26_1	hypothetical protein	0	TGME49_chrXII:6020785-6022376(+)	N/A	N/A	N/A	N/A	N/A	N/A
5	521	6778	65.m01181_at	B9PRR9	TGME49_278620-t26_1	hypothetical protein	0	TGME49_chrXII:5994107-5995878(+)	N/A	N/A	N/A	N/A	N/A	N/A
5	521	6804	65.m01958_at	N/A	TGME49_278690-t26_1	cpw-wpc domain-containing protein	0	TGME49_chrXII:5934231-5936472(-)	N/A	N/A	N/A	N/A	N/A	N/A
5	515	6864	69.m00203_at	N/A	TGME49_279440-t26_1	PA14 domain-containing protein	0	TGME49_chrIX:184929-188689(-)	N/A	N/A	N/A	N/A	N/A	N/A
5	513	6875	72.m00381_at	N/A	TGME49_280430-t26_1	hypothetical protein	0	TGME49_chrVIIa:415506-417629(+)	N/A	N/A	N/A	N/A	N/A	N/A
5	513	6881	72.m00387_at	S7W9G2	TGME49_280500-t26_1	inorganic anion transporter, sulfate permease (SulP) family protein	8	TGME49_chrVIIa:344969-348808(-)	GO:0016021	integral component of membrane	GO:0015116, GO:0005215	sulfate transmembrane transporter activity, transporter activity	GO:0008272, GO:0055085	sulfate transport, transmembrane transport
5	515	7171	76.m03401_at	S7UNQ5	TGME49_285300-t26_1	hypothetical protein	0	TGME49_chrV:2459478-2460599(+)	N/A	N/A	N/A	N/A	N/A	N/A
5	506	7066	76.m01612_at	S8FBP8	TGME49_285690-t26_1	notch (dsl) domain-containing protein	0	TGME49_chrV:2284726-2288887(-)	GO:0016020	membrane	N/A	N/A	GO:0030154	cell differentiation
5	506	7099	76.m01650_at	S8GR36	TGME49_286250-t26_1	hypothetical protein	0	TGME49_chrV:1886403-1889513(-)	N/A	N/A	N/A	N/A	N/A	N/A
5	327	7116	76.m01670_at	B6KN66	TGME49_286630-t26_1	redoxin domain-containing protein	1	TGME49_chrV:1750888-1752970(+)	N/A	N/A	GO:0016491, GO:0051920	oxidoreductase activity, peroxiredoxin activity	GO:0055114	oxidation-reduction process
5	515	7236	80.m00037_at	S8EZN9	TGME49_288310-t26_1	hypothetical protein	0	TGME49_chrIX:2442910-2444509(-)	N/A	N/A	N/A	N/A	N/A	N/A
5	521	7298	80.m02153_at	S8EWQ6	TGME49_288520-t26_1	ATPase, AAA family protein	0	TGME49_chrIX:2595087-2597431(-)	N/A	N/A	GO:0005524	ATP binding	N/A	N/A
5	521	7235	80.m00034_at	N/A	TGME49_288590-t26_1	hypothetical protein	0	TGME49_chrIX:2627084-2629152(-)	N/A	N/A	N/A	N/A	N/A	N/A
5	517	7253	80.m00079_at	N/A	TGME49_289027-t26_1	hypothetical protein	0	TGME49_chrIX:2927777-2931387(+)	N/A	N/A	GO:0005488	binding	N/A	N/A
5	515	7482	80.m03980_at	B9PTP2	TGME49_289590-t26_1	hypothetical protein	0	TGME49_chrIX:3339041-3339887(-)	N/A	N/A	N/A	N/A	N/A	N/A
5	515	7481	80.m03976_at	S8EWY7	TGME49_289660-t26_1	hypothetical protein	0	TGME49_chrIX:3368676-3369972(-)	N/A	N/A	N/A	N/A	N/A	N/A
5	516	7494	80.m03995_at	N/A	TGME49_289860-t26_1	hypothetical protein	2	TGME49_chrIX:3490254-3491557(-)	N/A	N/A	N/A	N/A	N/A	N/A
5	515	7460	80.m03945_at	N/A	TGME49_289870-t26_1	hypothetical protein	0	TGME49_chrIX:3491660-3492616(+)	N/A	N/A	N/A	N/A	N/A	N/A
5	515	7241	80.m00058_at	S8F067	TGME49_290610-t26_1	hypothetical protein	0	TGME49_chrIX:3766984-3767914(-)	N/A	N/A	N/A	N/A	N/A	N/A
5	521	7463	80.m03950_at	N/A	TGME49_290930-t26_1	Mnd1 family protein	0	TGME49_chrIX:3949220-3950871(+)	N/A	N/A	N/A	N/A	N/A	N/A
5	522	7416	80.m02327_at	N/A	TGME49_291660-t26_1	hypothetical protein	0	TGME49_chrIX:4318508-4320249(+)	N/A	N/A	N/A	N/A	N/A	N/A
5	515	7268	80.m00094_at	N/A	TGME49_291840-t26_1	hypothetical protein	0	TGME49_chrIX:4380477-4382202(+)	N/A	N/A	N/A	N/A	N/A	N/A
5	521	7470	80.m03962_at	N/A	TGME49_292150-t26_1	hypothetical protein	0	TGME49_chrIX:4580765-4582838(-)	N/A	N/A	N/A	N/A	N/A	N/A
5	516	7577	83.m01200_at	N/A	TGME49_293250-t26_1	hypothetical protein	0	TGME49_chrIa:193984-200736(+)	N/A	N/A	N/A	N/A	N/A	N/A
5	515	7550	83.m00007_at	B9PY99	TGME49_294300-t26_1	hypothetical protein	0	TGME49_chrIa:786229-787293(+)	N/A	N/A	N/A	N/A	N/A	N/A
5	515	30	113.m00775_at	S8FBE6	TGME49_297350-t26_1	hypothetical protein	0	TGME49_chrII:1709200-1711070(-)	N/A	N/A	N/A	N/A	N/A	N/A
5	521	118	129.m00510_at	B6KVC0	TGME49_299250-t26_1	hypothetical protein	0	TGME49_chrIII:2088977-2096456(-)	N/A	N/A	N/A	N/A	N/A	N/A
5	521	176	145.m00606_s_at	S8EQ23	TGME49_300370-t26_1	hypothetical protein	0	TGME49_chrXII:48565-49658(-)	N/A	N/A	N/A	N/A	N/A	N/A
5	521	220	162.m00510_at	N/A	TGME49_301370-t26_1	DHHC zinc finger domain-containing protein	4	TGME49_chrIV:2418082-2420151(-)	N/A	N/A	GO:0008270	zinc ion binding	N/A	N/A
5	515	4191	541.m02059_at	N/A	TGME49_305000-t26_1	hypothetical protein	0	TGME49_chrIX:5157954-5159356(-)	N/A	N/A	N/A	N/A	N/A	N/A
5	510	4143	541.m01212_at	B6KRA4	TGME49_306050-t26_1	hypothetical protein	0	TGME49_chrIX:5776799-5778243(+)	N/A	N/A	N/A	N/A	N/A	N/A
5	484	5703	583.m09098_s_at	B9PJM1	TGME49_310030-t26_1	cyclase-associated protein, putative	0	TGME49_chrXI:1014745-1015690(-)	N/A	N/A	GO:0003779	actin binding	GO:0007010	cytoskeleton organization
5	515	5369	583.m05379_at	N/A	TGME49_310690-t26_1	hypothetical protein	0	TGME49_chrXI:1521951-1523304(+)	N/A	N/A	N/A	N/A	N/A	N/A
5	516	5775	583.m09193_at	S8EUQ0	TGME49_311420-t26_1	hypothetical protein	4	TGME49_chrXI:2065938-2067494(-)	N/A	N/A	N/A	N/A	N/A	N/A
5	506	5537	583.m05597_at	N/A	TGME49_314055-t26_1	splicing factor, putative	0	TGME49_chrXI:3899563-3904548(-)	N/A	N/A	GO:0003676	nucleic acid binding	N/A	N/A
5	506	5601	583.m05674_at	N/A	TGME49_315350-t26_1	SNF7 family protein	0	TGME49_chrXI:4664188-4668995(+)	N/A	N/A	N/A	N/A	GO:0015031	protein transport
5	512	5611	583.m05685_at	N/A	TGME49_315480-t26_1	acyl-CoA dehydrogenase, middle domain-containing protein	0	TGME49_chrXI:4743515-4751052(-)	N/A	N/A	GO:0003995, GO:0003997	acyl-CoA dehydrogenase activity, acyl-CoA oxidase activity	GO:0055114	oxidation-reduction process
5	515	5275	583.m00700_at	B9PJC1	TGME49_316290-t26_1	hypothetical protein	0	TGME49_chrXI:5221701-5224022(+)	N/A	N/A	N/A	N/A	N/A	N/A
5	521	6475	641.m01489_at	N/A	TGME49_318540-t26_1	calcium binding egf domain-containing protein	0	TGME49_chrIV:1235179-1238639(-)	N/A	N/A	GO:0005509, GO:0005515	calcium ion binding, protein binding	N/A	N/A
5	542	6543	641.m01582_at	N/A	TGME49_320530-t26_1	hypothetical protein	0	TGME49_chrIV:279846-281840(+)	N/A	N/A	N/A	N/A	N/A	N/A
5	514	6544	641.m01583_at	S7UJV9	TGME49_320540-t26_1	hypothetical protein	0	TGME49_chrIV:276723-278286(-)	N/A	N/A	N/A	N/A	N/A	N/A
5	515	6438	641.m00180_at	S7UIY0	TGME49_320580-t26_1	hypothetical protein	0	TGME49_chrIV:249752-251532(-)	N/A	N/A	N/A	N/A	N/A	N/A
5	515	6632	645.m00547_at	N/A	TGME49_321580-t26_1	membrane protein, putative	0	TGME49_chrIb:1724820-1726722(+)	N/A	N/A	N/A	N/A	N/A	N/A
5	521	2891	48.m00177_s_at	N/A	TGME49_323200-t26_1	OTU family cysteine protease	0	KE139136:1201-2850(-)	N/A	N/A	N/A	N/A	N/A	N/A
6	449	7760	8.m00004_at	S8F0Q6	TGME49_200360-t26_1	hypothetical protein	0	TGME49_chrVIII:6824308-6825403(+)	N/A	N/A	N/A	N/A	N/A	N/A
6	444	255	20.m00351_at	S8F6A1	TGME49_202020-t26_1	DnAK-TPR	0	TGME49_chrVIIa:3697912-3707681(+)	N/A	N/A	GO:0005515	protein binding	N/A	N/A
6	446	356	20.m03748_at	S8GEC0	TGME49_202830-t26_1	Elicitor-responsive protein, putative	0	TGME49_chrVIIa:3002302-3008432(-)	N/A	N/A	GO:0005515	protein binding	N/A	N/A
6	446	272	20.m00390_at	S8GNE0	TGME49_203790-t26_1	hypothetical protein	0	TGME49_chrVIIa:2233075-2239788(+)	N/A	N/A	N/A	N/A	N/A	N/A
6	446	442	20.m03858_at	S8F2P8	TGME49_204340-t26_1	hypothetical protein	1	TGME49_chrVIIa:1868940-1876145(-)	N/A	N/A	N/A	N/A	N/A	N/A
6	448	570	20.m05914_at	N/A	TGME49_204530-t26_1	microneme protein MIC11	0	TGME49_chrVIIa:1730526-1733663(-)	N/A	N/A	N/A	N/A	N/A	N/A
6	446	473	20.m03896_at	B6KIB2	TGME49_205250-t26_1	rhoptry protein ROP18	1	TGME49_chrVIIa:1513497-1516225(-)	N/A	N/A	GO:0005524, GO:0004687, GO:0004672	ATP binding, myosin light chain kinase activity, protein kinase activity	GO:0006468	protein phosphorylation
6	448	685	25.m00006_at	B9PXJ3	TGME49_208030-t26_1	microneme protein MIC4	0	TGME49_chrIb:531351-534471(+)	GO:0005576	extracellular region	GO:0005515	protein binding	GO:0007596, GO:0006508	blood coagulation, proteolysis
6	446	748	25.m01804_at	S8FC47	TGME49_208370-t26_1	myosin heavy chain, putative	2	TGME49_chrIb:635900-644706(+)	N/A	N/A	N/A	N/A	N/A	N/A
6	448	682	25.m00003_at	N/A	TGME49_208450-t26_1	protease inhibitor PI2	0	TGME49_chrIb:712002-715605(-)	N/A	N/A	GO:0005515	protein binding	N/A	N/A
6	448	989	28.m00304_at	N/A	TGME49_212270-t26_1	hypothetical protein	0	TGME49_chrX:3949291-3952868(+)	N/A	N/A	N/A	N/A	N/A	N/A
6	450	1123	33.m00006_at	S8GDJ1	TGME49_214940-t26_1	MIC2-associated protein M2AP	0	TGME49_chrX:6604298-6609961(+)	N/A	N/A	N/A	N/A	N/A	N/A
6	449	1199	33.m01348_at	S8EZC4	TGME49_215220-t26_1	hypothetical protein	0	TGME49_chrX:6825058-6829319(+)	N/A	N/A	N/A	N/A	N/A	N/A
6	446	1219	33.m01373_at	S7UR02	TGME49_215530-t26_1	hypothetical protein	0	TGME49_chrX:7002985-7005339(+)	N/A	N/A	N/A	N/A	N/A	N/A
6	454	1240	33.m01398_s_at	N/A	TGME49_215775-t26_1	rhoptry protein ROP8	1	TGME49_chrX:7152523-7155157(+)	N/A	N/A	GO:0005524, GO:0004672	ATP binding, protein kinase activity	GO:0006468	protein phosphorylation
6	450	1406	37.m00005_at	B6KTZ8	TGME49_217540-t26_1	RNA recognition motif-containing protein	0	TGME49_chrXII:1893373-1899352(-)	N/A	N/A	GO:0003676	nucleic acid binding	N/A	N/A
6	446	1680	41.m01269_at	S8FDY4	TGME49_220890-t26_1	hypothetical protein	1	TGME49_chrII:37902-41699(-)	N/A	N/A	N/A	N/A	N/A	N/A
6	408	1965	42.m03335_at	B9PM23	TGME49_224130-t26_1	hypothetical protein	0	TGME49_chrX:3313347-3314994(-)	N/A	N/A	GO:0003676	nucleic acid binding	N/A	N/A
6	453	1842	42.m00044_at	S8G5U2	TGME49_225560-t26_1	hypothetical protein	0	TGME49_chrX:2151925-2159861(-)	N/A	N/A	N/A	N/A	N/A	N/A
6	454	2214	42.m07392_at	S8EUK8	TGME49_226260-t26_1	hypothetical protein	0	TGME49_chrX:1755282-1758461(+)	N/A	N/A	N/A	N/A	N/A	N/A
6	452	1819	42.m00013_at	I7CPS1	TGME49_227280-t26_1	dense granule protein GRA3	2	TGME49_chrX:1047284-1052339(-)	N/A	N/A	N/A	N/A	N/A	N/A
6	442	1821	42.m00015_at	B6KEX2	TGME49_227620-t26_1	dense granule protein GRA2	0	TGME49_chrX:869402-871808(-)	N/A	N/A	N/A	N/A	N/A	N/A
6	446	2596	44.m04681_at	S8GKG7	TGME49_230160-t26_1	hypothetical protein	0	TGME49_chrVIII:650341-652010(-)	N/A	N/A	N/A	N/A	N/A	N/A
6	442	2298	44.m00039_at	N/A	TGME49_232030-t26_1	hypothetical protein	0	TGME49_chrVIII:1773014-1776194(+)	N/A	N/A	N/A	N/A	N/A	N/A
6	446	3022	49.m03173_at	N/A	TGME49_239770-t26_1	alveolin domain containing intermediate filament IMC11	0	TGME49_chrVI:904518-906050(-)	N/A	N/A	N/A	N/A	N/A	N/A
6	454	3711	50.m05622_at	B6KGZ7	TGME49_247530-t26_1	hypothetical protein	1	TGME49_chrXII:3392932-3396313(-)	N/A	N/A	N/A	N/A	N/A	N/A
6	448	3376	50.m00010_at	B9PRE4	TGME49_250710-t26_1	microneme protein MIC10	1	TGME49_chrXII:5142427-5144913(+)	N/A	N/A	N/A	N/A	N/A	N/A
6	446	3986	52.m02683_at	N/A	TGME49_253180-t26_1	hypothetical protein	0	KE138861:286-3123(+)	N/A	N/A	N/A	N/A	N/A	N/A
6	450	4033	52.m03460_at	S7ULT0	TGME49_253690-t26_1	hypothetical protein	2	TGME49_chrIII:1101467-1103516(+)	N/A	N/A	N/A	N/A	N/A	N/A
6	447	3827	52.m00002_at	S8F761	TGME49_254720-t26_1	dense granule protein GRA8	0	TGME49_chrIII:1904184-1905993(+)	N/A	N/A	N/A	N/A	N/A	N/A
6	450	4267	55.m00005_at	S8GKS3	TGME49_255260-t26_1	apical membrane antigen AMA1	1	TGME49_chrVIIb:4947538-4954014(+)	GO:0016020	membrane	N/A	N/A	GO:0009405	pathogenesis
6	450	4502	55.m04759_at	N/A	TGME49_258462-t26_1	hypothetical protein	2	TGME49_chrVIIb:3407450-3408686(-)	N/A	N/A	N/A	N/A	N/A	N/A
6	453	4768	55.m08191_at	B6KB88	TGME49_258580-t26_1	rhoptry protein ROP17	0	TGME49_chrVIIb:3321442-3324438(-)	N/A	N/A	GO:0005524, GO:0004672	ATP binding, protein kinase activity	GO:0006468	protein phosphorylation
6	453	4644	55.m04955_at	S8F4I7	TGME49_261740-t26_1	hypothetical protein	1	TGME49_chrVIIb:1552958-1554576(-)	N/A	N/A	N/A	N/A	N/A	N/A
6	451	5016	57.m01772_at	N/A	TGME49_266080-t26_1	hypothetical protein	0	TGME49_chrIX:1314712-1319300(+)	N/A	N/A	N/A	N/A	N/A	N/A
6	442	5952	59.m00089_at	S8GIU2	TGME49_270250-t26_1	dense granule protein GRA1	0	TGME49_chrVIII:5309215-5311308(-)	N/A	N/A	N/A	N/A	N/A	N/A
6	453	5899	59.m00008_at	N/A	TGME49_271050-t26_1	SAG-related sequence SRS34A	0	TGME49_chrVIII:4757772-4759560(+)	GO:0016020	membrane	N/A	N/A	N/A	N/A
6	442	6407	63.m00002_at	Q25C72	TGME49_275440-t26_1	dense granule protein GRA6	2	TGME49_chrX:7270768-7274202(-)	N/A	N/A	N/A	N/A	N/A	N/A
6	448	6680	65.m00002_at	N/A	TGME49_277080-t26_1	microneme protein MIC5	1	TGME49_chrXII:6723174-6725987(-)	N/A	N/A	N/A	N/A	N/A	N/A
6	450	6977	74.m00981_at	S8F3L4	TGME49_281600-t26_1	hypothetical protein	0	TGME49_chrVIIa:4217576-4219046(+)	N/A	N/A	N/A	N/A	N/A	N/A
6	450	6969	74.m00767_at	N/A	TGME49_282055-t26_1	protein phosphatase PP2C-hn	0	TGME49_chrVIIa:4358437-4364935(-)	N/A	N/A	GO:0003824, GO:0004721	phosphoprotein phosphatase activity	N/A	N/A
6	446	6987	76.m00004_at	S8GGQ5	TGME49_286450-t26_1	dense granule protein GRA5	2	TGME49_chrV:1824587-1826598(+)	N/A	N/A	N/A	N/A	N/A	N/A
6	442	7302	80.m02161_at	S8GHD8	TGME49_288650-t26_1	dense granule protein GRA12	1	TGME49_chrIX:2655763-2660108(-)	N/A	N/A	N/A	N/A	N/A	N/A
6	449	7357	80.m02251_at	S8F3C8	TGME49_289920-t26_1	hypothetical protein	0	TGME49_chrIX:3518024-3522050(-)	N/A	N/A	N/A	N/A	N/A	N/A
6	446	7587	83.m01211_at	B9PY33	TGME49_293430-t26_1	hypothetical protein	4	TGME49_chrIa:316682-319998(-)	N/A	N/A	N/A	N/A	N/A	N/A
6	445	7609	83.m01238_at	B9PY67	TGME49_293780-t26_1	hypothetical protein	0	TGME49_chrIa:557010-559534(+)	N/A	N/A	N/A	N/A	N/A	N/A
6	454	4192	541.m02060_at	N/A	TGME49_304955-t26_1	serine/threonine specific protein phosphatase	3	TGME49_chrIX:5107149-5122407(-)	N/A	N/A	GO:0003824, GO:0004721	phosphoprotein phosphatase activity	N/A	N/A
6	453	5177	583.m00003_at	B6KA38	TGME49_309590-t26_1	rhoptry protein ROP1	0	TGME49_chrXI:744730-748975(+)	N/A	N/A	N/A	N/A	N/A	N/A
6	450	5829	583.m11414_at	S8EUV6	TGME49_310780-t26_1	dense granule protein GRA4	0	TGME49_chrXI:1588347-1590381(-)	N/A	N/A	N/A	N/A	N/A	N/A
6	446	5772	583.m09190_at	N/A	TGME49_311840-t26_1	hypothetical protein	4	TGME49_chrXI:2314288-2317179(-)	N/A	N/A	N/A	N/A	N/A	N/A
6	388	5245	583.m00661_at	Q5XLC5	TGME49_312600-t26_1	heat shock protein HSP21	0	TGME49_chrXI:2818489-2821834(+)	N/A	N/A	N/A	N/A	N/A	N/A
6	408	5729	583.m09134_at	B6K9A2	TGME49_314260-t26_1	hypothetical protein	1	TGME49_chrXI:3964693-3968257(+)	N/A	N/A	N/A	N/A	N/A	N/A
6	449	5747	583.m09154_at	B9PJG5	TGME49_316710-t26_1	hypothetical protein	1	TGME49_chrXI:5518819-5521099(+)	N/A	N/A	N/A	N/A	N/A	N/A
6	385	6429	641.m00170_at	S8F9J5	TGME49_318660-t26_1	PP2C, putative	0	TGME49_chrIV:1164765-1168257(-)	N/A	N/A	GO:0003824, GO:0004721	phosphoprotein phosphatase activity	N/A	N/A
7	352	241	20.m00005_at	A0SIX9	TGME49_203310-t26_1	dense granule protein GRA7	2	TGME49_chrVIIa:2602299-2607510(+)	N/A	N/A	N/A	N/A	N/A	N/A
7	337	501	20.m03930_at	S8F5I7	TGME49_205700-t26_1	cyclophilin precursor	1	TGME49_chrVIIa:1208734-1212209(+)	N/A	N/A	GO:0003755	peptidyl-prolyl cis-trans isomerase activity	GO:0006457, GO:0000413	protein folding
7	337	991	28.m00306_at	N/A	TGME49_212290-t26_1	ribosomal protein RPS19	0	TGME49_chrX:3940321-3943437(-)	GO:0005840	ribosome	GO:0003735	structural constituent of ribosome	GO:0006412	translation
7	353	1081	31.m00928_at	S8FBZ9	TGME49_213280-t26_1	SAG-related sequence SRS25	0	TGME49_chrV:892962-895548(-)	GO:0016020	membrane	N/A	N/A	N/A	N/A
7	337	1214	33.m01368_at	B9PZT4	TGME49_215470-t26_1	ribosomal protein RPL10A	0	TGME49_chrX:6973729-6976264(+)	GO:0015934	large ribosomal subunit	GO:0003723, GO:0003735	RNA binding, structural constituent of ribosome	GO:0006412	translation
7	337	1773	41.m01387_at	B6KQG9	TGME49_223050-t26_1	ribosomal protein RPS20	0	TGME49_chrII:1384905-1387550(+)	GO:0005840, GO:0015935	ribosome, small ribosomal subunit	GO:0003735	structural constituent of ribosome	GO:0006412	translation
7	337	3378	50.m00012_at	S7WHD1	TGME49_245680-t26_1	ribosomal protein RPL21	0	TGME49_chrXII:2465506-2466818(+)	GO:0005840	ribosome	GO:0003735	structural constituent of ribosome	GO:0006412	translation
7	337	3595	50.m03286_at	B9PR43	TGME49_249250-t26_1	ribosomal protein RPL35A	0	TGME49_chrXII:4397156-4399321(+)	GO:0005840	ribosome	GO:0003735	structural constituent of ribosome	GO:0006412	translation
7	337	3680	50.m03408_at	B9PRK3	TGME49_251680-t26_1	histamine-releasing factor, putative	0	TGME49_chrXII:5527951-5531897(-)	N/A	N/A	N/A	N/A	N/A	N/A
7	338	5015	57.m01771_at	B9Q1A7	TGME49_266070-t26_1	ribosomal protein RPL31	0	TGME49_chrIX:1319607-1323143(+)	GO:0005840	ribosome	GO:0003735	structural constituent of ribosome	GO:0006412	translation
7	337	5059	57.m01833_at	N/A	TGME49_267060-t26_1	ribosomal protein RPL14	0	TGME49_chrIX:798179-800520(+)	GO:0005840	ribosome	GO:0003735	structural constituent of ribosome	GO:0006412	translation
7	337	5894	59.m00003_at	O96911	TGME49_273760-t26_1	heat shock protein HSP70	0	TGME49_chrVIII:3288936-3291712(-)	N/A	N/A	GO:0016887	ATPase activity	N/A	N/A
7	337	7147	76.m02657_at	B9PSC9	TGME49_286560-t26_1	U6 snRNA-associated Sm family protein	0	TGME49_chrV:1783182-1785356(+)	N/A	N/A	N/A	N/A	N/A	N/A
7	353	7216	80.m00008_at	B9PTP1	TGME49_289600-t26_1	heat shock protein HSP29	0	TGME49_chrIX:3340059-3342119(-)	N/A	N/A	N/A	N/A	N/A	N/A
7	337	5187	583.m00014_at	B9PJK2	TGME49_309820-t26_1	ribosomal protein RPL11	0	TGME49_chrXI:830284-832769(+)	GO:0005840	ribosome	GO:0003735	structural constituent of ribosome	GO:0006412	translation
7	352	2490	44.m02755_at	N/A	TGME49_324600-t26_1	heat shock protein	0	KE139472:63-934(+)	N/A	N/A	N/A	N/A	N/A	N/A
