# Supplementary material for: Gene target discovery with network analysis in Toxoplasma gondii
Source: Sci Rep. 2019 Jan 24;9:646. doi: 10.1038/s41598-018-36671-y (PMC6345969; doi:10.1038/s41598-018-36671-y)
Supplement: Supplementary file 4 — dataset 3 [file 41598_2018_36671_MOESM4_ESM.xls]

## Sheet: Oocyst d0
Cluster ID	Gen ID	Probe ID	UniProt ID	ToxoDB ID	Product Description	Chromosome Localization
1	1	107.m00007_s_at	N/A	TGME49_207010-t26_1	SAG-related sequence SRS48K	TGME49_chrX:7333086-7334939(+)
3	583	20.m05935_at	N/A	TGME49_204500-t26_1	hypothetical protein	TGME49_chrVIIa:1745140-1748511(+)
3	6236	59.m03715_at	B6KDS6	TGME49_273980-t26_1	hypothetical protein	TGME49_chrVIII:3136982-3137746(+)
4	7783	99.m00010_at	B6KGD7	TGME49_238850-t26_1	SAG-related sequence SRS22I	TGME49_chrVI:270174-270913(-)
4	6717	65.m01106_at	S8GAQ3	TGME49_277230-t26_1	hypothetical protein	TGME49_chrXII:6698868-6702223(+)
6	2970	49.m03103_at	B6KGC8	TGME49_238460-t26_1	SAG-related sequence SRS22B	TGME49_chrVI:237643-238849(-)
9	6934	74.m00441_x_at	N/A	TGME49_281675-t26_1	protein kinase, putative	TGME49_chrVIIa:4251972-4258744(+)
21	525	20.m03961_at	B9PZX9	TGME49_206560-t26_1	EF hand domain-containing protein	TGME49_chrVIIa:837361-840482(-)
21	3239	49.m05669_at	N/A	TGME49_240430-t26_1	glyoxalase family protein	TGME49_chrVI:1272961-1281012(-)
21	6097	59.m03539_at	N/A	TGME49_270850-t26_1	glycosyl hydrolases family 17 protein	TGME49_chrVIII:4944326-4946243(-)
21	2164	42.m03627_at	B9PN61	TGME49_228420-t26_1	protein kinase, cAMP-dependent, catalytic chain	TGME49_chrX:316971-319971(+)
21	6764	65.m01165_at	S8G1C8	TGME49_278340-t26_1	Toxoplasma gondii family A protein	TGME49_chrXII:6152465-6155341(-)
21	1861	42.m00063_at	S7UX13	TGME49_225250-t26_1	LSU ribosomal protein L14P, putative	TGME49_chrX:2375499-2377452(+)
21	4332	55.m00193_at	S8F847	TGME49_263190-t26_1	adenylosuccinate lyase, putative	TGME49_chrVIIb:729902-736866(-)
21	6884	72.m00390_at	S7W2M6	TGME49_280550-t26_1	clathrin adaptor complex small chain subfamily protein	TGME49_chrVIIa:305857-310786(+)
21	3359	49.m07244_at	N/A	TGME49_242350-t26_1	tetratricopeptide repeat-containing protein	TGME49_chrVI:1978071-1980240(-)
21	6108	59.m03553_at	B9PI32	TGME49_271060-t26_1	Sec1 family protein	TGME49_chrVIII:4745813-4753989(-)
21	3769	50.m05696_at	S8ESE2	TGME49_251570-t26_1	CAAX amino terminal protease family protein	TGME49_chrXII:5462670-5468514(-)
21	6532	641.m01567_at	Q7YWC2	TGME49_320240-t26_1	SAG-related sequence SRS15B	TGME49_chrIV:421151-424148(-)
23	398	20.m03802_at	B9PUB1	TGME49_203500-t26_1	alanine dehydrogenase/pyridine nucleotide transhydrogenase domain-containing protein	TGME49_chrVIIa:2468959-2471087(+)
23	5043	57.m01804_at	S8F2A1	TGME49_266700-t26_1	hypothetical protein	TGME49_chrIX:1007084-1008373(+)
23	4227	542.m00227_at	N/A	TGME49_307030-t26_1	Purine nucleoside phosphorylase	TGME49_chrXI:113469-116659(+)
28	250	20.m00342_at	S8F2Y7	TGME49_203170-t26_1	OB-fold nucleic acid binding domain-containing protein	TGME49_chrVIIa:2710823-2721810(+)
28	1662	41.m00022_at	S8F848	TGME49_222270-t26_1	hypothetical protein	TGME49_chrII:1004773-1008626(+)
28	7244	80.m00063_at	N/A	TGME49_288360-t26_1	tryptophanyl-tRNA synthetase (TrpRS2)	TGME49_chrIX:2473258-2479550(+)
28	1297	35.m00029_at	B9Q0H1	TGME49_216410-t26_1	hypothetical protein	TGME49_chrXI:6168615-6169908(+)
28	2660	46.m00016_at	B9PW77	TGME49_235540-t26_1	eukaryotic initiation factor-2 beta, putative	TGME49_chrX:4934500-4939246(-)
28	6664	64.m00345_at	S8F7T0	TGME49_276110-t26_1	cytochrome b5 family heme/steroid binding domain-containing protein	TGME49_chrIII:141557-144228(+)
28	1730	41.m01331_at	N/A	TGME49_222020-t26_1	phosphoglycerate kinase PGKII	TGME49_chrII:761396-767399(+)
30	7091	76.m01642_at	N/A	TGME49_286150-t26_1	PAN/Apple domain-containing protein	TGME49_chrV:1955952-1959076(-)
35	113	129.m00402_at	B9Q363	TGME49_299050-t26_1	ribosomal protein RPL17	TGME49_chrIII:2223684-2226464(-)
35	5081	57.m01862_at	S8EVU0	TGME49_267480-t26_1	tRNA (guanine(26)-N(2))-dimethyltransferase, putative	TGME49_chrIX:613728-624548(-)
35	5516	583.m05573_at	B6K956	TGME49_313690-t26_1	Sel1 repeat-containing protein	TGME49_chrXI:3610288-3623551(-)
35	1034	31.m00873_at	N/A	TGME49_213072-t26_1	Sec1 family protein	TGME49_chrV:843239-856985(+)
35	527	20.m03966_at	N/A	TGME49_206600-t26_1	sigma-70, region 3 protein	TGME49_chrVIIa:792586-798068(+)
35	4612	55.m04906_at	N/A	TGME49_260800-t26_1	hypothetical protein	TGME49_chrVIIb:2041739-2048418(+)
35	826	25.m02924_at	N/A	TGME49_208050-t26_1	ABC transporter, putative	TGME49_chrIb:548871-573348(+)
35	6988	76.m00005_at	B9PSG2	TGME49_287210-t26_1	proteasome subunit alpha2, protease of the acylase family and NTN hydrolase fold, putative	TGME49_chrV:1523431-1529796(-)
35	2140	42.m03594_at	N/A	TGME49_227948-t26_1	peptidase M16 inactive domain-containing protein	TGME49_chrX:715237-727811(+)
35	2453	44.m02708_at	N/A	TGME49_232180-t26_1	UBA/TS-N domain-containing protein	TGME49_chrVIII:1918534-1929172(-)
35	7391	80.m02296_at	S8G8I7	TGME49_290920-t26_1	oxidoreductase, 2OG-Fe(II) oxygenase family protein	TGME49_chrIX:3936418-3943902(+)
35	1688	41.m01279_at	S8GJC2	TGME49_221200-t26_1	CW-type Zinc Finger protein	TGME49_chrII:119592-132133(-)
35	1963	42.m03332_at	N/A	TGME49_224070-t26_1	hypothetical protein	TGME49_chrX:3346634-3356120(+)
35	808	25.m01885_at	S8GUN0	TGME49_209730-t26_1	hypothetical protein	TGME49_chrIb:1413877-1423061(-)
35	7067	76.m01613_at	S8F5I9	TGME49_285710-t26_1	hypothetical protein	TGME49_chrV:2275197-2277615(+)
35	1246	33.m02196_at	N/A	TGME49_214520-t26_1	general transcription factor IIH polypeptide 4 GTF2H4	TGME49_chrX:6330834-6337376(-)
35	1867	42.m00070_at	B9PMQ4	TGME49_226570-t26_1	hypothetical protein	TGME49_chrX:1529577-1533457(-)
35	4701	55.m05032_at	B9Q0N4	TGME49_263080-t26_1	hypothetical protein	TGME49_chrVIIb:822552-824585(+)
35	4760	55.m05114_at	N/A	TGME49_264200-t26_1	hypothetical protein	TGME49_chrVIIb:85095-89464(-)
35	1153	33.m01297_at	N/A	TGME49_214610-t26_1	hypothetical protein	TGME49_chrX:6416565-6435404(-)
35	1592	38.m02373_at	N/A	TGME49_219530-t26_1	hypothetical protein	TGME49_chrXII:876912-883916(-)
35	1755	41.m01364_at	N/A	TGME49_222410-t26_1	hypothetical protein	TGME49_chrII:1121931-1133818(+)
35	6675	64.m00581_at	N/A	TGME49_276120-t26_1	histone lysine methyltransferase, SET, putative	TGME49_chrIII:135099-141325(-)
35	3872	52.m01551_at	N/A	TGME49_252850-t26_1	initiation factor, subunit 2 family protein	TGME49_chrIII:631373-635502(-)
35	7414	80.m02324_at	B6KKZ2	TGME49_291630-t26_1	hypothetical protein	TGME49_chrIX:4304241-4306044(-)
35	3811	50.m07128_at	N/A	TGME49_251940-t26_1	leucine rich repeat-containing protein	TGME49_chrXII:5677936-5678913(+)
35	7705	83.m02721_at	N/A	TGME49_294310-t26_1	hypothetical protein	TGME49_chrIa:789945-792043(+)
35	6163	59.m03625_at	B9PID4	TGME49_272400-t26_1	casein kinase ii regulatory subunit protein	TGME49_chrVIII:3999088-4002537(+)
35	7281	80.m02128_at	N/A	TGME49_288060-t26_1	hypothetical protein	TGME49_chrIX:2355253-2362014(+)
35	6162	59.m03624_at	N/A	TGME49_272390-t26_1	hypothetical protein	TGME49_chrVIII:4005716-4011550(-)
35	1612	39.m00349_at	S8F5M1	TGME49_220260-t26_1	hypothetical protein	TGME49_chrV:245642-248706(+)
35	6443	641.m00186_at	B9PV52	TGME49_320050-t26_1	ribosomal protein RPL5	TGME49_chrIV:550873-559582(+)
35	7136	76.m01698_at	N/A	TGME49_287270-t26_1	hypothetical protein	TGME49_chrV:1487008-1490247(+)
35	4459	55.m04699_at	N/A	TGME49_257500-t26_1	hypothetical protein	TGME49_chrVIIb:4011217-4015277(+)
35	1649	41.m00002_at	S8F7V5	TGME49_221260-t26_1	Class-II DAHP synthetase family protein	TGME49_chrII:182333-191530(+)
35	3432	50.m00094_at	S8G9T1	TGME49_248960-t26_1	methyltransferase domain-containing protein	TGME49_chrXII:4271783-4276879(-)
35	4373	55.m04598_at	N/A	TGME49_255180-t26_1	ubiquitin carboxyl-terminal hydrolase	TGME49_chrVIIb:5028130-5047504(-)
35	116	129.m00405_at	B6KVB3	TGME49_299180-t26_1	prenylated protein, putative	TGME49_chrIII:2129714-2134915(-)
35	1144	33.m01286_at	N/A	TGME49_214480-t26_1	replication factor a protein 3 protein	TGME49_chrX:6305976-6309759(+)
35	2803	46.m01752_at	N/A	TGME49_237460-t26_1	hypothetical protein	TGME49_chrX:5889865-5893512(-)
35	1028	31.m00866_at	N/A	TGME49_213000-t26_1	replication factor C, subunit 5, putative	TGME49_chrV:769527-778671(+)
35	2871	46.m03689_at	B9PW09	TGME49_236530-t26_1	DUF298 domain-containing protein	TGME49_chrX:5402328-5405139(+)
35	7205	77.m00088_at	S8F8T7	TGME49_287500-t26_1	T complex chaperonin, putative	TGME49_chrV:565099-571345(-)
35	166	145.m00592_at	S8GAU7	TGME49_300290-t26_1	SNARE domain-containing protein	TGME49_chrXII:106199-108747(+)
35	2439	44.m02690_at	B6KJP5	TGME49_231970-t26_1	pre-mRNA processing splicing factor PRP8	TGME49_chrVIII:1682051-1697426(+)
35	4393	55.m04622_at	B6KAP5	TGME49_255510-t26_1	ankyrin repeat-containing protein	TGME49_chrVIIb:4775240-4781341(-)
35	4291	55.m00071_at	N/A	TGME49_257710-t26_1	actin-like protein ALP 5	TGME49_chrVIIb:3891574-3896943(-)
35	6895	72.m00405_at	B9Q1Z7	TGME49_280740-t26_1	signal peptidase	TGME49_chrVIIa:129953-134063(-)
35	5287	583.m05259_at	N/A	TGME49_308890-t26_1	transcription elongation factor SPT6	TGME49_chrXI:332732-351780(+)
35	813	25.m01889_at	N/A	TGME49_209770-t26_1	helicase, putative	TGME49_chrIb:1433971-1448541(-)
35	1224	33.m01380_at	Q309Z9	TGME49_215590-t26_1	flavoprotein subunit of succinate dehydrogenase	TGME49_chrX:7030865-7042648(-)
35	2779	46.m01724_at	S8EW83	TGME49_236970-t26_1	SWI2/SNF2-containing PHD finger protein	TGME49_chrX:5611202-5627262(+)
35	7379	80.m02279_at	N/A	TGME49_290640-t26_1	DNA mismatch repair protein MSH6-1, putative	TGME49_chrIX:3794963-3808765(-)
35	3259	49.m05693_at	N/A	TGME49_242030-t26_1	hypothetical protein	TGME49_chrVI:1836899-1847965(-)
35	5391	583.m05407_at	B9PJX3	TGME49_311090-t26_1	ubiquitin carboxyl-terminal hydrolase	TGME49_chrXI:1798744-1806403(+)
35	3775	50.m07082_at	N/A	TGME49_250920-t26_1	tetratricopeptide repeat-containing protein	TGME49_chrXII:5320935-5323794(-)
35	7430	80.m02342_at	N/A	TGME49_291950-t26_1	RNA recognition motif-containing protein	TGME49_chrIX:4418379-4433353(-)
35	5402	583.m05419_at	N/A	TGME49_311250-t26_1	hypothetical protein	TGME49_chrXI:1911202-1921157(+)
35	5898	59.m00007_at	S8GIU8	TGME49_270330-t26_1	cell-cycle-associated protein kinase, putative	TGME49_chrVIII:5269491-5272156(-)
35	2795	46.m01744_at	S7UQY5	TGME49_237220-t26_1	DNA replication licensing factor Mcm7, putative	TGME49_chrX:5789219-5798094(+)
35	932	27.m00840_at	N/A	TGME49_211090-t26_1	aminotransferase, class V superfamily protein	TGME49_chrIV:1935128-1944768(-)
35	7014	76.m01548_at	N/A	TGME49_283702-t26_1	FATC domain-containing protein	TGME49_chrV:3027550-3060961(-)
35	3835	52.m00011_at	N/A	TGME49_253890-t26_1	peptidase M16 inactive domain-containing protein	TGME49_chrIII:1273563-1282930(-)
35	7018	76.m01552_at	S8F870	TGME49_283740-t26_1	RNA recognition motif-containing protein	TGME49_chrV:2999458-3003157(+)
35	2649	46.m00003_at	S8EW61	TGME49_237200-t26_1	sphingolipid delta 4 desaturase/c-4 hydroxylase protein des2 family protein	TGME49_chrX:5778071-5780720(-)
35	3291	49.m05735_at	N/A	TGME49_244720-t26_1	hypothetical protein	TGME49_chrVI:3481864-3491061(+)
35	6656	64.m00337_at	N/A	TGME49_275802-t26_1	SRP72 RNA-binding domain-containing protein	TGME49_chrIII:218801-227439(-)
35	5207	583.m00606_at	B9PJM6	TGME49_310070-t26_1	methyltransferase, putative	TGME49_chrXI:1037155-1042378(-)
35	128	129.m00519_at	N/A	TGME49_299130-t26_1	hypothetical protein	TGME49_chrIII:2156868-2170014(-)
35	4295	55.m00094_at	N/A	TGME49_258690-t26_1	5-aminolevulinic acid synthase domain-containing protein	TGME49_chrVIIb:3253833-3260302(-)
35	355	20.m03747_at	S7UV33	TGME49_202820-t26_1	ubiquitin-conjugating enzyme subfamily protein	TGME49_chrVIIa:3008556-3013741(+)
35	7021	76.m01557_at	N/A	TGME49_283830-t26_1	type I inorganic pyrophosphatase PPase	TGME49_chrV:2936395-2939273(-)
35	5756	583.m09166_at	B6K9H0	TGME49_315140-t26_1	WD domain, G-beta repeat-containing protein	TGME49_chrXI:4511097-4519066(-)
35	275	20.m03646_at	N/A	TGME49_201130-t26_1	rhoptry kinase family protein ROP33	TGME49_chrVIIa:4019644-4026659(+)
35	5820	583.m11406_at	N/A	TGME49_312175-t26_1	hypothetical protein	TGME49_chrXI:2470369-2476707(-)
35	3609	50.m03305_at	N/A	TGME49_249470-t26_1	Rhoptry kinase family protein, truncated (incomplete catalytic triad)	TGME49_chrXII:4560492-4565145(-)
35	4635	55.m04936_x_at	N/A	TGME49_261490-t26_1	hypothetical protein	TGME49_chrVIIb:1700648-1711154(+)
35	4279	55.m00017_at	S8F1F1	TGME49_260630-t26_1	DnaJ family Sec63 protein	TGME49_chrVIIb:2106666-2113444(-)
35	7721	86.m00372_at	B6KUH0	TGME49_295440-t26_1	hypothetical protein	TGME49_chrIa:1750973-1754585(-)
35	944	27.m00859_at	S8GS44	TGME49_211420-t26_1	RNA recognition motif-containing protein	TGME49_chrIV:1730922-1736019(-)
35	1912	42.m00123_at	B9Q857	TGME49_226960-t26_1	phosphofructokinase PFKII	TGME49_chrX:1185779-1198513(-)
35	2306	44.m00053_at	B6KK09	TGME49_233230-t26_1	RNA-binding protein 8A family protein	TGME49_chrVIII:2522413-2526939(+)
35	1515	38.m01067_at	N/A	TGME49_219540-t26_1	cytosolic tRNA-Ala synthetase	TGME49_chrXII:862285-876621(-)
35	3184	49.m03397_at	S8F732	TGME49_244200-t26_1	2-oxoglutarate dehydrogenase e1 component, mitochondrial precursor, putative	TGME49_chrVI:3106756-3116150(-)
35	4634	55.m04936_at	N/A	TGME49_261490-t26_1	hypothetical protein	TGME49_chrVIIb:1700648-1711154(+)
35	1883	42.m00088_at	S8F139	TGME49_227150-t26_1	glutaredoxin, putative	TGME49_chrX:1065558-1070788(+)
35	253	20.m00348_at	B9PUM5	TGME49_202380-t26_1	rab GDI alpha, putative	TGME49_chrVIIa:3367910-3377792(+)
35	2723	46.m01654_at	S8EWH2	TGME49_235490-t26_1	hypothetical protein	TGME49_chrX:4904179-4916518(+)
35	3721	50.m05635_at	B9PQW9	TGME49_248250-t26_1	translation initiation factor IF-2, putative	TGME49_chrXII:3762182-3765438(-)
35	4777	55.m08203_at	N/A	TGME49_262980-t26_1	hypothetical protein	TGME49_chrVIIb:885691-888864(+)
35	495	20.m03920_at	B9Q033	TGME49_205580-t26_1	nuclear factor NF4	TGME49_chrVIIa:1293377-1299352(+)
35	3614	50.m03311_at	S8G0P0	TGME49_249530-t26_1	exportin 1, putative	TGME49_chrXII:4590841-4605940(+)
35	1152	33.m01296_at	N/A	TGME49_214600-t26_1	hypothetical protein	TGME49_chrX:6395951-6414463(-)
35	764	25.m01826_at	B9PXN8	TGME49_208780-t26_1	ubiquitin-conjugating enzyme subfamily protein	TGME49_chrIb:856842-860206(+)
35	4114	541.m01172_at	N/A	TGME49_305340-t26_1	corepressor complex CRC230	TGME49_chrIX:5374572-5390385(+)
35	1286	35.m00008_at	B9Q0H3	TGME49_216390-t26_1	RNA methyltransferase, TrmH family protein	TGME49_chrXI:6176019-6183252(-)
35	5967	59.m03368_at	N/A	TGME49_268210-t26_1	AGC kinase	TGME49_chrVIII:6638686-6643420(-)
35	949	27.m00864_at	S7VTD5	TGME49_211470-t26_1	Fcf2 pre-rRNA processing protein	TGME49_chrIV:1692546-1695912(+)
35	4222	542.m00221_at	S8EZ50	TGME49_306960-t26_1	phenylalanine--tRNA ligase, beta subunit protein	TGME49_chrXI:146475-157037(-)
35	6939	74.m00445_at	S8F3M1	TGME49_281920-t26_1	V-type ATPase, D subunit protein	TGME49_chrVIIa:4271454-4277501(-)
35	1168	33.m01313_at	N/A	TGME49_214850-t26_1	1-deoxy-D-xylulose 5-phosphate reductoisomerase, putative	TGME49_chrX:6545602-6553361(-)
35	4336	55.m00209_at	S8GDB9	TGME49_264010-t26_1	hypothetical protein	TGME49_chrVIIb:237140-239332(-)
35	1519	38.m01072_at	S8G8J1	TGME49_219760-t26_1	N-acetyltransferase family protein	TGME49_chrXII:657538-662114(-)
35	5361	583.m05371_at	B6KAC5	TGME49_310570-t26_1	hypothetical protein	TGME49_chrXI:1454981-1457298(-)
35	2933	49.m00045_at	N/A	TGME49_243490-t26_1	BCS1 family isoform 9, putative	TGME49_chrVI:2670239-2679974(+)
35	6451	641.m01459_at	S8GS64	TGME49_318150-t26_1	transporter, major facilitator family protein	TGME49_chrIV:1520548-1527042(+)
35	4633	55.m04935_at	N/A	TGME49_261480-t26_1	phosphatidyl serine synthase	TGME49_chrVIIb:1712310-1719667(-)
35	4827	55.m10255_at	B6KBI3	TGME49_259830-t26_1	diacylglycerol kinase catalytic domain-containing protein	TGME49_chrVIIb:2682997-2687723(+)
35	5104	57.m01888_at	N/A	TGME49_264720-t26_1	hypothetical protein	TGME49_chrIX:2089130-2095778(-)
35	5428	583.m05457_at	B6K8P4	TGME49_311860-t26_1	hypothetical protein	TGME49_chrXI:2321895-2332735(+)
35	6048	59.m03473_at	S8F1A6	TGME49_269770-t26_1	WD domain, G-beta repeat-containing protein	TGME49_chrVIII:5604583-5614920(+)
35	616	20.m05985_at	S7UVZ7	TGME49_201800-t26_1	hypothetical protein	TGME49_chrVIIa:3779121-3782719(+)
35	1437	37.m00766_at	N/A	TGME49_217692-t26_1	hypothetical protein	TGME49_chrXII:2008412-2013673(-)
35	6252	59.m03731_at	B6KDU7	TGME49_274190-t26_1	eukaryotic initiation factor 2B epsilon subunit, putative	TGME49_chrVIII:2936868-2944404(+)
35	6100	59.m03543_at	S8GIX8	TGME49_270900-t26_1	ATPase, AAA family protein	TGME49_chrVIII:4889071-4900289(+)
35	7677	83.m02691_at	N/A	TGME49_294250-t26_1	WD domain, G-beta repeat-containing protein	TGME49_chrIa:744716-753806(+)
35	6467	641.m01477_at	N/A	TGME49_318400-t26_1	hypothetical protein	TGME49_chrIV:1358850-1373928(-)
35	3833	52.m00009_at	N/A	TGME49_253290-t26_1	valyl-tRNA synthetase	TGME49_chrIII:826641-839073(+)
35	3681	50.m03410_at	N/A	TGME49_251730-t26_1	hypothetical protein	TGME49_chrXII:5540648-5551592(+)
35	5092	57.m01873_s_at	N/A	TGME49_267690-t26_1	hypothetical protein	TGME49_chrIX:446122-459416(+)
35	6623	645.m00326_at	N/A	TGME49_321640-t26_1	cell division protein CDC48AP	TGME49_chrIb:1665247-1675489(-)
35	6908	72.m00688_at	S7UUN4	TGME49_280710-t26_1	20S proteasome subunit beta 7, putative	TGME49_chrVIIa:156049-160728(-)
35	5795	583.m09213_at	N/A	TGME49_313430-t26_1	hypothetical protein	TGME49_chrXI:3371880-3394441(+)
35	1860	42.m00062_at	S8EXD0	TGME49_225310-t26_1	ARF1-directed GTPase-activating protein, putative	TGME49_chrX:2320019-2325907(+)
35	3382	50.m00017_at	B9PR77	TGME49_249590-t26_1	proteasome subunit alpha type 5-2, putative	TGME49_chrXII:4666650-4671501(+)
35	6000	59.m03408_at	S8F0X4	TGME49_268830-t26_1	hypothetical protein	TGME49_chrVIII:6261353-6268106(+)
35	4659	55.m04978_at	S8F4L7	TGME49_262150-t26_1	kelch repeat and K+ channel tetramerisation domain containing protein	TGME49_chrVIIb:1331020-1338968(-)
35	5934	59.m00063_at	S8F5C2	TGME49_273870-t26_1	SWI2/SNF2 ISWI-like (AT hook)	TGME49_chrVIII:3202463-3217516(+)
35	1148	33.m01292_at	N/A	TGME49_214560-t26_1	hypothetical protein	TGME49_chrX:6354462-6365271(-)
35	4365	55.m00270_at	N/A	TGME49_257080-t26_1	3'5'-cyclic nucleotide phosphodiesterase domain-containing protein	TGME49_chrVIIb:4230325-4240823(+)
35	4689	55.m05015_at	S8F1Q9	TGME49_262860-t26_1	ADP-ribosylation factor family protein 1, putative	TGME49_chrVIIb:971653-975491(+)
35	1510	38.m01061_at	Q6PQ42	TGME49_219320-t26_1	acid phosphatase GAP50	TGME49_chrXII:968519-973195(-)
35	1235	33.m01393_at	S7UQU8	TGME49_215730-t26_1	Gas41, putative	TGME49_chrX:7131666-7136919(+)
35	4358	55.m00252_at	B9PKI5	TGME49_261210-t26_1	26s proteasome subunit p55, putative	TGME49_chrVIIb:1830727-1838675(+)
35	6229	59.m03705_at	S8GA78	TGME49_273840-t26_1	brix domain-containing protein	TGME49_chrVIII:3228865-3232920(-)
35	6716	65.m01105_at	N/A	TGME49_277220-t26_1	hypothetical protein	TGME49_chrXII:6702507-6705753(-)
36	136	145.m00322_at	N/A	TGME49_299810-t26_1	cysteine-tRNA synthetase (CysRS)	TGME49_chrXII:330113-343420(-)
36	395	20.m03798_at	N/A	TGME49_203450-t26_1	DUF3228 domain-containing protein	TGME49_chrVIIa:2493933-2500272(-)
36	6995	76.m00012_at	N/A	TGME49_286140-t26_1	hypothetical protein	TGME49_chrV:1961309-1968045(+)
36	1252	33.m02208_at	N/A	TGME49_214200-t26_1	WD domain, G-beta repeat-containing protein	TGME49_chrX:6099448-6110383(-)
36	2374	44.m02603_at	B6KJD9	TGME49_230510-t26_1	hypothetical protein	TGME49_chrVIII:847363-848983(-)
36	1828	42.m00022_at	B6KDY1	TGME49_223680-t26_1	ubiquitin family protein	TGME49_chrX:3655940-3661813(-)
36	3276	49.m05715_at	N/A	TGME49_243510-t26_1	OTU family cysteine protease	TGME49_chrVI:2688018-2693522(-)
36	783	25.m01849_at	N/A	TGME49_209140-t26_1	anti-silencing protein, ASF1 family protein	TGME49_chrIb:1069270-1075438(-)
36	5419	583.m05445_at	S8GCG0	TGME49_311690-t26_1	UBA/TS-N domain-containing protein	TGME49_chrXI:2206313-2211271(-)
36	7227	80.m00018_at	B9PTW7	TGME49_288750-t26_1	ubiquinol-cytochrome c reductase	TGME49_chrIX:2724323-2728093(+)
36	2316	44.m02525_at	B6KJ39	TGME49_229180-t26_1	HEAT repeat-containing protein	TGME49_chrVIII:73133-84534(-)
36	3586	50.m03274_at	B6KHC2	TGME49_249010-t26_1	hypothetical protein	TGME49_chrXII:4298641-4302865(-)
36	7327	80.m02207_at	S8EWW4	TGME49_289310-t26_1	cullin family protein	TGME49_chrIX:3165581-3176706(-)
36	3659	50.m03375_at	N/A	TGME49_250830-t26_1	SAC3/GANP family protein	TGME49_chrXII:5251121-5257167(+)
36	3668	50.m03396_at	B6KHR8	TGME49_251500-t26_1	eukaryotic initiation factor-3, subunit 3, putative	TGME49_chrXII:5431564-5434833(+)
36	1332	35.m00882_at	B6KT24	TGME49_216450-t26_1	peptidase, T1 family protein	TGME49_chrXI:6138532-6142565(+)
36	3383	50.m00018_at	B6KHP6	TGME49_250880-t26_1	kinase, pfkB family protein	TGME49_chrXII:5294405-5300439(-)
36	1556	38.m01113_at	S7V1R0	TGME49_219310-t26_1	DnaK family protein	TGME49_chrXII:976865-984910(+)
36	1670	41.m00031_at	S8GU03	TGME49_222210-t26_1	SPFH domain / Band 7 family protein	TGME49_chrII:956595-962822(-)
36	153	145.m00346_at	N/A	TGME49_300285-t26_1	hypothetical protein	TGME49_chrXII:109278-109936(-)
36	6892	72.m00401_at	S7UU84	TGME49_280690-t26_1	DNA polymerase epsilon subunit B protein	TGME49_chrVIIa:178132-186260(+)
36	6445	641.m00189_at	Q4FAB6	TGME49_318710-t26_1	ATP-binding cassette sub-family F member 1	TGME49_chrIV:1127713-1138195(+)
36	6428	641.m00168_at	N/A	TGME49_318430-t26_1	malate dehydrogenase MDH	TGME49_chrIV:1339076-1344162(-)
36	1563	38.m01890_at	S8EMY3	TGME49_219700-t26_1	DNA replication licensing factor MCM4, putative	TGME49_chrXII:713136-723642(+)
36	4223	542.m00223_at	B9Q3B9	TGME49_306970-t26_1	thymidylate kinase	TGME49_chrXI:139440-143899(-)
36	2098	42.m03533_at	S8F106	TGME49_226830-t26_1	DnaK family protein	TGME49_chrX:1306851-1317117(-)
36	3745	50.m05664_at	S8G0Q1	TGME49_249610-t26_1	hypothetical protein	TGME49_chrXII:4682226-4693390(-)
36	2776	46.m01721_at	B9PVX5	TGME49_236950-t26_1	hypothetical protein	TGME49_chrX:5602168-5604220(-)
36	2313	44.m02520_at	S8GKQ0	TGME49_229030-t26_1	hypothetical protein	TGME49_chrVIII:39665-43844(+)
36	469	20.m03892_at	B9Q072	TGME49_205180-t26_1	RNA recognition motif-containing protein	TGME49_chrVIIa:1562289-1566194(-)
36	6194	59.m03661_at	B9PFU8	TGME49_273090-t26_1	cell division protein CDC48CY	TGME49_chrVIII:3664100-3674943(-)
36	4316	55.m00157_at	N/A	TGME49_261400-t26_1	hypothetical protein	TGME49_chrVIIb:1769047-1775328(-)
36	5576	583.m05646_at	N/A	TGME49_314890-t26_1	ThiF family protein	TGME49_chrXI:4379028-4390737(+)
36	6076	59.m03515_at	B9PHV7	TGME49_270370-t26_1	clathrin assembly protein AP19, putative	TGME49_chrVIII:5245685-5247954(-)
36	1557	38.m01114_at	B9PQM0	TGME49_219270-t26_1	multi-pass transmembrane protein	TGME49_chrXII:1009609-1012351(+)
36	7238	80.m00050_at	N/A	TGME49_290005-t26_1	proteasome subunit beta type 1, putative	TGME49_chrIX:3577414-3584012(-)
36	854	25.m02954_at	N/A	TGME49_209970-t26_1	Spc97 / Spc98 family protein	TGME49_chrIb:1595187-1611440(+)
36	4958	57.m01701_at	S8F2M5	TGME49_264780-t26_1	UTP-glucose-1-phosphate uridylyltransferase subfamily protein	TGME49_chrIX:2030558-2035886(-)
36	2264	44.m00001_at	B6KJ69	TGME49_229480-t26_1	calcium binding protein precursor, putative	TGME49_chrVIII:291804-295651(-)
36	2672	46.m01590_at	S8G5B9	TGME49_234190-t26_1	serine hydroxymethyltransferase 2, putative	TGME49_chrX:4177285-4182280(-)
36	1192	33.m01340_x_at	N/A	TGME49_215100-t26_1	PP-loop family protein	TGME49_chrX:6757808-6766995(-)
36	2301	44.m00047_at	B9PGI8	TGME49_232440-t26_1	Brf1p family coiled coil protein	TGME49_chrVIII:2094267-2101269(+)
36	6872	72.m00005_at	S8GMT5	TGME49_280800-t26_1	SWI2/SNF2 SRCAP/Ino80	TGME49_chrVIIa:64190-82012(-)
36	1656	41.m00014_at	N/A	TGME49_221522-t26_1	adaptor complexes medium subunit family protein	TGME49_chrII:410371-417529(+)
39	254	20.m00349_at	S8F368	TGME49_202370-t26_1	T-complex protein 1, epsilon subunit (TCP-1-epsilon), putative	TGME49_chrVIIa:3384611-3392973(+)
39	5213	583.m00614_at	B9PJJ4	TGME49_309740-t26_1	LSM domain-containing protein	TGME49_chrXI:783833-786337(-)
39	2356	44.m02574_at	B6KJA4	TGME49_230060-t26_1	acetyltransferase, GNAT family protein	TGME49_chrVIII:568917-571971(+)
39	4654	55.m04970_at	S7UXN8	TGME49_262040-t26_1	SAC3/GANP family protein	TGME49_chrVIIb:1411940-1413474(+)
39	551	20.m05883_at	S8F9F0	TGME49_202010-t26_1	hypothetical protein	TGME49_chrVIIa:3707975-3713207(+)
39	7375	80.m02273_at	N/A	TGME49_290580-t26_1	ATP-binding cassette G family transporter ABCG89	TGME49_chrIX:3735393-3750946(-)
39	339	20.m03726_at	S8F9A0	TGME49_202530-t26_1	aspartate-tRNA ligase	TGME49_chrVIIa:3254199-3261378(-)
39	7720	86.m00371_at	B6KUG9	TGME49_295430-t26_1	hypothetical protein	TGME49_chrIa:1753432-1756963(+)
39	486	20.m03910_at	S8GDS3	TGME49_205440-t26_1	CCT chaperonin gamma subunit	TGME49_chrVIIa:1396958-1403595(+)
39	2494	44.m02762_at	B6KJY8	TGME49_233020-t26_1	Not1 N-terminal domain, CCR4-Not complex component protein	TGME49_chrVIII:2346095-2351312(-)
39	6401	611.m00038_at	N/A	TGME49_317720-t26_1	eukaryotic translation initiation factor 3 subunit 7, putative	TGME49_chrIV:2669117-2678605(+)
39	6447	641.m00192_at	B9PVE9	TGME49_318410-t26_1	TCP-1 chaperonin, putative	TGME49_chrIV:1352551-1358551(+)
39	3847	52.m00027_at	B9PWZ6	TGME49_254520-t26_1	mediator complex subunit MED11	TGME49_chrIII:1801858-1806057(+)
39	4139	541.m01207_at	N/A	TGME49_305980-t26_1	pyruvate dehydrogenase complex subunit PDH-E3I	TGME49_chrIX:5705046-5710934(+)
39	4747	55.m05093_at	N/A	TGME49_263870-t26_1	glutamate-tRNA ligase	TGME49_chrVIIb:274169-283563(-)
39	7389	80.m02294_at	S8F3I4	TGME49_290900-t26_1	hydrolase, NUDIX family protein	TGME49_chrIX:3925844-3928785(-)
39	7377	80.m02277_at	N/A	TGME49_290620-t26_1	hypothetical protein	TGME49_chrIX:3769378-3781341(-)
40	4054	540.m00201_at	N/A	TGME49_304710-t26_1	eukaryotic peptide chain release factor, putative	TGME49_chrVIIa:639903-650418(-)
40	519	20.m03955_at	B9PZY8	TGME49_206480-t26_1	hypothetical protein	TGME49_chrVIIa:943226-946483(-)
41	5950	59.m00086_at	B9PH75	TGME49_269140-t26_1	transport protein particle component, Bet3 domain-containing protein	TGME49_chrVIII:6044655-6046660(+)
41	4195	541.m02063_at	N/A	TGME49_306320-t26_1	Myb family DNA-binding domain-containing protein	TGME49_chrIX:5959205-5966677(+)
41	4359	55.m00255_at	S8F1F4	TGME49_260680-t26_1	small subunit DNA primase, putative	TGME49_chrVIIb:2060401-2068403(+)
41	7709	86.m00357_at	B9Q292	TGME49_295310-t26_1	tubulin binding cofactor A protein	TGME49_chrIa:1849361-1851257(+)
41	2469	44.m02730_at	B6KJV0	TGME49_232540-t26_1	FAD binding domain-containing protein	TGME49_chrVIII:2148530-2155924(-)
41	5119	57.m03104_at	B6KLD3	TGME49_267390-t26_1	DNA-directed RNA polymerase I RPAC1	TGME49_chrIX:675741-679260(+)
43	5001	57.m01756_at	N/A	TGME49_265770-t26_1	hypothetical protein	TGME49_chrIX:1468023-1481151(-)
44	7	113.m00012_at	S8FBF9	TGME49_297500-t26_1	T-complex protein 1 eta subunit	TGME49_chrII:1830681-1839310(-)
44	2409	44.m02646_at	B6KJJ6	TGME49_231180-t26_1	hypothetical protein	TGME49_chrVIII:1302758-1304800(+)
44	4850	55.m10283_at	N/A	TGME49_255370-t26_1	TIC20	TGME49_chrVIIb:4871919-4874861(-)
44	779	25.m01846_at	Q1JSL5	TGME49_209090-t26_1	proteasome maturation factor ump1 protein	TGME49_chrIb:1034841-1035347(+)
44	6419	63.m00337_at	S8G463	TGME49_275370-t26_1	SAG-related sequence SRS47C	TGME49_chrX:7210279-7212426(-)
44	1191	33.m01340_at	N/A	TGME49_215100-t26_1	PP-loop family protein	TGME49_chrX:6757808-6766995(-)
44	3415	50.m00069_at	N/A	TGME49_249270-t26_1	protein disulfide isomerase-related protein (provisional), putative	TGME49_chrXII:4417115-4423325(+)
44	2523	44.m02801_at	B6KK36	TGME49_233500-t26_1	triose-phosphate isomerase TPI-II	TGME49_chrVIII:2682525-2688704(-)
44	2454	44.m02709_at	B6KJR6	TGME49_232190-t26_1	Sec7 domain-containing protein	TGME49_chrVIII:1933235-1949425(+)
44	2735	46.m01668_at	B9PW60	TGME49_235700-t26_1	sedoheptulose-1,7-bisphosphatase	TGME49_chrX:5065024-5070501(-)
44	4803	55.m10231_at	B6KCA9	TGME49_263430-t26_1	3-hydroxyisobutyrate dehydrogenase	TGME49_chrVIIb:556248-560896(+)
44	5182	583.m00009_at	Q9U540	TGME49_311720-t26_1	chaperonin protein BiP	TGME49_chrXI:2224904-2229209(-)
44	5452	583.m05490_at	N/A	TGME49_312490-t26_1	hypothetical protein	TGME49_chrXI:2724896-2731007(+)
44	1483	38.m00021_at	N/A	TGME49_219850-t26_1	prolyl-tRNA synthetase (ProRS)	TGME49_chrXII:592458-602483(-)
44	1780	41.m02357_at	S8GTU1	TGME49_221460-t26_1	phosphoglycerate mutase family protein	TGME49_chrII:366331-373724(+)
44	3616	50.m03314_at	N/A	TGME49_249560-t26_1	DNA-directed RNA polymerase alpha chain rpoA	TGME49_chrXII:4639210-4647100(+)
44	23	113.m00769_at	N/A	TGME49_297245-t26_1	transporter, major facilitator family protein	TGME49_chrII:1636541-1644937(-)
44	1461	37.m01278_at	B6KU19	TGME49_217750-t26_1	hypothetical protein	TGME49_chrXII:2089993-2090657(+)
44	56	113.m00803_at	N/A	TGME49_297890-t26_1	hypothetical protein	TGME49_chrII:2095894-2101371(+)
44	5704	583.m09099_at	B6KA79	TGME49_310110-t26_1	hypothetical protein	TGME49_chrXI:1059023-1059957(+)
44	7186	76.m03417_at	N/A	TGME49_285700-t26_1	ubiquitin fusion degradation protein UFD1AP	TGME49_chrV:2277263-2283559(-)
44	6096	59.m03538_at	S8GIX6	TGME49_270840-t26_1	poly(ADP-ribose) polymerase catalytic domain-containing protein	TGME49_chrVIII:4949902-4966273(+)
44	2811	46.m01763_at	S8EW41	TGME49_237600-t26_1	Armadillo/beta-catenin family repeat-containing protein	TGME49_chrX:6007340-6012388(+)
45	243	20.m00328_at	N/A	TGME49_201270-t26_1	hypothetical protein	TGME49_chrVIIa:3917877-3925271(-)
45	5661	583.m05739_at	B6K9S0	TGME49_316270-t26_1	Rab geranylgeranyl transferase type II beta subunit, putative	TGME49_chrXI:5218760-5219686(+)
45	271	20.m00388_at	B9PU56	TGME49_204020-t26_1	ribosomal protein RPL8	TGME49_chrVIIa:2045912-2049135(+)
45	7251	80.m00077_at	N/A	TGME49_289070-t26_1	E1-E2 ATPase subfamily protein	TGME49_chrIX:2957454-2971335(+)
45	3413	50.m00067_at	B6KGK3	TGME49_245460-t26_1	ribosomal protein RPS8	TGME49_chrXII:2283391-2288242(-)
45	1513	38.m01064_at	S8G8L3	TGME49_219510-t26_1	GTP binding protein 7 isoform 2 family protein, putative	TGME49_chrXII:890419-899990(-)
45	7226	80.m00017_at	B9PTX0	TGME49_288720-t26_1	ribosomal protein RPL10	TGME49_chrIX:2708536-2712424(-)
45	406	20.m03811_at	N/A	TGME49_203620-t26_1	hypothetical protein	TGME49_chrVIIa:2394174-2399777(+)
45	2199	42.m05857_at	S8EUP1	TGME49_226590-t26_1	cytochrome C oxidase subunit IIa, putative	TGME49_chrX:1516803-1523527(+)
45	2223	42.m07402_at	N/A	TGME49_224910-t26_1	divalent cation tolerance protein, CutA1 family protein	TGME49_chrX:2691380-2695680(+)
45	4933	57.m00036_at	B9Q1W2	TGME49_266750-t26_1	transporter/permease protein, putative	TGME49_chrIX:981745-988282(+)
45	1039	31.m00878_at	B6KTA7	TGME49_213410-t26_1	small nuclear ribonucleoprotein f (snrnp-f), putative	TGME49_chrV:1007099-1010247(+)
45	1475	38.m00013_at	S8EUL6	TGME49_218810-t26_1	histidyl-tRNA synthetase	TGME49_chrXII:1283107-1288584(+)
45	6509	641.m01537_at	N/A	TGME49_319860-t26_1	DNA polymerase family B protein	TGME49_chrIV:720207-744631(-)
45	3699	50.m05607_at	N/A	TGME49_246170-t26_1	ARID/BRIGHT DNA binding domain-containing protein	TGME49_chrXII:2695061-2714492(+)
45	6999	76.m00016_s_at	N/A	TGME49_286420-t26_1	elongation factor 1-alpha (EF-1-ALPHA), putative	TGME49_chrV:1835832-1838784(-)
45	2913	49.m00023_at	B6KF87	TGME49_239790-t26_1	BRCA1 C Terminus (BRCT) domain-containing protein	TGME49_chrVI:911481-917996(+)
45	615	20.m05984_at	S8F2T8	TGME49_203730-t26_1	hypothetical protein	TGME49_chrVIIa:2282698-2290507(+)
45	731	25.m01777_at	B6KP07	TGME49_207760-t26_1	DnaJ C terminal region domain-containing protein	TGME49_chrIb:265827-276585(+)
45	6963	74.m00760_at	S8GP52	TGME49_281490-t26_1	glutamine amidotransferase subunit pdxt, putative	TGME49_chrVIIa:4148104-4153219(+)
45	3224	49.m05649_at	B6KGH2	TGME49_239320-t26_1	BolA family protein	TGME49_chrVI:546250-548569(-)
45	2538	44.m02819_at	N/A	TGME49_233860-t26_1	DALR anticodon binding domain-containing protein	TGME49_chrVIII:2856668-2866691(+)
45	4352	55.m00241_at	B9PLQ7	TGME49_262620-t26_1	RNA recognition motif-containing protein	TGME49_chrVIIb:1119007-1123170(+)
45	2935	49.m00047_at	S7UFS3	TGME49_243710-t26_1	t-complex protein beta subunit	TGME49_chrVI:2802632-2812437(+)
45	3136	49.m03331_at	B6KFT8	TGME49_243190-t26_1	Toxoplasma gondii family A protein	TGME49_chrVI:2432545-2434345(+)
45	3261	49.m05695_at	N/A	TGME49_242625-t26_1	ATPase family associated with various cellular activities (AAA) subfamily protein	TGME49_chrVI:2106629-2141183(+)
45	5555	583.m05622_at	N/A	TGME49_314480-t26_1	hypothetical protein	TGME49_chrXI:4122468-4132650(+)
45	711	25.m00219_at	B6KNZ3	TGME49_207620-t26_1	pyridine nucleotide-disulfide oxidoreductase domain-containing protein	TGME49_chrIb:155255-164337(-)
45	2147	42.m03603_at	S8EXY8	TGME49_228100-t26_1	hypothetical protein	TGME49_chrX:582429-593545(-)
45	7666	83.m01309_at	B9PYH2	TGME49_295070-t26_1	helicase associated domain (ha2) protein	TGME49_chrIa:1371983-1385374(-)
45	5202	583.m00596_at	B6KA68	TGME49_310000-t26_1	membrane protein, putative	TGME49_chrXI:997770-1003411(+)
45	1419	37.m00743_at	B6KTZ0	TGME49_217460-t26_1	glutaminyl-tRNA synthetase (GlnRS)	TGME49_chrXII:1848236-1856270(-)
45	926	27.m00832_at	N/A	TGME49_210840-t26_1	arginyl-tRNA synthetase family protein	TGME49_chrIV:2012459-2022072(-)
48	80	113.m01584_at	N/A	TGME49_297270-t26_1	hypothetical protein	TGME49_chrII:1645281-1651765(+)
48	490	20.m03914_at	S8GN30	TGME49_205500-t26_1	hypothetical protein	TGME49_chrVIIa:1365802-1374387(+)
48	1811	41.m03144_at	S8GTT2	TGME49_221380-t26_1	alba 1	TGME49_chrII:297010-302081(-)
48	1900	42.m00110_at	N/A	TGME49_228770-t26_1	hypothetical protein	TGME49_chrX:144786-152583(-)
48	5954	59.m00091_at	N/A	TGME49_269190-t26_1	glyceraldehyde-3-phosphate dehydrogenase GAPDH2	TGME49_chrVIII:6002854-6007557(-)
48	5217	583.m00619_at	N/A	TGME49_309120-t26_1	ribosomal protein RPL4	TGME49_chrXI:513414-516328(-)
48	7269	80.m00095_at	N/A	TGME49_292080-t26_1	leucyl-tRNA synthetase	TGME49_chrIX:4536215-4548978(+)
48	6460	641.m01470_at	S8F9G6	TGME49_318310-t26_1	transketolase	TGME49_chrIV:1422487-1430499(-)
48	7261	80.m00087_at	B9PTH6	TGME49_290600-t26_1	succinyl-CoA-synthetase alpha SCSA	TGME49_chrIX:3760227-3764617(+)
48	2689	46.m01611_at	N/A	TGME49_234505-t26_1	phenylalanyl-tRNA synthetase alpha chain A, putative	TGME49_chrX:4423224-4428802(+)
48	7426	80.m02338_at	B6KL09	TGME49_291900-t26_1	Ydr279p family (RNase H2 complex component) protein	TGME49_chrIX:4399117-4402270(+)
48	5499	583.m05554_at	S8ERE3	TGME49_313410-t26_1	proteasome 26S regulatory subunit	TGME49_chrXI:3350293-3360813(+)
48	4292	55.m00072_at	N/A	TGME49_257740-t26_1	UMP-CMP kinase	TGME49_chrVIIb:3860058-3863340(-)
48	5930	59.m00055_at	B9PFX5	TGME49_273460-t26_1	eukaryotic translation initiation factor 3 subunit 6 interacting protein	TGME49_chrVIII:3492252-3498835(-)
48	3914	52.m01606_at	N/A	TGME49_253730-t26_1	importin-beta N-terminal domain-containing protein	TGME49_chrIII:1124623-1136314(-)
48	3423	50.m00085_at	B6KHU4	TGME49_251780-t26_1	heat shock protein	TGME49_chrXII:5582429-5588991(-)
48	7237	80.m00049_at	S7VXT3	TGME49_290200-t26_1	NAD/NADP octopine/nopaline dehydrogenase, alpha-helical domain-containing protein	TGME49_chrIX:3639533-3645021(-)
48	3968	52.m01680_at	S8GIH2	TGME49_254820-t26_1	hypothetical protein	TGME49_chrIII:1945589-1948979(+)
48	1567	38.m01895_at	S8G8Q0	TGME49_218940-t26_1	hypothetical protein	TGME49_chrXII:1198409-1201135(+)
48	3591	50.m03282_at	B6KHD0	TGME49_249190-t26_1	AP2 domain transcription factor AP2XII-6	TGME49_chrXII:4369804-4372423(-)
50	9	113.m00016_at	N/A	TGME49_297060-t26_1	phosphoglycerate mutase PGMII	TGME49_chrII:1510431-1514515(-)
50	6278	59.m06089_at	B6KDP3	TGME49_273650-t26_1	hypothetical protein	TGME49_chrVIII:3336696-3337667(+)
50	5327	583.m05320_at	N/A	TGME49_309980-t26_1	dynein heavy chain family protein	TGME49_chrXI:944123-988175(-)
50	3461	50.m03100_x_at	B6KGP4	TGME49_246090-t26_1	hypothetical protein	TGME49_chrXII:2654518-2663235(+)
50	5028	57.m01786_at	N/A	TGME49_266340-t26_1	Toxoplasma gondii family A protein	TGME49_chrIX:1210374-1211435(+)
50	1420	37.m00744_at	S8FZS6	TGME49_217470-t26_1	hypothetical protein	TGME49_chrXII:1858694-1864882(+)
50	6503	641.m01530_at	N/A	TGME49_319670-t26_1	hypothetical protein	TGME49_chrIV:791155-794587(-)
50	3405	50.m00049_at	B9PQT4	TGME49_248630-t26_1	actin-related protein ARP1	TGME49_chrXII:4034077-4039761(-)
50	1765	41.m01379_at	N/A	TGME49_222952-t26_1	phosphohistidine phosphatase	TGME49_chrII:1323379-1325771(-)
50	2261	42.m08072_at	S8GEQ1	TGME49_223940-t26_1	GAP45	TGME49_chrX:3439188-3443010(-)
50	40	113.m00786_at	N/A	TGME49_297520-t26_1	proteophosphoglycan PPG1	TGME49_chrII:1847352-1860235(-)
50	252	20.m00347_at	N/A	TGME49_202610-t26_1	protein phosphatase 2C domain-containing protein	TGME49_chrVIIa:3170700-3181696(+)
50	554	20.m05891_at	N/A	TGME49_202280-t26_1	WD domain, G-beta repeat-containing protein	TGME49_chrVIIa:3447358-3463919(-)
50	3113	49.m03297_at	N/A	TGME49_242625-t26_1	ATPase family associated with various cellular activities (AAA) subfamily protein	TGME49_chrVI:2106629-2141183(+)
50	5247	583.m00664_at	N/A	TGME49_312860-t26_1	hypothetical protein	TGME49_chrXI:2950581-2960707(+)
50	990	28.m00305_at	N/A	TGME49_212280-t26_1	hypothetical protein	TGME49_chrX:3942555-3944845(+)
50	2183	42.m05837_at	B9PM77	TGME49_224730-t26_1	hypothetical protein	TGME49_chrX:2848577-2854441(+)
50	746	25.m01800_at	B6KP41	TGME49_208310-t26_1	hypothetical protein	TGME49_chrIb:604660-607645(-)
50	7223	80.m00015_at	S8EZS4	TGME49_288680-t26_1	endonuclease IV APN	TGME49_chrIX:2667705-2673730(-)
50	2667	46.m00026_at	S7W5Y0	TGME49_236640-t26_1	zinc finger, C3HC4 type (RING finger) domain-containing protein	TGME49_chrX:5463824-5470149(+)
50	5292	583.m05268_at	B6K9Z3	TGME49_309020-t26_1	PP-loop family protein	TGME49_chrXI:437525-440014(+)
50	6006	59.m03416_at	B6KCL1	TGME49_268910-t26_1	signal peptidase I protein	TGME49_chrVIII:6204902-6208528(+)
50	2379	44.m02609_at	N/A	TGME49_230630-t26_1	hypothetical protein	TGME49_chrVIII:921623-925726(+)
50	7255	80.m00081_at	B9PTS6	TGME49_289180-t26_1	thioredoxin family redox-active protein, putative	TGME49_chrIX:3045684-3049357(-)
50	217	162.m00505_at	B9Q2W8	TGME49_301130-t26_1	hypothetical protein	TGME49_chrIV:2282596-2284186(+)
50	6087	59.m03530_at	S8EYD9	TGME49_270710-t26_1	WW domain binding protein 11	TGME49_chrVIII:5057504-5064086(-)
50	686	25.m00007_at	B9PXQ3	TGME49_209030-t26_1	actin ACT1	TGME49_chrIb:997417-1004488(+)
50	2399	44.m02632_at	B6KJI0	TGME49_231020-t26_1	hypothetical protein	TGME49_chrVIII:1200784-1203731(+)
50	319	20.m03702_at	S8F387	TGME49_202220-t26_1	hypothetical protein	TGME49_chrVIIa:3509010-3514137(-)
50	2557	44.m04628_at	N/A	TGME49_232150-t26_1	hypothetical protein	TGME49_chrVIII:1887704-1901400(+)
50	6815	65.m02506_at	N/A	TGME49_278540-t26_1	hypothetical protein	TGME49_chrXII:6035666-6038102(-)
50	4335	55.m00203_at	N/A	TGME49_263710-t26_1	acyl-CoA:cholesterol acyltransferase alpha ACAT1-alpha	TGME49_chrVIIb:372411-382525(-)
50	2076	42.m03505_at	S8G606	TGME49_226500-t26_1	hypothetical protein	TGME49_chrX:1574235-1576635(+)
50	2489	44.m02753_at	B6KJX9	TGME49_232830-t26_1	vacuolar proton translocating ATPase subunit A, putative	TGME49_chrVIII:2280175-2285510(-)
50	430	20.m03845_at	S8GNB9	TGME49_204070-t26_1	YT521-B family protein	TGME49_chrVIIa:2011685-2019463(-)
50	3869	52.m01548_at	N/A	TGME49_252465-t26_1	radical SAM domain-containing protein	TGME49_chrIII:578513-589023(-)
50	1600	39.m00001_at	S8GGZ6	TGME49_220400-t26_1	actin depolymerizing factor ADF	TGME49_chrV:352732-354045(-)
50	3454	50.m03093_at	B6KGN7	TGME49_246020-t26_1	SprT domain-containing protein	TGME49_chrXII:2593586-2602575(+)
50	7707	86.m00002_at	B9Q249	TGME49_295910-t26_1	ATP-dependent Clp protease adaptor protein ClpS protein	TGME49_chrIa:1489770-1494402(+)
50	1895	42.m00104_at	S8G6A2	TGME49_227560-t26_1	IWS1 transcription factor, putative	TGME49_chrX:915483-922543(+)
50	4664	55.m04986_at	N/A	TGME49_262410-t26_1	WD domain, G-beta repeat-containing protein	TGME49_chrVIIb:1275849-1290258(+)
50	5253	583.m00671_at	N/A	TGME49_313180-t26_1	cell-cycle-associated protein kinase PRP4, putative	TGME49_chrXI:3150074-3159631(-)
50	3223	49.m05647_at	N/A	TGME49_239885-t26_1	hypothetical protein	TGME49_chrVI:592228-614932(-)
50	6634	645.m00549_at	N/A	TGME49_321310-t26_1	16S rRNA processing protein RimM domain-containing protein	TGME49_chrIb:1886587-1894140(-)
50	4983	57.m01732_at	N/A	TGME49_265240-t26_1	hypothetical protein	TGME49_chrIX:1673191-1680920(+)
50	1320	35.m00867_at	B9Q0J5	TGME49_216180-t26_1	hypothetical protein	TGME49_chrXI:6359194-6360996(-)
50	7148	76.m02658_at	B6KN23	TGME49_286090-t26_1	translation initiation factor SUI1, putative	TGME49_chrV:2000042-2005152(+)
50	2670	46.m00029_at	N/A	TGME49_236070-t26_1	pyrroline-5-carboxylate reductase	TGME49_chrX:5260466-5265702(-)
50	5715	583.m09115_at	Q45WB1	TGME49_312270-t26_1	rhoptry protein ROP13	TGME49_chrXI:2554321-2558475(-)
50	7107	76.m01661_at	S8GGQ1	TGME49_286490-t26_1	G protein-coupled receptor 89 isoform 5, putative	TGME49_chrV:1812631-1816306(+)
50	6219	59.m03693_at	N/A	TGME49_273670-t26_1	hypothetical protein	TGME49_chrVIII:3322791-3325054(+)
50	7374	80.m02272_at	N/A	TGME49_290460-t26_1	hypothetical protein	TGME49_chrIX:3727401-3732027(+)
50	6421	641.m00001_at	B9PVD8	TGME49_318510-t26_1	N-ethylmaleimide-sensitive fusion protein, putative	TGME49_chrIV:1262977-1275655(-)
50	2567	44.m04643_at	B6KJZ4	TGME49_233080-t26_1	G-patch domain-containing protein	TGME49_chrVIII:2396513-2401419(+)
50	5654	583.m05733_at	B6K9R5	TGME49_316220-t26_1	mediator complex subunit MED6	TGME49_chrXI:5188879-5191198(+)
50	7211	80.m00003_at	N/A	TGME49_289690-t26_1	glyceraldehyde-3-phosphate dehydrogenase GAPDH1	TGME49_chrIX:3379273-3383102(-)
50	5216	583.m00618_at	N/A	TGME49_309400-t26_1	RecF/RecN/SMC N terminal domain-containing protein	TGME49_chrXI:664262-678577(-)
50	6770	65.m01171_at	S8ESU0	TGME49_278410-t26_1	Toxoplasma gondii family A protein	TGME49_chrXII:6119369-6122294(-)
50	556	20.m05894_at	N/A	TGME49_202450-t26_1	hypothetical protein	TGME49_chrVIIa:3321594-3323939(-)
50	2656	46.m00010_at	S8ETM1	TGME49_234520-t26_1	U2 snRNP auxilliary factor, large subunit, splicing factor subfamily protein	TGME49_chrX:4434056-4439931(+)
50	1973	42.m03343_at	S8GES2	TGME49_224240-t26_1	protein phosphatase 2C domain-containing protein	TGME49_chrX:3185913-3194938(+)
50	6267	59.m06076_at	N/A	TGME49_272530-t26_1	hypothetical protein	TGME49_chrVIII:3921185-3924549(-)
50	5803	583.m11387_at	N/A	TGME49_316180-t26_1	hypothetical protein	TGME49_chrXI:5168715-5177683(-)
50	6239	59.m03718_at	N/A	TGME49_274010-t26_1	hypothetical protein	TGME49_chrVIII:3085978-3102517(-)
50	4418	55.m04654_at	N/A	TGME49_256830-t26_1	SacI domain-containing protein	TGME49_chrVIIb:4414258-4427578(-)
50	714	25.m01736_at	N/A	TGME49_207370-t26_1	hypothetical protein	TGME49_chrIb:8286-18443(-)
50	6490	641.m01514_at	N/A	TGME49_319360-t26_1	SAG-related sequence SRS17A	TGME49_chrIV:1008327-1011020(+)
50	4716	55.m05053_at	N/A	TGME49_263330-t26_1	Adaptin ear-binding coat-associated protein 2 (NECAP-2) isoform 2 family protein	TGME49_chrVIIb:622790-628606(-)
50	3451	50.m03088_at	N/A	TGME49_245746-t26_1	hypothetical protein	TGME49_chrXII:2520033-2536599(-)
50	7667	83.m01310_at	N/A	TGME49_295090-t26_1	hypothetical protein	TGME49_chrIa:1390915-1396065(+)
50	6858	69.m00142_at	N/A	TGME49_279400-t26_1	glutaredoxin, putative	TGME49_chrIX:202657-205355(+)
50	1565	38.m01892_at	B9PQK6	TGME49_219140-t26_1	EF-1 guanine nucleotide exchange domain-containing protein	TGME49_chrXII:1109566-1111751(+)
50	1189	33.m01338_at	N/A	TGME49_215080-t26_1	hypothetical protein	TGME49_chrX:6733412-6748577(-)
50	1539	38.m01095_at	N/A	TGME49_218370-t26_1	hypothetical protein	TGME49_chrXII:1555394-1561004(+)
50	6735	65.m01132_at	N/A	TGME49_277850-t26_1	trypsin domain-containing protein	TGME49_chrXII:6474968-6482993(+)
50	5438	583.m05473_x_at	B6K8S4	TGME49_312260-t26_1	hypothetical protein	TGME49_chrXI:2548555-2554158(-)
50	510	20.m03944_at	B6KIH0	TGME49_206340-t26_1	hypothetical protein	TGME49_chrVIIa:1053071-1056340(-)
50	756	25.m01816_at	N/A	TGME49_208540-t26_1	DEAD/DEAH box helicase domain-containing protein	TGME49_chrIb:763765-772129(+)
50	4486	55.m04739_at	B6KB48	TGME49_258080-t26_1	hypothetical protein	TGME49_chrVIIb:3592441-3603873(+)
50	3161	49.m03360_at	N/A	TGME49_243615-t26_1	hypothetical protein	TGME49_chrVI:2752613-2754907(-)
50	4746	55.m05091_at	N/A	TGME49_263840-t26_1	hypothetical protein	TGME49_chrVIIb:294291-301723(-)
50	5437	583.m05473_at	B6K8S4	TGME49_312260-t26_1	hypothetical protein	TGME49_chrXI:2548555-2554158(-)
50	90	125.m00071_at	N/A	TGME49_298610-t26_1	GYF domain-containing protein	TGME49_chrXI:6592150-6603830(+)
50	897	26.m00475_at	N/A	TGME49_210255-t26_1	hypothetical protein	TGME49_chrIX:4925289-4928046(-)
50	7312	80.m02179_at	S8EWS9	TGME49_288920-t26_1	ATP-binding cassette G family transporter ABCG96	TGME49_chrIX:2807511-2816523(-)
50	775	25.m01842_at	B6KP92	TGME49_209050-t26_1	Tyrosine kinase-like (TKL) protein	TGME49_chrIb:1009857-1016913(-)
50	4517	55.m04775_at	N/A	TGME49_258640-t26_1	adenylate kinase superfamily protein	TGME49_chrVIIb:3288616-3291470(+)
50	5995	59.m03402_at	B9PH35	TGME49_268750-t26_1	peptidyl-prolyl cis-trans isomerase E, putative	TGME49_chrVIII:6333374-6336394(+)
50	418	20.m03826_at	N/A	TGME49_203840-t26_1	DEAD/DEAH box helicase domain-containing protein	TGME49_chrVIIa:2179962-2188025(+)
50	6525	641.m01559_at	N/A	TGME49_320160-t26_1	hypothetical protein	TGME49_chrIV:455839-464303(+)
50	4684	55.m05010_at	S8F7Z3	TGME49_262750-t26_1	histone lysine methyltransferase, SET, putative	TGME49_chrVIIb:1042995-1044560(-)
50	7650	83.m01290_at	N/A	TGME49_294840-t26_1	zinc finger (CCCH type) motif-containing protein	TGME49_chrIa:1203125-1215908(+)
50	7119	76.m01674_at	S8GR11	TGME49_286680-t26_1	hypothetical protein	TGME49_chrV:1726742-1729999(+)
50	4525	55.m04791_at	N/A	TGME49_258826-t26_1	hypothetical protein	TGME49_chrVIIb:3162547-3165925(+)
50	4255	551.m00228_at	N/A	TGME49_307840-t26_1	SF-assemblin/beta giardin protein	TGME49_chrXII:439549-441164(-)
50	4098	541.m01155_at	B6KR32	TGME49_305110-t26_1	hypothetical protein	TGME49_chrIX:5223216-5224693(+)
50	4148	541.m01219_at	N/A	TGME49_306220-t26_1	hypothetical protein	TGME49_chrIX:5834386-5844193(+)
50	7351	80.m02243_at	N/A	TGME49_289780-t26_1	ATP-dependent hsl protease ATP-binding subunit hslU, putative	TGME49_chrIX:3440675-3453918(-)
50	6486	641.m01507_at	N/A	TGME49_318770-t26_1	aurora kinase(incomplete catalytic triad)	TGME49_chrIV:1090163-1102319(-)
50	6574	641.m02563_at	N/A	TGME49_320650-t26_1	ankyrin repeat-containing protein	TGME49_chrIV:166668-174595(-)
50	3054	49.m03216_at	N/A	TGME49_240500-t26_1	hypothetical protein	TGME49_chrVI:1296206-1298438(+)
50	3712	50.m05624_at	N/A	TGME49_247320-t26_1	hypothetical protein	TGME49_chrXII:3251076-3254939(-)
50	3784	50.m07093_at	B9PQT1	TGME49_248660-t26_1	hypothetical protein	TGME49_chrXII:4066260-4068757(-)
50	191	162.m00305_at	N/A	TGME49_301000-t26_1	methyltransferase	TGME49_chrIV:2259848-2266164(-)
50	7579	83.m01202_at	B6KQK7	TGME49_293280-t26_1	cyclin protein	TGME49_chrIa:228762-236848(-)
50	5146	57.m03970_at	N/A	TGME49_265810-t26_1	hypothetical protein	TGME49_chrIX:1442559-1447329(+)
50	4237	547.m00087_at	N/A	TGME49_307610-t26_1	elongation factor TS, putative	TGME49_chrIX:5014408-5018746(+)
50	6408	63.m00147_at	S8G468	TGME49_275310-t26_1	hypothetical protein	TGME49_chrX:7165283-7171330(-)
50	2111	42.m03557_at	S8G679	TGME49_227270-t26_1	hypothetical protein	TGME49_chrX:1053167-1056205(+)
50	6610	645.m00308_at	S8FBJ7	TGME49_321340-t26_1	membrane protein, putative	TGME49_chrIb:1870118-1885523(+)
50	5268	583.m00693_at	B6K9J5	TGME49_315400-t26_1	SAG-related sequence SRS53D	TGME49_chrXI:4689766-4691800(-)
50	2707	46.m01631_at	S8G555	TGME49_235010-t26_1	hypothetical protein	TGME49_chrX:4602024-4604625(-)
50	5719	583.m09119_at	B9PIG4	TGME49_312960-t26_1	hypothetical protein	TGME49_chrXI:2996766-2999974(+)
50	3323	49.m07209_at	B6KGA5	TGME49_238130-t26_1	hypothetical protein	TGME49_chrVI:71746-77795(-)
50	6218	59.m03692_at	S8GA64	TGME49_273660-t26_1	AP2 domain transcription factor AP2VIII-3	TGME49_chrVIII:3327361-3334874(-)
50	5878	583.m11466_at	N/A	TGME49_313700-t26_1	hypothetical protein	TGME49_chrXI:3623708-3628146(+)
50	950	27.m00865_at	N/A	TGME49_211480-t26_1	GTP-binding protein engA, putative	TGME49_chrIV:1678944-1692513(-)
50	3216	49.m03438_at	S8F472	TGME49_244880-t26_1	DNA-directed RNA polymerase I RPA1	TGME49_chrVI:3554881-3578741(+)
50	6956	74.m00461_at	N/A	TGME49_282190-t26_1	hydrolase, NUDIX family protein	TGME49_chrVIIa:4434436-4439934(+)
50	3529	50.m03194_at	B6KH14	TGME49_247700-t26_1	AP2 domain transcription factor AP2XII-4	TGME49_chrXII:3507570-3519428(-)
50	6319	59.m07722_at	N/A	TGME49_273100-t26_1	3'-5' exonuclease domain-containing protein	TGME49_chrVIII:3655443-3663281(+)
50	4117	541.m01178_at	B6KR58	TGME49_305480-t26_1	elongator complex protein ELP3	TGME49_chrIX:5427469-5436184(+)
50	1902	42.m00112_at	N/A	TGME49_228390-t26_1	hypothetical protein	TGME49_chrX:351714-364051(+)
50	3555	50.m03225_at	B6KH56	TGME49_248320-t26_1	carrier superfamily protein	TGME49_chrXII:3806367-3809456(-)
50	4280	55.m00018_at	S8GCK6	TGME49_261060-t26_1	diphthamide biosynthesis protein 2-related domain-containing protein	TGME49_chrVIIb:1878671-1883926(-)
50	248	20.m00338_at	S8F921	TGME49_203610-t26_1	3'-5' exoribonuclease csl4, putative	TGME49_chrVIIa:2400642-2405422(+)
50	7373	80.m02271_at	N/A	TGME49_290340-t26_1	HEAT repeat-containing protein	TGME49_chrIX:3722102-3727177(-)
50	258	20.m00358_at	N/A	TGME49_203940-t26_1	ABC1 protein	TGME49_chrVIIa:2108374-2121821(-)
50	6068	59.m03499_at	S8G9H8	TGME49_270150-t26_1	hypothetical protein	TGME49_chrVIII:5368966-5384357(-)
50	5199	583.m00593_at	N/A	TGME49_309780-t26_1	hypothetical protein	TGME49_chrXI:805112-810240(+)
50	5854	583.m11442_at	N/A	TGME49_309790-t26_1	hypothetical protein	TGME49_chrXI:812028-816339(+)
50	477	20.m03900_at	N/A	TGME49_205300-t26_1	hypothetical protein	TGME49_chrVIIa:1478954-1487659(-)
50	5506	583.m05561_at	N/A	TGME49_313550-t26_1	ribosomal protein RPL22	TGME49_chrXI:3469648-3473498(+)
50	5393	583.m05409_at	B9PJX6	TGME49_311110-t26_1	Ubiquitin-fold modifier 1 precursor family protein, putative	TGME49_chrXI:1813062-1816743(+)
50	672	23.m00238_at	N/A	TGME49_207200-t26_1	hypothetical protein	TGME49_chrX:7437696-7446822(-)
50	6823	65.m02515_at	N/A	TGME49_278220-t26_1	hypothetical protein	TGME49_chrXII:6222583-6225884(+)
50	2900	49.m00007_at	B9PPA9	TGME49_242800-t26_1	ribosome biogenesis protein NSA2, putative	TGME49_chrVI:2307276-2312173(-)
50	2725	46.m01657_at	S8EZU5	TGME49_235550-t26_1	PHD-finger domain-containing protein	TGME49_chrX:4939472-4945397(+)
50	2755	46.m01696_at	S8GE06	TGME49_236280-t26_1	hypothetical protein	TGME49_chrX:5375078-5378168(-)
50	4236	547.m00083_at	N/A	TGME49_307580-t26_1	CBS domain-containing protein	TGME49_chrIX:4981806-4994426(+)
50	526	20.m03963_at	N/A	TGME49_206580-t26_1	formin FRM2	TGME49_chrVIIa:811866-831276(+)
50	4583	55.m04867_at	S8GCD5	TGME49_260210-t26_1	DnaJ domain-containing protein	TGME49_chrVIIb:2449044-2460502(+)
50	2072	42.m03498_at	S8F0X6	TGME49_226430-t26_1	reticulon protein	TGME49_chrX:1643673-1645977(-)
50	2130	42.m03586_at	S8EXW3	TGME49_227830-t26_1	mitochondrial inner membrane translocase TIM44, putative	TGME49_chrX:785742-792814(-)
50	3034	49.m03192_at	B6KFA9	TGME49_240210-t26_1	phosphate transporter family protein, putative	TGME49_chrVI:1065583-1073635(-)
50	7711	86.m00360_at	N/A	TGME49_295330-t26_1	Vps54 family protein	TGME49_chrIa:1822099-1841512(+)
50	2032	42.m03437_at	S8EUG2	TGME49_225570-t26_1	hypothetical protein	TGME49_chrX:2148092-2150245(-)
50	4404	55.m04634_at	B6KAR2	TGME49_255880-t26_1	hypothetical protein	TGME49_chrVIIb:4655422-4668960(+)
50	4560	55.m04838_at	B9PKU3	TGME49_259660-t26_1	orotate phosphoribosyltransferase	TGME49_chrVIIb:2727448-2730606(-)
50	5368	583.m05378_at	N/A	TGME49_310670-t26_1	glycogen phosphorylase 1, putative	TGME49_chrXI:1510860-1517828(+)
50	2416	44.m02657_at	S8GAX0	TGME49_231370-t26_1	phospholipase, patatin family protein	TGME49_chrVIII:1377012-1386339(-)
50	5621	583.m05695_at	N/A	TGME49_315600-t26_1	MCM2/3/5 family protein	TGME49_chrXI:4841052-4852923(+)
50	5739	583.m09146_at	N/A	TGME49_315820-t26_1	hypothetical protein	TGME49_chrXI:5009456-5013174(+)
50	4043	52.m03470_at	S8F7A4	TGME49_254320-t26_1	hypothetical protein	TGME49_chrIII:1609777-1611476(+)
53	100	129.m00250_at	N/A	TGME49_299030-t26_1	RNA recognition motif 2 protein	TGME49_chrIII:2235253-2240187(+)
53	2483	44.m02747_at	N/A	TGME49_232750-t26_1	23S rRNA (adenine(1618)-N(6))-methyltransferase, putative	TGME49_chrVIII:2248462-2251165(-)
53	4252	551.m00225_at	S8EQQ8	TGME49_307810-t26_1	hypothetical protein	TGME49_chrXII:419889-426717(-)
53	4342	55.m00221_at	S7W6D1	TGME49_263700-t26_1	ribosomal protein RPS14	TGME49_chrVIIb:385705-387989(+)
53	1053	31.m00897_at	B6KTG1	TGME49_213970-t26_1	ribosomal RNA small subunit methyltransferase B, putative	TGME49_chrV:1463630-1469354(+)
53	2664	46.m00023_at	B9PW48	TGME49_235930-t26_1	domain K- type RNA binding proteins family protein	TGME49_chrX:5185851-5193709(+)
53	6505	641.m01532_at	S8FCV8	TGME49_319710-t26_1	kinesin motor domain-containing protein	TGME49_chrIV:769985-777196(+)
53	3102	49.m03281_at	B9PPF2	TGME49_242290-t26_1	proteasome subunit alpha1, putative	TGME49_chrVI:1941221-1947816(+)
53	6413	63.m00152_at	N/A	TGME49_275430-t26_1	hypothetical protein	TGME49_chrX:7252668-7269792(+)
53	3958	52.m01662_x_at	S8GSZ6	TGME49_254570-t26_1	hypothetical protein	TGME49_chrIII:1830670-1845632(-)
53	3371	50.m00005_at	Q8MY84	TGME49_247510-t26_1	fructose-bisphospatase II	TGME49_chrXII:3385393-3390296(+)
53	6974	74.m00977_at	N/A	TGME49_282090-t26_1	hypothetical protein	TGME49_chrVIIa:4375098-4384809(-)
53	4379	55.m04605_at	N/A	TGME49_255250-t26_1	tRNA (cytosine(34)-C(5))-methyltransferase, putative	TGME49_chrVIIb:4955169-4964424(-)
53	171	145.m00601_at	S8EQ26	TGME49_300320-t26_1	dimethyladenosine transferase	TGME49_chrXII:83636-92978(+)
53	304	20.m03684_at	S7UVH4	TGME49_201880-t26_1	hypothetical protein	TGME49_chrVIIa:3728707-3731210(+)
53	1026	31.m00863_at	B9PSR8	TGME49_212950-t26_1	ADP-ribosylation factor family protein 2, putative	TGME49_chrV:721755-724602(+)
53	3488	50.m03135_at	N/A	TGME49_246770-t26_1	hypothetical protein	TGME49_chrXII:2988508-2995147(+)
53	3566	50.m03243_at	N/A	TGME49_248530-t26_1	FATC domain-containing protein	TGME49_chrXII:3945039-3957799(-)
53	6077	59.m03516_at	S7V498	TGME49_270380-t26_1	ribosomal protein RPS13	TGME49_chrVIII:5240564-5243290(-)
53	1503	38.m01054_at	S8G8R3	TGME49_218800-t26_1	hypothetical protein	TGME49_chrXII:1289544-1297439(-)
53	1914	42.m00125_at	B9PMU7	TGME49_226970-t26_1	ribosomal protein RPS11	TGME49_chrX:1180076-1184831(-)
53	7392	80.m02297_at	N/A	TGME49_290940-t26_1	EMP/nonaspanin domain family protein	TGME49_chrIX:3950749-3958962(-)
53	4091	541.m01147_at	B9PZ37	TGME49_305010-t26_1	pre-mRNA branch site protein p14, putative	TGME49_chrIX:5161777-5163383(-)
53	7243	80.m00062_at	B9PT75	TGME49_292130-t26_1	ribosomal protein RPL13A	TGME49_chrIX:4566944-4571086(-)
53	6992	76.m00009_at	B9PT01	TGME49_284560-t26_1	ribosomal protein RPL9	TGME49_chrV:2712849-2715816(+)
53	7006	76.m01541_at	S8GGK4	TGME49_283520-t26_1	hypothetical protein	TGME49_chrV:3097333-3104402(-)
53	5761	583.m09175_at	B9PIS8	TGME49_314090-t26_1	proteasome beta subunit	TGME49_chrXI:3912299-3917554(-)
53	781	25.m01847_at	N/A	TGME49_209100-t26_1	PUB domain-containing protein	TGME49_chrIb:1037833-1047256(-)
53	1171	33.m01317_at	N/A	TGME49_214900-t26_1	hypothetical protein	TGME49_chrX:6571789-6582239(+)
53	2117	42.m03568_at	N/A	TGME49_227400-t26_1	hypothetical protein	TGME49_chrX:959234-963693(-)
53	5553	583.m05620_at	N/A	TGME49_314460-t26_1	hypothetical protein	TGME49_chrXI:4114471-4116877(-)
53	7682	83.m02696_at	N/A	TGME49_295035-t26_1	hypothetical protein	TGME49_chrIa:1339910-1343584(-)
53	6038	59.m03462_at	B9PHG6	TGME49_269650-t26_1	FFD and TFG box motifs protein	TGME49_chrVIII:5716949-5720643(+)
53	6217	59.m03691_at	N/A	TGME49_273640-t26_1	hypothetical protein	TGME49_chrVIII:3340088-3344197(+)
53	365	20.m03759_at	S8GNM8	TGME49_202980-t26_1	hypothetical protein	TGME49_chrVIIa:2887655-2901765(-)
53	6618	645.m00319_at	S8FBK6	TGME49_321500-t26_1	RNA recognition motif-containing protein	TGME49_chrIb:1762942-1770725(+)
53	4737	55.m05079_at	S8GML4	TGME49_263680-t26_1	hypothetical protein	TGME49_chrVIIb:397069-400077(-)
53	392	20.m03795_at	N/A	TGME49_203400-t26_1	hypothetical protein	TGME49_chrVIIa:2514911-2519582(+)
53	2703	46.m01627_at	N/A	TGME49_234970-t26_1	Tyrosine kinase-like (TKL) protein	TGME49_chrX:4560507-4577692(+)
53	6075	59.m03514_at	N/A	TGME49_270360-t26_1	hypothetical protein	TGME49_chrVIII:5249101-5250806(+)
53	512	20.m03946_s_at	N/A	TGME49_206360-t26_1	peptidyl-tRNA hydrolase domain-containing protein	TGME49_chrVIIa:1042636-1048024(-)
53	4585	55.m04869_at	N/A	TGME49_260230-t26_1	hypothetical protein	TGME49_chrVIIb:2435254-2440983(+)
53	5668	583.m05752_at	N/A	TGME49_316430-t26_1	target of rapamycin (TOR), putative	TGME49_chrXI:5284389-5309703(+)
53	5433	583.m05468_at	N/A	TGME49_312190-t26_1	hypothetical protein	TGME49_chrXI:2476676-2493030(+)
53	696	25.m00200_at	B9PXT2	TGME49_209430-t26_1	40S ribosomal protein S4, putative	TGME49_chrIb:1210506-1214582(+)
53	855	25.m02955_at	N/A	TGME49_209290-t26_1	ribosomal protein RPS28	TGME49_chrIb:1190397-1192528(-)
53	5342	583.m05344_at	N/A	TGME49_310290-t26_1	regulator of chromosome condensation (RCC1) repeat-containing protein	TGME49_chrXI:1231375-1240503(-)
53	4317	55.m00159_at	N/A	TGME49_261520-t26_1	nucleolar GTP-binding protein 1, putative	TGME49_chrVIIb:1673289-1681108(-)
53	2928	49.m00040_at	B6KFQ7	TGME49_242680-t26_1	ribosomal protein RPL24e	TGME49_chrVI:2182836-2186553(+)
53	1236	33.m01393_x_at	S7UQU8	TGME49_215730-t26_1	Gas41, putative	TGME49_chrX:7131666-7136919(+)
53	6446	641.m00190_at	N/A	TGME49_318620-t26_1	RNA-directed RNA polymerase	TGME49_chrIV:1178907-1190031(+)
53	7336	80.m02222_at	S8GHL4	TGME49_289550-t26_1	WD domain, G-beta repeat-containing protein	TGME49_chrIX:3296696-3303104(-)
53	7249	80.m00075_at	S8GHF3	TGME49_288910-t26_1	DUF866 domain-containing protein	TGME49_chrIX:2801824-2806873(+)
53	1213	33.m01367_at	N/A	TGME49_215460-t26_1	ribosomal protein RPS24	TGME49_chrX:6971088-6973684(-)
53	3950	52.m01650_at	N/A	TGME49_254400-t26_1	LSU ribosomal protein L2P, putative	TGME49_chrIII:1709903-1712796(+)
53	1829	42.m00024_at	B9PM03	TGME49_223910-t26_1	acyltransferase domain-containing protein	TGME49_chrX:3467026-3476100(-)
53	1239	33.m01396_at	N/A	TGME49_215750-t26_1	cytidine and deoxycytidylate deaminase zinc-binding region domain-containing protein	TGME49_chrX:7146960-7150373(+)
53	1284	35.m00005_at	N/A	TGME49_216120-t26_1	hypothetical protein	TGME49_chrXI:6393421-6399160(-)
53	5316	583.m05296_at	N/A	TGME49_309580-t26_1	transporter, major facilitator family protein	TGME49_chrXI:734368-744376(+)
53	1493	38.m01042_at	S8G8U4	TGME49_218300-t26_1	zinc finger (CCCH type) motif-containing protein	TGME49_chrXII:1606384-1616436(-)
53	6154	59.m03616_at	N/A	TGME49_272270-t26_1	radical SAM domain-containing protein	TGME49_chrVIII:4105916-4113500(-)
53	5507	583.m05562_at	B9PIM3	TGME49_313560-t26_1	60S ribosomal protein L7a, putative	TGME49_chrXI:3474522-3476387(-)
53	2519	44.m02794_at	N/A	TGME49_233410-t26_1	Sof1 family domain-containing protein	TGME49_chrVIII:2630321-2637962(-)
53	6914	72.m00903_at	S7UTN1	TGME49_280400-t26_1	hypothetical protein	TGME49_chrVIIa:445024-464170(+)
53	5485	583.m05530_at	B6K901	TGME49_313130-t26_1	hypothetical protein	TGME49_chrXI:3120873-3131595(+)
53	1315	35.m00857_at	B9Q0K7	TGME49_216060-t26_1	hypothetical protein	TGME49_chrXI:6424083-6427822(-)
53	2532	44.m02810_at	B9PG74	TGME49_233720-t26_1	DNA-directed RNA polymerase II RPBABC8	TGME49_chrVIII:2748595-2751148(+)
53	3983	52.m02681_at	S7UN87	TGME49_252630-t26_1	hypothetical protein	TGME49_chrIII:619157-622442(-)
53	2181	42.m05835_at	N/A	TGME49_224820-t26_1	hypothetical protein	TGME49_chrX:2807580-2810358(+)
53	2911	49.m00021_at	B6KF77	TGME49_239690-t26_1	hypothetical protein	TGME49_chrVI:833127-835507(+)
53	702	25.m00206_at	Q5MAV6	TGME49_209570-t26_1	suppressor of mitotic defects protein	TGME49_chrIb:1339994-1343568(-)
53	1844	42.m00046_at	B9PMH7	TGME49_225730-t26_1	membrane protein, putative	TGME49_chrX:2104552-2108103(-)
53	1850	42.m00052_at	S8EXG3	TGME49_225720-t26_1	hypothetical protein	TGME49_chrX:2108243-2111484(+)
53	3429	50.m00091_at	B6KHP5	TGME49_250870-t26_1	DHHC zinc finger domain-containing protein	TGME49_chrXII:5288746-5294229(-)
53	6222	59.m03696_at	N/A	TGME49_273730-t26_1	phospholipase, patatin family protein	TGME49_chrVIII:3301117-3304909(-)
53	2674	46.m01592_at	N/A	TGME49_234230-t26_1	hypothetical protein	TGME49_chrX:4207706-4228971(-)
53	4732	55.m05071_at	S8F505	TGME49_263580-t26_1	bromodomain-containing protein	TGME49_chrVIIb:462494-466636(+)
53	1950	42.m03313_at	N/A	TGME49_223855-t26_1	RNA recognition motif-containing protein	TGME49_chrX:3526136-3533268(-)
53	6701	65.m00030_at	N/A	TGME49_276970-t26_1	hypothetical protein	TGME49_chrXII:6816030-6822154(+)
53	4513	55.m04771_at	N/A	TGME49_258590-t26_1	hypothetical protein	TGME49_chrVIIb:3313900-3320829(+)
53	6304	59.m06123_at	N/A	TGME49_268430-t26_1	hypothetical protein	TGME49_chrVIII:6449992-6453473(+)
53	2383	44.m02613_at	N/A	TGME49_230690-t26_1	LNS2 (Lipin/Ned1/Smp2) protein	TGME49_chrVIII:963875-975228(-)
53	324	20.m03708_at	N/A	TGME49_202290-t26_1	membrane protein, putative	TGME49_chrVIIa:3438649-3441736(-)
53	7735	86.m00387_at	B9Q257	TGME49_295730-t26_1	tetratricopeptide repeat-containing protein	TGME49_chrIa:1556561-1561699(-)
53	594	20.m05958_at	N/A	TGME49_202440-t26_1	hypothetical protein	TGME49_chrVIIa:3326760-3330921(+)
53	2404	44.m02639_at	B9PGY5	TGME49_231100-t26_1	hypothetical protein	TGME49_chrVIII:1237254-1241879(+)
53	4954	57.m01697_at	S8GH62	TGME49_264740-t26_1	hypothetical protein	TGME49_chrIX:2073958-2084125(-)
53	3108	49.m03290_at	N/A	TGME49_242415-t26_1	histone lysine-specific demethylase	TGME49_chrVI:2022518-2040406(+)
53	7621	83.m01253_s_at	N/A	TGME49_294190-t26_1	enoyl-CoA hydratase/isomerase family protein	TGME49_chrIa:685834-696063(+)
53	2738	46.m01671_at	S7URG4	TGME49_235880-t26_1	brain protein 44 family protein	TGME49_chrX:5114604-5116856(+)
53	6657	64.m00338_at	B9PX63	TGME49_275810-t26_1	ribosomal protein RPS10	TGME49_chrIII:214340-216947(+)
53	4112	541.m01169_at	B6KR52	TGME49_305320-t26_1	mRNA capping enzyme	TGME49_chrIX:5352880-5360995(+)
53	3991	52.m02690_at	S8FAF6	TGME49_253830-t26_1	hypothetical protein	TGME49_chrIII:1225462-1227609(+)
53	689	25.m00186_at	N/A	TGME49_207750-t26_1	hypothetical protein	TGME49_chrIb:256241-264887(+)
53	917	27.m00119_at	B9PVR5	TGME49_210690-t26_1	ribosomal protein RPS6	TGME49_chrIV:2156317-2159299(+)
53	2039	42.m03451_at	S8GF62	TGME49_225810-t26_1	BIR protein	TGME49_chrX:2026930-2031665(+)
53	2943	49.m00058_at	S8GPP3	TGME49_244320-t26_1	ribosomal protein RPL24	TGME49_chrVI:3188180-3192030(+)
53	6074	59.m03510_at	S8F1E5	TGME49_270310-t26_1	hypothetical protein	TGME49_chrVIII:5284571-5287681(-)
53	3462	50.m03102_at	N/A	TGME49_246120-t26_1	tetratricopeptide repeat-containing protein	TGME49_chrXII:2673269-2678773(-)
53	1520	38.m01073_at	B9PQQ9	TGME49_219750-t26_1	cytochrome c, putative	TGME49_chrXII:663218-664666(-)
53	1072	31.m00915_at	N/A	TGME49_213600-t26_1	hypothetical protein	TGME49_chrV:1160004-1165593(-)
53	5949	59.m00084_at	N/A	TGME49_269700-t26_1	NLI interacting factor family phosphatase	TGME49_chrVIII:5670696-5678716(+)
53	6095	59.m03537_x_at	N/A	TGME49_270830-t26_1	small nuclear ribonucleoprotein	TGME49_chrVIII:4968128-4971788(-)
53	6094	59.m03537_at	N/A	TGME49_270830-t26_1	small nuclear ribonucleoprotein	TGME49_chrVIII:4968128-4971788(-)
53	460	20.m03882_at	S8F8W2	TGME49_205010-t26_1	U2 small nuclear ribonucleoprotein family protein, putative	TGME49_chrVIIa:1670262-1680884(-)
53	5390	583.m05406_at	B6K8H8	TGME49_311080-t26_1	transporter, cation channel family protein	TGME49_chrXI:1784514-1794733(-)
53	6856	69.m00139_at	B6KVV5	TGME49_279380-t26_1	hypothetical protein	TGME49_chrIX:214139-220312(+)
53	4780	55.m08206_at	B9PKK7	TGME49_260790-t26_1	RAP domain-containing protein	TGME49_chrVIIb:2051396-2057733(+)
53	5263	583.m00685_at	N/A	TGME49_314295-t26_1	ribosomal l25 family protein	TGME49_chrXI:3988412-3993899(+)
53	1120	33.m00003_at	S7W5T1	TGME49_214820-t26_1	G-patch domain-containing protein	TGME49_chrX:6511089-6515661(+)
53	1848	42.m00050_at	B9PMJ9	TGME49_225930-t26_1	triose-phosphate isomerase TPI-I	TGME49_chrX:1925743-1929562(+)
53	6662	64.m00343_at	S8FDX2	TGME49_275980-t26_1	coenzyme q (ubiquinone) biosynthesis protein coq4 protein	TGME49_chrIII:163305-168055(-)
53	4846	55.m10279_at	B6KAR7	TGME49_255930-t26_1	hypothetical protein	TGME49_chrVIIb:4619201-4620726(+)
53	1597	38.m02377_at	B6KRY8	TGME49_218230-t26_1	histone lysine methyltransferase, SET, putative	TGME49_chrXII:1658569-1662050(-)
53	4952	57.m01695_at	S8EZE7	TGME49_264710-t26_1	bucentaur or craniofacial development domain-containing protein	TGME49_chrIX:2095928-2102832(+)
53	5281	583.m00711_at	S8EQE2	TGME49_316900-t26_1	Sas10 C-terminal domain-containing protein	TGME49_chrXI:5600784-5609147(-)
53	3476	50.m03120_at	B9PPX9	TGME49_246560-t26_1	vacuolar ATP synthase subunit g, putative	TGME49_chrXII:2856018-2859977(+)
53	1851	42.m00053_at	N/A	TGME49_225580-t26_1	proteasome (prosome, macropain) 26S subunit, non-ATPase, 9, putative	TGME49_chrX:2144605-2147321(+)
53	1104	31.m01825_x_at	S7UPL2	TGME49_212760-t26_1	hypothetical protein	TGME49_chrV:583945-584965(-)
53	4132	541.m01195_at	B9PZD2	TGME49_305820-t26_1	SGS domain-containing protein	TGME49_chrIX:5603936-5608607(+)
53	2153	42.m03610_at	N/A	TGME49_228180-t26_1	cytochrome C oxidase assembly factor COX15, putative	TGME49_chrX:508145-513744(-)
53	633	20.m07355_at	N/A	TGME49_201110-t26_1	hypothetical protein	TGME49_chrVIIa:4039322-4042225(-)
53	4881	55.m10315_at	B9PLM7	TGME49_262930-t26_1	hypothetical protein	TGME49_chrVIIb:919449-921322(-)
53	1216	33.m01370_at	S8EZA7	TGME49_215490-t26_1	transporter, major facilitator family protein	TGME49_chrX:6980336-6983883(+)
53	6487	641.m01509_s_at	N/A	TGME49_318880-t26_1	hypothetical protein	KE138851:5521-10311(+)
53	7295	80.m02146_at	N/A	TGME49_288390-t26_1	B3GNTL1 protein	TGME49_chrIX:2489438-2493542(-)
53	6577	641.m02567_at	B9PUZ4	TGME49_320720-t26_1	hypothetical protein	TGME49_chrIV:114519-116943(+)
53	1836	42.m00037_at	B9PMB3	TGME49_225080-t26_1	ribosomal protein RPS18	TGME49_chrX:2539786-2542354(+)
53	4699	55.m05028_at	B6KC70	TGME49_263040-t26_1	ribosomal protein RPS16	TGME49_chrVIIb:856510-858837(+)
53	5188	583.m00016_at	B9PJR5	TGME49_310490-t26_1	ribosomal protein RPL27A	TGME49_chrXI:1380586-1384192(-)
53	1856	42.m00058_at	B6KEE2	TGME49_225420-t26_1	histidine triad domain-containing protein	TGME49_chrX:2249390-2251257(+)
53	2300	44.m00044_at	B9PGL1	TGME49_232230-t26_1	ribosomal protein RPL30	TGME49_chrVIII:1964254-1966620(-)
53	3558	50.m03231_at	B6KH63	TGME49_248390-t26_1	ribosomal protein RPL26	TGME49_chrXII:3830093-3832854(-)
53	4159	541.m01234_at	N/A	TGME49_306390-t26_1	hypothetical protein	TGME49_chrIX:6047215-6050546(+)
53	5771	583.m09188_at	B6K8R4	TGME49_312160-t26_1	hypothetical protein	TGME49_chrXI:2467391-2469327(-)
53	3053	49.m03215_at	B9PNA4	TGME49_240490-t26_1	hypothetical protein	TGME49_chrVI:1294716-1295147(-)
53	5659	583.m05737_at	N/A	TGME49_316255-t26_1	hypothetical protein	TGME49_chrXI:5213009-5213269(+)
53	2063	42.m03483_at	N/A	TGME49_226240-t26_1	bud site selection protein, putative	TGME49_chrX:1773203-1775595(-)
53	3012	49.m03158_at	B6KGJ8	TGME49_239590-t26_1	WD domain, G-beta repeat-containing protein	TGME49_chrVI:781879-791742(-)
53	2208	42.m07384_at	B9PN13	TGME49_227910-t26_1	hypothetical protein	TGME49_chrX:739344-742778(+)
53	3848	52.m00028_at	B9PWY7	TGME49_254440-t26_1	ribosomal protein RPL12	TGME49_chrIII:1739976-1743315(-)
53	7217	80.m00009_at	Q7Z160	TGME49_289680-t26_1	Ras-related protein Rab11	TGME49_chrIX:3372902-3378112(-)
53	2243	42.m07422_at	N/A	TGME49_227140-t26_1	hypothetical protein	TGME49_chrX:1071593-1079594(-)
53	7599	83.m01225_at	B9PY51	TGME49_293600-t26_1	ribosomal protein RPL27	TGME49_chrIa:449377-452618(-)
53	7615	83.m01245_at	B9PY77	TGME49_293870-t26_1	thioredoxin, putative	TGME49_chrIa:618670-621149(+)
53	4414	55.m04649_at	B9PLI2	TGME49_256770-t26_1	eukaryotic translation initiation factor 4A, isoform 3, putative	TGME49_chrVIIb:4475166-4479299(+)
53	4283	55.m00021_at	Q95UJ7	TGME49_257680-t26_1	myosin light chain MLC1	TGME49_chrVIIb:3911290-3913592(+)
53	4298	55.m00099_at	B6KBA8	TGME49_258780-t26_1	OTU family cysteine protease	TGME49_chrVIIb:3187689-3189128(-)
53	3651	50.m03362_at	N/A	TGME49_250690-t26_1	zinc finger (CCCH type) motif-containing protein	TGME49_chrXII:5113617-5130472(+)
53	940	27.m00854_at	N/A	TGME49_211350-t26_1	CBS domain-containing protein	TGME49_chrIV:1799107-1813698(+)
53	4274	55.m00012_at	S8GLP8	TGME49_260250-t26_1	cyclin domain protein, cyclin H family protein	TGME49_chrVIIb:2418596-2424085(-)
53	2364	44.m02585_at	B9PHI0	TGME49_230190-t26_1	hypothetical protein	TGME49_chrVIII:673063-676658(+)
53	3088	49.m03263_at	S8F497	TGME49_241850-t26_1	hypothetical protein	TGME49_chrVI:1745353-1761779(-)
53	1809	41.m03142_at	S8FB45	TGME49_221970-t26_1	hypothetical protein	TGME49_chrII:730626-732969(-)
53	4368	55.m00278_at	B9PKM9	TGME49_260500-t26_1	COPI associated protein, putative	TGME49_chrVIIb:2200273-2204324(+)
53	6245	59.m03724_at	N/A	TGME49_274110-t26_1	glycoprotease family protein	TGME49_chrVIII:3020724-3028294(-)
53	4704	55.m05036_at	S8GD21	TGME49_263120-t26_1	hypothetical protein	TGME49_chrVIIb:788906-791575(-)
53	2812	46.m02866_at	N/A	TGME49_234270-t26_1	hypothetical protein	TGME49_chrX:4254283-4268067(+)
53	1377	35.m01589_at	B6KSW5	TGME49_217220-t26_1	zinc finger, C3HC4 type (RING finger) domain-containing protein	TGME49_chrXI:5643223-5660255(-)
53	2302	44.m00048_at	B6KJY2	TGME49_232960-t26_1	oxidoreductase, 2OG-Fe(II) oxygenase family protein	TGME49_chrVIII:2295192-2299255(+)
53	7564	83.m01186_at	N/A	TGME49_292950-t26_1	hypothetical protein	TGME49_chrIa:36664-43081(-)
53	4566	55.m04847_at	N/A	TGME49_259870-t26_1	hypothetical protein	TGME49_chrVIIb:2641988-2649875(+)
55	6489	641.m01513_at	N/A	TGME49_319340-t26_1	hypothetical protein	TGME49_chrIV:1017157-1023603(+)
55	709	25.m00216_at	B9PXH2	TGME49_207840-t26_1	ribosomal protein RPS17	TGME49_chrIb:326465-329137(-)
55	7455	80.m03938_at	N/A	TGME49_288580-t26_1	RNA methylase, putative	TGME49_chrIX:2626089-2628278(+)
55	840	25.m02939_at	N/A	TGME49_209120-t26_1	hypothetical protein	TGME49_chrIb:1053613-1055752(+)
55	2247	42.m07426_at	N/A	TGME49_227920-t26_1	hypothetical protein	TGME49_chrX:737706-739936(-)
55	4897	55.m11049_at	N/A	TGME49_257090-t26_1	NAC domain-containing protein	TGME49_chrVIIb:4224344-4225601(+)
55	2901	49.m00008_at	N/A	TGME49_238010-t26_1	ribosomal protein RPL23A	TGME49_chrVI:8156-12490(+)
55	4926	57.m00027_at	B9Q1X5	TGME49_266620-t26_1	thioredoxin domain-containing protein	TGME49_chrIX:1070589-1073930(-)
55	3837	52.m00013_at	S8GJ01	TGME49_253360-t26_1	hypothetical protein	TGME49_chrIII:871335-877259(-)
55	7537	80.m05042_at	S8EX47	TGME49_290570-t26_1	hypothetical protein	TGME49_chrIX:3732287-3734085(-)
55	2669	46.m00028_at	N/A	TGME49_236580-t26_1	Prp31-15.5k-U4 Snrna Complex family protein	TGME49_chrX:5435594-5438125(-)
55	2921	49.m00033_at	B9PN94	TGME49_240590-t26_1	DNA-directed RNA polymerase II RPB5	TGME49_chrVI:1332211-1335199(-)
55	2372	44.m02600_at	B6KJD6	TGME49_230480-t26_1	hypothetical protein	TGME49_chrVIII:812823-814170(+)
55	5064	57.m01840_s_at	S8G790	TGME49_267140-t26_1	SAG-related sequence SRS38B	TGME49_chrIX:764974-766625(+)
55	6192	59.m03656_at	S8F540	TGME49_273030-t26_1	phosphoglycerate mutase family protein	TGME49_chrVIII:3698631-3701247(-)
55	4375	55.m04602_at	S8GBD9	TGME49_255220-t26_1	AP2 domain transcription factor AP2VIIb-3	TGME49_chrVIIb:4986160-4994083(-)
56	41	113.m00787_at	S8F8D7	TGME49_297530-t26_1	DNA-directed RNA polymerase I RPA2	TGME49_chrII:1860408-1880510(+)
56	2711	46.m01636_at	S8GEA3	TGME49_235170-t26_1	ATPase, AAA family protein	TGME49_chrX:4671804-4685578(+)
56	1326	35.m00873_at	N/A	TGME49_216260-t26_1	eukaryotic initiation factor-2B, gamma subunit, putative	TGME49_chrXI:6270614-6280192(+)
56	7447	80.m02365_at	S8EXF2	TGME49_292320-t26_1	hypothetical protein	TGME49_chrIX:4680138-4682876(-)
56	739	25.m01792_at	S8GUX4	TGME49_207990-t26_1	ribosomal RNA large subunit methyltransferase J protein	TGME49_chrIb:499654-509469(-)
56	4384	55.m04611_at	B6KAM8	TGME49_255340-t26_1	tetratricopeptide repeat-containing protein	TGME49_chrVIIb:4888514-4896463(+)
56	5567	583.m05633_at	N/A	TGME49_314740-t26_1	PSP protein	TGME49_chrXI:4259127-4265901(+)
56	7294	80.m02142_at	N/A	TGME49_288350-t26_1	hypothetical protein	TGME49_chrIX:2463044-2470511(-)
56	6468	641.m01480_at	S7UJM8	TGME49_318440-t26_1	helicase associated domain (ha2) protein	TGME49_chrIV:1321030-1335258(-)
56	2123	42.m03576_at	N/A	TGME49_227610-t26_1	hypothetical protein	TGME49_chrX:875770-892601(+)
56	2903	49.m00010_at	B9PNS0	TGME49_238070-t26_1	glutaredoxin domain-containing protein	TGME49_chrVI:46647-49119(+)
56	1421	37.m00745_at	B6KTZ2	TGME49_217480-t26_1	hypothetical protein	TGME49_chrXII:1865036-1875216(+)
56	2515	44.m02788_at	N/A	TGME49_233340-t26_1	hypothetical protein	TGME49_chrVIII:2599736-2604789(-)
56	156	145.m00350_at	S8GAU2	TGME49_300340-t26_1	CAF1 family ribonuclease	TGME49_chrXII:64554-71627(-)
56	491	20.m03916_at	S8GDR3	TGME49_205540-t26_1	DEAD/DEAH box helicase domain-containing protein	TGME49_chrVIIa:1346122-1353902(+)
56	1014	31.m00087_at	B9PSI8	TGME49_213830-t26_1	Ufm1-conjugating enzyme 1, putative	TGME49_chrV:1356906-1361992(-)
56	2754	46.m01695_at	N/A	TGME49_236260-t26_1	protein phosphatase 2C domain-containing protein	TGME49_chrX:5360246-5367367(+)
56	3229	49.m05655_at	N/A	TGME49_239630-t26_1	cytidine and deoxycytidylate deaminase zinc-binding region domain-containing protein	TGME49_chrVI:813638-818657(+)
56	1679	41.m01268_at	B9Q3R6	TGME49_220870-t26_1	hypothetical protein	TGME49_chrII:30196-34402(-)
56	7359	80.m02253_at	S8G8D4	TGME49_289940-t26_1	uroporphyrinogen decarboxylase	TGME49_chrIX:3532005-3540051(-)
56	420	20.m03828_at	B6KI24	TGME49_203870-t26_1	RAB43, member RAS oncogene family protein	TGME49_chrVIIa:2169657-2174364(-)
56	2373	44.m02601_at	N/A	TGME49_230490-t26_1	phosphatidylinositol-4-phosphate 5-kinase	TGME49_chrVIII:817066-835754(+)
56	1918	42.m03275_at	N/A	TGME49_223390-t26_1	activating signal cointegrator 1 complex subunit 3 family 1 ASCC3L1, putative	TGME49_chrX:3866150-3884230(+)
56	4540	55.m04810_at	B6KBD7	TGME49_259070-t26_1	acetyltransferase, GNAT family protein	TGME49_chrVIIb:2984350-2985961(+)
56	2385	44.m02615_at	N/A	TGME49_230710-t26_1	cell division protein CDC48	TGME49_chrVIII:994671-1001091(+)
56	4855	55.m10289_at	B6KB52	TGME49_258120-t26_1	Pex2 / Pex12 amino terminal region protein	TGME49_chrVIIb:3562398-3564269(-)
56	6695	65.m00019_at	N/A	TGME49_278550-t26_1	elongation factor Tu GTP binding domain-containing protein	TGME49_chrXII:6021994-6034166(-)
56	3669	50.m03397_at	N/A	TGME49_251510-t26_1	Ulp1 protease family, C-terminal catalytic domain-containing protein	TGME49_chrXII:5435446-5446198(-)
56	5515	583.m05572_at	B6K955	TGME49_313680-t26_1	hypothetical protein	TGME49_chrXI:3603003-3609892(+)
56	6658	64.m00339_at	N/A	TGME49_275830-t26_1	hypothetical protein	TGME49_chrIII:200117-208574(+)
56	1998	42.m03379_at	B9PM81	TGME49_224800-t26_1	hypothetical protein	TGME49_chrX:2822982-2825835(-)
56	5554	583.m05621_at	B6K9C3	TGME49_314470-t26_1	hypothetical protein	TGME49_chrXI:4116680-4120928(+)
56	2573	44.m04653_at	B9PG60	TGME49_233850-t26_1	hypothetical protein	TGME49_chrVIII:2852468-2855966(-)
56	5474	583.m05517_at	B9PIG8	TGME49_312990-t26_1	DEAD/DEAH box ATP-dependent RNA helicase	TGME49_chrXI:3020547-3026523(-)
56	5371	583.m05381_at	N/A	TGME49_310710-t26_1	small ribosomal subunit Rsm22 protein	TGME49_chrXI:1529605-1532649(+)
56	4657	55.m04975_at	N/A	TGME49_262120-t26_1	IQ calmodulin-binding motif domain-containing protein	TGME49_chrVIIb:1363306-1370772(+)
56	321	20.m03704_at	N/A	TGME49_202240-t26_1	RAP domain-containing protein	TGME49_chrVIIa:3488048-3497456(-)
56	6301	59.m06120_at	S8F0Y2	TGME49_268920-t26_1	inositol polyphosphate kinase	TGME49_chrVIII:6201974-6204322(+)
56	4392	55.m04621_at	B6KAP4	TGME49_255500-t26_1	hypothetical protein	TGME49_chrVIIb:4783476-4786973(+)
56	1641	39.m00622_at	N/A	TGME49_220250-t26_1	Nucleotide-sensitive chloride conductance regulator (ICln) protein	TGME49_chrV:240721-245534(-)
56	2782	46.m01727_at	N/A	TGME49_237010-t26_1	hypothetical protein	TGME49_chrX:5663971-5672445(-)
56	5758	583.m09170_at	B6K9D4	TGME49_314680-t26_1	hypothetical protein	TGME49_chrXI:4220065-4221735(-)
56	7246	80.m00069_at	N/A	TGME49_289190-t26_1	tetratricopeptide repeat-containing protein	TGME49_chrIX:3051645-3067072(-)
56	3192	49.m03408_at	S8GFE4	TGME49_244420-t26_1	hypothetical protein	TGME49_chrVI:3252277-3254575(-)
56	5935	59.m00067_at	B6KDL7	TGME49_273380-t26_1	ion channel protein	TGME49_chrVIII:3543659-3555708(+)
56	3882	52.m01563_at	N/A	TGME49_253090-t26_1	DEAD/DEAH box helicase domain-containing protein	TGME49_chrIII:726204-739499(+)
56	347	20.m03740_at	N/A	TGME49_202690-t26_1	DNA-directed RNA polymerase II RPB9	TGME49_chrVIIa:3101838-3106149(+)
56	2406	44.m02643_at	B6KJJ3	TGME49_231150-t26_1	hypothetical protein	TGME49_chrVIII:1270935-1273955(+)
56	6516	641.m01545_at	B9PV62	TGME49_319950-t26_1	rRNA-processing protein FCF1, putative	TGME49_chrIV:632909-637891(-)
56	1937	42.m03297_at	N/A	TGME49_223668-t26_1	LYAR-type C2HC zinc finger protein	TGME49_chrX:3665375-3667617(+)
56	352	20.m03744_at	S8F641	TGME49_202760-t26_1	hypothetical protein	TGME49_chrVIIa:3050604-3055593(-)
56	4703	55.m05035_at	N/A	TGME49_263110-t26_1	hypothetical protein	TGME49_chrVIIb:792672-793847(+)
56	4889	55.m10328_at	B6KBB5	TGME49_258850-t26_1	hypothetical protein	TGME49_chrVIIb:3129213-3134875(+)
56	6083	59.m03524_at	N/A	TGME49_270620-t26_1	DEAD/DEAH box helicase domain-containing protein	TGME49_chrVIII:5122425-5128991(-)
56	5229	583.m00634_at	B9PK14	TGME49_311480-t26_1	hypothetical protein	TGME49_chrXI:2106981-2116060(-)
56	7731	86.m00382_at	Q1JTI5	TGME49_295680-t26_1	periodic tryptophan protein PWP2, putative	TGME49_chrIa:1612495-1621606(-)
56	4253	551.m00226_at	S8EU99	TGME49_307820-t26_1	hypothetical protein	TGME49_chrXII:429177-433305(+)
56	389	20.m03792_at	S8F2W4	TGME49_203370-t26_1	hypothetical protein	TGME49_chrVIIa:2539256-2542964(-)
56	4591	55.m04878_at	N/A	TGME49_260360-t26_1	GTP-binding protein	TGME49_chrVIIb:2334378-2342177(-)
56	4147	541.m01218_at	B6KRB0	TGME49_306210-t26_1	RNA polymerase II accessory factor CDC73	TGME49_chrIX:5828317-5832661(+)
56	6684	65.m00006_at	B6KRG4	TGME49_276890-t26_1	hypothetical protein	TGME49_chrXII:6871609-6882469(-)
56	5439	583.m05475_at	B9PK74	TGME49_312280-t26_1	pre-mRNA-splicing factor ATP-dependent RNA helicase, putative	TGME49_chrXI:2560227-2574153(+)
56	3420	50.m00081_at	B6KHN2	TGME49_250730-t26_1	60S ribosomal protein L7-B, putative	TGME49_chrXII:5148273-5157194(+)
56	698	25.m00202_at	N/A	TGME49_209860-t26_1	SRP40, C-terminal domain-containing protein	TGME49_chrIb:1493305-1498765(+)
56	1001	28.m00546_at	N/A	TGME49_211870-t26_1	LSU ribosomal protein L18P, putative	TGME49_chrX:4155867-4158276(+)
56	2897	49.m00004_at	Q9TVQ1	TGME49_244440-t26_1	nucleoside transporter protein	TGME49_chrVI:3259481-3263668(-)
56	7710	86.m00358_at	S8GKW1	TGME49_295320-t26_1	embryo sac development arrest EDA7, putative	TGME49_chrIa:1842412-1849216(-)
59	413	20.m03819_at	N/A	TGME49_203750-t26_1	hypothetical protein	TGME49_chrVIIa:2262208-2278520(+)
59	726	25.m01769_at	B9PXF8	TGME49_207680-t26_1	suppressor of kinetochore protein 1, putative	TGME49_chrIb:207748-211271(-)
59	7675	83.m02148_at	N/A	TGME49_294620-t26_1	eukaryotic initiation factor-3, subunit 8, putative	TGME49_chrIa:1003472-1011943(-)
59	7450	80.m02368_at	N/A	TGME49_292360-t26_1	hypothetical protein	TGME49_chrIX:4706270-4715489(-)
59	7614	83.m01244_at	N/A	TGME49_293860-t26_1	hypothetical protein	TGME49_chrIa:613785-618451(-)
59	2902	49.m00009_at	B9PNS2	TGME49_238050-t26_1	nuclease and tudor domain-containing protein	TGME49_chrVI:30697-41792(+)
59	723	25.m01749_at	N/A	TGME49_207640-t26_1	isoleucyl-tRNA synthetase family protein	TGME49_chrIb:170769-187133(-)
59	5412	583.m05438_at	N/A	TGME49_311500-t26_1	ThiF family protein	TGME49_chrXI:2129893-2137708(-)
59	5937	59.m00071_at	B9PIA9	TGME49_272010-t26_1	Gar1 protein RNA binding region protein	TGME49_chrVIII:4218019-4222158(+)
59	5907	59.m00021_at	S7WKU2	TGME49_268810-t26_1	ck2 beta subunit	TGME49_chrVIII:6278516-6281629(-)
59	3638	50.m03346_at	B9PRB0	TGME49_249920-t26_1	diphthine synthase, putative	TGME49_chrXII:4942606-4945106(+)
59	3377	50.m00011_at	Q6UCJ9	TGME49_251930-t26_1	enoyl-acyl carrier reductase ENR	TGME49_chrXII:5671229-5675675(+)
59	2283	44.m00023_at	B6KJD3	TGME49_230450-t26_1	bifunctional GMP synthase/glutamine amidotransferase protein	TGME49_chrVIII:796299-801775(+)
59	3694	50.m03428_at	N/A	TGME49_251950-t26_1	ribosomal protein l7/l12 c-terminal domain-containing protein	TGME49_chrXII:5680121-5684390(+)
61	1602	39.m00330_at	S8F5K6	TGME49_220100-t26_1	phosphoribosylpyrophosphate synthetase	TGME49_chrV:127711-131570(+)
69	7762	8.m00179_at	S8F0R5	TGME49_200270-t26_1	PAN/Apple domain-containing protein	TGME49_chrVIII:6766719-6768513(+)
69	7248	80.m00074_at	N/A	TGME49_288990-t26_1	hypothetical protein	TGME49_chrIX:2895110-2900173(-)
69	6984	76.m00001_at	N/A	TGME49_283780-t26_1	glucose-6-phosphate isomerase GPI	TGME49_chrV:2973954-2984956(-)
69	4302	55.m00106_at	B9PKZ1	TGME49_258930-t26_1	peptidylprolyl isomerase	TGME49_chrVIIb:3086173-3086523(-)
69	1036	31.m00875_at	S8GH61	TGME49_213300-t26_1	hypothetical protein	TGME49_chrV:901168-918480(+)
69	1305	35.m00847_at	N/A	TGME49_215930-t26_1	mediator complex subunit MED21	TGME49_chrXI:6521103-6523631(-)
69	5385	583.m05402_at	B6KAG9	TGME49_311030-t26_1	hypothetical protein	TGME49_chrXI:1729216-1745658(-)
69	1322	35.m00869_at	N/A	TGME49_216210-t26_1	hypothetical protein	TGME49_chrXI:6319606-6344741(+)
69	6423	641.m00003_at	Q9U4A7	TGME49_320040-t26_1	CHORD protein	TGME49_chrIV:560706-564640(-)
69	6996	76.m00014_at	N/A	TGME49_286010-t26_1	hypothetical protein	TGME49_chrV:2055618-2063820(+)
69	6091	59.m03534_at	B9PHZ0	TGME49_270780-t26_1	DNA-directed RNA polymerase II RPB6	TGME49_chrVIII:4996808-4998285(+)
69	7082	76.m01629_at	S8F8I2	TGME49_285950-t26_1	hypothetical protein	TGME49_chrV:2116090-2122923(+)
69	1119	33.m00002_at	Q8MUM2	TGME49_214320-t26_1	facilitative glucose transporter GT1	TGME49_chrX:6248201-6253986(+)
69	6080	59.m03521_at	B9PHW7	TGME49_270560-t26_1	peptidyl-prolyl cis-trans isomerase family 1	TGME49_chrVIII:5190591-5191776(+)
69	6118	59.m03566_at	B9PI53	TGME49_271280-t26_1	60S ribosome subunit biogenesis protein NIP7, putative	TGME49_chrVIII:4608283-4610796(+)
69	3719	50.m05632_at	B6KH44	TGME49_248200-t26_1	ribosomal RNA (adenine(1779)-N(6)/adenine(1780)-N(6))- dimethyltransferase, putative	TGME49_chrXII:3738710-3744083(+)
69	4092	541.m01148_at	N/A	TGME49_305020-t26_1	hypothetical protein	TGME49_chrIX:5163923-5178300(+)
69	5790	583.m09209_at	B6K9Y6	TGME49_308950-t26_1	histidine acid phosphatase superfamily protein	TGME49_chrXI:381289-386628(+)
75	529	20.m03971_at	N/A	TGME49_206630-t26_1	hypothetical protein	TGME49_chrVIIa:768994-775054(-)
75	7115	76.m01669_at	N/A	TGME49_286620-t26_1	S1 RNA binding domain-containing protein	TGME49_chrV:1754511-1762820(-)
75	986	28.m00300_at	N/A	TGME49_212220-t26_1	hypothetical protein	TGME49_chrX:3970054-3976390(+)
75	4217	542.m00001_at	B6KVJ3	TGME49_306930-t26_1	proteasome subunit beta type 7 precursor, putative	TGME49_chrXI:177237-181365(-)
75	7322	80.m02201_at	N/A	TGME49_289210-t26_1	prefoldin subunit protein	TGME49_chrIX:3081354-3084178(-)
75	2334	44.m02545_at	N/A	TGME49_229460-t26_1	SWI2/SNF2-containing protein	TGME49_chrVIII:274750-283718(+)
75	1988	42.m03364_at	B6KE61	TGME49_224600-t26_1	GTP binding protein	TGME49_chrX:2942899-2952650(-)
75	2467	44.m02728_at	B9PGI1	TGME49_232520-t26_1	brix domain-containing protein	TGME49_chrVIII:2135264-2137331(-)
75	7240	80.m00057_at	S8F3H0	TGME49_290660-t26_1	RNA recognition motif-containing protein	TGME49_chrIX:3820079-3827619(-)
75	7219	80.m00011_at	B6KKZ7	TGME49_291680-t26_1	Sec23/Sec24 trunk domain-containing protein	TGME49_chrIX:4323886-4339923(-)
75	7628	83.m01262_at	B9PYA4	TGME49_294350-t26_1	DEAD/DEAH box helicase domain-containing protein	TGME49_chrIa:816367-840385(-)
75	1040	31.m00879_at	N/A	TGME49_213445-t26_1	hypothetical protein	TGME49_chrV:1036833-1050298(+)
75	4538	55.m04807_at	B6KBD0	TGME49_259000-t26_1	hypothetical protein	TGME49_chrVIIb:3035953-3036988(+)
75	2507	44.m02780_at	B9PGB4	TGME49_233260-t26_1	GTP-binding protein, putative	TGME49_chrVIII:2543674-2552329(-)
76	4661	55.m04981_at	S8GM51	TGME49_262170-t26_1	hypothetical protein	TGME49_chrVIIb:1324218-1326486(-)
76	1465	38.m00001_at	S8EUQ3	TGME49_218310-t26_1	microneme protein MIC14	TGME49_chrXII:1595137-1606313(+)
76	7448	80.m02366_at	S8F3T4	TGME49_292330-t26_1	hypothetical protein	TGME49_chrIX:4686025-4692103(+)
76	2963	49.m03094_at	B6KGB5	TGME49_238230-t26_1	Ser/Thr phosphatase family protein	TGME49_chrVI:139874-148073(+)
78	4938	57.m01682_at	S8GH99	TGME49_264440-t26_1	signal recognition particle receptor beta subunit protein	TGME49_chrIX:2237929-2243055(-)
78	629	20.m07349_at	S8F637	TGME49_202860-t26_1	hypothetical protein	TGME49_chrVIIa:2977558-2979383(+)
78	1816	42.m00008_at	N/A	TGME49_225050-t26_1	adenosylhomocysteinase, putative	TGME49_chrX:2553786-2557737(-)
78	4691	55.m05019_at	B9PLM9	TGME49_262910-t26_1	NADH-cytochrome b5 reductase 1, putative	TGME49_chrVIIb:934468-938363(-)
81	1310	35.m00851_at	N/A	TGME49_215990-t26_1	helicase, putative	TGME49_chrXI:6478171-6494251(+)
81	1650	41.m00003_at	N/A	TGME49_221330-t26_1	DNA gyrase/topoisomerase IV, A subunit domain-containing protein	TGME49_chrII:254439-269317(-)
81	5298	583.m05275_at	S8EVE6	TGME49_309160-t26_1	IgA-specific metalloendopeptidase	TGME49_chrXI:527539-530082(-)
81	7555	83.m00012_at	N/A	TGME49_295030-t26_1	hypothetical protein	TGME49_chrIa:1332674-1338734(+)
83	3	108.m00006_at	S8G453	TGME49_296640-t26_1	SAG-related sequence SRS48E	TGME49_chrX:7337202-7337795(+)
83	3734	50.m05650_at	N/A	TGME49_248770-t26_1	hypothetical protein	TGME49_chrXII:4163462-4169473(-)
83	6502	641.m01529_at	N/A	TGME49_319658-t26_1	CBF/Mak21 family protein	TGME49_chrIV:802292-806126(+)
83	2774	46.m01720_at	S8ET97	TGME49_236930-t26_1	hypothetical protein	TGME49_chrX:5574997-5596896(-)
83	5266	583.m00689_at	B6K9E3	TGME49_314770-t26_1	tRNA (guanine-N1)-methyltransferase	TGME49_chrXI:4272451-4278614(+)
83	2257	42.m07440_at	S8EXA8	TGME49_225090-t26_1	hypothetical protein	TGME49_chrX:2528419-2539670(-)
83	5542	583.m05605_at	N/A	TGME49_314270-t26_1	peptidyl-tRNA hydrolase domain-containing protein	TGME49_chrXI:3978711-3983564(+)
83	6957	74.m00464_at	N/A	TGME49_282200-t26_1	ATPase, AAA family protein	TGME49_chrVIIa:4441908-4450248(+)
83	457	20.m03879_at	N/A	TGME49_204870-t26_1	hypothetical protein	TGME49_chrVIIa:1693944-1695872(-)
83	3109	49.m03291_at	B6KFP5	TGME49_242460-t26_1	mitochondrial carrier superfamily protein	TGME49_chrVI:2061190-2068658(-)
83	2756	46.m01697_at	N/A	TGME49_236400-t26_1	hypothetical protein	TGME49_chrX:5384221-5386960(-)
83	5351	583.m05355_at	B6KAA9	TGME49_310410-t26_1	WD domain, G-beta repeat-containing protein	TGME49_chrXI:1320517-1327609(-)
83	2196	42.m05853_at	S8EU84	TGME49_224780-t26_1	SAG-related sequence SRS40B	TGME49_chrX:2829526-2831100(-)
83	4411	55.m04645_at	S8F6R9	TGME49_256090-t26_1	glycerophosphodiester phosphodiesterase family protein	TGME49_chrVIIb:4520793-4521896(+)
83	4329	55.m00179_at	B6KC20	TGME49_262520-t26_1	cyclophilin, putative	TGME49_chrVIIb:1198962-1202524(-)
83	5575	583.m05645_at	N/A	TGME49_314875-t26_1	RIC1 protein	TGME49_chrXI:4361909-4376681(-)
83	3143	49.m03339_at	B6KFV2	TGME49_243340-t26_1	atypical MEK-related kinase (incomplete catalytic triad)	TGME49_chrVI:2558894-2566769(-)
83	162	145.m00586_at	N/A	TGME49_300010-t26_1	hypothetical protein	TGME49_chrXII:280634-286904(-)
83	7345	80.m02237_at	S8F3B1	TGME49_289730-t26_1	Pep3/Vps18/deep orange family protein	TGME49_chrIX:3399439-3413784(-)
83	1090	31.m00938_at	S8FBW9	TGME49_212800-t26_1	hypothetical protein	TGME49_chrV:608145-611699(-)
83	2979	49.m03113_at	N/A	TGME49_238880-t26_1	hypothetical protein	TGME49_chrVI:281595-297567(+)
83	5423	583.m05450_at	B9PK30	TGME49_311750-t26_1	mago binding protein	TGME49_chrXI:2247209-2253247(+)
83	7341	80.m02230_at	S8GHM5	TGME49_289640-t26_1	hypothetical protein	TGME49_chrIX:3362337-3364739(-)
83	3140	49.m03336_at	B6KFU8	TGME49_243290-t26_1	hypothetical protein	TGME49_chrVI:2511300-2516930(-)
83	3091	49.m03268_at	N/A	TGME49_241890-t26_1	hypothetical protein	TGME49_chrVI:1803632-1809968(+)
83	4339	55.m00216_at	N/A	TGME49_264090-t26_1	hypothetical protein	TGME49_chrVIIb:186467-201846(+)
83	6549	641.m01594_at	N/A	TGME49_320700-t26_1	AP2 domain transcription factor AP2IV-1	TGME49_chrIV:130940-133193(-)
83	484	20.m03908_at	N/A	TGME49_205410-t26_1	RNA pseudouridine synthase superfamily protein	TGME49_chrVIIa:1418022-1420925(+)
83	4632	55.m04934_at	B6KBU5	TGME49_261460-t26_1	transcriptional elongation factor FACT80	TGME49_chrVIIb:1728608-1737167(-)
83	5370	583.m05380_at	Q1KTE7	TGME49_310700-t26_1	serine/threonine phosophatase PP1	TGME49_chrXI:1523304-1526437(-)
83	608	20.m05975_at	N/A	TGME49_203760-t26_1	hypothetical protein	TGME49_chrVIIa:2250314-2261869(-)
83	888	26.m00248_at	N/A	TGME49_210440-t26_1	polynucleotide adenylyltransferase	TGME49_chrIX:4782414-4790221(+)
83	3590	50.m03280_at	B6KHC8	TGME49_249170-t26_1	Ras family protein	TGME49_chrXII:4349888-4361494(+)
83	6945	74.m00451_at	S8F9U2	TGME49_281990-t26_1	Nicotinamidase	TGME49_chrVIIa:4309739-4313029(+)
83	7056	76.m01598_at	S7UNV6	TGME49_285410-t26_1	calmodulin-binding carboxy-terminal kinesin-like family protein, putative	TGME49_chrV:2443423-2451722(-)
83	5030	57.m01788_at	N/A	TGME49_266366-t26_1	BT1 family protein	TGME49_chrIX:1197015-1202013(+)
83	2982	49.m03117_at	S8F7X1	TGME49_238940-t26_1	GDP mannose 4,6-dehydratase, putative	TGME49_chrVI:322456-329404(+)
83	4546	55.m04816_at	N/A	TGME49_259160-t26_1	hypothetical protein	TGME49_chrVIIb:2926027-2932212(+)
83	6186	59.m03650_at	S8F527	TGME49_272720-t26_1	methyltransferase domain-containing protein	TGME49_chrVIII:3768595-3773709(+)
83	2775	46.m01720_x_at	S8ET97	TGME49_236930-t26_1	hypothetical protein	TGME49_chrX:5574997-5596896(-)
83	6332	59.m07738_at	S8F1I6	TGME49_271040-t26_1	hypothetical protein	TGME49_chrVIII:4761042-4761653(+)
83	437	20.m03853_at	S8F8Y6	TGME49_204280-t26_1	cell-cycle-associated protein kinase DYRK, putative	TGME49_chrVIIa:1922292-1930164(+)
83	7433	80.m02345_at	N/A	TGME49_292000-t26_1	hypothetical protein	TGME49_chrIX:4465563-4469489(-)
83	4427	55.m04663_at	B6KAW0	TGME49_256970-t26_1	vacuolar ATP synthase subunit A, putative	TGME49_chrVIIb:4315359-4325482(-)
83	4539	55.m04808_at	S7UYG8	TGME49_259010-t26_1	vacuolar ATP synthase subunit d, putative	TGME49_chrVIIb:3027474-3034136(-)
83	934	27.m00845_at	S7UKJ2	TGME49_211240-t26_1	peptidyl-tRNA hydrolase, putative	TGME49_chrIV:1897633-1901719(+)
83	1966	42.m03336_at	S8F0D4	TGME49_224150-t26_1	hypothetical protein	TGME49_chrX:3302124-3306609(+)
83	1141	33.m01283_at	S8EZF8	TGME49_214420-t26_1	hypothetical protein	TGME49_chrX:6284907-6285521(+)
83	2235	42.m07413_at	S8GET1	TGME49_224340-t26_1	hypothetical protein	TGME49_chrX:3074414-3076888(-)
83	6925	74.m00432_at	S8F3K8	TGME49_281510-t26_1	ribonuclease H1 large subunit, putative	TGME49_chrVIIa:4158075-4164448(+)
83	4872	55.m10307_at	N/A	TGME49_262000-t26_1	AP2 domain transcription factor AP2VIIb-2	TGME49_chrVIIb:1429826-1434482(-)
83	7407	80.m02317_at	B9PTC2	TGME49_291300-t26_1	RER1 protein, putative	TGME49_chrIX:4227593-4233620(-)
83	5988	59.m03392_at	S8F0V4	TGME49_268600-t26_1	DNA polymerase epsilon subunit B protein	TGME49_chrVIII:6400850-6405022(+)
83	6280	59.m06091_at	B6KDN0	TGME49_273520-t26_1	PCI domain-containing protein	TGME49_chrVIII:3419960-3427716(+)
83	4562	55.m04842_at	B6KBH9	TGME49_259690-t26_1	orotidine-5-phosphate decarboxylase/orotate phosphoribosyltransferase	TGME49_chrVIIb:2709205-2712120(-)
83	6189	59.m03653_at	N/A	TGME49_272770-t26_1	hypothetical protein	TGME49_chrVIII:3735405-3746797(+)
83	1049	31.m00891_at	S8GRP9	TGME49_213740-t26_1	hypothetical protein	TGME49_chrV:1270569-1282322(+)
83	5427	583.m05454_at	B6K8N7	TGME49_311790-t26_1	hypothetical protein	TGME49_chrXI:2290155-2292695(+)
83	2049	42.m03461_at	S8G5V9	TGME49_225910-t26_1	hypothetical protein	TGME49_chrX:1940383-1945451(+)
83	2094	42.m03530_at	N/A	TGME49_226790-t26_1	ABC transporter, ATP-binding domain-containing protein	TGME49_chrX:1357784-1363562(+)
83	7172	76.m03402_at	N/A	TGME49_285260-t26_1	hypothetical protein	TGME49_chrV:2478645-2482161(+)
83	2867	46.m03684_at	N/A	TGME49_235740-t26_1	hypothetical protein	TGME49_chrX:5081682-5088168(+)
83	5813	583.m11398_at	B6K989	TGME49_314030-t26_1	hypothetical protein	TGME49_chrXI:3889559-3893930(-)
83	7582	83.m01206_at	Q1JT32	TGME49_293340-t26_1	ran binding family protein 1, putative	TGME49_chrIa:268467-272095(-)
83	1130	33.m01266_at	S8EZH1	TGME49_214180-t26_1	ENTH domain-containing protein	TGME49_chrX:6085150-6094666(+)
83	1507	38.m01058_at	S8FZJ5	TGME49_218950-t26_1	hypothetical protein	TGME49_chrXII:1191340-1199124(-)
83	794	25.m01862_at	N/A	TGME49_209300-t26_1	WD domain, G-beta repeat-containing protein	TGME49_chrIb:1193613-1206691(+)
83	2125	42.m03580_at	N/A	TGME49_227660-t26_1	DNA methyltransferase 2, putative	TGME49_chrX:857731-861156(+)
83	4939	57.m01684_at	N/A	TGME49_264450-t26_1	DNA topoisomerase III beta-1, putative	TGME49_chrIX:2218295-2237196(+)
83	4337	55.m00211_at	N/A	TGME49_264060-t26_1	PCI domain-containing protein	TGME49_chrVIIb:212719-215535(-)
83	3904	52.m01593_at	N/A	TGME49_253510-t26_1	transporter/permease protein	TGME49_chrIII:1000515-1008159(+)
83	1242	33.m02186_at	S8ET38	TGME49_214110-t26_1	protein yipf5, putative	TGME49_chrX:6035132-6041103(+)
83	7381	80.m02283_at	N/A	TGME49_290678-t26_1	hypothetical protein	TGME49_chrIX:3835086-3846817(-)
83	4900	55.m11052_at	N/A	TGME49_256810-t26_1	DnaJ domain-containing protein	TGME49_chrVIIb:4442145-4448488(+)
83	1606	39.m00334_at	S7UFY6	TGME49_220600-t26_1	hypothetical protein	TGME49_chrV:478559-484708(+)
83	3631	50.m03333_at	S8ES76	TGME49_249800-t26_1	hypothetical protein	TGME49_chrXII:4804540-4807550(-)
83	3937	52.m01636_at	N/A	TGME49_254140-t26_1	DNA-directed RNA polymerase II RPABC4	TGME49_chrIII:1470341-1472245(+)
83	3571	50.m03248_at	S8ENU7	TGME49_248610-t26_1	hypothetical protein	TGME49_chrXII:4028889-4034257(+)
83	3868	52.m01547_at	S8FDT9	TGME49_252420-t26_1	histone arginine methyltransferase PRMT3	TGME49_chrIII:557871-565165(+)
83	2504	44.m02775_at	B6KK06	TGME49_233200-t26_1	ubiquitin related modifier protein	TGME49_chrVIII:2494730-2495649(-)
83	4535	55.m04805_at	B9PKY6	TGME49_258980-t26_1	hypothetical protein	TGME49_chrVIIb:3053087-3056154(+)
83	2536	44.m02816_at	N/A	TGME49_233820-t26_1	DNA polymerase epsilon subunit B protein	TGME49_chrVIII:2824516-2830912(+)
83	4308	55.m00131_at	N/A	TGME49_260170-t26_1	elongation factor EF-G, putative	TGME49_chrVIIb:2481083-2488617(-)
83	6927	74.m00434_at	N/A	TGME49_281545-t26_1	eukaryotic initiation factor 3, gamma subunit protein	TGME49_chrVIIa:4175018-4184820(+)
83	4607	55.m04898_at	B6KBQ0	TGME49_260610-t26_1	methyltransferase	TGME49_chrVIIb:2123450-2128184(+)
83	6465	641.m01475_at	N/A	TGME49_318370-t26_1	hypothetical protein	TGME49_chrIV:1385531-1387922(-)
83	2753	46.m01694_at	S8EWB5	TGME49_236250-t26_1	regulator of chromosome condensation (RCC1) repeat-containing protein	TGME49_chrX:5351657-5359716(+)
83	3515	50.m03171_at	B6KGY9	TGME49_247450-t26_1	hypothetical protein	TGME49_chrXII:3342843-3354228(+)
83	4814	55.m10242_x_at	N/A	TGME49_261475-t26_1	hypothetical protein	TGME49_chrVIIb:1720099-1721392(+)
83	6903	72.m00677_at	N/A	TGME49_280660-t26_1	HECT-domain (ubiquitin-transferase) domain-containing protein	TGME49_chrVIIa:193314-256069(-)
83	16	113.m00761_at	N/A	TGME49_297140-t26_1	U6 snRNA-associated sm family protein Lsm2, putative	TGME49_chrII:1564498-1567823(+)
83	5922	59.m00040_at	S8F4S9	TGME49_271350-t26_1	bifunctional protein FolC subfamily protein	TGME49_chrVIII:4553293-4560693(-)
83	2184	42.m05838_at	N/A	TGME49_224090-t26_1	enoyl-CoA hydratase/isomerase family protein	TGME49_chrX:3326428-3333931(+)
83	788	25.m01854_at	B6KPA6	TGME49_209190-t26_1	ABC transporter transmembrane region domain-containing protein	TGME49_chrIb:1103119-1109845(-)
83	2668	46.m00027_at	S8EZK1	TGME49_236650-t26_1	DEAD (Asp-Glu-Ala-Asp) box polypeptide 17	TGME49_chrX:5470423-5476985(-)
83	6948	74.m00454_at	N/A	TGME49_282040-t26_1	hypothetical protein	TGME49_chrVIIa:4342345-4353485(+)
83	7629	83.m01263_at	B6KQU2	TGME49_294360-t26_1	ubiquitin specific protease 39 isoform 2, putative	TGME49_chrIa:839422-850058(+)
83	4039	52.m03466_at	N/A	TGME49_254230-t26_1	hypothetical protein	TGME49_chrIII:1547023-1556304(+)
83	5701	583.m09095_at	B6KA28	TGME49_309390-t26_1	hypothetical protein	TGME49_chrXI:661157-664117(+)
83	204	162.m00318_at	N/A	TGME49_301270-t26_1	Tyrosine kinase-like (TKL) protein	TGME49_chrIV:2353513-2372727(+)
83	1971	42.m03341_at	N/A	TGME49_224210-t26_1	hypothetical protein	TGME49_chrX:3225503-3238161(-)
83	1137	33.m01277_at	N/A	TGME49_214300-t26_1	hypothetical protein	TGME49_chrX:6220704-6243767(+)
83	3288	49.m05731_at	N/A	TGME49_244520-t26_1	glycosyl transferase, group 4 family protein	TGME49_chrVI:3335696-3343559(+)
83	215	162.m00331_at	N/A	TGME49_301480-t26_1	hypothetical protein	TGME49_chrIV:2519328-2523485(+)
83	1488	38.m01034_x_at	B6KRY2	TGME49_218070-t26_1	hypothetical protein	TGME49_chrXII:1727838-1738121(-)
83	5220	583.m00622_at	B9PJQ2	TGME49_310360-t26_1	hypothetical protein	TGME49_chrXI:1291672-1295251(+)
83	3038	49.m03198_at	N/A	TGME49_240300-t26_1	zinc finger domain, LSD1 subclass domain-containing protein	TGME49_chrVI:1154872-1161322(+)
83	6510	641.m01538_at	N/A	TGME49_319870-t26_1	ubiquitin-conjugating enzyme subfamily protein	TGME49_chrIV:712357-718253(-)
83	1746	41.m01353_at	N/A	TGME49_222290-t26_1	LSM domain-containing protein	TGME49_chrII:1011197-1014003(+)
83	4185	541.m02052_at	B6KRE6	TGME49_306570-t26_1	hypothetical protein	TGME49_chrIX:6187678-6194548(-)
83	7353	80.m02245_at	B9PTM0	TGME49_289830-t26_1	eukaryotic initiation factor-3, delta subunit, putative	TGME49_chrIX:3473267-3479180(+)
83	1689	41.m01279_x_at	S8GJC2	TGME49_221200-t26_1	CW-type Zinc Finger protein	TGME49_chrII:119592-132133(-)
83	2604	44.m04691_at	N/A	TGME49_229340-t26_1	hypothetical protein	TGME49_chrVIII:170446-181487(-)
83	4146	541.m01217_at	B6KRA8	TGME49_306190-t26_1	hypothetical protein	TGME49_chrIX:5817591-5824489(+)
83	2590	44.m04673_at	N/A	TGME49_231440-t26_1	LsmAD domain-containing protein	TGME49_chrVIII:1423092-1431884(-)
83	5065	57.m01841_at	N/A	TGME49_267150-t26_1	SAG-related sequence SRS38C	TGME49_chrIX:760690-762902(+)
83	4653	55.m04969_at	N/A	TGME49_262030-t26_1	ALG6, ALG8 glycosyltransferase family protein	TGME49_chrVIIb:1415186-1423706(-)
83	373	20.m03768_at	N/A	TGME49_203120-t26_1	hypothetical protein	TGME49_chrVIIa:2802214-2805059(+)
83	7714	86.m00366_at	B9Q285	TGME49_295370-t26_1	hypothetical protein	TGME49_chrIa:1801893-1807640(+)
83	7061	76.m01606_at	S8F5J8	TGME49_285520-t26_1	RNA cap guanine-N2 methyltransferase	TGME49_chrV:2348388-2358022(+)
83	443	20.m03859_at	N/A	TGME49_204350-t26_1	hypothetical protein	TGME49_chrVIIa:1858897-1866539(-)
83	7601	83.m01228_at	N/A	TGME49_293630-t26_1	hypothetical protein	TGME49_chrIa:464340-477233(-)
83	4059	540.m00206_at	B9Q3D0	TGME49_304770-t26_1	ubiquitin-conjugating enzyme subfamily protein	TGME49_chrVIIa:702611-707091(-)
83	7048	76.m01588_at	N/A	TGME49_285170-t26_1	ribosomal RNA large subunit methyltransferase I, putative	TGME49_chrV:2559657-2565678(-)
83	5644	583.m05720_at	N/A	TGME49_315958-t26_1	radical SAM domain-containing protein	TGME49_chrXI:5101683-5106997(-)
83	140	145.m00327_at	B6KV50	TGME49_300000-t26_1	ribosomal protein RPL18	TGME49_chrXII:288607-294146(+)
83	993	28.m00308_at	N/A	TGME49_212310-t26_1	vacuolar ATP synthetase	TGME49_chrX:3924780-3928961(-)
83	3700	50.m05609_at	N/A	TGME49_246475-t26_1	hypothetical protein	TGME49_chrXII:2789881-2796635(-)
83	1050	31.m00893_at	N/A	TGME49_213790-t26_1	hypothetical protein	TGME49_chrV:1323741-1339804(+)
83	3581	50.m03267_at	N/A	TGME49_248890-t26_1	actin-like protein ALP3b	TGME49_chrXII:4242339-4247656(+)
83	3250	49.m05682_x_at	B6KFH3	TGME49_240850-t26_1	WD domain, G-beta repeat-containing protein	TGME49_chrVI:1474308-1480773(+)
83	3927	52.m01624_at	S8FDJ8	TGME49_253960-t26_1	oxidoreductase, short chain dehydrogenase/reductase family protein	TGME49_chrIII:1369381-1374452(-)
83	6470	641.m01482_at	S8F9H9	TGME49_318460-t26_1	P-type ATPase of unknown pump specificity (type V) protein	TGME49_chrIV:1310529-1319292(-)
83	4049	540.m00195_at	N/A	TGME49_304640-t26_1	hypothetical protein	TGME49_chrVIIa:578803-587491(-)
83	847	25.m02945_at	N/A	TGME49_209680-t26_1	hypothetical protein	TGME49_chrIb:1394231-1400463(+)
83	4735	55.m05075_at	S8F1Z3	TGME49_263650-t26_1	pre-mRNA-processing protein 8, putative	TGME49_chrVIIb:411993-419629(+)
83	3928	52.m01625_at	S8GT65	TGME49_253970-t26_1	hypothetical protein	TGME49_chrIII:1373239-1377653(+)
83	2926	49.m00038_at	B9PPI5	TGME49_241180-t26_1	hypothetical protein	TGME49_chrVI:1679569-1685122(-)
83	4968	57.m01712_at	N/A	TGME49_264950-t26_1	hypothetical protein	TGME49_chrIX:1887688-1893288(+)
83	5533	583.m05593_at	N/A	TGME49_313970-t26_1	Phytanoyl-CoA dioxygenase (PhyH) superfamily protein	TGME49_chrXI:3842915-3852244(+)
83	1249	33.m02202_at	S8ESV1	TGME49_215070-t26_1	ferodoxin FD	TGME49_chrX:6728750-6732473(-)
83	3684	50.m03413_at	B6KHU2	TGME49_251760-t26_1	subunit of proteaseome activator complex, putative	TGME49_chrXII:5565200-5570206(-)
83	6640	645.m00686_at	S8GUI8	TGME49_321630-t26_1	RNA recognition motif-containing protein	TGME49_chrIb:1677448-1686759(-)
83	20	113.m00766_at	N/A	TGME49_297210-t26_1	hypothetical protein	TGME49_chrII:1604036-1618748(+)
83	1996	42.m03372_at	N/A	TGME49_224720-t26_1	SPOC domain-containing protein	TGME49_chrX:2854590-2860221(-)
83	2133	42.m03589_at	S8G6C8	TGME49_227860-t26_1	hypothetical protein	TGME49_chrX:765222-770602(+)
83	708	25.m00215_at	N/A	TGME49_207940-t26_1	ribosomal protein S9, putative	TGME49_chrIb:448536-455061(-)
83	5285	583.m05254_at	N/A	TGME49_308590-t26_1	Mov34/MPN/PAD-1 family protein	TGME49_chrXI:269066-274678(-)
83	1438	37.m00767_at	N/A	TGME49_217700-t26_1	AP2 domain transcription factor AP2XII-2	TGME49_chrXII:2026158-2031651(+)
83	3379	50.m00014_at	B6KH21	TGME49_247770-t26_1	hypothetical protein	TGME49_chrXII:3579497-3581679(+)
83	1353	35.m00906_at	N/A	TGME49_216730-t26_1	MCM2/3/5 family protein	TGME49_chrXI:5932325-5947217(-)
83	6159	59.m03621_at	B9PIC9	TGME49_272350-t26_1	mRNA export protein	TGME49_chrVIII:4056737-4063922(-)
83	1917	42.m03274_at	N/A	TGME49_223262-t26_1	WD domain, G-beta repeat-containing protein	TGME49_chrX:3901303-3908090(-)
83	6599	641.m03165_at	N/A	TGME49_318320-t26_1	ATP-dependent Clp endopeptidase, proteolytic subunit ClpP domain-containing protein	TGME49_chrIV:1418593-1422726(+)
83	5424	583.m05451_at	S8ERQ5	TGME49_311760-t26_1	hypothetical protein	TGME49_chrXI:2257857-2263821(-)
83	6187	59.m03651_at	N/A	TGME49_272740-t26_1	DNA-directed RNA polymerase III RPC2	TGME49_chrVIII:3752478-3758505(+)
83	7333	80.m02219_at	N/A	TGME49_289520-t26_1	hypothetical protein	TGME49_chrIX:3268537-3285448(-)
83	61	113.m00812_at	N/A	TGME49_298030-t26_1	Ubiquinol-cytochrome c chaperone, putative	TGME49_chrII:2212242-2218660(+)
83	6356	59.m07764_s_at	S8F430	TGME49_268270-t26_1	hypothetical protein	TGME49_chrVIII:6588935-6589579(+)
83	4391	55.m04620_at	B6KAP3	TGME49_255490-t26_1	hypothetical protein	TGME49_chrVIIb:4788534-4789451(-)
83	884	26.m00244_at	N/A	TGME49_210390-t26_1	WD domain, G-beta repeat-containing protein	TGME49_chrIX:4821528-4825942(+)
83	6962	74.m00759_at	S8GEU6	TGME49_281450-t26_1	cell-cycle-associated protein kinase, putative	TGME49_chrVIIa:4128356-4135723(+)
83	7258	80.m00084_at	N/A	TGME49_289360-t26_1	hypothetical protein	TGME49_chrIX:3230972-3236368(-)
83	2451	44.m02703_at	N/A	TGME49_232100-t26_1	RAP domain-containing protein	TGME49_chrVIII:1854406-1859181(-)
83	3762	50.m05688_at	S8EW15	TGME49_251480-t26_1	DEAD/DEAH box helicase domain-containing protein	TGME49_chrXII:5415960-5424179(-)
83	2985	49.m03121_at	B6KGF0	TGME49_238980-t26_1	hypothetical protein	TGME49_chrVI:369524-374194(+)
83	6600	641.m03167_at	S7VSU2	TGME49_319510-t26_1	hypothetical protein	TGME49_chrIV:951019-955002(-)
83	7222	80.m00014_at	B9PTY1	TGME49_288630-t26_1	nucleosome assembly protein (NAP), putative	TGME49_chrIX:2643881-2651796(+)
83	7788	SRS_LIKE1_s_at	S8G453	TGME49_296640-t26_1	SAG-related sequence SRS48E	TGME49_chrX:7337202-7337795(+)
83	2732	46.m01665_at	S8ETH0	TGME49_235670-t26_1	hypothetical protein	TGME49_chrX:5032698-5038558(+)
83	733	25.m01782_at	B6KP13	TGME49_207830-t26_1	MORN repeat-containing protein	TGME49_chrIb:321400-326830(+)
83	2746	46.m01684_at	N/A	TGME49_236030-t26_1	hypothetical protein	TGME49_chrX:5246848-5248656(+)
83	3173	49.m03384_at	S8FA55	TGME49_244030-t26_1	inner membrane complex protein IMC3	TGME49_chrVI:2968117-2971154(+)
83	1930	42.m03288_at	N/A	TGME49_223540-t26_1	importin-beta N-terminal domain-containing protein	TGME49_chrX:3744772-3758630(-)
83	7655	83.m01296_at	N/A	TGME49_294902-t26_1	hypothetical protein	TGME49_chrIa:1262079-1266368(-)
83	5504	583.m05560_at	N/A	TGME49_313495-t26_1	hypothetical protein	TGME49_chrXI:3440424-3451195(-)
83	2960	49.m03091_s_at	B6KGB1	TGME49_238190-t26_1	DNA-directed RNA polymerase II RPB3	TGME49_chrVI:111802-119048(+)
83	4914	57.m00013_at	S8F229	TGME49_267730-t26_1	hypothetical protein	TGME49_chrIX:395460-402385(-)
83	5673	583.m05755_x_at	B6K9U0	TGME49_316480-t26_1	XRN 5'-3' exonuclease N-terminus protein	TGME49_chrXI:5336760-5344291(-)
83	7024	76.m01561_at	N/A	TGME49_283890-t26_1	histone lysine demethylase JMJD6b	TGME49_chrV:2875057-2880352(-)
83	342	20.m03729_at	N/A	TGME49_202572-t26_1	ribophorin i protein	TGME49_chrVIIa:3207247-3216124(-)
83	3765	50.m05691_at	N/A	TGME49_251610-t26_1	hypothetical protein	TGME49_chrXII:5486447-5495958(+)
83	3260	49.m05694_at	N/A	TGME49_242010-t26_1	glucose inhibited division protein A subfamily protein	TGME49_chrVI:1822062-1829516(-)
83	5171	57.m03994_at	N/A	TGME49_265110-t26_1	ribosome biogenesis protein, putative	TGME49_chrIX:1760448-1769180(+)
83	929	27.m00835_at	N/A	TGME49_210980-t26_1	alternative splicing type 3 and, putative	TGME49_chrIV:1989113-1998094(-)
83	3346	49.m07231_at	B9PPF2	TGME49_242290-t26_1	proteasome subunit alpha1, putative	TGME49_chrVI:1941221-1947816(+)
83	1571	38.m01900_at	S8FZG5	TGME49_219300-t26_1	ran binding protein	TGME49_chrXII:986719-989187(+)
83	2991	49.m03127_at	B6KGF8	TGME49_239080-t26_1	carrier superfamily protein	TGME49_chrVI:450149-453351(+)
83	4685	55.m05011_at	N/A	TGME49_262760-t26_1	poly(ADP-ribose) glycohydrolase	TGME49_chrVIIb:1035441-1041951(+)
83	367	20.m03761_at	N/A	TGME49_203020-t26_1	ribosome biogenesis GTPase Der protein	TGME49_chrVIIa:2856371-2864524(+)
83	3623	50.m03325_at	B6KHH9	TGME49_249690-t26_1	hypothetical protein	TGME49_chrXII:4735873-4741684(+)
83	7300	80.m02158_at	B6KKC9	TGME49_288620-t26_1	Erv1 / Alr family protein	TGME49_chrIX:2639986-2644174(-)
83	3858	52.m01535_at	N/A	TGME49_252270-t26_1	L1P family of ribosomal protein	TGME49_chrIII:450847-458766(+)
83	5776	583.m09194_at	B6K8J7	TGME49_311290-t26_1	protein tyrosine phosphatase family protein, ptpla protein	TGME49_chrXI:1947793-1951676(-)
83	938	27.m00852_at	N/A	TGME49_211330-t26_1	methionine aminopeptidase	TGME49_chrIV:1824915-1830061(+)
83	1196	33.m01344_at	N/A	TGME49_215160-t26_1	hypothetical protein	TGME49_chrX:6783971-6793075(+)
83	5572	583.m05642_at	B6K9E9	TGME49_314830-t26_1	pre-mRNA splicing factor subunit, putative	TGME49_chrXI:4318564-4321742(+)
83	6523	641.m01557_at	S7VSS5	TGME49_320140-t26_1	ubiquinol-cytochrome c reductase hinge protein, putative	TGME49_chrIV:477048-478540(-)
83	3755	50.m05680_at	Q95Z02	TGME49_250770-t26_1	eukaryotic initiation factor-4A, putative	TGME49_chrXII:5194019-5198807(-)
83	5562	583.m05628_x_at	N/A	TGME49_314660-t26_1	TPRX1 protein	KE139844:803-7605(+)
83	36	113.m00781_at	N/A	TGME49_297460-t26_1	hypothetical protein	TGME49_chrII:1793491-1799643(-)
83	4929	57.m00030_at	S8F273	TGME49_267100-t26_1	protein phosphatase 2C domain-containing protein	TGME49_chrIX:773508-782535(-)
83	7140	76.m02650_at	N/A	TGME49_285272-t26_1	hypothetical protein	TGME49_chrV:2464911-2469549(-)
83	4759	55.m05113_at	S8F293	TGME49_264190-t26_1	hypothetical protein	TGME49_chrVIIb:91358-97692(+)
83	7088	76.m01637_at	S8GGS4	TGME49_286080-t26_1	elongation factor 2 family protein	TGME49_chrV:2007591-2020895(+)
83	363	20.m03756_at	N/A	TGME49_202950-t26_1	hypothetical protein	TGME49_chrVIIa:2919336-2935970(+)
83	4297	55.m00097_at	S7UYS4	TGME49_258740-t26_1	eukaryotic initiation factor-2A, putative	TGME49_chrVIIb:3210998-3217506(-)
83	4473	55.m04718_at	B6KB25	TGME49_257750-t26_1	homocysteine s-methyltransferase domain-containing protein	TGME49_chrVIIb:3853482-3857877(+)
83	5947	59.m00082_at	N/A	TGME49_270000-t26_1	NAD dependent epimerase/dehydratase family protein	TGME49_chrVIII:5461920-5470376(+)
83	6452	641.m01460_at	S7UKE9	TGME49_318160-t26_1	MSP (Major sperm protein) domain-containing protein	TGME49_chrIV:1517906-1522441(+)
83	4557	55.m04833_at	N/A	TGME49_259560-t26_1	endonuclease/exonuclease/phosphatase family protein	TGME49_chrVIIb:2768739-2774962(+)
83	5260	583.m00681_at	B6K922	TGME49_313350-t26_1	hypothetical protein	TGME49_chrXI:3297681-3305967(+)
83	5646	583.m05722_at	B6K9Q3	TGME49_316090-t26_1	RNAse P Rpr2/Rpp21 subunit domain-containing protein	TGME49_chrXI:5121989-5127542(-)
83	7051	76.m01591_at	N/A	TGME49_285200-t26_1	cleavage and polyadenylation specifity factor protein	TGME49_chrV:2539359-2543184(-)
83	213	162.m00329_at	N/A	TGME49_301450-t26_1	FG-GAP repeat-containing protein	TGME49_chrIV:2490058-2504537(+)
83	7619	83.m01251_at	B9PY86	TGME49_294060-t26_1	hypothetical protein	TGME49_chrIa:666276-674305(+)
83	4278	55.m00016_at	B6KB69	TGME49_258390-t26_1	DnaJ protein, putative	TGME49_chrVIIb:3439367-3442643(-)
83	1611	39.m00346_at	N/A	TGME49_220208-t26_1	hypothetical protein	TGME49_chrV:204424-216777(-)
83	393	20.m03796_at	N/A	TGME49_203420-t26_1	4'-phosphopantetheinyl transferase domain-containing protein	TGME49_chrVIIa:2507663-2515172(-)
83	1089	31.m00936_at	N/A	TGME49_212940-t26_1	hypothetical protein	TGME49_chrV:708516-719676(-)
83	4189	541.m02057_at	N/A	TGME49_305310-t26_1	ERCC4 domain-containing protein	TGME49_chrIX:5340564-5351945(-)
83	3086	49.m03261_at	B6KFK2	TGME49_241830-t26_1	peptidyl-prolyl cis-trans isomerase	TGME49_chrVI:1731402-1735597(-)
83	2104	42.m03543_at	S8G656	TGME49_226980-t26_1	hypothetical protein	TGME49_chrX:1172097-1177408(-)
83	4402	55.m04632_s_at	N/A	TGME49_255860-t26_1	hypothetical protein	TGME49_chrVIIb:4676363-4680277(-)
83	7347	80.m02238_x_at	N/A	TGME49_289740-t26_1	hypothetical protein	TGME49_chrIX:3413952-3422750(-)
83	4328	55.m00178_at	S8F4M5	TGME49_262450-t26_1	hypothetical protein	TGME49_chrVIIb:1232466-1239706(-)
83	7474	80.m03966_at	N/A	TGME49_290990-t26_1	HEAT repeat-containing protein	TGME49_chrIX:4012594-4022949(-)
83	4419	55.m04655_at	N/A	TGME49_256865-t26_1	WD repeat domain 35 family protein	TGME49_chrVIIb:4392524-4398863(-)
83	4559	55.m04837_at	B6KBH5	TGME49_259650-t26_1	hypothetical protein	TGME49_chrVIIb:2731606-2734099(+)
83	4565	55.m04846_at	N/A	TGME49_259850-t26_1	hypothetical protein	TGME49_chrVIIb:2662578-2668728(+)
83	1893	42.m00102_at	B9PN20	TGME49_228000-t26_1	splicing factor 3A subunit 2, putative	TGME49_chrX:678142-681485(+)
83	4231	542.m00407_at	N/A	TGME49_306950-t26_1	RAP domain-containing protein	TGME49_chrXI:165162-174206(-)
83	3709	50.m05619_at	N/A	TGME49_247290-t26_1	hypothetical protein	TGME49_chrXII:3222702-3233300(+)
83	1195	33.m01343_at	S8G4B4	TGME49_215150-t26_1	AP2 domain transcription factor AP2X-9	TGME49_chrX:6774879-6783891(-)
83	3358	49.m07243_at	N/A	TGME49_242435-t26_1	hypothetical protein	TGME49_chrVI:2042029-2059877(-)
83	6989	76.m00006_at	S8F8C7	TGME49_286710-t26_1	zinc finger, c2h2 type domain-containing protein	TGME49_chrV:1712529-1717007(-)
83	2003	42.m03386_at	N/A	TGME49_224870-t26_1	hypothetical protein	TGME49_chrX:2727980-2764455(+)
83	2895	49.m00002_at	B6KFK5	TGME49_241860-t26_1	N-acetylglucosaminyl-phosphatidylinositol biosynthetic protein PigA, family GT4 protein	TGME49_chrVI:1765620-1775677(-)
83	870	25.m03625_at	B6KP85	TGME49_208980-t26_1	hypothetical protein	TGME49_chrIb:931465-934582(+)
83	1206	33.m01359_at	B9PZS1	TGME49_215350-t26_1	hypothetical protein	TGME49_chrX:6920524-6922912(-)
83	3738	50.m05654_at	S8ENY2	TGME49_248980-t26_1	NudC family protein	TGME49_chrXII:4284472-4288768(+)
83	2700	46.m01624_at	N/A	TGME49_234900-t26_1	PHD-finger domain-containing protein	TGME49_chrX:4530477-4550004(+)
83	2135	42.m03590_x_at	B9PN09	TGME49_227870-t26_1	Tim10/DDP family zinc finger superfamily protein	TGME49_chrX:762981-764443(-)
83	6147	59.m03607_at	N/A	TGME49_272040-t26_1	WD domain, G-beta repeat-containing protein	TGME49_chrVIII:4190240-4201707(+)
83	2739	46.m01672_at	N/A	TGME49_235905-t26_1	ribonuclease z, putative	TGME49_chrX:5122460-5136160(+)
83	6101	59.m03545_at	S8F4P7	TGME49_270930-t26_1	hypothetical protein	TGME49_chrVIII:4852539-4873054(-)
83	4151	541.m01223_at	N/A	TGME49_306260-t26_1	hypothetical protein	TGME49_chrIX:5899465-5905004(+)
83	4666	55.m04988_at	N/A	TGME49_262420-t26_1	AP2 domain transcription factor APVIIb-1/ADA2-B	TGME49_chrVIIb:1262306-1273227(-)
83	1525	38.m01078_at	B9PQJ5	TGME49_218920-t26_1	proteasome subunit beta type, putative	TGME49_chrXII:1211403-1217325(+)
83	5357	583.m05366_at	N/A	TGME49_310520-t26_1	3'5'-cyclic nucleotide phosphodiesterase domain-containing protein	TGME49_chrXI:1392922-1410504(-)
83	2475	44.m02737_at	B6KJV8	TGME49_232620-t26_1	hypothetical protein	TGME49_chrVIII:2194733-2198034(+)
83	4601	55.m04889_at	N/A	TGME49_260490-t26_1	hypothetical protein	TGME49_chrVIIb:2206884-2212351(+)
83	7256	80.m00082_at	S8GHJ9	TGME49_289340-t26_1	hypothetical protein	TGME49_chrIX:3209239-3213335(-)
83	316	20.m03698_at	N/A	TGME49_202160-t26_1	ABC1 family protein	TGME49_chrVIIa:3567185-3577344(+)
83	5165	57.m03989_at	S8F233	TGME49_267700-t26_1	hypothetical protein	TGME49_chrIX:443706-446913(-)
83	4254	551.m00227_at	B9Q3G9	TGME49_307830-t26_1	hypothetical protein	TGME49_chrXII:433331-437233(-)
83	4505	55.m04762_at	B6KB79	TGME49_258490-t26_1	hypothetical protein	TGME49_chrVIIb:3387496-3392444(+)
83	946	27.m00861_at	N/A	TGME49_211440-t26_1	hypothetical protein	TGME49_chrIV:1710062-1722408(+)
83	1365	35.m00928_at	B6KSU9	TGME49_216960-t26_1	elongation factor Tu GTP binding domain-containing protein	TGME49_chrXI:5767228-5775609(-)
83	3473	50.m03114_at	N/A	TGME49_246500-t26_1	surp module domain-containing protein	TGME49_chrXII:2803784-2810183(-)
83	4193	541.m02061_at	N/A	TGME49_305950-t26_1	tetratricopeptide repeat-containing protein	TGME49_chrIX:5689010-5701710(-)
83	7330	80.m02216_at	S8F388	TGME49_289380-t26_1	hypothetical protein	TGME49_chrIX:3243198-3252193(+)
83	574	20.m05919_at	S8F8V4	TGME49_205110-t26_1	hypothetical protein	TGME49_chrVIIa:1631774-1632412(-)
83	784	25.m01850_at	Q3HLX0	TGME49_209150-t26_1	non-proton pumping type-II NADH dehydrogenase I	TGME49_chrIb:1075531-1080179(+)
83	1785	41.m02365_at	S8FBA0	TGME49_222930-t26_1	hypothetical protein	TGME49_chrII:1314199-1317488(-)
83	7561	83.m00020_at	S8GVG0	TGME49_293570-t26_1	translocation protein sec62, putative	TGME49_chrIa:422066-430232(-)
83	5273	583.m00698_at	N/A	TGME49_315720-t26_1	Smg-4/UPF3 family protein	TGME49_chrXI:4926214-4932857(+)
83	1129	33.m01263_at	S8EW31	TGME49_214140-t26_1	hypothetical protein	TGME49_chrX:6056165-6071142(+)
83	2421	44.m02663_at	N/A	TGME49_231480-t26_1	GCN1, putative	TGME49_chrVIII:1456487-1473271(-)
83	4438	55.m04675_at	S8F0N8	TGME49_257100-t26_1	hypothetical protein	TGME49_chrVIIb:4220783-4222477(+)
83	4748	55.m05095_at	B9Q0X2	TGME49_263990-t26_1	hypothetical protein	TGME49_chrVIIb:253942-255662(-)
83	3080	49.m03252_at	B6KFJ4	TGME49_241160-t26_1	hemolysin-III related subfamily protein	TGME49_chrVI:1659818-1662236(+)
83	3092	49.m03270_at	N/A	TGME49_242020-t26_1	mannosyl-oligosaccharide glucosidase	TGME49_chrVI:1829767-1836471(+)
83	2318	44.m02527_at	B9PHV0	TGME49_229210-t26_1	small nuclear ribonucleoprotein polypeptide A', putative	TGME49_chrVIII:93843-98785(-)
83	3060	49.m03227_at	N/A	TGME49_240660-t26_1	hypothetical protein	TGME49_chrVI:1375881-1380908(-)
83	5283	583.m00713_at	S8EUJ4	TGME49_312220-t26_1	mitochondrial inner membrane translocase subunit TIM17, putative	TGME49_chrXI:2505751-2507126(+)
83	5255	583.m00674_at	N/A	TGME49_313140-t26_1	isocitrate dehydrogenase	TGME49_chrXI:3131997-3139108(-)
83	3018	49.m03164_at	N/A	TGME49_239680-t26_1	hypothetical protein	TGME49_chrVI:827675-832386(-)
83	7311	80.m02177_at	S8F344	TGME49_288890-t26_1	hypothetical protein	TGME49_chrIX:2791562-2799718(-)
83	53	113.m00800_at	S8GUD1	TGME49_297840-t26_1	DNA primase, large subunit	TGME49_chrII:2062272-2075861(-)
83	6350	59.m07756_at	S8EY57	TGME49_269350-t26_1	hypothetical protein	TGME49_chrVIII:5872663-5881763(+)
83	7393	80.m02298_at	S8G8J0	TGME49_290950-t26_1	clathrin heavy chain, putative	TGME49_chrIX:3961391-3975596(-)
83	2100	42.m03536_at	S8G645	TGME49_226890-t26_1	hypothetical protein	TGME49_chrX:1258272-1266075(+)
83	4376	55.m04603_at	N/A	TGME49_255240-t26_1	hypothetical protein	TGME49_chrVIIb:4969147-4983552(-)
83	1468	38.m00004_at	S8G8Q9	TGME49_218850-t26_1	ribosomal protein RPS9	TGME49_chrXII:1250816-1252599(-)
83	7168	76.m03398_x_at	S8F8I8	TGME49_285880-t26_1	hypothetical protein	TGME49_chrV:2155804-2157974(+)
83	2060	42.m03479_at	N/A	TGME49_226090-t26_1	DEAD/DEAH box helicase domain-containing protein	TGME49_chrX:1801337-1810745(-)
83	5095	57.m01876_x_at	N/A	TGME49_267750-t26_1	hypothetical protein	TGME49_chrIX:383225-393670(+)
83	6299	59.m06118_at	S8EY60	TGME49_269410-t26_1	hypothetical protein	TGME49_chrVIII:5831106-5833957(+)
83	2677	46.m01597_at	N/A	TGME49_234310-t26_1	hypothetical protein	TGME49_chrX:4299034-4304856(+)
83	3286	49.m05729_at	N/A	TGME49_244270-t26_1	ATP-binding cassette G family transporter ABCG87	TGME49_chrVI:3145389-3154688(-)
83	3520	50.m03182_at	N/A	TGME49_247580-t26_1	glutaredoxin domain-containing protein	TGME49_chrXII:3424085-3426495(-)
83	5508	583.m05563_at	N/A	TGME49_313570-t26_1	regulator of chromosome condensation (RCC1) repeat-containing protein	TGME49_chrXI:3476589-3485469(+)
83	65	113.m01284_at	N/A	TGME49_298050-t26_1	hypothetical protein	TGME49_chrII:2225357-2229956(+)
83	2577	44.m04659_at	S8GJZ9	TGME49_233120-t26_1	AP2 domain transcription factor AP2VIII-2	TGME49_chrVIII:2430556-2438067(-)
83	4424	55.m04660_at	N/A	TGME49_256920-t26_1	phosphatidylinositol-4-phosphate 5-Kinase	TGME49_chrVIIb:4335799-4351186(+)
83	1625	39.m00363_at	S8FBU5	TGME49_220440-t26_1	cyclin-dependent kinase regulatory subunit protein	TGME49_chrV:376370-383638(-)
83	2408	44.m02645_at	N/A	TGME49_231170-t26_1	RecF/RecN/SMC N terminal domain-containing protein	TGME49_chrVIII:1280504-1295671(-)
83	5757	583.m09169_at	B9PIY4	TGME49_314790-t26_1	small nuclear ribonucleoprotein G, putative	TGME49_chrXI:4301568-4304304(-)
83	782	25.m01848_at	N/A	TGME49_209130-t26_1	regulator of chromosome condensation (RCC1) repeat-containing protein	TGME49_chrIb:1057112-1068856(-)
83	5286	583.m05258_at	N/A	TGME49_308880-t26_1	ImpB/MucB/SamB family protein	TGME49_chrXI:322205-332524(-)
83	6459	641.m01468_at	N/A	TGME49_318260-t26_1	transcription initiation factor TFIID subunit TAF5	TGME49_chrIV:1449822-1459249(-)
83	1695	41.m01289_at	N/A	TGME49_221340-t26_1	hypothetical protein	TGME49_chrII:269486-276127(+)
83	278	20.m03649_at	S8F6K2	TGME49_201200-t26_1	zinc finger (CCCH type) motif-containing protein	TGME49_chrVIIa:3977201-3980778(+)
83	5085	57.m01867_at	Q1KTE8	TGME49_267550-t26_1	leucine-rich repeat protein LRR1	TGME49_chrIX:577690-585560(+)
83	6766	65.m01167_at	N/A	TGME49_278370-t26_1	Toxoplasma gondii family A protein	TGME49_chrXII:6133387-6135884(-)
83	3503	50.m03153_at	N/A	TGME49_247050-t26_1	hypothetical protein	TGME49_chrXII:3128764-3144394(+)
83	5953	59.m00090_at	B6KDL6	TGME49_273370-t26_1	coatomer gamma 2-subunit protein, putative	TGME49_chrVIII:3558268-3562375(-)
83	2312	44.m02519_at	N/A	TGME49_229020-t26_1	cell-cycle-associated protein kinase CDK, putative	TGME49_chrVIII:27563-35866(-)
83	6728	65.m01123_at	B9PS10	TGME49_277700-t26_1	ribosomal protein S14 precursor, putative	TGME49_chrXII:6567339-6568698(-)
83	5339	583.m05341_at	N/A	TGME49_310250-t26_1	hypothetical protein	TGME49_chrXI:1187767-1194321(-)
83	2652	46.m00006_at	N/A	TGME49_237140-t26_1	ethylene inducible protein, putative	TGME49_chrX:5736262-5741108(+)
83	2440	44.m02691_at	N/A	TGME49_231980-t26_1	hypothetical protein	TGME49_chrVIII:1699728-1708495(-)
83	4596	55.m04883_at	N/A	TGME49_260420-t26_1	HEC/Ndc80p family protein	TGME49_chrVIIb:2286223-2296644(-)
83	7033	76.m01572_at	B9PSZ9	TGME49_284540-t26_1	ATP synthase F1, delta subunit protein	TGME49_chrV:2730136-2732476(-)
83	493	20.m03918_at	N/A	TGME49_205558-t26_1	NAC domain-containing protein	TGME49_chrVIIa:1334013-1336945(+)
83	544	20.m05876_at	N/A	TGME49_202170-t26_1	hypothetical protein	TGME49_chrVIIa:3559210-3567094(-)
83	6615	645.m00313_at	S8GK42	TGME49_321440-t26_1	SWI2/SNF2 ISWI-like SANT	TGME49_chrIb:1805188-1817057(+)
83	4547	55.m04817_at	N/A	TGME49_259172-t26_1	hypothetical protein	TGME49_chrVIIb:2911103-2917866(-)
83	4853	55.m10286_at	N/A	TGME49_256840-t26_1	hypothetical protein	TGME49_chrVIIb:4404389-4411300(-)
83	3310	49.m07195_at	B6KFH0	TGME49_240820-t26_1	hypothetical protein	TGME49_chrVI:1461286-1461747(-)
83	3505	50.m03159_at	N/A	TGME49_247280-t26_1	hypothetical protein	TGME49_chrXII:3211049-3222539(-)
83	2428	44.m02674_at	B6KJM8	TGME49_231800-t26_1	helicase, putative	TGME49_chrVIII:1544974-1554952(+)
83	2768	46.m01713_at	S8ETA6	TGME49_236840-t26_1	zinc finger (C-x8-C-x5-C-x3-H)-2, putative	TGME49_chrX:5527371-5533630(+)
83	5872	583.m11460_at	S7USM5	TGME49_312680-t26_1	60S ribosomal protein L27, putative	TGME49_chrXI:2900639-2902857(+)
83	5376	583.m05393_at	B6KAF4	TGME49_310860-t26_1	U5 snRNP-specific protein	TGME49_chrXI:1629527-1637544(-)
83	7326	80.m02206_at	S8G878	TGME49_289300-t26_1	methionyl-tRNA synthetase	TGME49_chrIX:3157930-3163996(+)
83	5649	583.m05726_at	N/A	TGME49_316120-t26_1	hypothetical protein	TGME49_chrXI:5140164-5143142(+)
83	981	28.m00294_at	S8F060	TGME49_212140-t26_1	hypothetical protein	TGME49_chrX:4023907-4035947(+)
83	4149	541.m01221_at	N/A	TGME49_306230-t26_1	hypothetical protein	TGME49_chrIX:5847234-5864963(+)
83	4229	542.m00334_at	B6KVJ0	TGME49_306900-t26_1	NOL1/NOP2/sun family protein	TGME49_chrXI:203452-206070(+)
83	1048	31.m00890_at	N/A	TGME49_213710-t26_1	WD domain, G-beta repeat-containing protein	TGME49_chrV:1245258-1252726(+)
83	5785	583.m09205_at	B9PIM0	TGME49_313530-t26_1	transmembrane protein 167, putative	TGME49_chrXI:3460751-3462275(-)
83	1344	35.m00896_at	N/A	TGME49_216630-t26_1	trigger factor protein, putative	TGME49_chrXI:5992889-6003436(-)
83	5463	583.m05505_at	N/A	TGME49_312660-t26_1	hypothetical protein	TGME49_chrXI:2888905-2893681(+)
83	6182	59.m03646_at	S8GJE2	TGME49_272670-t26_1	peptidase family M3 protein	TGME49_chrVIII:3798379-3809166(-)
83	1617	39.m00354_at	S8FBT7	TGME49_220330-t26_1	hypothetical protein	TGME49_chrV:295153-299369(-)
83	1664	41.m00025_at	N/A	TGME49_222880-t26_1	hypothetical protein	TGME49_chrII:1276387-1284478(+)
83	5221	583.m00623_at	B6KAB8	TGME49_310500-t26_1	hypothetical protein	TGME49_chrXI:1384365-1388688(+)
83	5786	583.m09205_x_at	B9PIM0	TGME49_313530-t26_1	transmembrane protein 167, putative	TGME49_chrXI:3460751-3462275(-)
83	108	129.m00260_at	B9Q377	TGME49_299200-t26_1	Bet3 transport protein, putative	TGME49_chrIII:2121475-2125772(-)
83	3133	49.m03328_at	B6KFT5	TGME49_243160-t26_1	Toxoplasma gondii family A protein	TGME49_chrVI:2423305-2425751(+)
83	2693	46.m01617_at	S8EWL5	TGME49_234560-t26_1	hypothetical protein	TGME49_chrX:4454416-4464922(-)
83	1015	31.m00089_at	N/A	TGME49_213420-t26_1	RAP domain-containing protein	TGME49_chrV:1012263-1022063(-)
83	688	25.m00185_at	N/A	TGME49_207690-t26_1	programmed cell death 5 protein	TGME49_chrIb:214141-217729(+)
83	2546	44.m04610_at	B6KJ88	TGME49_229770-t26_1	hypothetical protein	TGME49_chrVIII:430530-434564(+)
83	4417	55.m04652_at	B6KAU3	TGME49_256800-t26_1	hypothetical protein	TGME49_chrVIIb:4452255-4459362(+)
83	4290	55.m00068_at	B6KB01	TGME49_257510-t26_1	CDP-alcohol phosphatidyltransferase superfamily protein	TGME49_chrVIIb:4002415-4008641(-)
83	5211	583.m00611_at	B9PJK0	TGME49_309800-t26_1	RNA recognition motif-containing protein	TGME49_chrXI:821872-827032(-)
83	4792	55.m08218_at	B6KB45	TGME49_258050-t26_1	actin like protein ALP2a	TGME49_chrVIIb:3621196-3623751(+)
83	2353	44.m02570_at	N/A	TGME49_230000-t26_1	hypothetical protein	TGME49_chrVIII:506589-530520(-)
83	4876	55.m10310_at	N/A	TGME49_262700-t26_1	tetratricopeptide repeat-containing protein	TGME49_chrVIIb:1069421-1078767(-)
83	5679	583.m05761_at	N/A	TGME49_316570-t26_1	hypothetical protein	TGME49_chrXI:5398555-5406468(-)
83	5736	583.m09143_at	N/A	TGME49_315530-t26_1	hypothetical protein	TGME49_chrXI:4776415-4795488(+)
83	1208	33.m01361_at	N/A	TGME49_215370-t26_1	hypothetical protein	TGME49_chrX:6928936-6934056(+)
83	6896	72.m00406_at	B9Q1Z6	TGME49_280750-t26_1	rudimentary enhancer, putative	TGME49_chrVIIa:122537-125778(+)
83	6567	641.m02556_at	N/A	TGME49_319740-t26_1	transporter, major facilitator family protein	TGME49_chrIV:751414-756695(+)
83	7343	80.m02235_at	S8GHN0	TGME49_289700-t26_1	hypothetical protein	TGME49_chrIX:3382983-3386248(+)
83	3954	52.m01657_at	S8FDE5	TGME49_254480-t26_1	WD domain, G-beta repeat-containing protein	TGME49_chrIII:1764737-1769247(-)
83	4890	55.m10333_at	N/A	TGME49_258450-t26_1	hypothetical protein	TGME49_chrVIIb:3413789-3423357(+)
83	249	20.m00340_at	N/A	TGME49_203490-t26_1	GNL3L/Grn1 GTPase	TGME49_chrVIIa:2472905-2480269(+)
83	4957	57.m01700_at	S7UFT0	TGME49_264770-t26_1	hypothetical protein	TGME49_chrIX:2036120-2040256(+)
83	667	23.m00153_at	S8EVL1	TGME49_207180-t26_1	indole-3-glycerol phosphate synthase domain-containing protein	TGME49_chrX:7428849-7437578(+)
83	3999	52.m02704_at	S8GIK8	TGME49_254500-t26_1	hypothetical protein	TGME49_chrIII:1790816-1795244(+)
83	6589	641.m03155_at	N/A	TGME49_318380-t26_1	hypothetical protein	TGME49_chrIV:1380420-1381496(+)
83	1360	35.m00918_at	N/A	TGME49_216840-t26_1	hypothetical protein	TGME49_chrXI:5853605-5858696(+)
83	7727	86.m00378_at	B9Q267	TGME49_295630-t26_1	hypothetical protein	TGME49_chrIa:1665630-1668954(-)
83	6790	65.m01195_at	Q286V9	TGME49_278870-t26_1	myosin F	TGME49_chrXII:5793484-5811106(+)
83	2819	46.m02881_at	S8ETE6	TGME49_236140-t26_1	hypothetical protein	TGME49_chrX:5297923-5302242(+)
83	6575	641.m02564_at	N/A	TGME49_320750-t26_1	hypothetical protein	TGME49_chrIV:96303-102271(+)
83	5416	583.m05442_at	N/A	TGME49_311660-t26_1	histone lysine methyltransferase, SET, putative	TGME49_chrXI:2184247-2195713(-)
83	7017	76.m01551_at	S8FBC1	TGME49_283730-t26_1	endomembrane protein 70 subfamily protein	TGME49_chrV:3004036-3011696(-)
83	7396	80.m02303_at	S8F0A7	TGME49_291010-t26_1	hypothetical protein	TGME49_chrIX:4041101-4043993(-)
83	291	20.m03668_x_at	S8F6C0	TGME49_201700-t26_1	WD domain, G-beta repeat-containing protein	TGME49_chrVIIa:3840124-3845222(-)
83	6148	59.m03608_at	N/A	TGME49_272155-t26_1	hypothetical protein	TGME49_chrVIII:4168083-4185649(-)
83	2597	44.m04682_at	B6KJ93	TGME49_229920-t26_1	hypothetical protein	TGME49_chrVIII:468645-471789(-)
83	5050	57.m01816_at	N/A	TGME49_266850-t26_1	3-demethylubiquinone-9 3-O-methyltransferase	TGME49_chrIX:926162-929913(+)
83	1186	33.m01334_at	N/A	TGME49_215040-t26_1	HEAT repeat-containing protein	TGME49_chrX:6703331-6719697(-)
83	1188	33.m01336_at	B9PZP3	TGME49_215060-t26_1	small GTP-binding protein sar1, putative	TGME49_chrX:6722304-6726988(-)
83	2908	49.m00018_at	B6KGA2	TGME49_238100-t26_1	transmembrane protein	TGME49_chrVI:63722-67062(-)
83	3442	50.m03076_at	S8ENF1	TGME49_245570-t26_1	origin recognition complex subunit 2 protein	TGME49_chrXII:2385494-2395188(-)
83	6683	65.m00005_at	B9PRN1	TGME49_278990-t26_1	phosphate carrier, putative	TGME49_chrXII:5706571-5711096(-)
83	1445	37.m00775_at	B9PQ71	TGME49_217820-t26_1	PCI domain-containing protein	TGME49_chrXII:2149417-2155947(+)
83	4773	55.m08198_at	B9Q0Q9	TGME49_263300-t26_1	eukaryotic porin protein	TGME49_chrVIIb:642696-648448(-)
83	7000	76.m00017_at	N/A	TGME49_286640-t26_1	GTPase	TGME49_chrV:1743360-1750558(-)
83	3435	50.m03067_at	B9PQ50	TGME49_245470-t26_1	mitotic checkpoint protein, BUB3 family protein	TGME49_chrXII:2288405-2294520(+)
83	7408	80.m02318_at	B6KKY2	TGME49_291310-t26_1	V-ATPase subunit c' proteolipid, putative	TGME49_chrIX:4233800-4238366(-)
83	7284	80.m02131_at	S8G7Y3	TGME49_288210-t26_1	PUL domain-containing protein	TGME49_chrIX:2383242-2394964(+)
83	1244	33.m02193_at	N/A	TGME49_214540-t26_1	hypothetical protein	TGME49_chrX:6345759-6349033(-)
83	4480	55.m04728_at	N/A	TGME49_257980-t26_1	ribosome recycling factor protein	TGME49_chrVIIb:3681075-3686436(-)
83	4442	55.m04680_at	S8GBN9	TGME49_257150-t26_1	NOT2 / NOT3 / NOT5 family protein	TGME49_chrVIIb:4190902-4194919(+)
83	6619	645.m00320_at	Q0PW51	TGME49_321520-t26_1	hypothetical protein	TGME49_chrIb:1757438-1760599(+)
83	7403	80.m02313_at	S8F3L0	TGME49_291140-t26_1	CCR4-Not complex component, Not1 protein	TGME49_chrIX:4149083-4162269(+)
83	4270	55.m00008_at	B6KBA7	TGME49_258770-t26_1	polypeptide n-acetylgalactosaminyltransferase 12, putative	TGME49_chrVIIb:3194469-3202505(+)
83	7114	76.m01668_at	N/A	TGME49_286610-t26_1	ribosomal protein RPS14, putative	TGME49_chrV:1762993-1765313(+)
83	4580	55.m04861_at	S8F7G2	TGME49_260150-t26_1	tetratricopeptide repeat-containing protein	TGME49_chrVIIb:2495088-2505068(-)
83	4927	57.m00028_at	Q5UCG0	TGME49_266760-t26_1	isocitrate dehydrogenase	TGME49_chrIX:975669-979204(-)
83	99	129.m00248_at	N/A	TGME49_299020-t26_1	AP2 domain transcription factor AP2III-4	TGME49_chrIII:2241912-2249335(-)
83	5377	583.m05394_at	B9PJV3	TGME49_310870-t26_1	integral membrane protein, putative	TGME49_chrXI:1637744-1641804(+)
83	5501	583.m05557_at	B9PIL1	TGME49_313450-t26_1	AP-2 complex subunit sigma-1, putative	TGME49_chrXI:3404962-3407764(-)
83	1325	35.m00872_at	B9Q0I8	TGME49_216250-t26_1	RecF/RecN/SMC N terminal domain-containing protein	TGME49_chrXI:6281031-6294379(-)
83	3979	52.m02677_at	S7UNI1	TGME49_252480-t26_1	hypothetical protein	TGME49_chrIII:589288-591773(+)
83	7230	80.m00023_at	N/A	TGME49_289200-t26_1	RAP domain-containing protein	TGME49_chrIX:3067537-3081519(+)
83	3534	50.m03198_at	N/A	TGME49_247740-t26_1	hypothetical protein	TGME49_chrXII:3546944-3559681(+)
83	5072	57.m01849_at	S8F263	TGME49_267360-t26_1	histone deacetylase SIR2-like	TGME49_chrIX:696580-704545(+)
83	4553	55.m04826_at	B6KBF7	TGME49_259270-t26_1	SAG-related sequence SRS26E	TGME49_chrVIIb:2824490-2825962(+)
83	4672	55.m04996_at	N/A	TGME49_262510-t26_1	GTP-binding protein engB, putative	TGME49_chrVIIb:1204154-1208207(+)
83	865	25.m03618_at	B9PXT2	TGME49_209430-t26_1	40S ribosomal protein S4, putative	TGME49_chrIb:1210506-1214582(+)
83	7631	83.m01265_at	N/A	TGME49_294380-t26_1	PP-loop domain-containing protein	TGME49_chrIa:859415-873083(+)
83	5169	57.m03992_at	S8F224	TGME49_267840-t26_1	tetratricopeptide repeat-containing protein	TGME49_chrIX:321654-326465(-)
83	3040	49.m03200_at	N/A	TGME49_240325-t26_1	Toxoplasma gondii family E protein	TGME49_chrVI:1169099-1173566(-)
83	7196	76.m03427_at	N/A	TGME49_283590-t26_1	NLI interacting factor family phosphatase	TGME49_chrV:3064343-3068841(+)
83	2905	49.m00014_at	B6KGG5	TGME49_239250-t26_1	diacylglycerol kinase, putative	TGME49_chrVI:483499-494939(-)
83	3640	50.m03348_at	B9PRB4	TGME49_249960-t26_1	inner dynein arm light chain, putative	TGME49_chrXII:4958848-4960618(-)
83	7701	83.m02717_at	N/A	TGME49_295060-t26_1	exonuclease	TGME49_chrIa:1367226-1371635(+)
83	2159	42.m03618_at	N/A	TGME49_228270-t26_1	hypothetical protein	TGME49_chrX:444644-448681(-)
83	3967	52.m01679_at	N/A	TGME49_254810-t26_1	hypothetical protein	TGME49_chrIII:1938418-1945459(-)
83	2165	42.m03630_at	S7W5Z8	TGME49_228500-t26_1	3'5'-cyclic nucleotide phosphodiesterase domain-containing protein	TGME49_chrX:286339-289312(+)
83	2433	44.m02681_at	B6KJN6	TGME49_231880-t26_1	hypothetical protein	TGME49_chrVIII:1611796-1614122(-)
83	4171	541.m01248_at	N/A	TGME49_306630-t26_1	tRNA methyltransferase complex GCD14 subunit protein	TGME49_chrIX:6226797-6233220(-)
83	6966	74.m00763_at	N/A	TGME49_281640-t26_1	hypothetical protein	TGME49_chrVIIa:4236577-4244312(+)
83	3245	49.m05677_at	B6KFG2	TGME49_240740-t26_1	Sec1 family protein	TGME49_chrVI:1423188-1436705(+)
83	3739	50.m05656_at	N/A	TGME49_248950-t26_1	carrier superfamily protein	TGME49_chrXII:4265547-4270988(-)
83	503	20.m03932_at	B9Q017	TGME49_205720-t26_1	Adenosine/AMP deaminase domain-containing protein	TGME49_chrVIIa:1197625-1201754(-)
83	4587	55.m04870_x_at	S8F7H0	TGME49_260240-t26_1	ccr4-associated factor family protein	TGME49_chrVIIb:2429119-2433850(+)
83	2080	42.m03515_at	N/A	TGME49_226620-t26_1	hypothetical protein	TGME49_chrX:1481931-1493492(+)
83	3758	50.m05683_at	S8EVZ7	TGME49_250910-t26_1	hypothetical protein	TGME49_chrXII:5316165-5318639(-)
83	4736	55.m05078_at	S8F8B6	TGME49_263670-t26_1	ribosomal RNA large subunit methyltransferase FTSJ1, putative	TGME49_chrVIIb:401600-402784(+)
83	2456	44.m02712_at	B6KJS1	TGME49_232240-t26_1	hypothetical protein	TGME49_chrVIII:1967627-1971782(+)
83	4197	541.m02065_at	S8EVM2	TGME49_306660-t26_1	RNA pseudouridine synthase superfamily protein	TGME49_chrIX:6243955-6264382(-)
83	1306	35.m00848_at	B9Q0M0	TGME49_215940-t26_1	Acetyl-coenzyme A transporter, putative	TGME49_chrXI:6508925-6518856(-)
83	6472	641.m01484_at	N/A	TGME49_318480-t26_1	SWI2/SNF2-containing protein RAD5	TGME49_chrIV:1284617-1296453(+)
83	7064	76.m01610_at	B6KMY2	TGME49_285670-t26_1	hypothetical protein	TGME49_chrV:2294198-2298292(-)
83	7085	76.m01634_at	S8F5G3	TGME49_286020-t26_1	hypothetical protein	TGME49_chrV:2051048-2055036(-)
83	3242	49.m05672_at	B6KFE4	TGME49_240560-t26_1	MAPEG family protein	TGME49_chrVI:1317967-1321568(-)
83	3874	52.m01555_at	N/A	TGME49_252870-t26_1	hypothetical protein	TGME49_chrIII:640569-647909(+)
83	2823	46.m02891_at	N/A	TGME49_237530-t26_1	hypothetical protein	TGME49_chrX:5953084-5965486(+)
83	558	20.m05895_s_at	N/A	TGME49_234060-t26_1	hypothetical protein	KE139124:114-880(+)
83	7772	8.m00191_at	N/A	TGME49_200430-t26_1	cytidine and deoxycytidylate deaminase zinc-binding region domain-containing protein	TGME49_chrVIII:6873345-6880478(-)
83	4813	55.m10242_at	N/A	TGME49_261475-t26_1	hypothetical protein	TGME49_chrVIIb:1720099-1721392(+)
83	630	20.m07351_at	N/A	TGME49_202250-t26_1	hypothetical protein	TGME49_chrVIIa:3479343-3488003(+)
83	2861	46.m03677_at	N/A	TGME49_234200-t26_1	hypothetical protein	TGME49_chrX:4188827-4194039(-)
83	6782	65.m01186_at	S8G199	TGME49_278720-t26_1	hypothetical protein	TGME49_chrXII:5921354-5924684(-)
83	6518	641.m01547_at	S7VT14	TGME49_320010-t26_1	hypothetical protein	TGME49_chrIV:582927-594176(-)
83	7372	80.m02270_at	N/A	TGME49_290330-t26_1	chloride transporter, chloride channel (ClC) family protein	TGME49_chrIX:3712241-3722186(+)
83	4101	541.m01158_at	S8GG11	TGME49_305150-t26_1	tetratricopeptide repeat-containing protein	TGME49_chrIX:5245620-5257794(+)
83	791	25.m01857_at	N/A	TGME49_209240-t26_1	RNA methyltransferase	TGME49_chrIb:1135390-1142063(-)
83	3541	50.m03208_at	N/A	TGME49_248130-t26_1	hypothetical protein	TGME49_chrXII:3677227-3686243(+)
83	852	25.m02951_at	Q1JSG0	TGME49_209800-t26_1	formate/nitrite transporter protein	TGME49_chrIb:1460357-1465113(+)
83	5534	583.m05594_at	S8ERA3	TGME49_313990-t26_1	CBF/Mak21 family protein	TGME49_chrXI:3859698-3869425(+)
83	6268	59.m06077_at	B9PFW3	TGME49_273340-t26_1	hypothetical protein	TGME49_chrVIII:3584726-3585349(-)
83	727	25.m01771_at	B6KP01	TGME49_207700-t26_1	rhoptry kinase family protein ROP22 (incomplete catalytic triad)	TGME49_chrIb:218561-220396(-)
83	879	26.m00239_at	B6KVH2	TGME49_210330-t26_1	SAG-related sequence SRS37B	TGME49_chrIX:4867862-4869129(+)
83	2149	42.m03605_at	S8GFS8	TGME49_228120-t26_1	hypothetical protein	TGME49_chrX:558458-578033(+)
83	2155	42.m03614_at	N/A	TGME49_228220-t26_1	MYND finger domain-containing protein	TGME49_chrX:476960-485062(+)
83	4312	55.m00142_at	N/A	TGME49_260570-t26_1	hypothetical protein	TGME49_chrVIIb:2152836-2163712(-)
83	3207	49.m03428_at	S8F769	TGME49_244630-t26_1	hypothetical protein	TGME49_chrVI:3404386-3411956(+)
83	6937	74.m00443_x_at	S8GP68	TGME49_281900-t26_1	SET domain containing lysine methyltransferase KMTox	TGME49_chrVIIa:4258851-4265800(-)
83	6122	59.m03573_at	S8G9S2	TGME49_271370-t26_1	hypothetical protein	TGME49_chrVIII:4536352-4546923(-)
83	6184	59.m03648_at	N/A	TGME49_272695-t26_1	hypothetical protein	TGME49_chrVIII:3787697-3793914(-)
83	3436	50.m03070_at	N/A	TGME49_245500-t26_1	dipeptidyl peptidase iv (dpp iv) n-terminal region domain-containing protein	TGME49_chrXII:2311590-2324053(-)
83	6760	65.m01161_at	S8EPV3	TGME49_278280-t26_1	WD domain, G-beta repeat-containing protein	TGME49_chrXII:6171349-6177051(-)
83	2554	44.m04620_at	N/A	TGME49_231460-t26_1	hypothetical protein	TGME49_chrVIII:1442757-1446487(+)
83	6166	59.m03629_at	S8G9Y1	TGME49_272430-t26_1	MAC/Perforin domain-containing protein	TGME49_chrVIII:3970385-3977496(-)
83	4405	55.m04635_at	N/A	TGME49_255890-t26_1	pyridine nucleotide-disulfide oxidoreductase domain-containing protein	TGME49_chrVIIb:4643668-4653479(-)
83	6886	72.m00394_at	S7W9H1	TGME49_280590-t26_1	hypothetical protein	TGME49_chrVIIa:279060-289405(+)
83	6331	59.m07737_at	S8GJ14	TGME49_271310-t26_1	hypothetical protein	TGME49_chrVIII:4578108-4579400(+)
83	446	20.m03862_at	S8GDX7	TGME49_204390-t26_1	hypothetical protein	TGME49_chrVIIa:1827582-1829150(+)
83	2187	42.m05841_at	N/A	TGME49_226610-t26_1	hypothetical protein	TGME49_chrX:1502134-1509457(-)
83	4269	55.m00007_at	Q969A2	TGME49_256760-t26_1	pyruvate kinase PyK1	TGME49_chrVIIb:4480660-4484909(-)
83	4754	55.m05105_at	N/A	TGME49_264120-t26_1	Myb family DNA-binding domain-containing protein	TGME49_chrVIIb:169420-178321(+)
83	4772	55.m08197_at	N/A	TGME49_262660-t26_1	hypothetical protein	TGME49_chrVIIb:1095749-1100471(-)
83	1116	31.m01835_at	S8GHB7	TGME49_213880-t26_1	hypothetical protein	TGME49_chrV:1400442-1401026(+)
83	3141	49.m03337_at	B6KFV0	TGME49_243310-t26_1	hypothetical protein	TGME49_chrVI:2536247-2542696(+)
83	3973	52.m01688_at	S8FA36	TGME49_254920-t26_1	hypothetical protein	TGME49_chrIII:2030473-2032403(-)
83	6039	59.m03463_at	S8G9E4	TGME49_269660-t26_1	TFIIH basal transcription factor complex helicase XPB subunit	TGME49_chrVIII:5702170-5714133(+)
83	6425	641.m00009_at	S8GS96	TGME49_318580-t26_1	glucosephosphate-mutase GPM2	TGME49_chrIV:1211122-1217037(-)
83	2095	42.m03530_x_at	N/A	TGME49_226790-t26_1	ABC transporter, ATP-binding domain-containing protein	TGME49_chrX:1357784-1363562(+)
83	3363	49.m07249_at	N/A	TGME49_239630-t26_1	cytidine and deoxycytidylate deaminase zinc-binding region domain-containing protein	TGME49_chrVI:813638-818657(+)
83	6307	59.m06126_at	N/A	TGME49_270920-t26_1	rhoptry kinase family protein ROP32	TGME49_chrVIII:4877607-4880329(+)
83	4883	55.m10319_at	N/A	TGME49_263170-t26_1	hypothetical protein	TGME49_chrVIIb:751119-755392(-)
83	5344	583.m05346_at	B6KA99	TGME49_310310-t26_1	WD domain, G-beta repeat-containing protein	TGME49_chrXI:1252405-1256063(-)
83	6757	65.m01158_at	N/A	TGME49_278230-t26_1	prenyltransferase and squalene oxidase repeat-containing protein	TGME49_chrXII:6219863-6222371(-)
83	5901	59.m00013_at	N/A	TGME49_268570-t26_1	zinc finger (CCCH type) motif-containing protein	TGME49_chrVIII:6424402-6430030(-)
86	12	113.m00756_at	N/A	TGME49_297080-t26_1	pyridoxal kinase	TGME49_chrII:1521825-1524478(+)
86	3073	49.m03244_at	N/A	TGME49_240910-t26_1	hypothetical protein	TGME49_chrVI:1551221-1576518(-)
86	4910	57.m00006_at	S7UHL9	TGME49_267810-t26_1	Rab 5	TGME49_chrIX:338653-344169(+)
86	5129	57.m03129_at	B9Q1D6	TGME49_265510-t26_1	hypothetical protein	TGME49_chrIX:1515306-1519618(+)
86	7034	76.m01574_at	S8GGG8	TGME49_284570-t26_1	hypothetical protein	TGME49_chrV:2709016-2712602(-)
86	3756	50.m05681_at	B9PRE8	TGME49_250740-t26_1	Yip1 domain-containing protein	TGME49_chrXII:5157908-5164493(-)
86	6538	641.m01573_at	N/A	TGME49_320300-t26_1	SWI2/SNF2 Brahma-like putative	TGME49_chrIV:378565-394895(-)
86	3407	50.m00056_at	S8G9K1	TGME49_247760-t26_1	AMP-binding enzyme domain-containing protein	TGME49_chrXII:3564295-3575482(-)
86	2747	46.m01688_at	S8GE21	TGME49_236110-t26_1	autophagy-related protein 3 atg3, putative	TGME49_chrX:5279765-5287619(+)
86	52	113.m00799_at	S8FEG9	TGME49_297830-t26_1	hypothetical protein	TGME49_chrII:2053484-2060479(-)
86	1062	31.m00904_x_at	A5YVK6	TGME49_213900-t26_1	regulator of chromosome condensation RCC1	TGME49_chrV:1415083-1425100(-)
86	7557	83.m00015_at	B9PY98	TGME49_294290-t26_1	Der1ER1	TGME49_chrIa:784188-786093(-)
86	5328	583.m05326_at	S8EV21	TGME49_310050-t26_1	RNA recognition motif-containing protein	TGME49_chrXI:1029414-1032945(-)
86	6430	641.m00171_at	N/A	TGME49_318720-t26_1	pyridoxal phosphate enzyme, YggS family protein	TGME49_chrIV:1122046-1127489(-)
86	3953	52.m01655_at	B9PWY9	TGME49_254460-t26_1	hypothetical protein	TGME49_chrIII:1754547-1758221(-)
86	4673	55.m04998_at	N/A	TGME49_262530-t26_1	leucine rich repeat-containing protein	TGME49_chrVIIb:1184542-1197625(+)
86	2394	44.m02625_at	N/A	TGME49_230950-t26_1	hypothetical protein	TGME49_chrVIII:1128532-1136770(+)
86	6414	63.m00154_at	S8EVN2	TGME49_275450-t26_1	hypothetical protein	TGME49_chrX:7274542-7278577(-)
86	6238	59.m03717_at	N/A	TGME49_274000-t26_1	hypothetical protein	TGME49_chrVIII:3105984-3124720(+)
86	2896	49.m00003_at	N/A	TGME49_242070-t26_1	cAMP-dependent protein kinase regulatory subunit	TGME49_chrVI:1866708-1878396(-)
86	344	20.m03731_at	N/A	TGME49_202590-t26_1	hypothetical protein	TGME49_chrVIIa:3183461-3188349(+)
86	2655	46.m00009_at	B9PVY0	TGME49_236910-t26_1	U2 snRNP auxiliary factor, putative	TGME49_chrX:5568006-5571018(-)
86	4960	57.m01704_at	N/A	TGME49_264820-t26_1	RbAp48	TGME49_chrIX:1994255-2005993(-)
86	500	20.m03929_at	N/A	TGME49_205690-t26_1	hypothetical protein	TGME49_chrVIIa:1211882-1214704(+)
86	6894	72.m00404_at	S7UTR2	TGME49_280730-t26_1	cytosolic fe-s cluster assembling factor nbp35, putative	TGME49_chrVIIa:134041-140043(+)
86	1991	42.m03367_at	N/A	TGME49_224650-t26_1	mRNA capping enzyme, beta chain protein	TGME49_chrX:2906344-2912099(-)
86	6647	64.m00328_at	N/A	TGME49_275680-t26_1	hypothetical protein	TGME49_chrIII:283044-289184(+)
86	4433	55.m04669_at	N/A	TGME49_257020-t26_1	hypothetical protein	TGME49_chrVIIb:4277605-4282417(-)
86	7457	80.m03941_at	N/A	TGME49_288930-t26_1	hypothetical protein	TGME49_chrIX:2819303-2833999(+)
86	5290	583.m05266_at	S8EVG1	TGME49_308980-t26_1	hypothetical protein	TGME49_chrXI:408907-417687(-)
86	7421	80.m02333_at	B9PTA4	TGME49_291810-t26_1	thioredoxin domain-containing protein	TGME49_chrIX:4360280-4364713(+)
86	7029	76.m01567_at	N/A	TGME49_284190-t26_1	pyruvate carboxylase	TGME49_chrV:2762528-2777481(-)
86	6797	65.m01203_at	N/A	TGME49_278950-t26_1	LSM domain-containing protein	TGME49_chrXII:5730175-5733472(+)
86	3645	50.m03355_at	N/A	TGME49_250330-t26_1	hypothetical protein	TGME49_chrXII:5050583-5055282(-)
86	3676	50.m03404_at	N/A	TGME49_251630-t26_1	slc30a2 protein	TGME49_chrXII:5500559-5506925(+)
86	7401	80.m02310_at	N/A	TGME49_291090-t26_1	SWI2/SNF2-containing protein	TGME49_chrIX:4113174-4127922(+)
86	4069	541.m00125_at	B6KR18	TGME49_304970-t26_1	cell-cycle-associated protein kinase CDK, putative	TGME49_chrIX:5130005-5143004(+)
86	4992	57.m01744_at	S7UGX7	TGME49_265410-t26_1	G-protein beta WD-40 repeat containing protein	TGME49_chrIX:1571520-1575574(+)
86	6597	641.m03162_at	S7UK23	TGME49_320130-t26_1	hypothetical protein	TGME49_chrIV:479201-483125(-)
86	3564	50.m03238_at	B9PQU7	TGME49_248490-t26_1	hypothetical protein	TGME49_chrXII:3887698-3890457(-)
86	4854	55.m10288_at	S8GLC9	TGME49_258040-t26_1	hypothetical protein	TGME49_chrVIIb:3624189-3624929(-)
86	3422	50.m00083_at	B6KHS8	TGME49_251600-t26_1	IMP4 family U3 small nucleolar ribonucleoprotein (snoRNP), putative	TGME49_chrXII:5480421-5484569(+)
86	5714	583.m09114_at	B9PK50	TGME49_312050-t26_1	small GTPase Rab2, putative	TGME49_chrXI:2394009-2402591(+)
86	5332	583.m05333_at	N/A	TGME49_310140-t26_1	hypothetical protein	TGME49_chrXI:1084106-1092414(+)
86	3241	49.m05671_at	B9PNA1	TGME49_240520-t26_1	hypothetical protein	TGME49_chrVI:1303850-1306858(+)
86	716	25.m01738_at	N/A	TGME49_207400-t26_1	hypothetical protein	TGME49_chrIb:29582-36487(+)
86	2919	49.m00031_at	B9PPN2	TGME49_240640-t26_1	casein kinase I	TGME49_chrVI:1348593-1354690(+)
86	4794	55.m08222_at	S8F7Q6	TGME49_261590-t26_1	ankyrin, putative	TGME49_chrVIIb:1645825-1648484(+)
86	1428	37.m00754_at	B9PQ98	TGME49_217580-t26_1	DNA-directed RNA polymerase III RPC6	TGME49_chrXII:1915962-1927907(-)
86	7339	80.m02225_at	S8F003	TGME49_289580-t26_1	strictosidine synthase subfamily protein	TGME49_chrIX:3332466-3338264(-)
86	2077	42.m03506_at	S8EUN3	TGME49_226510-t26_1	Sec23/Sec24 trunk domain-containing protein	TGME49_chrX:1559774-1572054(-)
86	6932	74.m00439_at	N/A	TGME49_281630-t26_1	hydroxyacylglutathione hydrolase	TGME49_chrVIIa:4228463-4234824(+)
86	2643	44.m05939_at	N/A	TGME49_230590-t26_1	chitobiosyldiphosphodolichol beta-mannosyltransferase	TGME49_chrVIII:882606-887756(+)
86	3238	49.m05667_at	N/A	TGME49_240510-t26_1	hypothetical protein	TGME49_chrVI:1299220-1303680(-)
86	988	28.m00303_at	S8GEK6	TGME49_212260-t26_1	Sjogren's syndrome/scleroderma autoantigen 1 (Autoantigen p27) protein	TGME49_chrX:3952668-3957557(-)
86	6551	641.m02536_at	S7UKH3	TGME49_318140-t26_1	SART-1 family protein	TGME49_chrIV:1527211-1535369(+)
86	5224	583.m00627_at	N/A	TGME49_310802-t26_1	CRAL/TRIO domain-containing protein	TGME49_chrXI:1599093-1603826(+)
86	1289	35.m00014_at	B6KSU6	TGME49_216930-t26_1	cholinephosphate cytidylyltransferase	TGME49_chrXI:5784108-5787957(-)
86	3190	49.m03405_at	N/A	TGME49_244370-t26_1	TDC1, putative	TGME49_chrVI:3217535-3222419(+)
86	1456	37.m01065_at	B6KTY8	TGME49_217440-t26_1	HCNGP family protein	TGME49_chrXII:1836814-1843344(-)
86	1890	42.m00098_at	S8G6I9	TGME49_228210-t26_1	26S proteasome regulatory subunit	TGME49_chrX:486596-494065(-)
86	2333	44.m02544_at	B6KJ66	TGME49_229450-t26_1	hypothetical protein	TGME49_chrVIII:263264-265653(-)
86	3997	52.m02702_at	N/A	TGME49_254350-t26_1	endo-1,3(4)-beta-glucanase	TGME49_chrIII:1624145-1628789(-)
86	2136	42.m03591_at	S8GFQ6	TGME49_227890-t26_1	hypothetical protein	TGME49_chrX:752967-754488(-)
86	4558	55.m04836_at	B6KBH4	TGME49_259640-t26_1	nucleoporin autopeptidase	TGME49_chrVIIb:2735368-2747363(-)
86	7250	80.m00076_at	N/A	TGME49_288460-t26_1	hypothetical protein	TGME49_chrIX:2555772-2571544(+)
86	4482	55.m04730_at	B6KB41	TGME49_258010-t26_1	calcium signaling protein kinase RAD53, putative	TGME49_chrVIIb:3649303-3657369(-)
86	6665	64.m00348_at	N/A	TGME49_276170-t26_1	phosphatidylinositol 3- and 4-kinase	TGME49_chrIII:93157-107902(+)
86	6699	65.m00027_at	B6KRK8	TGME49_277760-t26_1	adenylosuccinate lyase, putative	TGME49_chrXII:6532893-6541012(+)
86	3754	50.m05677_at	B6KHJ5	TGME49_249860-t26_1	hypothetical protein	TGME49_chrXII:4904249-4913424(-)
86	6005	59.m03415_at	S8G957	TGME49_268900-t26_1	dense granular protein GRA10	TGME49_chrVIII:6215898-6220319(-)
86	881	26.m00241_at	B6KVH5	TGME49_210360-t26_1	DEAD (Asp-Glu-Ala-Asp) box polypeptide 41 family protein	TGME49_chrIX:4844748-4854201(-)
86	3862	52.m01541_at	N/A	TGME49_252340-t26_1	hypothetical protein	TGME49_chrIII:497041-505616(+)
86	6515	641.m01544_at	N/A	TGME49_319940-t26_1	hypothetical protein	TGME49_chrIV:641505-646735(+)
86	3498	50.m03146_at	N/A	TGME49_246990-t26_1	hypothetical protein	TGME49_chrXII:3074363-3081777(+)
86	715	25.m01737_at	Q1JSZ4	TGME49_207390-t26_1	coatomer protein complex, gamma sub-unit, putative	TGME49_chrIb:20724-29394(-)
86	930	27.m00836_at	S8F9B0	TGME49_211010-t26_1	hypothetical protein	TGME49_chrIV:1970727-1978718(+)
86	2671	46.m00031_at	S8GDT8	TGME49_237470-t26_1	glycine cleavage T-protein (aminomethyl transferase) domain-containing protein	TGME49_chrX:5893553-5902997(+)
86	4493	55.m04747_at	B9PL56	TGME49_258210-t26_1	DNA-directed RNA polymerase II RPB2	TGME49_chrVIIb:3504976-3518553(+)
86	3526	50.m03188_at	N/A	TGME49_247652-t26_1	hypothetical protein	TGME49_chrXII:3458230-3462054(+)
86	2704	46.m01628_at	S8EZZ0	TGME49_234980-t26_1	hypothetical protein	TGME49_chrX:4577170-4584436(-)
86	2854	46.m03669_at	N/A	TGME49_235870-t26_1	hypothetical protein	TGME49_chrX:5111017-5111924(-)
86	7105	76.m01657_at	B9PSB7	TGME49_286440-t26_1	malic enzyme	TGME49_chrV:1826719-1830604(-)
86	4077	541.m00138_at	N/A	TGME49_306440-t26_1	hypothetical protein	TGME49_chrIX:6078596-6091515(+)
86	3620	50.m03320_at	N/A	TGME49_249630-t26_1	glutathione S-transferase, N-terminal domain-containing protein	TGME49_chrXII:4702738-4709039(-)
86	658	23.m00143_at	N/A	TGME49_207040-t26_1	hypothetical protein	TGME49_chrX:7346618-7357300(+)
86	3746	50.m05665_at	B6KHK6	TGME49_249970-t26_1	hypothetical protein	TGME49_chrXII:4963712-4966931(+)
86	1354	35.m00908_at	N/A	TGME49_216740-t26_1	riboflavin kinase	TGME49_chrXI:5926168-5932296(+)
86	4118	541.m01181_at	N/A	TGME49_305540-t26_1	hypothetical protein	TGME49_chrIX:5454918-5463481(-)
86	5845	583.m11432_at	B6K9X5	TGME49_308820-t26_1	hypothetical protein	TGME49_chrXI:287412-288643(-)
86	1956	42.m03325_at	N/A	TGME49_223985-t26_1	serine/threonine specific protein phosphatase	TGME49_chrX:3402179-3417731(-)
86	2237	42.m07415_at	S7UWG9	TGME49_225350-t26_1	hypothetical protein	TGME49_chrX:2289935-2291912(-)
86	6727	65.m01122_at	B6KRK0	TGME49_277680-t26_1	hypothetical protein	TGME49_chrXII:6577255-6579552(-)
86	5454	583.m05492_at	S8EUF7	TGME49_312510-t26_1	Ku70/Ku80 beta-barrel domain-containing protein	TGME49_chrXI:2744495-2750985(-)
86	3666	50.m03392_at	N/A	TGME49_251450-t26_1	hypothetical protein	TGME49_chrXII:5392245-5402446(+)
86	2393	44.m02623_at	B6KJH0	TGME49_230920-t26_1	adaptor complexes medium subunit family protein	TGME49_chrVIII:1108979-1111958(+)
86	428	20.m03841_at	S8F5S9	TGME49_204000-t26_1	hypothetical protein	TGME49_chrVIIa:2052709-2053467(-)
86	7742	86.m00396_at	N/A	TGME49_295990-t26_1	ubiquitin conjugating enzyme E2, putative	TGME49_chrIa:1448387-1454326(+)
86	3667	50.m03394_at	N/A	TGME49_251470-t26_1	hypothetical protein	TGME49_chrXII:5412536-5415376(+)
86	1292	35.m00023_at	B9Q0C0	TGME49_216920-t26_1	mediator complex subunit MED8	TGME49_chrXI:5788142-5792501(+)
86	6264	59.m06073_at	N/A	TGME49_272210-t26_1	hypothetical protein	TGME49_chrVIII:4134153-4139687(-)
86	487	20.m03911_at	B9Q043	TGME49_205460-t26_1	AN1 family Zinc finger domain-containing protein	TGME49_chrVIIa:1389820-1394454(-)
86	3744	50.m05663_at	B6KHI3	TGME49_249730-t26_1	hypothetical protein	TGME49_chrXII:4761917-4776324(-)
86	892	26.m00368_at	S7UPK0	TGME49_210220-t26_1	hypothetical protein	TGME49_chrIX:4955090-4955489(-)
86	1293	35.m00025_at	N/A	TGME49_216890-t26_1	hypothetical protein	TGME49_chrXI:5801704-5813581(+)
86	3697	50.m05603_at	N/A	TGME49_245730-t26_1	phosphatidylinositol-4-phosphate 5-Kinase	TGME49_chrXII:2498805-2519132(+)
86	1233	33.m01391_x_at	N/A	TGME49_215700-t26_1	phosphatidylinositol 3- and 4-kinase	TGME49_chrX:7099716-7115149(-)
86	2120	42.m03572_at	N/A	TGME49_227440-t26_1	WD domain, G-beta repeat-containing protein	TGME49_chrX:931161-937803(-)
86	1601	39.m00329_at	S8GGW3	TGME49_220090-t26_1	hypothetical protein	TGME49_chrV:122839-127521(+)
86	2949	49.m00064_at	B6KGI0	TGME49_239400-t26_1	hypothetical protein	TGME49_chrVI:615089-624628(+)
86	4000	52.m02706_at	S7UM84	TGME49_254800-t26_1	hypothetical protein	TGME49_chrIII:1935946-1938290(+)
86	1997	42.m03373_at	N/A	TGME49_224740-t26_1	hypothetical protein	TGME49_chrX:2841831-2848398(-)
86	1477	38.m00015_at	S8EQV7	TGME49_219190-t26_1	nuclear movement protein domain containing protein	TGME49_chrXII:1084964-1089283(-)
86	6188	59.m03652_at	N/A	TGME49_272760-t26_1	hypothetical protein	TGME49_chrVIII:3748028-3750977(-)
86	3380	50.m00015_at	B6KH64	TGME49_248400-t26_1	glyoxalase I, putative	TGME49_chrXII:3832882-3836202(-)
86	4019	52.m03442_at	S8FAG2	TGME49_253780-t26_1	GTP cyclohydrolase I, putative	TGME49_chrIII:1188401-1193580(-)
86	7124	76.m01682_at	N/A	TGME49_286800-t26_1	hypothetical protein	TGME49_chrV:1655496-1662362(+)
86	4362	55.m00259_at	S7UY62	TGME49_259580-t26_1	hypothetical protein	TGME49_chrVIIb:2763420-2765244(+)
86	1934	42.m03295_at	S8F092	TGME49_223630-t26_1	hypothetical protein	TGME49_chrX:3689209-3692154(-)
86	1935	42.m03295_x_at	S8F092	TGME49_223630-t26_1	hypothetical protein	TGME49_chrX:3689209-3692154(-)
86	1532	38.m01086_at	B9PQH5	TGME49_218730-t26_1	hypothetical protein	TGME49_chrXII:1344988-1347619(+)
86	6315	59.m07717_at	N/A	TGME49_273610-t26_1	hypothetical protein	TGME49_chrVIII:3350421-3352951(+)
86	1551	38.m01108_at	S8G8K4	TGME49_219630-t26_1	flavodoxin domain-containing protein	TGME49_chrXII:803184-816707(+)
86	3543	50.m03210_at	S8ENR3	TGME49_248150-t26_1	hypothetical protein	TGME49_chrXII:3691469-3706347(-)
86	954	27.m00870_at	B9PVI9	TGME49_211670-t26_1	S1 RNA binding domain-containing protein	TGME49_chrIV:1629893-1633530(-)
86	1061	31.m00904_at	A5YVK6	TGME49_213900-t26_1	regulator of chromosome condensation RCC1	TGME49_chrV:1415083-1425100(-)
86	1763	41.m01377_at	S7VTT8	TGME49_222920-t26_1	mbp-1 interacting protein-2a family protein	TGME49_chrII:1311345-1313132(+)
86	2236	42.m07414_at	S8EUA2	TGME49_224990-t26_1	hypothetical protein	TGME49_chrX:2607449-2611518(-)
86	4346	55.m00227_s_at	N/A	TGME49_263390-t26_1	hypothetical protein	TGME49_chrVIIb:584740-589608(+)
86	4931	57.m00034_at	S8F294	TGME49_266810-t26_1	hypothetical protein	TGME49_chrIX:952381-957361(+)
86	4150	541.m01222_at	N/A	TGME49_306250-t26_1	hypothetical protein	TGME49_chrIX:5895808-5899376(-)
86	273	20.m00392_at	B9Q055	TGME49_205350-t26_1	integral membrane protein, GNS1/SUR4 family protein, putative	TGME49_chrVIIa:1460352-1466217(-)
86	1285	35.m00006_at	B9Q0K0	TGME49_216130-t26_1	ubiquitin conjugating enzyme E2, putative	TGME49_chrXI:6387485-6391509(-)
86	2547	44.m04611_at	N/A	TGME49_230230-t26_1	hypothetical protein	TGME49_chrVIII:707653-711649(+)
86	1478	38.m00016_at	B6KS69	TGME49_219280-t26_1	actin like protein ALP1	TGME49_chrXII:997825-1005806(-)
86	4922	57.m00023_at	N/A	TGME49_264970-t26_1	hypothetical protein	TGME49_chrIX:1873961-1883078(+)
86	6729	65.m01124_at	N/A	TGME49_277710-t26_1	hypothetical protein	TGME49_chrXII:6557657-6565408(-)
86	1258	33.m02662_at	N/A	TGME49_215250-t26_1	thiamin pyrophosphokinase, catalytic domain-containing protein	TGME49_chrX:6838038-6844056(+)
86	5797	583.m09216_at	N/A	TGME49_313580-t26_1	cytochrome b5 family heme/steroid binding domain-containing protein	TGME49_chrXI:3485553-3490266(-)
86	793	25.m01861_at	N/A	TGME49_209280-t26_1	hypothetical protein	TGME49_chrIb:1177494-1188103(+)
86	6283	59.m06096_at	N/A	TGME49_273200-t26_1	hypothetical protein	TGME49_chrVIII:3622085-3627317(+)
86	4789	55.m08215_at	B6KAS8	TGME49_256050-t26_1	signal recognition particle 14kd protein	TGME49_chrVIIb:4544612-4546531(+)
86	5053	57.m01825_at	N/A	TGME49_266940-t26_1	DHHC zinc finger domain-containing protein	TGME49_chrIX:884104-889657(-)
86	5093	57.m01874_at	N/A	TGME49_267720-t26_1	transporter, cation channel family protein	TGME49_chrIX:408789-423774(+)
86	983	28.m00296_at	N/A	TGME49_212160-t26_1	hypothetical protein	TGME49_chrX:4004531-4006869(+)
86	5841	583.m11428_x_at	N/A	TGME49_309080-t26_1	hypothetical protein	TGME49_chrXI:482084-488373(-)
86	1854	42.m00056_at	B9PMF9	TGME49_225470-t26_1	peptide methionine sulfoxide reductase	TGME49_chrX:2221844-2224819(+)
86	4923	57.m00024_at	B9Q1F6	TGME49_265330-t26_1	cell-cycle-associated protein kinase GSK, putative	TGME49_chrIX:1611682-1615528(-)
86	5811	583.m11396_at	N/A	TGME49_314220-t26_1	hypothetical protein	TGME49_chrXI:3935994-3944725(-)
86	5680	583.m05762_at	B9PJF1	TGME49_316600-t26_1	hypothetical protein	TGME49_chrXI:5413804-5417859(+)
86	3495	50.m03143_at	B6KGU9	TGME49_246950-t26_1	hypothetical protein	TGME49_chrXII:3029347-3034473(-)
86	5076	57.m01857_at	S8EVU5	TGME49_267430-t26_1	DnaJ domain-containing protein	TGME49_chrIX:656339-663537(+)
86	7743	86.m00397_at	N/A	TGME49_296010-t26_1	phosphatidylinositol 3- and 4-kinase	TGME49_chrIa:1424724-1442453(+)
86	7287	80.m02134_at	N/A	TGME49_288260-t26_1	hypothetical protein	TGME49_chrIX:2421887-2426964(+)
86	6622	645.m00325_at	B9Q341	TGME49_321620-t26_1	dynamin-related protein DRPB	TGME49_chrIb:1689535-1701066(+)
86	1742	41.m01348_at	N/A	TGME49_222230-t26_1	hypothetical protein	TGME49_chrII:973171-983449(-)
86	7490	80.m03991_at	S8F3B9	TGME49_289820-t26_1	TBC domain-containing protein	TGME49_chrIX:3463838-3471921(+)
86	4357	55.m00251_at	S8F1H6	TGME49_261410-t26_1	protein-tyrosine-phosphatase	TGME49_chrVIIb:1764225-1768656(+)
86	223	162.m00513_at	S7UHM6	TGME49_301340-t26_1	DnaJ domain-containing protein	TGME49_chrIV:2386791-2393335(+)
86	968	28.m00026_at	S8G5D9	TGME49_212250-t26_1	XPG N-terminal domain-containing protein	TGME49_chrX:3957370-3963235(+)
86	2663	46.m00022_at	S8GDV7	TGME49_237150-t26_1	minor histocompatibility antigen h13, putative	TGME49_chrX:5742169-5748942(-)
86	4913	57.m00010_at	S8EVZ1	TGME49_266880-t26_1	dihydrouridine synthase, putative	TGME49_chrIX:915352-918285(+)
86	4677	55.m05002_at	S8F4P1	TGME49_262610-t26_1	hypothetical protein	TGME49_chrVIIb:1129284-1135739(+)
86	833	25.m02931_at	B6KP46	TGME49_208360-t26_1	hypothetical protein	TGME49_chrIb:630500-634460(+)
86	907	27.m00080_at	B6KTS4	TGME49_211020-t26_1	RNA recognition motif-containing protein	TGME49_chrIV:1964327-1969616(-)
86	6891	72.m00400_at	N/A	TGME49_280660-t26_1	HECT-domain (ubiquitin-transferase) domain-containing protein	TGME49_chrVIIa:193314-256069(-)
86	2288	44.m00028_at	N/A	TGME49_230940-t26_1	hypothetical protein	TGME49_chrVIII:1114949-1125351(+)
86	4013	52.m02728_at	N/A	TGME49_253440-t26_1	cell-cycle-associated protein kinase SRPK, putative	TGME49_chrIII:961744-973590(+)
86	7510	80.m05018_at	N/A	TGME49_288670-t26_1	hypothetical protein	TGME49_chrIX:2660724-2665715(-)
86	5331	583.m05332_at	N/A	TGME49_310118-t26_1	hypothetical protein	TGME49_chrXI:1059882-1065893(-)
86	518	20.m03954_at	S8F5G1	TGME49_206470-t26_1	pyruvate dehydrogenase complex subunit PDH-E3II	TGME49_chrVIIa:946405-955090(+)
86	7405	80.m02315_at	N/A	TGME49_291180-t26_1	hypothetical protein	TGME49_chrIX:4193223-4227487(-)
86	4658	55.m04977_at	S8F1L7	TGME49_262140-t26_1	chain a, pp2a-specific methylesterase apo form (pme), putative	TGME49_chrVIIb:1344027-1350123(+)
86	1891	42.m00099_at	B6KF29	TGME49_228300-t26_1	CCDC25 protein	TGME49_chrX:430588-435988(-)
86	5181	583.m00008_at	B6K8K4	TGME49_311360-t26_1	protein kinase G AGC kinase family member PKG	TGME49_chrXI:1992306-2010199(-)
86	838	25.m02937_at	N/A	TGME49_208718-t26_1	protein tyrosine phosphatase type IVA A, putative	TGME49_chrIb:823660-825937(-)
86	1472	38.m00009_at	S8G8T4	TGME49_218420-t26_1	WD domain, G-beta repeat-containing protein	TGME49_chrXII:1523777-1530046(-)
86	4330	55.m00188_at	N/A	TGME49_262880-t26_1	hypothetical protein	TGME49_chrVIIb:950567-970111(-)
86	4361	55.m00258_at	B6KBI1	TGME49_259710-t26_1	protein kinase	TGME49_chrVIIb:2699701-2704655(+)
86	1528	38.m01081_at	N/A	TGME49_218840-t26_1	mutS domain protein	TGME49_chrXII:1252811-1267172(+)
86	1915	42.m00127_at	B9PMN6	TGME49_226370-t26_1	dgat2l1-prov protein	TGME49_chrX:1679039-1687439(+)
86	2648	46.m00002_at	B9PW35	TGME49_236040-t26_1	fructose-1,6-bisphosphate aldolase	TGME49_chrX:5249796-5253228(+)
86	4434	55.m04670_at	B9PLF1	TGME49_257040-t26_1	TB2/DP1, HVA22 family protein	TGME49_chrVIIb:4268068-4271626(+)
86	6085	59.m03528_at	S8GIW4	TGME49_270690-t26_1	arginyl-tRNA synthetase	TGME49_chrVIII:5070319-5083219(-)
86	3433	50.m00095_at	B6KHH5	TGME49_249650-t26_1	apolipoprotein A-I binding protein, putative	TGME49_chrXII:4708789-4715527(+)
86	7025	76.m01562_at	N/A	TGME49_283900-t26_1	ATPase, AAA family protein	TGME49_chrV:2862052-2873814(-)
86	3842	52.m00019_at	N/A	TGME49_253860-t26_1	Tyrosine kinase-like (TKL) protein	TGME49_chrIII:1233043-1243773(-)
86	5986	59.m03390_at	N/A	TGME49_268580-t26_1	hypothetical protein	TGME49_chrVIII:6414943-6420311(-)
86	2354	44.m02571_at	N/A	TGME49_230010-t26_1	hypothetical protein	TGME49_chrVIII:533475-546867(+)
86	3742	50.m05661_at	N/A	TGME49_249710-t26_1	Parkinson disease 7 domain containing 1 family protein	TGME49_chrXII:4751369-4756370(+)
86	3919	52.m01613_at	S8GT82	TGME49_253810-t26_1	hypothetical protein	TGME49_chrIII:1211432-1220223(-)
86	2503	44.m02774_at	B6KK05	TGME49_233190-t26_1	SKIP/SNW domain-containing protein	TGME49_chrVIII:2486379-2494218(+)
86	3867	52.m01546_at	S8GJ41	TGME49_252400-t26_1	HIT zinc finger protein	TGME49_chrIII:550721-556775(-)
86	4918	57.m00017_at	S8GGV4	TGME49_266030-t26_1	pre-mRNA splicing factor, putative	TGME49_chrIX:1346158-1350215(-)
86	6127	59.m03580_at	N/A	TGME49_271460-t26_1	protein c14orf29, putative	TGME49_chrVIII:4478793-4487785(+)
86	6140	59.m03598_at	S8GJ63	TGME49_271910-t26_1	DnaJ domain-containing protein	TGME49_chrVIII:4290925-4292908(+)
86	425	20.m03836_at	S8F5T2	TGME49_203960-t26_1	hypothetical protein	TGME49_chrVIIa:2084915-2092571(-)
86	1401	35.m01985_at	N/A	TGME49_216270-t26_1	hypothetical protein	TGME49_chrXI:6267664-6269900(+)
86	6269	59.m06078_at	N/A	TGME49_273445-t26_1	sufB/sufD domain-containing protein	TGME49_chrVIII:3501397-3513079(-)
86	3582	50.m03269_at	B6KHB5	TGME49_248940-t26_1	hypothetical protein	TGME49_chrXII:4258602-4263872(-)
86	6146	59.m03606_at	N/A	TGME49_272030-t26_1	kelch repeat-containing protein	TGME49_chrVIII:4202683-4210000(-)
86	3725	50.m05639_at	N/A	TGME49_248510-t26_1	hypothetical protein	TGME49_chrXII:3895882-3935995(-)
86	7556	83.m00014_at	N/A	TGME49_294780-t26_1	hypothetical protein	TGME49_chrIa:1138447-1141690(-)
86	2222	42.m07401_at	N/A	TGME49_225098-t26_1	hypothetical protein	TGME49_chrX:2526813-2528191(+)
86	3475	50.m03117_at	N/A	TGME49_246535-t26_1	hypothetical protein	TGME49_chrXII:2837488-2839879(-)
86	3947	52.m01648_at	B6KNR9	TGME49_254380-t26_1	ribosomal protein L11, putative	TGME49_chrIII:1695655-1700062(+)
86	2284	44.m00024_at	N/A	TGME49_230500-t26_1	hypothetical protein	TGME49_chrVIII:838122-846447(+)
86	2145	42.m03601_s_at	N/A	TGME49_228070-t26_1	hypothetical protein	TGME49_chrX:609073-639378(+)
86	6841	65.m02536_at	B6KRW6	TGME49_278860-t26_1	hypothetical protein	TGME49_chrXII:5812322-5817556(-)
86	427	20.m03838_at	S8GE08	TGME49_203980-t26_1	hypothetical protein	TGME49_chrVIIa:2062064-2075435(+)
86	4050	540.m00197_at	N/A	TGME49_304650-t26_1	histidine acid phosphatase superfamily protein	TGME49_chrVIIa:589612-610399(-)
86	5972	59.m03373_at	N/A	TGME49_268260-t26_1	hypothetical protein	TGME49_chrVIII:6591388-6601165(-)
86	1545	38.m01101_at	N/A	TGME49_219150-t26_1	zinc finger, zz type domain-containing protein	TGME49_chrXII:1103329-1109384(-)
86	4428	55.m04664_at	B6KAW1	TGME49_256980-t26_1	glycerol-3-phosphate-acyltransferase	TGME49_chrVIIb:4299934-4311309(-)
86	662	23.m00148_at	S8EZ73	TGME49_207120-t26_1	Sad1/UNC family protein	TGME49_chrX:7399188-7412577(+)
86	6812	65.m01972_at	N/A	TGME49_278670-t26_1	ubiquitin-conjugating enzyme subfamily protein	TGME49_chrXII:5941247-5945176(-)
86	7575	83.m01198_at	N/A	TGME49_293230-t26_1	hypothetical protein	TGME49_chrIa:176222-182733(-)
86	3332	49.m07217_at	B6KGD9	TGME49_238870-t26_1	hypothetical protein	TGME49_chrVI:274927-279697(+)
86	1479	38.m00017_at	B9PQP0	TGME49_219550-t26_1	dihydrolipoyllysine-residue succinyltransferase component of oxoglutarate dehydrogenase	TGME49_chrXII:851661-860129(-)
86	703	25.m00208_at	N/A	TGME49_209520-t26_1	WD domain, G-beta repeat-containing protein	TGME49_chrIb:1291903-1307644(-)
86	2797	46.m01746_at	N/A	TGME49_237260-t26_1	Coiled-coil domain containing 124 family protein	TGME49_chrX:5812332-5817419(+)
86	3162	49.m03361_at	S8F6Z8	TGME49_243620-t26_1	hypothetical protein	TGME49_chrVI:2755013-2759597(-)
86	4485	55.m04737_at	N/A	TGME49_258070-t26_1	hypothetical protein	TGME49_chrVIIb:3605021-3612696(-)
86	3713	50.m05625_at	N/A	TGME49_247330-t26_1	hypothetical protein	TGME49_chrXII:3255169-3271998(-)
86	5189	583.m00017_at	B6KAF0	TGME49_310820-t26_1	SLU7 splicing factor, putative	TGME49_chrXI:1613485-1618635(+)
86	1412	37.m00735_at	B6KTX8	TGME49_217340-t26_1	hypothetical protein	TGME49_chrXII:1758660-1763378(+)
86	3035	49.m03193_at	S8GQB9	TGME49_240220-t26_1	hypothetical protein	TGME49_chrVI:1073932-1085427(+)
86	1916	42.m00128_at	N/A	TGME49_226440-t26_1	SWI2/SNF2-containing protein RAD16	TGME49_chrX:1631437-1643621(+)
86	7104	76.m01656_at	N/A	TGME49_286430-t26_1	hypothetical protein	TGME49_chrV:1831771-1835707(+)
86	4925	57.m00026_at	N/A	TGME49_265520-t26_1	hypothetical protein	TGME49_chrIX:1503036-1513233(+)
86	2013	42.m03398_at	N/A	TGME49_225010-t26_1	hypothetical protein	TGME49_chrX:2583911-2594094(-)
86	6144	59.m03604_at	N/A	TGME49_271990-t26_1	hypothetical protein	TGME49_chrVIII:4238016-4245648(-)
86	5483	583.m05528_at	B6K8Z9	TGME49_313110-t26_1	hypothetical protein	TGME49_chrXI:3103536-3108232(+)
86	2305	44.m00052_at	S8GK24	TGME49_232660-t26_1	Hsp70 interacting protein HIP	TGME49_chrVIII:2210021-2213518(-)
86	4341	55.m00219_at	S8GDB5	TGME49_263860-t26_1	hypothetical protein	TGME49_chrVIIb:283670-287388(+)
86	4394	55.m04625_at	N/A	TGME49_255635-t26_1	hypothetical protein	TGME49_chrVIIb:4759626-4764947(-)
86	956	27.m00873_at	N/A	TGME49_211700-t26_1	hypothetical protein	TGME49_chrIV:1585441-1597644(-)
86	4177	541.m02040_at	N/A	TGME49_305200-t26_1	tetratricopeptide repeat-containing protein	TGME49_chrIX:5281884-5292960(+)
86	7169	76.m03399_at	N/A	TGME49_285770-t26_1	hypothetical protein	TGME49_chrV:2245265-2249575(+)
86	1190	33.m01339_at	S8GDH4	TGME49_215090-t26_1	ATP binding protein, putative	TGME49_chrX:6748659-6755649(+)
86	7479	80.m03971_at	N/A	TGME49_290020-t26_1	cyclin dependent kinase binding protein	TGME49_chrIX:3585235-3591916(-)
86	1632	39.m00370_at	N/A	TGME49_220570-t26_1	hypothetical protein	TGME49_chrV:461765-469997(-)
86	5471	583.m05514_at	B6K8Y2	TGME49_312940-t26_1	hypothetical protein	TGME49_chrXI:2990327-2993568(-)
86	6774	65.m01175_at	N/A	TGME49_278490-t26_1	Zn-finger, RING domain containing protein	TGME49_chrXII:6073782-6081620(-)
86	957	27.m00874_at	N/A	TGME49_211720-t26_1	AP2 domain transcription factor AP2IV-5	TGME49_chrIV:1567953-1579883(-)
86	3522	50.m03184_at	N/A	TGME49_247600-t26_1	hypothetical protein	TGME49_chrXII:3434927-3444064(+)
86	5135	57.m03135_at	N/A	TGME49_267020-t26_1	hypothetical protein	TGME49_chrIX:843170-847929(+)
86	4696	55.m05025_at	N/A	TGME49_263000-t26_1	Beige/BEACH domain-containing protein	TGME49_chrVIIb:865419-875656(+)
86	3388	50.m00025_at	N/A	TGME49_246340-t26_1	DnaJ domain-containing protein	TGME49_chrXII:2767096-2777161(+)
86	4066	540.m00335_at	N/A	TGME49_304520-t26_1	hypothetical protein	TGME49_chrVIIa:532796-547234(+)
86	3200	49.m03420_at	S8F760	TGME49_244540-t26_1	mitochondrial carrier superfamily protein	TGME49_chrVI:3347097-3351958(+)
86	6907	72.m00687_at	S7UTQ6	TGME49_280700-t26_1	arginine decarboxylase	TGME49_chrVIIa:161506-174418(-)
86	384	20.m03787_at	N/A	TGME49_203320-t26_1	zinc finger in N-recognin protein	TGME49_chrVIIa:2573668-2600955(-)
86	3267	49.m05704_at	N/A	TGME49_242790-t26_1	trichohyalin, putative	TGME49_chrVI:2287518-2307196(+)
86	1561	38.m01887_at	N/A	TGME49_219828-t26_1	HMG (high mobility group) box domain-containing protein	TGME49_chrXII:617971-618267(+)
86	5928	59.m00050_at	S8GJB1	TGME49_272420-t26_1	phosphatidylcholine-sterol O-acyltransferase, putative	TGME49_chrVIII:3980388-3986026(-)
86	2099	42.m03534_at	N/A	TGME49_226840-t26_1	hypothetical protein	TGME49_chrX:1299419-1306695(+)
86	6582	641.m03146_at	N/A	TGME49_320550-t26_1	hypothetical protein	TGME49_chrIV:263510-276812(+)
86	5271	583.m00696_at	B6K9G9	TGME49_315130-t26_1	L-isoaspartyl protein carboxyl methyltransferase family protein	TGME49_chrXI:4506167-4510509(-)
89	70	113.m01290_at	N/A	TGME49_297680-t26_1	calmodulin, putative	TGME49_chrII:1915302-1916603(-)
89	6714	65.m01101_at	N/A	TGME49_277070-t26_1	SWI2/SNF2-containing protein	TGME49_chrXII:6726177-6741710(+)
89	2682	46.m01602_at	S8GEE6	TGME49_234390-t26_1	hypothetical protein	TGME49_chrX:4333081-4336985(+)
89	3165	49.m03369_at	N/A	TGME49_243740-t26_1	WD domain, G-beta repeat-containing protein	TGME49_chrVI:2825415-2833585(+)
89	1269	33.m02677_at	S8GDE0	TGME49_215390-t26_1	TIM10 family protein, putative	TGME49_chrX:6941054-6941543(-)
89	3714	50.m05626_at	N/A	TGME49_247750-t26_1	hypothetical protein	TGME49_chrXII:3560314-3562562(+)
89	6208	59.m03681_at	N/A	TGME49_243482-t26_1	dynein heavy chain, putative	TGME49_chrVIII:3453582-3470052(-)
89	2736	46.m01669_at	N/A	TGME49_235750-t26_1	ULK kinase	TGME49_chrX:5090032-5099903(+)
89	3857	52.m01533_at	N/A	TGME49_252250-t26_1	ATPase, AAA family protein	TGME49_chrIII:421463-428360(-)
89	2175	42.m05824_at	N/A	TGME49_223660-t26_1	50S ribosomal protein L4, putative	TGME49_chrX:3669258-3679001(+)
90	7291	80.m02138_at	N/A	TGME49_288290-t26_1	hypothetical protein	TGME49_chrIX:2439442-2442410(-)
90	6654	64.m00335_at	N/A	TGME49_275780-t26_1	hypothetical protein	TGME49_chrIII:236195-240263(-)
90	3965	52.m01674_at	N/A	TGME49_254730-t26_1	POPLD (NUC188) domain-containing protein	TGME49_chrIII:1905289-1914230(-)
90	6484	641.m01501_at	S7UJK7	TGME49_318700-t26_1	eukaryotic initiation factor-6, putative	TGME49_chrIV:1139545-1145794(+)
90	4168	541.m01245_at	B6KRE5	TGME49_306560-t26_1	hypothetical protein	TGME49_chrIX:6180349-6187008(+)
90	4256	551.m00229_at	S8EQR1	TGME49_307850-t26_1	6-phosphogluconate dehydrogenase	TGME49_chrXII:442999-448384(-)
90	4804	55.m10232_at	B9Q0Q7	TGME49_263280-t26_1	hypothetical protein	TGME49_chrVIIb:658976-660464(+)
90	3686	50.m03416_at	N/A	TGME49_251790-t26_1	hypothetical protein	TGME49_chrXII:5589215-5592273(+)
90	802	25.m01875_at	N/A	TGME49_209550-t26_1	hypothetical protein	TGME49_chrIb:1321254-1329681(+)
90	3031	49.m03186_at	B6KFA1	TGME49_239930-t26_1	beta-catenin family protein 1, putative	TGME49_chrVI:1012522-1022710(-)
90	6116	59.m03563_at	S8F1K3	TGME49_271250-t26_1	hypothetical protein	TGME49_chrVIII:4622793-4624312(-)
90	4626	55.m04924_at	S8F4F0	TGME49_261230-t26_1	ankyrin repeat-containing protein	TGME49_chrVIIb:1813290-1819931(-)
90	803	25.m01879_at	N/A	TGME49_209640-t26_1	hypothetical protein	TGME49_chrIb:1369830-1372850(+)
90	2993	49.m03130_at	B6KGG1	TGME49_239110-t26_1	leucine rich repeat-containing protein	TGME49_chrVI:466979-469346(+)
90	2967	49.m03099_at	S8GQN5	TGME49_238390-t26_1	hypothetical protein	TGME49_chrVI:178957-190196(+)
90	1448	37.m00778_at	N/A	TGME49_217850-t26_1	Sucrose-6F-phosphate phosphohydrolase	TGME49_chrXII:2166464-2174985(-)
90	3743	50.m05662_at	N/A	TGME49_249810-t26_1	activating signal cointegrator 1 complex subunit 3, putative	TGME49_chrXII:4808059-4835696(+)
90	5259	583.m00680_at	B9PIJ6	TGME49_313310-t26_1	DnaJ domain-containing protein	TGME49_chrXI:3259784-3266235(+)
90	5904	59.m00018_at	B9PH24	TGME49_268640-t26_1	BING4CT (NUC141) domain-containing protein	TGME49_chrVIII:6379358-6386915(-)
90	819	25.m01902_at	S8FBM5	TGME49_209960-t26_1	glycosyltransferase	TGME49_chrIb:1576675-1594112(+)
90	1052	31.m00896_at	N/A	TGME49_213910-t26_1	hypothetical protein	TGME49_chrV:1424138-1428776(+)
90	6793	65.m01199_at	N/A	TGME49_278900-t26_1	protein kinase, putative	TGME49_chrXII:5771006-5775613(-)
90	1549	38.m01106_at	N/A	TGME49_219250-t26_1	acetyltransferase, GNAT family protein	TGME49_chrXII:1034868-1042270(-)
90	4845	55.m10278_at	S8GBI9	TGME49_255980-t26_1	hypothetical protein	TGME49_chrVIIb:4576785-4584683(+)
90	2883	46.m03956_at	S8EZM9	TGME49_236050-t26_1	fructose-bisphosphate aldolase, putative	TGME49_chrX:5253245-5255772(+)
90	419	20.m03827_at	S8F5T7	TGME49_203860-t26_1	hypothetical protein	TGME49_chrVIIa:2175700-2179071(-)
90	1872	42.m00075_at	N/A	TGME49_226480-t26_1	DNA topoisomerase family protein	TGME49_chrX:1583572-1604041(+)
90	4090	541.m01146_at	B6KR20	TGME49_304990-t26_1	guanylate-binding protein, N-terminal domain-containing protein	TGME49_chrIX:5145074-5157984(+)
90	5911	59.m00025_at	N/A	TGME49_269150-t26_1	DHHC zinc finger domain-containing protein	TGME49_chrVIII:6039099-6042614(-)
90	2488	44.m02752_at	B6KJX7	TGME49_232815-t26_1	Erv1 / Alr family protein	TGME49_chrVIII:2274342-2278423(-)
90	3794	50.m07106_at	S7WHC8	TGME49_245630-t26_1	hypothetical protein	TGME49_chrXII:2438003-2441780(+)
90	5543	583.m05607_at	B6K9A4	TGME49_314280-t26_1	AAR2 protein	TGME49_chrXI:3984151-3988222(-)
90	1489	38.m01035_at	N/A	TGME49_218200-t26_1	UDP-sugar pyrophospharylase	TGME49_chrXII:1700331-1705956(-)
90	5249	583.m00666_at	B6K906	TGME49_313190-t26_1	Rab18/RabC-family small GTPase	TGME49_chrXI:3161499-3167284(+)
90	1824	42.m00018_at	S5Y8U5	TGME49_223510-t26_1	hypothetical protein	TGME49_chrX:3764641-3770663(-)
90	5783	583.m09203_at	B6KA26	TGME49_309370-t26_1	adaptin n terminal region domain-containing protein	TGME49_chrXI:637349-648223(-)
90	2132	42.m03588_at	S8GFQ1	TGME49_227850-t26_1	peptidyl-prolyl cis-trans isomerase, cyclophilin-type domain-containing protein	TGME49_chrX:771621-776502(-)
90	4953	57.m01696_at	B6KLK2	TGME49_264730-t26_1	hypothetical protein	TGME49_chrIX:2085370-2088188(-)
90	6997	76.m00015_at	N/A	TGME49_285970-t26_1	30S ribosomal protein S5, putative	TGME49_chrV:2101963-2114499(+)
90	6745	65.m01142_at	S8ESW9	TGME49_277990-t26_1	OTU family cysteine protease	TGME49_chrXII:6368924-6372127(-)
90	1686	41.m01275_at	S8F7U8	TGME49_221160-t26_1	acetyltransferase, GNAT family protein	TGME49_chrII:98079-101013(-)
90	3341	49.m07225_at	S7UR71	TGME49_240270-t26_1	hypothetical protein	TGME49_chrVI:1129254-1130627(+)
90	4796	55.m10224_at	N/A	TGME49_264220-t26_1	hypothetical protein	TGME49_chrVIIb:60999-69634(+)
90	6019	59.m03439_at	N/A	TGME49_269200-t26_1	crooked neck family 1 protein isoform 2, putative	TGME49_chrVIII:5990127-5999994(-)
90	2466	44.m02727_at	B6KJU7	TGME49_232510-t26_1	hypothetical protein	TGME49_chrVIII:2125476-2133825(+)
90	3865	52.m01544_at	N/A	TGME49_252370-t26_1	AP2 domain transcription factor AP2III-1	TGME49_chrIII:516506-523610(-)
90	4707	55.m05040_at	S8GME9	TGME49_263150-t26_1	tetratricopeptide repeat-containing protein	TGME49_chrVIIb:757475-761599(+)
90	5434	583.m05469_at	B6K8R8	TGME49_312200-t26_1	serine/threonine protein phosphatase	TGME49_chrXI:2493177-2501208(-)
90	5300	583.m05276_at	B6KA08	TGME49_309170-t26_1	TAF7-like RNA polymerase II TAF7L	TGME49_chrXI:533566-539393(-)
90	5536	583.m05596_at	N/A	TGME49_314042-t26_1	cytochrome c1 heme lyase, putative	TGME49_chrXI:3896979-3899592(+)
90	4962	57.m01706_at	N/A	TGME49_264840-t26_1	ATP-dependent DNA helicase, RecQ family protein	TGME49_chrIX:1963602-1977618(+)
90	762	25.m01824_at	N/A	TGME49_208750-t26_1	RWD domain-containing protein	TGME49_chrIb:844743-849294(+)
90	2308	44.m00056_at	N/A	TGME49_233890-t26_1	hypothetical protein	TGME49_chrVIII:2877721-2883917(-)
90	3995	52.m02696_at	S8FDH3	TGME49_254260-t26_1	COX19 cytochrome c oxidase assembly family protein	TGME49_chrIII:1564159-1567102(+)
90	4385	55.m04612_at	N/A	TGME49_255350-t26_1	ATPase, putative	TGME49_chrVIIb:4879493-4886434(-)
90	747	25.m01803_at	N/A	TGME49_208350-t26_1	hypothetical protein	TGME49_chrIb:624122-628920(-)
90	3693	50.m03425_at	N/A	TGME49_251920-t26_1	hypothetical protein	TGME49_chrXII:5663008-5668539(-)
90	1362	35.m00921_at	B6KSU0	TGME49_216870-t26_1	DNA excision repair helicase	TGME49_chrXI:5825564-5841443(-)
90	1813	42.m00005_at	S8EXE8	TGME49_225490-t26_1	calcium-dependent protein kinase CDPK2	TGME49_chrX:2207266-2214584(+)
90	1375	35.m01586_at	N/A	TGME49_216490-t26_1	hypothetical protein	TGME49_chrXI:6117983-6121878(-)
90	1852	42.m00054_at	N/A	TGME49_225510-t26_1	RAP domain-containing protein	TGME49_chrX:2188674-2203114(+)
90	2016	42.m03403_at	B9PMB2	TGME49_225070-t26_1	hypothetical protein	TGME49_chrX:2541835-2545560(-)
90	6965	74.m00762_at	S8F6N0	TGME49_281610-t26_1	hypothetical protein	TGME49_chrVIIa:4220484-4221974(+)
90	3087	49.m03262_at	B6KFK3	TGME49_241840-t26_1	hypothetical protein	TGME49_chrVI:1737093-1743927(+)
94	122	129.m00513_at	B6KVA7	TGME49_299120-t26_1	hypothetical protein	TGME49_chrIII:2170027-2170698(+)
94	4113	541.m01170_at	B6KR53	TGME49_305330-t26_1	cyclin, N-terminal domain-containing protein	TGME49_chrIX:5360649-5371022(-)
94	1166	33.m01311_at	N/A	TGME49_214830-t26_1	hypothetical protein	TGME49_chrX:6517116-6529717(+)
94	4378	55.m04604_x_at	N/A	TGME49_255245-t26_1	hypothetical protein	TGME49_chrVIIb:4965565-4965834(+)
94	1801	41.m02952_at	B6KQ13	TGME49_220860-t26_1	DEAD/DEAH box helicase	TGME49_chrII:23771-30138(+)
94	6275	59.m06085_at	N/A	TGME49_274000-t26_1	hypothetical protein	TGME49_chrVIII:3105984-3124720(+)
94	1505	38.m01056_at	N/A	TGME49_218880-t26_1	SF-assemblin, putative	TGME49_chrXII:1238250-1243752(-)
94	2248	42.m07427_at	N/A	TGME49_227948-t26_1	peptidase M16 inactive domain-containing protein	TGME49_chrX:715237-727811(+)
94	2457	44.m02714_at	B9PGK8	TGME49_232260-t26_1	hypothetical protein	TGME49_chrVIII:1983047-1985763(-)
94	4671	55.m04995_at	S8F1M9	TGME49_262490-t26_1	alpha/beta hydrolase, putative	TGME49_chrVIIb:1209726-1213358(-)
94	4398	55.m04629_at	N/A	TGME49_255700-t26_1	hypothetical protein	TGME49_chrVIIb:4711741-4726257(-)
94	5969	59.m03369_x_at	N/A	TGME49_268220-t26_1	hypothetical protein	TGME49_chrVIII:6631349-6636865(+)
94	4032	52.m03458_at	N/A	TGME49_253130-t26_1	transporter, major facilitator family protein	TGME49_chrIII:761989-767033(-)
94	3922	52.m01619_at	S8F7E9	TGME49_253900-t26_1	parasite porphobilinogen synthase PBGS	TGME49_chrIII:1284337-1292775(-)
94	6676	64.m00582_at	Q1AMF2	TGME49_276130-t26_1	cathepsin CPC2	TGME49_chrIII:125876-135979(-)
94	6181	59.m03645_at	B1NF34	TGME49_272660-t26_1	hypothetical protein	TGME49_chrVIII:3811582-3814034(+)
94	6621	645.m00324_at	S8F8K7	TGME49_321600-t26_1	hypothetical protein	TGME49_chrIb:1712985-1720875(+)
94	1683	41.m01272_at	S8FAW6	TGME49_220930-t26_1	hypothetical protein	TGME49_chrII:68743-76627(-)
95	50	113.m00796_at	N/A	TGME49_297780-t26_1	ATPase/histidine kinase/DNA gyrase B/HSP90 domain-containing protein	TGME49_chrII:1988803-2001147(+)
95	1784	41.m02364_at	N/A	TGME49_222660-t26_1	leucine rich repeat-containing protein	TGME49_chrII:1160537-1194907(+)
95	789	25.m01855_at	N/A	TGME49_209200-t26_1	hypothetical protein	TGME49_chrIb:1111748-1120948(+)
95	7197	76.m03430_at	N/A	TGME49_283760-t26_1	hypothetical protein	TGME49_chrV:2993485-2997865(-)
95	4440	55.m04677_at	B6KAX5	TGME49_257120-t26_1	sugar transporter ST1	TGME49_chrVIIb:4206258-4213725(-)
95	4771	55.m08195_at	S8F4N1	TGME49_262500-t26_1	hypothetical protein	TGME49_chrVIIb:1208630-1209634(-)
95	2770	46.m01715_at	N/A	TGME49_236850-t26_1	hypothetical protein	TGME49_chrX:5535454-5546630(+)
95	7571	83.m01194_at	B9PY04	TGME49_293170-t26_1	hypothetical protein	TGME49_chrIa:124810-136698(-)
95	2156	42.m03615_at	S8EY42	TGME49_228230-t26_1	hypothetical protein	TGME49_chrX:465841-475853(+)
95	5596	583.m05669_at	N/A	TGME49_315280-t26_1	hypothetical protein	TGME49_chrXI:4619575-4626496(+)
95	4688	55.m05014_at	S8GCZ1	TGME49_262850-t26_1	hypothetical protein	TGME49_chrVIIb:977073-981392(-)
95	1307	35.m00849_at	B9Q0L9	TGME49_215950-t26_1	hypothetical protein	TGME49_chrXI:6502750-6508732(+)
95	5521	583.m05579_at	B6K967	TGME49_313810-t26_1	transcription initiation factor TFIID complex subunit TAF8	TGME49_chrXI:3700902-3705171(+)
95	2870	46.m03688_at	N/A	TGME49_236270-t26_1	hypothetical protein	TGME49_chrX:5370001-5374111(+)
95	3151	49.m03348_at	S8FA25	TGME49_243460-t26_1	hypothetical protein	TGME49_chrVI:2644920-2653492(-)
95	5299	583.m05275_x_at	S8EVE6	TGME49_309160-t26_1	IgA-specific metalloendopeptidase	TGME49_chrXI:527539-530082(-)
95	4084	541.m00146_at	B9PZ47	TGME49_304900-t26_1	hypothetical protein	TGME49_chrIX:5079649-5088408(-)
95	924	27.m00828_at	N/A	TGME49_210820-t26_1	hypothetical protein	TGME49_chrIV:2028939-2035565(-)
95	1798	41.m02949_at	N/A	TGME49_221990-t26_1	hypothetical protein	TGME49_chrII:737799-741829(-)
95	6271	59.m06080_at	N/A	TGME49_273720-t26_1	hypothetical protein	TGME49_chrVIII:3306975-3310510(-)
95	3137	49.m03332_at	B6KFT9	TGME49_243200-t26_1	hypothetical protein	TGME49_chrVI:2433920-2440834(-)
95	6752	65.m01152_at	N/A	TGME49_278130-t26_1	hypothetical protein	TGME49_chrXII:6269916-6278719(-)
95	3949	52.m01649_x_at	N/A	TGME49_254390-t26_1	CRAL/TRIO domain-containing protein	TGME49_chrIII:1699735-1709703(-)
95	7397	80.m02304_at	N/A	TGME49_291020-t26_1	myosin head (motor domain) domain-containing protein	TGME49_chrIX:4047255-4072170(-)
95	3493	50.m03141_at	B6KGU7	TGME49_246930-t26_1	calmodulin CAM1	TGME49_chrXII:3023688-3026127(-)
95	6497	641.m01523_at	N/A	TGME49_319600-t26_1	alpha-tubulin N-acetyltransferase, putative	TGME49_chrIV:859585-865679(-)
95	2814	46.m02866_x_at	N/A	TGME49_234270-t26_1	hypothetical protein	TGME49_chrX:4254283-4268067(+)
95	5787	583.m09206_x_at	N/A	TGME49_308810-t26_1	rhoptry neck protein RON9	TGME49_chrXI:274907-285391(+)
95	3877	52.m01557_x_at	N/A	TGME49_252990-t26_1	hypothetical protein	TGME49_chrIII:664822-668335(-)
95	6720	65.m01112_at	B6KRJ1	TGME49_277490-t26_1	hypothetical protein	TGME49_chrXII:6665695-6676146(-)
95	1343	35.m00895_at	B6KT39	TGME49_216620-t26_1	EF hand domain-containing protein	TGME49_chrXI:6006155-6038609(+)
95	3268	49.m05705_at	S8F6V1	TGME49_242860-t26_1	hypothetical protein	TGME49_chrVI:2355937-2361095(-)
95	2533	44.m02812_at	N/A	TGME49_233770-t26_1	calcium-translocating P-type ATPase, PMCA-type protein	TGME49_chrVIII:2779590-2795526(-)
95	6565	641.m02554_at	N/A	TGME49_320000-t26_1	SCY kinase (incomplete catalytic triad)	TGME49_chrIV:598576-608219(-)
95	2750	46.m01691_at	N/A	TGME49_236200-t26_1	DNA mismatch repair protein, C-terminal domain-containing protein	TGME49_chrX:5315155-5326620(-)
95	4520	55.m04779_at	S8F3Z8	TGME49_258680-t26_1	TATA-box binding protein TBP2	TGME49_chrVIIb:3262189-3265860(+)
95	3145	49.m03341_at	N/A	TGME49_243382-t26_1	hypothetical protein	TGME49_chrVI:2597294-2600319(+)
95	1414	37.m00737_at	S8G8W5	TGME49_217360-t26_1	hypothetical protein	TGME49_chrXII:1774783-1785937(+)
95	6180	59.m03644_at	N/A	TGME49_272650-t26_1	3'5'-cyclic nucleotide phosphodiesterase domain-containing protein	TGME49_chrVIII:3815309-3820920(-)
95	4665	55.m04987_at	N/A	TGME49_262410-t26_1	WD domain, G-beta repeat-containing protein	TGME49_chrVIIb:1275849-1290258(+)
95	982	28.m00295_at	N/A	TGME49_212150-t26_1	hypothetical protein	TGME49_chrX:4007946-4020029(-)
95	6450	641.m01458_at	N/A	TGME49_318130-t26_1	Toxoplasma gondii family E protein	TGME49_chrIV:1539153-1542506(-)
95	4708	55.m05044_at	N/A	TGME49_263200-t26_1	hypothetical protein	TGME49_chrVIIb:716909-726619(+)
95	6942	74.m00448_at	S8GEW5	TGME49_281960-t26_1	hypothetical protein	TGME49_chrVIIa:4289826-4298065(-)
95	4462	55.m04704_at	N/A	TGME49_257550-t26_1	hypothetical protein	TGME49_chrVIIb:3977513-3982505(-)
95	6910	72.m00844_at	S7UU96	TGME49_281030-t26_1	hypothetical protein	TGME49_chrVIIa:49114-50008(+)
95	6055	59.m03480_s_at	N/A	TGME49_269885-t26_1	rhoptry metalloprotease toxolysin TLN1	TGME49_chrVIII:5564529-5572853(+)
95	5458	583.m05498_at	S8ERJ4	TGME49_312580-t26_1	hypothetical protein	TGME49_chrXI:2796359-2804271(+)
95	5088	57.m01870_at	S7UGQ1	TGME49_267620-t26_1	multi-pass transmembrane protein	TGME49_chrIX:511515-520445(+)
95	5699	583.m09093_at	N/A	TGME49_309190-t26_1	hypothetical protein	TGME49_chrXI:541046-552296(+)
95	6501	641.m01527_at	N/A	TGME49_319640-t26_1	hypothetical protein	TGME49_chrIV:813977-821488(+)
95	5916	59.m00031_at	N/A	TGME49_269920-t26_1	phosphatidylserine decarboxylase	TGME49_chrVIII:5535689-5545827(-)
95	3883	52.m01564_at	S8GJ16	TGME49_253100-t26_1	hypothetical protein	TGME49_chrIII:739667-743208(-)
95	6246	59.m03725_at	N/A	TGME49_274120-t26_1	hypothetical protein	TGME49_chrVIII:3010883-3018069(-)
95	7744	86.m00398_at	B9Q237	TGME49_296020-t26_1	hypothetical protein	TGME49_chrIa:1420285-1421327(-)
95	1738	41.m01339_at	S8GTZ6	TGME49_222130-t26_1	hypothetical protein	TGME49_chrII:893581-896327(+)
95	6029	59.m03453_at	N/A	TGME49_269420-t26_1	hypothetical protein	TGME49_chrVIII:5814007-5816229(-)
95	4122	541.m01185_at	Q45W20	TGME49_305590-t26_1	ABC transporter transmembrane region domain-containing protein	TGME49_chrIX:5481893-5493881(+)
95	5017	57.m01773_at	B9Q1A5	TGME49_266090-t26_1	hypothetical protein	TGME49_chrIX:1308223-1311306(-)
95	2813	46.m02866_s_at	N/A	TGME49_234270-t26_1	hypothetical protein	TGME49_chrX:4254283-4268067(+)
95	4334	55.m00202_at	N/A	TGME49_263660-t26_1	hypothetical protein	TGME49_chrVIIb:403970-407773(-)
95	4258	551.m00232_at	S8EQR6	TGME49_308010-t26_1	hypothetical protein	TGME49_chrXII:504070-509618(-)
95	960	27.m01232_at	N/A	TGME49_211650-t26_1	hypothetical protein	TGME49_chrIV:1635868-1642596(-)
95	3427	50.m00090_at	B6KHQ1	TGME49_250930-t26_1	hypothetical protein	TGME49_chrXII:5326455-5330664(-)
95	6898	72.m00409_at	N/A	TGME49_280770-t26_1	regulator of chromosome condensation (RCC1) repeat-containing protein	TGME49_chrVIIa:100368-115041(+)
95	1621	39.m00358_at	S8F8Q9	TGME49_220370-t26_1	hypothetical protein	TGME49_chrV:332269-339763(+)
95	5355	583.m05360_at	N/A	TGME49_310450-t26_1	myosin heavy chain, putative	TGME49_chrXI:1347772-1364930(+)
95	6983	75.m00012_s_at	N/A	TGME49_296231-t26_1	hypothetical protein	TGME49_chrV:8323-14010(-)
95	6513	641.m01541_at	N/A	TGME49_319900-t26_1	hypothetical protein	TGME49_chrIV:678305-692326(-)
95	1102	31.m01823_at	N/A	TGME49_213115-t26_1	hypothetical protein	TGME49_chrV:860657-867251(+)
95	6769	65.m01170_at	N/A	TGME49_278400-t26_1	Toxoplasma gondii family A protein	TGME49_chrXII:6122456-6125001(-)
95	3212	49.m03434_at	S8GPU2	TGME49_244690-t26_1	hypothetical protein	TGME49_chrVI:3451551-3455086(+)
95	5155	57.m03979_at	S8EWE5	TGME49_264900-t26_1	hypothetical protein	TGME49_chrIX:1908158-1914471(-)
95	7155	76.m02667_at	N/A	TGME49_283450-t26_1	Toxoplasma gondii family B protein	TGME49_chrV:3153949-3158926(+)
97	322	20.m03706_at	N/A	TGME49_202280-t26_1	WD domain, G-beta repeat-containing protein	TGME49_chrVIIa:3447358-3463919(-)
97	2498	44.m02769_at	B6KJZ9	TGME49_233130-t26_1	nucleoside transporter protein	TGME49_chrVIII:2443530-2445829(+)
97	4758	55.m05112_at	N/A	TGME49_264178-t26_1	flagellar associated protein	TGME49_chrVIIb:100153-112587(-)
97	5600	583.m05673_at	N/A	TGME49_315340-t26_1	SAG-related sequence SRS52C	TGME49_chrXI:4654727-4658735(+)
97	3946	52.m01647_at	N/A	TGME49_254330-t26_1	lipase	TGME49_chrIII:1612934-1618993(-)
97	4407	55.m04638_at	B6KAR8	TGME49_255940-t26_1	hypothetical protein	TGME49_chrVIIb:4617937-4619084(+)
97	4135	541.m01199_at	N/A	TGME49_305890-t26_1	hypothetical protein	TGME49_chrIX:5643547-5651987(-)
97	878	26.m00238_at	B6KVH1	TGME49_210320-t26_1	SAG-related sequence SRS37A	TGME49_chrIX:4870225-4872813(+)
97	2387	44.m02617_at	N/A	TGME49_230830-t26_1	ATPase family associated with various cellular activities (AAA) domain-containing protein	TGME49_chrVIII:1007346-1049473(-)
97	4862	55.m10297_at	N/A	TGME49_259895-t26_1	hypothetical protein	TGME49_chrVIIb:2627358-2628025(-)
97	3115	49.m03302_at	B6KFQ4	TGME49_242650-t26_1	hypothetical protein	TGME49_chrVI:2160597-2161665(+)
97	2036	42.m03446_at	N/A	TGME49_225745-t26_1	hypothetical protein	TGME49_chrX:2065975-2104376(+)
97	6819	65.m02511_at	N/A	TGME49_278600-t26_1	hypothetical protein	TGME49_chrXII:6002955-6012853(+)
97	6602	644.m00075_at	N/A	TGME49_321170-t26_1	Toxoplasma gondii family C protein	TGME49_chrIII:2454193-2456760(+)
97	5700	583.m09094_at	N/A	TGME49_309300-t26_1	SAG-related sequence SRS55A	TGME49_chrXI:617797-619905(+)
97	4521	55.m04782_at	B9PL14	TGME49_258720-t26_1	Ubiquitin family protein, putative	TGME49_chrVIIb:3226098-3227479(+)
97	7189	76.m03420_at	S7W348	TGME49_286070-t26_1	hypothetical protein	TGME49_chrV:2021182-2021988(-)
97	5308	583.m05285_at	N/A	TGME49_309330-t26_1	SAG-related sequence SRS55F	TGME49_chrXI:622670-624992(+)
97	4512	55.m04770_at	N/A	TGME49_258560-t26_1	hypothetical protein	TGME49_chrVIIb:3334632-3338726(-)
97	6216	59.m03690_at	N/A	TGME49_273595-t26_1	hypothetical protein	TGME49_chrVIII:3355164-3361784(-)
105	6586	641.m03152_at	N/A	TGME49_319390-t26_1	hypothetical protein	TGME49_chrIV:967119-972781(-)
105	7415	80.m02326_at	S8G8L9	TGME49_291650-t26_1	hypothetical protein	TGME49_chrIX:4314446-4316960(-)
105	6409	63.m00148_at	N/A	TGME49_275320-t26_1	penicillin amidase	TGME49_chrX:7171323-7184697(+)
105	2997	49.m03135_x_at	N/A	TGME49_239270-t26_1	hypothetical protein	TGME49_chrVI:500687-516363(-)
105	3284	49.m05727_at	N/A	TGME49_244190-t26_1	hypothetical protein	TGME49_chrVI:3097813-3106314(+)
105	3796	50.m07108_s_at	N/A	TGME49_245770-t26_1	hypothetical protein	TGME49_chrXII:2563336-2567626(+)
105	4623	55.m04920_at	N/A	TGME49_261080-t26_1	kringle domain-containing protein	TGME49_chrVIIb:1847757-1873734(+)
123	6542	641.m01581_at	N/A	TGME49_320500-t26_1	patched family protein	TGME49_chrIV:295159-305216(+)
123	2934	49.m00046_at	N/A	TGME49_243500-t26_1	CAM kinase, SNF1/AMK1 family ToxPK1	TGME49_chrVI:2680887-2686196(+)
123	2807	46.m01757_at	N/A	TGME49_237510-t26_1	hypothetical protein	TGME49_chrX:5934635-5943856(-)
123	3554	50.m03224_at	N/A	TGME49_248310-t26_1	SNF7 family protein	TGME49_chrXII:3800934-3805631(+)
126	22	113.m00768_at	S8FBD8	TGME49_297230-t26_1	Vps53 family, N-terminal protein	TGME49_chrII:1627826-1635501(+)
126	5293	583.m05269_at	B9Q2I0	TGME49_309040-t26_1	hypothetical protein	TGME49_chrXI:451844-457960(-)
126	6309	59.m07712_at	S8F5F5	TGME49_274160-t26_1	hypothetical protein	TGME49_chrVIII:2960207-2975703(+)
126	588	20.m05948_at	N/A	TGME49_205640-t26_1	hypothetical protein	TGME49_chrVIIa:1243067-1250529(+)
126	1725	41.m01325_at	B6KQ87	TGME49_221910-t26_1	AN1 family Zinc finger domain-containing protein	TGME49_chrII:688437-692303(+)
126	2087	42.m03522_at	S8F0Z6	TGME49_226710-t26_1	hypothetical protein	TGME49_chrX:1415443-1421110(-)
126	2212	42.m07389_at	S8GFH0	TGME49_226880-t26_1	hypothetical protein	TGME49_chrX:1268994-1270076(+)
126	5890	583.m11483_at	N/A	TGME49_315440-t26_1	hypothetical protein	TGME49_chrXI:4706156-4716889(+)
126	1302	35.m00036_at	B9Q0M5	TGME49_215890-t26_1	hypothetical protein	TGME49_chrXI:6566074-6576082(+)
126	2401	44.m02635_at	N/A	TGME49_231060-t26_1	subtilisin SUB9	TGME49_chrVIII:1216998-1219590(-)
126	6670	64.m00353_at	S8F7T5	TGME49_276220-t26_1	hypothetical protein	TGME49_chrIII:38038-42324(+)
126	5426	583.m05453_at	B9PK33	TGME49_311780-t26_1	Zn-containing alcohol dehydrogenase	TGME49_chrXI:2283011-2290097(-)
126	4949	57.m01692_at	S8F2Q8	TGME49_264650-t26_1	phosphoacetylglucosamine mutase	TGME49_chrIX:2145240-2153212(+)
126	5595	583.m05668_at	B9PJ24	TGME49_315270-t26_1	hypothetical protein	TGME49_chrXI:4609372-4619189(-)
126	1197	33.m01346_at	N/A	TGME49_215195-t26_1	tetratricopeptide repeat-containing protein	TGME49_chrX:6810482-6818086(+)
127	7184	76.m03414_x_at	S8GQT1	TGME49_285160-t26_1	cyclin-dependent kinase family 5 protein	TGME49_chrV:2575278-2579703(-)
127	7183	76.m03414_at	S8GQT1	TGME49_285160-t26_1	cyclin-dependent kinase family 5 protein	TGME49_chrV:2575278-2579703(-)
127	3365	49.m07251_at	N/A	TGME49_241010-t26_1	K+ channel tetramerisation domain-containing protein	TGME49_chrVI:1618076-1624237(+)
127	1113	31.m01832_at	N/A	TGME49_213560-t26_1	hypothetical protein	TGME49_chrV:1146179-1149001(+)
127	4141	541.m01209_at	S8F1T0	TGME49_306020-t26_1	hypothetical protein	TGME49_chrIX:5725096-5755268(+)
127	5731	583.m09137_at	N/A	TGME49_314720-t26_1	Sedlin, N-terminal region protein, putative	TGME49_chrXI:4243459-4246672(+)
127	5395	583.m05411_at	N/A	TGME49_311140-t26_1	hypothetical protein	TGME49_chrXI:1816372-1829223(-)
127	7454	80.m03937_at	N/A	TGME49_288475-t26_1	hypothetical protein	TGME49_chrIX:2573044-2580225(+)
127	2534	44.m02813_at	N/A	TGME49_233790-t26_1	serine/threonine protein kinase AktR, putative	TGME49_chrVIII:2800546-2805988(+)
127	2639	44.m05935_at	N/A	TGME49_230555-t26_1	adenylate and guanylate cyclase catalytic domain-containing protein	TGME49_chrVIII:852932-859032(-)
127	3254	49.m05688_at	N/A	TGME49_242055-t26_1	DEAD/DEAH box helicase domain-containing protein	TGME49_chrVI:1849010-1866606(+)
127	3708	50.m05618_at	N/A	TGME49_247270-t26_1	hypothetical protein	TGME49_chrXII:3203767-3210189(+)
127	1270	33.m02678_at	N/A	TGME49_215385-t26_1	transporter, major facilitator family protein	TGME49_chrX:6938923-6941009(+)
127	1271	33.m02678_x_at	N/A	TGME49_215385-t26_1	transporter, major facilitator family protein	TGME49_chrX:6938923-6941009(+)
127	2583	44.m04665_at	N/A	TGME49_232500-t26_1	hypothetical protein	TGME49_chrVIII:2117942-2122538(-)
127	3120	49.m03311_at	B6KFR5	TGME49_242760-t26_1	hypothetical protein	TGME49_chrVI:2244325-2248781(-)
127	952	27.m00868_at	N/A	TGME49_211640-t26_1	hypothetical protein	TGME49_chrIV:1644324-1655264(-)
127	3046	49.m03207_at	N/A	TGME49_240390-t26_1	calcium-dependent protein kinase	TGME49_chrVI:1244457-1254202(-)
127	7717	86.m00368_at	N/A	TGME49_295390-t26_1	hypothetical protein	TGME49_chrIa:1785919-1788027(+)
127	6590	641.m03156_at	N/A	TGME49_318275-t26_1	peptidyl-prolyl cis-trans isomerase, FKBP-type domain-containing protein	TGME49_chrIV:1444368-1449895(+)
127	3196	49.m03413_at	N/A	TGME49_244480-t26_1	peptidase M16 inactive domain-containing protein	TGME49_chrVI:3303680-3305410(+)
127	6492	641.m01516_at	N/A	TGME49_319380-t26_1	hypothetical protein	TGME49_chrIV:978270-990634(+)
127	6972	74.m00770_at	N/A	TGME49_281360-t26_1	hypothetical protein	TGME49_chrVIIa:4045712-4046509(-)
127	3104	49.m03283_at	B6KFN1	TGME49_242320-t26_1	B-box zinc finger domain-containing protein	TGME49_chrVI:1954529-1969189(-)
127	6104	59.m03548_at	N/A	TGME49_271000-t26_1	hypothetical protein	TGME49_chrVIII:4796066-4808393(+)
127	6755	65.m01156_at	N/A	TGME49_278205-t26_1	hypothetical protein	TGME49_chrXII:6226495-6256429(-)
127	2108	42.m03551_at	S8G668	TGME49_227060-t26_1	hypothetical protein	TGME49_chrX:1105873-1119440(+)
127	5768	583.m09185_at	B9PK94	TGME49_312450-t26_1	hypothetical protein	TGME49_chrXI:2700697-2703666(-)
127	7004	76.m01538_at	N/A	TGME49_283480-t26_1	cell-cycle-associated protein kinase DYRK2, putative	TGME49_chrV:3132473-3136101(-)
127	858	25.m03609_at	S8FEW2	TGME49_209560-t26_1	hypothetical protein	TGME49_chrIb:1332259-1333698(-)
127	1086	31.m00933_at	N/A	TGME49_213020-t26_1	hypothetical protein	TGME49_chrV:791760-801304(-)
127	5159	57.m03983_at	N/A	TGME49_265100-t26_1	hypothetical protein	TGME49_chrIX:1772486-1772884(-)
127	4042	52.m03469_at	S8FA98	TGME49_254310-t26_1	hypothetical protein	TGME49_chrIII:1607553-1608479(+)
127	2984	49.m03120_at	B6KGE9	TGME49_238970-t26_1	hypothetical protein	TGME49_chrVI:352814-365020(+)
127	1230	33.m01388_at	S8ESP0	TGME49_215670-t26_1	cAMP-dependent protein kinase	TGME49_chrX:7075654-7081438(-)
127	3706	50.m05616_at	N/A	TGME49_246760-t26_1	hypothetical protein	TGME49_chrXII:2968881-2986724(+)
127	6818	65.m02509_at	N/A	TGME49_278710-t26_1	hypothetical protein	TGME49_chrXII:5926928-5929528(+)
127	7480	80.m03974_at	S8EX05	TGME49_289850-t26_1	hypothetical protein	TGME49_chrIX:3485129-3487672(-)
127	896	26.m00474_at	S8G8U3	TGME49_210210-t26_1	hypothetical protein	TGME49_chrIX:4958993-4966281(+)
127	3029	49.m03184_at	N/A	TGME49_239910-t26_1	cyclin-dependent kinase	TGME49_chrVI:995719-1013016(+)
127	2260	42.m07445_at	N/A	TGME49_228460-t26_1	hypothetical protein	TGME49_chrX:299237-309552(-)
127	7173	76.m03403_at	N/A	TGME49_284670-t26_1	flagellar associated protein	TGME49_chrV:2628503-2633026(+)
127	3546	50.m03213_at	B9PQX6	TGME49_248180-t26_1	hypothetical protein	TGME49_chrXII:3729423-3730821(+)
127	5157	57.m03981_at	N/A	TGME49_264940-t26_1	kelch repeat-containing protein	TGME49_chrIX:1895007-1908445(+)
127	5531	583.m05591_at	N/A	TGME49_313950-t26_1	GMC oxidoreductase	TGME49_chrXI:3830874-3837431(+)
127	3901	52.m01590_at	B9PWN6	TGME49_253470-t26_1	alveolin domain containing intermediate filament IMC13	TGME49_chrIII:975275-978406(+)
127	1712	41.m01312_at	S8GTV6	TGME49_221640-t26_1	hypothetical protein	TGME49_chrII:507084-513338(+)
127	2716	46.m01642_at	N/A	TGME49_235370-t26_1	hypothetical protein	TGME49_chrX:4805970-4813985(+)
127	5313	583.m05292_at	N/A	TGME49_309540-t26_1	hypothetical protein	TGME49_chrXI:714478-721057(-)
127	3610	50.m03306_at	B6KHF9	TGME49_249480-t26_1	tetratricopeptide repeat-containing protein	TGME49_chrXII:4567937-4572474(+)
127	4849	55.m10282_at	N/A	TGME49_255290-t26_1	hypothetical protein	TGME49_chrVIIb:4927753-4937367(-)
127	4787	55.m08213_at	B9PLD0	TGME49_257340-t26_1	Ras family protein	TGME49_chrVIIb:4119768-4124276(+)
127	2444	44.m02695_at	N/A	TGME49_232010-t26_1	protein phosphatase 2C domain-containing protein	TGME49_chrVIII:1749264-1763207(+)
127	627	20.m07347_at	N/A	TGME49_203480-t26_1	hypothetical protein	TGME49_chrVIIa:2480747-2491588(-)
127	3352	49.m07237_at	S8F401	TGME49_244070-t26_1	hypothetical protein	TGME49_chrVI:3006086-3008150(+)
127	7694	83.m02705_at	B9PY08	TGME49_293210-t26_1	hypothetical protein	TGME49_chrIa:164836-165587(+)
127	2513	44.m02786_at	N/A	TGME49_233320-t26_1	hypothetical protein	TGME49_chrVIII:2591456-2595410(+)
127	6787	65.m01191_at	N/A	TGME49_278800-t26_1	zinc finger protein 36 family 3 protein	TGME49_chrXII:5862541-5872448(-)
127	3538	50.m03205_at	N/A	TGME49_248100-t26_1	synaptobrevin protein	TGME49_chrXII:3651270-3660510(+)
127	3499	50.m03148_at	B6KGV5	TGME49_247010-t26_1	hypothetical protein	TGME49_chrXII:3101824-3103555(+)
127	4213	541.m02527_at	B6KRD0	TGME49_306410-t26_1	hypothetical protein	TGME49_chrIX:6060077-6069160(+)
127	836	25.m02934_at	N/A	TGME49_208970-t26_1	RNA recognition motif-containing protein	TGME49_chrIb:924312-929451(-)
127	4453	55.m04693_at	B6KAZ2	TGME49_257420-t26_1	hypothetical protein	TGME49_chrVIIb:4063674-4065548(-)
127	6561	641.m02549_at	N/A	TGME49_319700-t26_1	NEK kinase	TGME49_chrIV:779224-782785(+)
127	5158	57.m03982_at	S7UHZ5	TGME49_265040-t26_1	hypothetical protein	TGME49_chrIX:1822877-1825778(-)
127	545	20.m05877_at	S8F9Q4	TGME49_201190-t26_1	hypothetical protein	TGME49_chrVIIa:3980887-3981442(+)
127	6160	59.m03622_at	S8EYR4	TGME49_272360-t26_1	EF hand family protein	TGME49_chrVIII:4049748-4054625(-)
127	6521	641.m01554_at	N/A	TGME49_320080-t26_1	hypothetical protein	TGME49_chrIV:522657-539001(+)
127	498	20.m03923_at	N/A	TGME49_205625-t26_1	hypothetical protein	TGME49_chrVIIa:1252817-1260440(-)
127	3206	49.m03427_at	S8F454	TGME49_244620-t26_1	NEK kinase	TGME49_chrVI:3396575-3402786(-)
127	3740	50.m05658_at	B6KHF2	TGME49_249410-t26_1	hypothetical protein	TGME49_chrXII:4521391-4525776(-)
127	676	23.m00314_at	N/A	TGME49_207230-t26_1	hypothetical protein	TGME49_chrX:7453472-7458825(-)
127	6363	59.m07772_at	S8EY67	TGME49_269470-t26_1	hypothetical protein	TGME49_chrVIII:5776523-5776984(-)
127	2875	46.m03693_at	N/A	TGME49_237290-t26_1	hypothetical protein	TGME49_chrX:5832116-5845460(-)
127	2177	42.m05827_at	S8F0C9	TGME49_224100-t26_1	hypothetical protein	TGME49_chrX:3325562-3326589(-)
127	611	20.m05979_at	N/A	TGME49_203540-t26_1	RNA binding protein, putative	TGME49_chrVIIa:2433624-2441166(-)
127	2858	46.m03675_at	S8F002	TGME49_234590-t26_1	hypothetical protein	TGME49_chrX:4485141-4486247(-)
127	778	25.m01845_at	B6KP95	TGME49_209080-t26_1	transport protein particle (trapp) component, bet3 protein	TGME49_chrIb:1031897-1034186(-)
127	547	20.m05879_at	N/A	TGME49_201630-t26_1	protein phosphatase 2C domain-containing protein	TGME49_chrVIIa:3885849-3891351(+)
127	7049	76.m01589_at	B6KMV3	TGME49_285180-t26_1	hypothetical protein	TGME49_chrV:2551015-2557490(+)
127	5712	583.m09111_at	N/A	TGME49_311920-t26_1	GRAM domain-containing protein	TGME49_chrXI:2372391-2394604(+)
127	2525	44.m02803_at	N/A	TGME49_233530-t26_1	hypothetical protein	TGME49_chrVIII:2696420-2701956(+)
127	3251	49.m05683_at	N/A	TGME49_240980-t26_1	hypothetical protein	TGME49_chrVI:1601753-1613369(+)
127	3214	49.m03436_at	N/A	TGME49_244840-t26_1	zinc knuckle domain-containing protein	TGME49_chrVI:3519829-3525206(-)
127	919	27.m00819_at	N/A	TGME49_210700-t26_1	hypothetical protein	TGME49_chrIV:2121505-2154506(+)
127	5793	583.m09211_at	N/A	TGME49_311335-t26_1	dual specificity phosphatase, catalytic domain-containing protein	TGME49_chrXI:1979964-1990779(+)
127	5099	57.m01881_at	S8GGD6	TGME49_267820-t26_1	electron transfer flavoprotein subunit beta, putative	TGME49_chrIX:327777-336316(+)
127	336	20.m03722_at	S8F659	TGME49_202490-t26_1	AP2 domain transcription factor AP2VIIa-7	TGME49_chrVIIa:3277755-3294084(-)
127	2071	42.m03494_at	S8GFB8	TGME49_226390-t26_1	hypothetical protein	TGME49_chrX:1665302-1670080(+)
127	4631	55.m04932_at	N/A	TGME49_261430-t26_1	hypothetical protein	TGME49_chrVIIb:1758528-1762519(-)
127	2832	46.m02906_at	N/A	TGME49_236080-t26_1	replication factor-a protein 1 (rpa1) subfamily protein	TGME49_chrX:5266648-5277580(-)
127	7191	76.m03422_at	S8GR02	TGME49_286910-t26_1	hypothetical protein	TGME49_chrV:1646643-1651105(-)
127	440	20.m03856_at	S8GDY9	TGME49_204310-t26_1	hypothetical protein	TGME49_chrVIIa:1887392-1909019(+)
127	1896	42.m00105_at	S8EVA1	TGME49_228400-t26_1	WD domain, G-beta repeat-containing protein	TGME49_chrX:329791-338213(-)
127	2101	42.m03537_at	S8EUR9	TGME49_226900-t26_1	hypothetical protein	TGME49_chrX:1249004-1255537(-)
127	771	25.m01836_at	B6KP86	TGME49_208990-t26_1	hypothetical protein	TGME49_chrIb:935520-938840(+)
127	7141	76.m02651_at	N/A	TGME49_285445-t26_1	hypothetical protein	TGME49_chrV:2411949-2425143(-)
127	2422	44.m02666_at	N/A	TGME49_231590-t26_1	SGS domain-containing protein	TGME49_chrVIII:1473958-1477742(+)
127	6847	65.m02727_at	N/A	TGME49_277510-t26_1	cytoplasmic dynein intermediate chain	TGME49_chrXII:6643764-6659398(-)
127	4422	55.m04658_at	N/A	TGME49_256900-t26_1	DEAD/DEAH box helicase domain-containing protein	TGME49_chrVIIb:4366740-4379347(-)
127	2209	42.m07385_at	N/A	TGME49_227875-t26_1	hypothetical protein	TGME49_chrX:757838-758894(-)
127	4372	55.m04597_at	B6KAL2	TGME49_255170-t26_1	hypothetical protein	TGME49_chrVIIb:5057391-5061539(-)
127	7092	76.m01643_at	N/A	TGME49_286160-t26_1	non-specific serine/threonine protein kinase	TGME49_chrV:1942543-1954806(+)
127	1517	38.m01069_at	N/A	TGME49_219690-t26_1	hypothetical protein	TGME49_chrXII:724712-727736(-)
127	4134	541.m01198_at	N/A	TGME49_305870-t26_1	DAD family protein	TGME49_chrIX:5639916-5642477(+)
127	5842	583.m11429_at	N/A	TGME49_309060-t26_1	ubiquitin carboxyl-terminal hydrolase	TGME49_chrXI:463949-472239(+)
127	2193	42.m05850_at	S8EV84	TGME49_228380-t26_1	hypothetical protein	TGME49_chrX:364589-370492(+)
127	3722	50.m05636_at	N/A	TGME49_248450-t26_1	zinc finger, C3HC4 type (RING finger) domain-containing protein	TGME49_chrXII:3861774-3868161(+)
127	2397	44.m02629_at	N/A	TGME49_230990-t26_1	hypothetical protein	TGME49_chrVIII:1176344-1179877(+)
127	7380	80.m02280_at	S8F073	TGME49_290650-t26_1	hypothetical protein	TGME49_chrIX:3811998-3819988(+)
127	6883	72.m00389_at	N/A	TGME49_280540-t26_1	HEAT repeat-containing protein	TGME49_chrVIIa:310943-330379(-)
127	2162	42.m03622_at	S8EYA9	TGME49_228340-t26_1	hypothetical protein	TGME49_chrX:398257-406214(+)
127	7001	76.m00018_at	N/A	TGME49_286690-t26_1	DNA/RNA-binding protein KIN17 domain-containing protein	TGME49_chrV:1718374-1726510(-)
127	5324	583.m05314_at	N/A	TGME49_309920-t26_1	hypothetical protein	TGME49_chrXI:902295-908110(+)
127	636	20.m07360_at	S8F312	TGME49_202970-t26_1	hypothetical protein	TGME49_chrVIIa:2908289-2918361(+)
127	1429	37.m00755_at	B6KU03	TGME49_217590-t26_1	50S ribosomal protein L17, putative	TGME49_chrXII:1928076-1933700(+)
127	2661	46.m00017_at	N/A	TGME49_235450-t26_1	ubiquitin-conjugating enzyme subfamily protein	TGME49_chrX:4876486-4880395(-)
127	4444	55.m04682_at	N/A	TGME49_257170-t26_1	hypothetical protein	TGME49_chrVIIb:4175290-4178824(+)
127	1972	42.m03342_at	S7UWK0	TGME49_224220-t26_1	serine/threonine-protein phosphatase PP2A catalytic subunit	TGME49_chrX:3216153-3223592(+)
127	3539	50.m03206_at	B6KH35	TGME49_248110-t26_1	hypothetical protein	TGME49_chrXII:3660510-3668992(-)
127	7093	76.m01644_at	S8F5E7	TGME49_286180-t26_1	tRNA ligases class I (M) protein	TGME49_chrV:1933873-1942288(-)
127	1490	38.m01037_at	B6KRY9	TGME49_218240-t26_1	hypothetical protein	TGME49_chrXII:1651080-1657929(-)
127	4995	57.m01749_at	B9Q1E1	TGME49_265460-t26_1	hypothetical protein	TGME49_chrIX:1536364-1540591(-)
127	2228	42.m07407_at	S8EU08	TGME49_223650-t26_1	hypothetical protein	TGME49_chrX:3680384-3682606(+)
127	1251	33.m02206_at	N/A	TGME49_215300-t26_1	hypothetical protein	TGME49_chrX:6885896-6889241(+)
127	1324	35.m00871_at	B9Q0J0	TGME49_216230-t26_1	hypothetical protein	TGME49_chrXI:6309654-6310986(-)
127	3015	49.m03161_at	S8F7Q2	TGME49_239620-t26_1	5'-nucleotidase, C-terminal domain-containing protein	TGME49_chrVI:803645-813402(-)
127	3753	50.m05676_at	N/A	TGME49_249935-t26_1	hypothetical protein	TGME49_chrXII:4946837-4949926(-)
127	6046	59.m03471_at	S8G9F3	TGME49_269750-t26_1	CrcB family protein	TGME49_chrVIII:5625999-5628567(+)
127	1975	42.m03346_at	N/A	TGME49_224270-t26_1	hypothetical protein	TGME49_chrX:3139008-3152943(-)
127	5589	583.m05660_at	N/A	TGME49_315170-t26_1	O-phosphoseryl-tRNA(Sec) selenium transferase	TGME49_chrXI:4543454-4553675(+)
127	1323	35.m00870_at	N/A	TGME49_216220-t26_1	AP2 domain transcription factor AP2XI-5	TGME49_chrXI:6311174-6314419(-)
127	1967	42.m03337_at	N/A	TGME49_224160-t26_1	hypothetical protein	TGME49_chrX:3286876-3299730(+)
127	4214	541.m02528_at	B6KRE3	TGME49_306540-t26_1	phosphotransferase enzyme family protein	TGME49_chrIX:6165699-6172803(+)
127	2990	49.m03126_at	B6KGF5	TGME49_239050-t26_1	hypothetical protein	TGME49_chrVI:429912-443783(+)
127	1840	42.m00041_at	N/A	TGME49_225480-t26_1	hypothetical protein	TGME49_chrX:2215467-2221777(-)
127	4554	55.m04827_at	B6KBF8	TGME49_259280-t26_1	hypothetical protein	TGME49_chrVIIb:2822146-2822604(+)
127	354	20.m03746_at	S8GNQ0	TGME49_202790-t26_1	dihydrouridine synthase (dus) protein	TGME49_chrVIIa:3024978-3032188(-)
127	1135	33.m01272_at	N/A	TGME49_214260-t26_1	alpha-glucan water dikinase 1, putative	TGME49_chrX:6179041-6194316(+)
127	6119	59.m03567_at	S8F1K8	TGME49_271290-t26_1	hypothetical protein	TGME49_chrVIII:4587988-4596499(+)
127	1359	35.m00917_at	B6KST6	TGME49_216830-t26_1	DTW domain-containing protein	TGME49_chrXI:5859125-5861897(-)
127	5607	583.m05681_at	N/A	TGME49_315420-t26_1	hypothetical protein	TGME49_chrXI:4695884-4704654(+)
127	6364	59.m07773_at	N/A	TGME49_269480-t26_1	adaptor complexes medium subunit family protein	TGME49_chrVIII:5763125-5772203(-)
127	357	20.m03749_at	N/A	TGME49_202840-t26_1	FHA domain-containing protein	TGME49_chrVIIa:2990191-3000539(-)
127	4093	541.m01149_at	S8EYE9	TGME49_305030-t26_1	kinase, pfkB family protein	TGME49_chrIX:5179256-5184052(-)
127	5170	57.m03993_at	N/A	TGME49_267875-t26_1	NBP2b protein, putative	TGME49_chrIX:289743-302614(-)
127	7492	80.m03993_at	S8EWT3	TGME49_288960-t26_1	hypothetical protein	TGME49_chrIX:2876982-2887985(-)
127	797	25.m01866_at	N/A	TGME49_209450-t26_1	TLD protein	TGME49_chrIb:1228690-1241660(-)
127	5310	583.m05287_at	N/A	TGME49_309352-t26_1	SAG-related sequence SRS55N	TGME49_chrXI:633112-635401(+)
127	6343	59.m07749_at	S8G9H1	TGME49_270040-t26_1	hypothetical protein	TGME49_chrVIII:5447155-5447724(+)
127	5417	583.m05443_at	B6K8M5	TGME49_311670-t26_1	transmembrane surface antigen TSA1	TGME49_chrXI:2198219-2201039(-)
127	5042	57.m01803_at	N/A	TGME49_266690-t26_1	hypothetical protein	TGME49_chrIX:1009363-1018502(-)
127	3627	50.m03329_at	N/A	TGME49_249760-t26_1	vitamin k epoxide reductase family protein	TGME49_chrXII:4785249-4790497(-)
127	5492	583.m05545_at	N/A	TGME49_313330-t26_1	rhoptry kinase family protein ROP27	TGME49_chrXI:3271861-3281430(-)
127	2638	44.m05934_at	N/A	TGME49_232500-t26_1	hypothetical protein	TGME49_chrVIII:2117942-2122538(-)
127	4581	55.m04862_at	S8GLN9	TGME49_260160-t26_1	hypothetical protein	TGME49_chrVIIb:2489864-2493921(+)
127	755	25.m01815_at	B6KP60	TGME49_208530-t26_1	nicotinate phosphoribosyltransferase	TGME49_chrIb:749126-761397(+)
127	1402	35.m02116_at	N/A	TGME49_216760-t26_1	RNA pseudouridine synthase superfamily protein	TGME49_chrXI:5905421-5915634(+)
127	2418	44.m02659_at	B6KJK8	TGME49_231400-t26_1	tubulin/FtsZ family, GTPase domain-containing protein	TGME49_chrVIII:1397047-1400567(+)
127	801	25.m01874_at	N/A	TGME49_209540-t26_1	hypothetical protein	TGME49_chrIb:1313246-1320621(-)
127	6327	59.m07732_at	N/A	TGME49_271600-t26_1	hypothetical protein	TGME49_chrVIII:4450597-4452338(+)
127	2887	48.m00096_at	N/A	TGME49_237830-t26_1	DNA polymerase I domain-containing protein	TGME49_chrIV:2565187-2578369(+)
127	4239	547.m00089_at	N/A	TGME49_307650-t26_1	uracil-DNA glycosylase	TGME49_chrIX:5037914-5042487(-)
127	4630	55.m04929_at	B9PKH7	TGME49_261380-t26_1	ribosomal protein S8, putative	TGME49_chrVIIb:1777295-1779856(-)
127	5669	583.m05753_at	B6K9T8	TGME49_316450-t26_1	longevity-assurance protein (LAG1) domain-containing protein	TGME49_chrXI:5311204-5318556(+)
129	3111	49.m03293_at	S8F3Q7	TGME49_242580-t26_1	iron only hydrogenase large subunit, c-terminal domain-containing protein	TGME49_chrVI:2076046-2081322(-)
129	5591	583.m05664_at	B6K9H8	TGME49_315230-t26_1	hypothetical protein	TGME49_chrXI:4592731-4595329(+)
129	3884	52.m01566_at	N/A	TGME49_253120-t26_1	mandelonitrile lyase, putative	TGME49_chrIII:752016-760148(-)
129	6608	645.m00306_at	N/A	TGME49_321300-t26_1	autophagy-related 12 variant 1, putative	TGME49_chrIb:1894346-1901904(+)
129	2040	42.m03452_at	S8G5V2	TGME49_225820-t26_1	hypothetical protein	TGME49_chrX:2022984-2026774(-)
129	6511	641.m01539_at	N/A	TGME49_319880-t26_1	MORN repeat-containing protein	TGME49_chrIV:697972-712277(+)
129	2381	44.m02611_at	B6KJF3	TGME49_230650-t26_1	hypothetical protein	TGME49_chrVIII:929619-934475(+)
129	3966	52.m01675_at	B6KNV6	TGME49_254750-t26_1	c3orf15 protein	TGME49_chrIII:1918202-1920894(+)
129	3204	49.m03425_at	S8GPT0	TGME49_244600-t26_1	hypothetical protein	TGME49_chrVI:3385702-3390750(-)
129	6961	74.m00758_at	N/A	TGME49_281400-t26_1	phosphofructokinase domain-containing protein	TGME49_chrVIIa:4061062-4083763(+)
129	4527	55.m04794_at	N/A	TGME49_258880-t26_1	axonemal dynein light chain p33, putative	TGME49_chrVIIb:3106681-3109759(+)
129	3978	52.m02676_at	S8FAS7	TGME49_252260-t26_1	hypothetical protein	TGME49_chrIII:447507-450331(-)
129	6708	65.m01095_at	B6KRH3	TGME49_276990-t26_1	cytochrome b5 family heme/steroid binding domain-containing protein	TGME49_chrXII:6806157-6810409(+)
129	1232	33.m01391_at	N/A	TGME49_215700-t26_1	phosphatidylinositol 3- and 4-kinase	TGME49_chrX:7099716-7115149(-)
129	2569	44.m04646_at	B6KK25	TGME49_233390-t26_1	hypothetical protein	TGME49_chrVIII:2621303-2626463(+)
129	2121	42.m03573_at	N/A	TGME49_227450-t26_1	hydrolase, NUDIX family protein	TGME49_chrX:923711-933204(+)
129	2827	46.m02897_at	S8EWV0	TGME49_234300-t26_1	hypothetical protein	TGME49_chrX:4285787-4297019(-)
129	7723	86.m00374_at	B9Q276	TGME49_295460-t26_1	Got1 family protein	TGME49_chrIa:1745027-1746789(+)
129	1516	38.m01068_at	N/A	TGME49_219650-t26_1	transporter, small conductance mechanosensitive ion channel (MscS) family protein	TGME49_chrXII:768959-784167(-)
129	4138	541.m01203_at	B6KR92	TGME49_305930-t26_1	hypothetical protein	TGME49_chrIX:5675419-5679426(-)
129	1266	33.m02674_at	S8EW13	TGME49_214330-t26_1	DnaJ domain-containing protein	TGME49_chrX:6252311-6253999(-)
129	3518	50.m03178_at	N/A	TGME49_247540-t26_1	ATP-binding cassette G family transporter ABCG107	TGME49_chrXII:3397566-3407329(-)
130	1543	38.m01099_at	B9PQJ6	TGME49_218930-t26_1	BTB/POZ domain-containing protein	TGME49_chrXII:1202884-1208737(-)
130	1671	41.m00032_at	S8FE58	TGME49_222160-t26_1	aldehyde dehydrogenase	TGME49_chrII:917934-925345(-)
130	5488	583.m05537_at	N/A	TGME49_313220-t26_1	hypothetical protein	TGME49_chrXI:3191976-3196241(+)
130	386	20.m03789_at	S8GE66	TGME49_203340-t26_1	metallo-beta-lactamase domain-containing protein	TGME49_chrVIIa:2565986-2569550(+)
130	6155	59.m03617_at	N/A	TGME49_272280-t26_1	PP2C, putative	TGME49_chrVIII:4099507-4104862(+)
130	5023	57.m01780_at	N/A	TGME49_266270-t26_1	short-chain-acyl-CoA dehydrogenase	TGME49_chrIX:1253407-1262303(-)
130	5690	583.m05771_at	N/A	TGME49_316700-t26_1	uridine kinase	TGME49_chrXI:5510501-5517452(+)
130	7698	83.m02712_at	N/A	TGME49_293800-t26_1	transmembrane protein 65, putative	TGME49_chrIa:564199-567006(+)
130	4797	55.m10225_at	N/A	TGME49_264110-t26_1	hypothetical protein	TGME49_chrVIIb:180441-181301(+)
131	2185	42.m05839_at	N/A	TGME49_224932-t26_1	hypothetical protein	TGME49_chrX:2666958-2670323(-)
131	4976	57.m01723_at	S8F2J5	TGME49_265140-t26_1	hypothetical protein	TGME49_chrIX:1747883-1750877(-)
135	3264	49.m05699_at	N/A	TGME49_242670-t26_1	hypothetical protein	TGME49_chrVI:2174991-2181460(-)
135	7516	80.m05023_at	S8F2X9	TGME49_288020-t26_1	hypothetical protein	TGME49_chrIX:2306471-2307040(+)
135	6084	59.m03526_at	B9PHX6	TGME49_270650-t26_1	deoxyribose-phosphate aldolase	TGME49_chrVIII:5106854-5108706(-)
135	3010	49.m03155_at	B9PNH8	TGME49_239540-t26_1	LEM3 (ligand-effect modulator 3) family / CDC50 family protein	TGME49_chrVI:744986-752124(-)
135	4102	541.m01159_at	N/A	TGME49_305180-t26_1	Na+/H+ exchanger NHE3	TGME49_chrIX:5262619-5273370(-)
135	167	145.m00594_at	N/A	TGME49_300070-t26_1	hypothetical protein	TGME49_chrXII:230098-232373(+)
135	6980	74.m00985_at	N/A	TGME49_282230-t26_1	sulfate adenylyltransferase/adenylylsulfate kinase	TGME49_chrVIIa:4468003-4473859(+)
135	6916	74.m00423_at	S8GEU3	TGME49_281380-t26_1	hypothetical protein	TGME49_chrVIIa:4052838-4057361(+)
136	150	145.m00342_at	S8EQ31	TGME49_300230-t26_1	nuclease, putative	TGME49_chrXII:142944-146107(+)
136	3400	50.m00038_at	N/A	TGME49_247670-t26_1	ribulose-phosphate 3 epimerase family protein	TGME49_chrXII:3472821-3476769(+)
136	5405	583.m05422_at	N/A	TGME49_311300-t26_1	cyclic nucleotide-binding domain-containing protein	TGME49_chrXI:1954480-1958032(-)
136	6051	59.m03476_at	S8EY82	TGME49_269830-t26_1	RAP domain-containing protein	TGME49_chrVIII:5586338-5589238(+)
136	1449	37.m00779_at	B6KU30	TGME49_217860-t26_1	hypothetical protein	TGME49_chrXII:2179608-2191301(+)
136	2413	44.m02649_x_at	S8F660	TGME49_231200-t26_1	hypothetical protein	TGME49_chrVIII:1315257-1326808(+)
136	3453	50.m03092_at	B6KGN6	TGME49_246010-t26_1	hypothetical protein	TGME49_chrXII:2587763-2595743(-)
136	4545	55.m04815_x_at	N/A	TGME49_259150-t26_1	hypothetical protein	TGME49_chrVIIb:2939057-2944326(-)
136	7039	76.m01579_at	N/A	TGME49_284645-t26_1	hypothetical protein	TGME49_chrV:2639120-2649055(+)
136	5958	59.m03360_at	S8F0S5	TGME49_268010-t26_1	hypothetical protein	TGME49_chrVIII:6706647-6719158(-)
136	1989	42.m03365_at	S8G5L8	TGME49_224610-t26_1	GYF domain-containing protein	TGME49_chrX:2934464-2942378(+)
136	1659	41.m00017_at	S7ULC6	TGME49_221700-t26_1	hypothetical protein	TGME49_chrII:576424-582441(+)
138	1924	42.m03281_at	N/A	TGME49_223480-t26_1	sushi domain (scr repeat) domain-containing protein	TGME49_chrX:3790472-3822393(+)
140	4709	55.m05045_at	N/A	TGME49_263210-t26_1	ubiquitin interaction motif domain-containing protein	TGME49_chrVIIb:708670-711535(-)
140	5762	583.m09176_at	N/A	TGME49_314000-t26_1	peptide methionine sulfoxide reductase msrB, putative	TGME49_chrXI:3869803-3875318(-)
140	872	26.m00232_at	N/A	TGME49_210230-t26_1	hypothetical protein	TGME49_chrIX:4948446-4954974(-)
140	2369	44.m02596_at	N/A	TGME49_230440-t26_1	CHY zinc finger domain-containing protein	TGME49_chrVIII:786489-793083(-)
140	2517	44.m02792_at	B6KK25	TGME49_233390-t26_1	hypothetical protein	TGME49_chrVIII:2621303-2626463(+)
140	1067	31.m00910_at	S8FC38	TGME49_213730-t26_1	lanthionine synthetase C family protein	TGME49_chrV:1267643-1270532(-)
140	194	162.m00308_at	B9Q2W7	TGME49_301120-t26_1	acetyl-CoA acetyltransferase	TGME49_chrIV:2273852-2281163(-)
140	740	25.m01793_at	N/A	TGME49_208010-t26_1	hypothetical protein	TGME49_chrIb:509676-516073(+)
140	2929	49.m00041_at	N/A	TGME49_243280-t26_1	Met-10+ like-protein	TGME49_chrVI:2499375-2510462(+)
140	3664	50.m03389_at	N/A	TGME49_251400-t26_1	hypothetical protein	TGME49_chrXII:5354901-5360600(+)
140	3670	50.m03399_at	B9PRJ2	TGME49_251550-t26_1	acyl-coa-binding protein	TGME49_chrXII:5453589-5455122(-)
140	7285	80.m02132_at	S8EZN1	TGME49_288230-t26_1	hypothetical protein	TGME49_chrIX:2401213-2405250(-)
140	4463	55.m04705_at	S8F3Q5	TGME49_257560-t26_1	WD domain, G-beta repeat-containing protein	TGME49_chrVIIb:3972275-3975836(+)
140	6478	641.m01493_at	S7UJI4	TGME49_318590-t26_1	MRP family domain-containing protein	TGME49_chrIV:1203795-1209545(-)
140	374	20.m03773_at	S8F953	TGME49_203150-t26_1	hypothetical protein	TGME49_chrVIIa:2736694-2744962(+)
140	4638	55.m04944_at	N/A	TGME49_261610-t26_1	hypothetical protein	TGME49_chrVIIb:1626778-1633817(+)
140	4487	55.m04740_at	N/A	TGME49_258100-t26_1	TPR repeat region protein	TGME49_chrVIIb:3573525-3575786(-)
140	947	27.m00862_at	S7UKJ3	TGME49_211450-t26_1	hypothetical protein	TGME49_chrIV:1702564-1709817(-)
140	1501	38.m01052_at	N/A	TGME49_218570-t26_1	Nin one binding (NOB1) Zn-ribbon family protein	TGME49_chrXII:1419868-1424444(-)
140	5990	59.m03396_at	N/A	TGME49_268650-t26_1	chaperone clpB protein, putative	TGME49_chrVIII:6375106-6378379(+)
140	1447	37.m00777_at	N/A	TGME49_217850-t26_1	Sucrose-6F-phosphate phosphohydrolase	TGME49_chrXII:2166464-2174985(-)
140	2912	49.m00022_at	B6KF80	TGME49_239720-t26_1	50S ribosomal protein l24, putative	TGME49_chrVI:869027-873685(+)
140	2586	44.m04668_at	B6KJS8	TGME49_232310-t26_1	endonuclease/exonuclease/phosphatase family protein	TGME49_chrVIII:2001980-2005504(-)
140	7264	80.m00090_at	N/A	TGME49_290890-t26_1	carbonyl reductase 1, putative	TGME49_chrIX:3917339-3924029(+)
140	5340	583.m05342_at	N/A	TGME49_310270-t26_1	hypothetical protein	TGME49_chrXI:1201887-1211385(+)
140	4669	55.m04992_at	N/A	TGME49_262460-t26_1	hypothetical protein	TGME49_chrVIIb:1219966-1230993(+)
140	2654	46.m00008_at	S8G4Z6	TGME49_235680-t26_1	peptidase M16 inactive domain-containing protein	TGME49_chrX:5041114-5060271(-)
140	4420	55.m04656_at	N/A	TGME49_256880-t26_1	protein kinase domain-containing protein	TGME49_chrVIIb:4380775-4388686(+)
140	3569	50.m03246_at	B6KH82	TGME49_248590-t26_1	hypothetical protein	TGME49_chrXII:4012545-4016092(+)
140	4387	55.m04616_at	B6KAN7	TGME49_255430-t26_1	Rad9 protein	TGME49_chrVIIb:4827260-4834044(-)
140	3160	49.m03359_at	S8GPI8	TGME49_243600-t26_1	acetyltransferase, GNAT family protein	TGME49_chrVI:2743709-2747482(-)
140	1019	31.m00857_at	S8GH27	TGME49_212820-t26_1	ubiquitin family protein	TGME49_chrV:632259-639569(+)
140	2050	42.m03462_at	N/A	TGME49_225920-t26_1	hypothetical protein	TGME49_chrX:1930126-1939178(-)
164	15	113.m00760_at	B9Q154	TGME49_297130-t26_1	hypothetical protein	TGME49_chrII:1555082-1560836(-)
164	2641	44.m05937_at	N/A	TGME49_229440-t26_1	zinc finger, C3HC4 type (RING finger) domain-containing protein	TGME49_chrVIII:251372-260657(-)
164	3477	50.m03121_at	B9PPX8	TGME49_246570-t26_1	hypothetical protein	TGME49_chrXII:2860632-2862489(-)
164	4611	55.m04903_at	N/A	TGME49_260660-t26_1	50S ribosomal protein L23, putative	TGME49_chrVIIb:2074866-2077639(+)
164	5558	583.m05626_at	N/A	TGME49_314550-t26_1	hypothetical protein	TGME49_chrXI:4192040-4198585(-)
164	5206	583.m00605_at	B6KA83	TGME49_310150-t26_1	AMP-binding enzyme domain-containing protein	TGME49_chrXI:1092557-1097527(-)
164	1504	38.m01055_at	N/A	TGME49_218830-t26_1	hypothetical protein	TGME49_chrXII:1266835-1277224(-)
164	2680	46.m01600_at	B9PWF2	TGME49_234370-t26_1	SAG-related sequence SRS42	TGME49_chrX:4326608-4329558(-)
164	6666	64.m00349_at	N/A	TGME49_276180-t26_1	histone acetyltransferase TAF1/250	TGME49_chrIII:73595-92418(+)
164	1133	33.m01270_at	N/A	TGME49_214240-t26_1	bromodomain-containing protein	TGME49_chrX:6150039-6173505(+)
164	4940	57.m01685_at	N/A	TGME49_264460-t26_1	DNA-directed RNA polymerase III RPC5	TGME49_chrIX:2208101-2215693(+)
164	3525	50.m03187_at	N/A	TGME49_247640-t26_1	hypothetical protein	TGME49_chrXII:3452198-3456450(-)
164	4196	541.m02064_at	S8EYN1	TGME49_306330-t26_1	phospholipase	TGME49_chrIX:5968046-5972065(+)
164	3596	50.m03287_at	N/A	TGME49_249260-t26_1	cell-cycle-associated protein kinase CDK, putative	TGME49_chrXII:4400723-4414672(-)
164	2450	44.m02702_at	B6KJQ6	TGME49_232090-t26_1	3-hydroxyacyl-CoA dehydrogenase, NAD binding domain-containing protein	TGME49_chrVIII:1850273-1852498(+)
164	5052	57.m01824_at	N/A	TGME49_266930-t26_1	general transcription factor IIH polypeptide 3 GTF2H3	TGME49_chrIX:890852-896075(+)
164	5295	583.m05271_at	B6KA01	TGME49_309100-t26_1	hypothetical protein	TGME49_chrXI:499403-504269(-)
164	320	20.m03703_at	S8GEI3	TGME49_202230-t26_1	histone deacetylase HDAC5	TGME49_chrVIIa:3497609-3509131(+)
164	4490	55.m04744_at	B9PL60	TGME49_258170-t26_1	hypothetical protein	TGME49_chrVIIb:3533872-3540395(+)
164	745	25.m01799_at	N/A	TGME49_208200-t26_1	PHD-finger domain-containing protein	TGME49_chrIb:595128-602127(-)
164	7624	83.m01257_at	N/A	TGME49_294280-t26_1	E3 ubiquitin-protein ligase, putative	TGME49_chrIa:769767-782126(-)
164	3061	49.m03228_at	B6KFF5	TGME49_240670-t26_1	adrenodoxin-type ferredoxin, putative	TGME49_chrVI:1381030-1383604(+)
[truncated: 515 more rows]

## Sheet: Oocyst d10
Cluster ID	Gen ID	Probe ID	UniProt ID	ToxoDB ID	Product Description	Chromosome Localization
1	1	107.m00007_s_at	N/A	TGME49_207010-t26_1	SAG-related sequence SRS48K	TGME49_chrX:7333086-7334939(+)
3	583	20.m05935_at	N/A	TGME49_204500-t26_1	hypothetical protein	TGME49_chrVIIa:1745140-1748511(+)
3	6236	59.m03715_at	B6KDS6	TGME49_273980-t26_1	hypothetical protein	TGME49_chrVIII:3136982-3137746(+)
6	2970	49.m03103_at	B6KGC8	TGME49_238460-t26_1	SAG-related sequence SRS22B	TGME49_chrVI:237643-238849(-)
7	3951	52.m01652_at	S7UMV2	TGME49_254430-t26_1	microneme protein, putative	TGME49_chrIII:1735173-1738664(-)
12	683	25.m00004_at	B6KP82	TGME49_208850-t26_1	SAG-related sequence SRS11	TGME49_chrIb:906714-909228(+)
12	6706	65.m01091_at	B6KRG6	TGME49_276910-t26_1	endoplasmic reticulum lumen protein retaining receptor (ERD2) family protein	TGME49_chrXII:6856638-6860258(+)
12	2053	42.m03469_at	N/A	TGME49_225990-t26_1	acyl transferase domain-containing protein	TGME49_chrX:1875345-1879776(+)
12	4568	55.m04849_at	S8F474	TGME49_259890-t26_1	Kazal-type serine protease inhibitor domain-containing protein	TGME49_chrVIIb:2631997-2634842(-)
12	1009	29.m00019_s_at	N/A	TGME49_237810-t26_1	hypothetical protein	TGME49_chrIV:2545670-2546607(+)
12	2713	46.m01639_at	N/A	TGME49_235200-t26_1	PAN domain-containing protein	TGME49_chrX:4760257-4768581(-)
12	1131	33.m01267_at	S7VZ54	TGME49_214190-t26_1	SAG-related sequence SRS46	TGME49_chrX:6095091-6098296(-)
12	2976	49.m03109_at	B6KGD4	TGME49_238520-t26_1	SAG-related sequence SRS22G	TGME49_chrVI:264384-265051(-)
12	5592	583.m05665_at	B6K9H9	TGME49_315240-t26_1	hypothetical protein	TGME49_chrXI:4596328-4597989(+)
29	780	25.m01846_x_at	Q1JSL5	TGME49_209090-t26_1	proteasome maturation factor ump1 protein	TGME49_chrIb:1034841-1035347(+)
29	7015	76.m01549_at	B9PSW9	TGME49_283710-t26_1	longevity-assurance protein (LAG1) domain-containing protein	TGME49_chrV:3019594-3023234(-)
29	3009	49.m03154_at	N/A	TGME49_239530-t26_1	alanine-glyoxylate aminotransferase	TGME49_chrVI:738085-742633(+)
30	7091	76.m01642_at	N/A	TGME49_286150-t26_1	PAN/Apple domain-containing protein	TGME49_chrV:1955952-1959076(-)
31	2	107.m00010_at	S8G453	TGME49_296640-t26_1	SAG-related sequence SRS48E	TGME49_chrX:7337202-7337795(+)
31	1910	42.m00121_at	N/A	TGME49_226870-t26_1	tubulin gamma chain	TGME49_chrX:1273484-1281577(-)
31	4706	55.m05039_at	N/A	TGME49_263140-t26_1	SWI2/SNF2-containing protein RAD26	TGME49_chrVIIb:762985-777319(-)
31	1977	42.m03349_at	S8F0F1	TGME49_224330-t26_1	proteasome activator pa28 beta subunit protein	TGME49_chrX:3080296-3085202(+)
31	3047	49.m03208_at	B6KFC8	TGME49_240400-t26_1	hypothetical protein	TGME49_chrVI:1258324-1260540(+)
31	3155	49.m03354_at	S8F6Y9	TGME49_243540-t26_1	WD domain, G-beta repeat-containing protein	TGME49_chrVI:2701981-2707798(-)
31	325	20.m03709_at	N/A	TGME49_202300-t26_1	inosine triphosphate pyrophosphatase, putative	TGME49_chrVIIa:3434052-3438877(+)
31	1603	39.m00331_at	S7UGW6	TGME49_220140-t26_1	EF hand domain-containing protein	TGME49_chrV:161343-163932(+)
31	6612	645.m00310_at	N/A	TGME49_321410-t26_1	hypothetical protein	TGME49_chrIb:1825227-1841086(-)
31	2640	44.m05936_at	N/A	TGME49_229620-t26_1	hypothetical protein	TGME49_chrVIII:312432-322273(-)
31	6205	59.m03673_at	B6KDL5	TGME49_273360-t26_1	ABC transporter transmembrane region domain-containing protein	TGME49_chrVIII:3565799-3577993(-)
31	942	27.m00856_at	N/A	TGME49_211400-t26_1	DEAD/DEAH box helicase domain-containing protein	TGME49_chrIV:1749084-1760812(-)
31	3511	50.m03166_at	N/A	TGME49_247390-t26_1	ATPase, AAA family protein	TGME49_chrXII:3309355-3325290(+)
31	4386	55.m04614_at	N/A	TGME49_255390-t26_1	HEAT repeat-containing protein	TGME49_chrVIIb:4853062-4869407(+)
31	2944	49.m00059_at	N/A	TGME49_244350-t26_1	DnaJ domain-containing protein	TGME49_chrVI:3198469-3209732(+)
31	6065	59.m03495_at	S8F1C7	TGME49_270060-t26_1	hypothetical protein	TGME49_chrVIII:5440257-5442558(-)
31	7693	83.m02704_x_at	N/A	TGME49_293200-t26_1	hypothetical protein	TGME49_chrIa:159073-162371(+)
31	7427	80.m02339_at	B6KL10	TGME49_291910-t26_1	hypothetical protein	TGME49_chrIX:4402874-4404496(-)
31	7337	80.m02223_at	B9PTP7	TGME49_289560-t26_1	RNA recognition motif-containing protein	TGME49_chrIX:3303204-3307774(+)
31	7635	83.m01269_at	N/A	TGME49_294440-t26_1	NOL1/NOP2/sun family protein	TGME49_chrIa:916189-928218(-)
31	3580	50.m03264_at	B6KHA7	TGME49_248840-t26_1	transporter, major facilitator family protein	TGME49_chrXII:4215272-4220697(-)
31	168	145.m00596_at	N/A	TGME49_299900-t26_1	hypothetical protein	TGME49_chrXII:313337-322770(+)
31	5957	59.m03359_at	N/A	TGME49_268000-t26_1	hypothetical protein	TGME49_chrVIII:6723314-6733879(-)
31	5448	583.m05484_at	N/A	TGME49_312400-t26_1	exosomal 3'-5' exoribonuclease complex subunit, putative	TGME49_chrXI:2661648-2665646(-)
31	1069	31.m00912_at	N/A	TGME49_213670-t26_1	hypothetical protein	TGME49_chrV:1218937-1226980(-)
31	2047	42.m03459_at	S8EXH4	TGME49_225890-t26_1	hypothetical protein	TGME49_chrX:1954413-1964181(-)
31	2733	46.m01665_x_at	S8ETH0	TGME49_235670-t26_1	hypothetical protein	TGME49_chrX:5032698-5038558(+)
31	3312	49.m07197_at	N/A	TGME49_240755-t26_1	hypothetical protein	TGME49_chrVI:1437581-1438195(+)
31	4129	541.m01192_at	S8F1R5	TGME49_305790-t26_1	hypothetical protein	TGME49_chrIX:5585770-5592855(-)
31	4232	542.m00408_at	N/A	TGME49_307045-t26_1	Toxoplasma gondii family B protein	TGME49_chrXI:86827-89389(-)
31	5265	583.m00687_at	B6K9C1	TGME49_314450-t26_1	hypothetical protein	TGME49_chrXI:4109884-4114428(+)
31	85	113.m01590_at	B6KTN9	TGME49_297920-t26_1	hypothetical protein	TGME49_chrII:2112543-2116058(+)
31	4598	55.m04886_at	B9PKN3	TGME49_260460-t26_1	oxidoreductase, putative	TGME49_chrVIIb:2250656-2251666(-)
31	6767	65.m01168_at	S8G1C5	TGME49_278380-t26_1	Toxoplasma gondii family A protein	TGME49_chrXII:6130804-6132668(-)
31	3492	50.m03139_at	B6KGU5	TGME49_246910-t26_1	histone lysine methyltransferase, SET, putative	TGME49_chrXII:3013865-3016221(-)
31	7784	SRS_LIKE10_at	N/A	TGME49_207015-t26_1	hypothetical protein	TGME49_chrX:7338883-7341116(+)
31	1065	31.m00908_at	S8GRQ6	TGME49_213770-t26_1	Superkiller viralicidic activity 2 family 2, putative	TGME49_chrV:1297274-1309779(-)
31	3024	49.m03176_at	N/A	TGME49_239810-t26_1	hypothetical protein	TGME49_chrVI:929766-937361(+)
31	1038	31.m00877_at	N/A	TGME49_213392-t26_1	surface antigen repeat-containing protein	TGME49_chrV:979241-995660(+)
31	4166	541.m01242_at	B6KRE0	TGME49_306510-t26_1	hypothetical protein	TGME49_chrIX:6146593-6151883(-)
31	7023	76.m01560_at	N/A	TGME49_283878-t26_1	RNA recognition motif-containing protein	TGME49_chrV:2885753-2891150(+)
31	3289	49.m05732_at	N/A	TGME49_244460-t26_1	hypothetical protein	TGME49_chrVI:3275165-3286391(-)
31	4190	541.m02058_at	N/A	TGME49_305290-t26_1	vacuolar atp synthase subunit e, putative	TGME49_chrIX:5334643-5338842(-)
31	900	26.m00478_at	N/A	TGME49_210245-t26_1	hypothetical protein	TGME49_chrIX:4932113-4942845(+)
31	2953	49.m00068_at	N/A	TGME49_242730-t26_1	guanylate kinase family protein	TGME49_chrVI:2215956-2220690(+)
31	2950	49.m00065_at	N/A	TGME49_242610-t26_1	WD domain, G-beta repeat-containing protein	TGME49_chrVI:2100612-2105457(-)
31	4717	55.m05054_at	N/A	TGME49_263340-t26_1	RNA methyltransferase, TrmH family protein	TGME49_chrVIIb:616172-617791(-)
31	4860	55.m10295_at	N/A	TGME49_259610-t26_1	hypothetical protein	TGME49_chrVIIb:2753188-2755079(-)
31	2309	44.m00057_at	N/A	TGME49_233830-t26_1	hypothetical protein	TGME49_chrVIII:2831895-2837478(-)
31	5799	583.m09218_at	N/A	TGME49_313770-t26_1	hypothetical protein	TGME49_chrXI:3677171-3687274(-)
31	6771	65.m01172_at	S8EPU2	TGME49_278420-t26_1	Toxoplasma gondii family A protein	TGME49_chrXII:6116879-6119300(-)
31	2462	44.m02722_at	B9PGJ4	TGME49_232390-t26_1	18S rRNA biogenesis protein RCL1 protein	TGME49_chrVIII:2069431-2071235(+)
31	2474	44.m02736_at	B9PGH2	TGME49_232610-t26_1	histone acetyltransferase subunit nua4 protein	TGME49_chrVIII:2190365-2192903(-)
31	859	25.m03610_at	N/A	TGME49_208710-t26_1	DNA/RNA non-specific endonuclease	TGME49_chrIb:813500-820890(-)
31	6603	645.m00001_at	N/A	TGME49_321470-t26_1	SAG-related sequence SRS12D	TGME49_chrIb:1781131-1782642(-)
31	2152	42.m03608_at	S8GFT4	TGME49_228160-t26_1	acid phosphatase	TGME49_chrX:528230-538369(-)
31	5666	583.m05750_at	B9PJD6	TGME49_316420-t26_1	leucine rich repeat-containing protein	TGME49_chrXI:5280056-5280748(+)
31	2910	49.m00020_at	S8GQK2	TGME49_239310-t26_1	ribulose 5-phosphate isomerase	TGME49_chrVI:541104-545359(+)
31	3806	50.m07122_s_at	S8EVK9	TGME49_249150-t26_1	PAN domain-containing protein	TGME49_chrXII:4332468-4340860(+)
31	7746	86.m00651_at	N/A	TGME49_295650-t26_1	hypothetical protein	TGME49_chrIa:1652394-1658773(-)
31	5805	583.m11390_at	B6K9L8	TGME49_315630-t26_1	hypothetical protein	TGME49_chrXI:4865860-4866560(-)
31	536	20.m03979_at	N/A	TGME49_202800-t26_1	cytochrome c oxidase assembly protein COX11 protein, putative	TGME49_chrVIIa:3017549-3023257(-)
31	2067	42.m03489_at	N/A	TGME49_226320-t26_1	hypothetical protein	TGME49_chrX:1718604-1724517(+)
31	5330	583.m05330_at	B6KA78	TGME49_310100-t26_1	mannosyltransferase (pig-m) protein	TGME49_chrXI:1053342-1059022(+)
31	2112	42.m03560_at	S8GFK9	TGME49_227300-t26_1	hypothetical protein	TGME49_chrX:1034034-1041686(+)
31	7410	80.m02320_at	N/A	TGME49_291350-t26_1	hypothetical protein	TGME49_chrIX:4263790-4273951(-)
31	7475	80.m03967_at	S8F057	TGME49_290310-t26_1	hypothetical protein	TGME49_chrIX:3694917-3705667(-)
31	3127	49.m03322_at	N/A	TGME49_243100-t26_1	Toxoplasma gondii family A protein	TGME49_chrVI:2405948-2407258(+)
31	3900	52.m01587_at	N/A	TGME49_253420-t26_1	PQ loop repeat-containing protein	TGME49_chrIII:935457-940905(-)
31	741	25.m01794_at	S8FC54	TGME49_208020-t26_1	AP2 domain transcription factor AP2Ib-1	TGME49_chrIb:517009-529250(+)
31	1881	42.m00086_at	N/A	TGME49_227350-t26_1	hypothetical protein	TGME49_chrX:1000191-1012420(+)
31	6010	59.m03421_at	S8G972	TGME49_268990-t26_1	hypothetical protein	TGME49_chrVIII:6159540-6164064(-)
31	1815	42.m00007_at	N/A	TGME49_223970-t26_1	translation elongation and release factors (gtpases), putative	TGME49_chrX:3416844-3423169(+)
31	3542	50.m03209_at	B6KH38	TGME49_248140-t26_1	hypothetical protein	TGME49_chrXII:3686948-3689983(-)
31	1145	33.m01287_at	S8EZF6	TGME49_214490-t26_1	peptidase M16 inactive domain-containing protein	TGME49_chrX:6310526-6320728(-)
31	5430	583.m05461_at	N/A	TGME49_312065-t26_1	hypothetical protein	TGME49_chrXI:2402487-2416074(-)
31	5672	583.m05755_at	B6K9U0	TGME49_316480-t26_1	XRN 5'-3' exonuclease N-terminus protein	TGME49_chrXI:5336760-5344291(-)
31	2631	44.m05925_at	B6KJM0	TGME49_231620-t26_1	hypothetical protein	TGME49_chrVIII:1503327-1505001(+)
31	5921	59.m00039_at	S8F4S5	TGME49_271300-t26_1	DNA-directed RNA polymerase II RPB7	TGME49_chrVIII:4583224-4586361(-)
31	7664	83.m01307_at	B9PYG8	TGME49_295040-t26_1	HEAT repeat-containing protein	TGME49_chrIa:1344934-1359170(-)
31	5445	583.m05481_at	B6K8T3	TGME49_312350-t26_1	IMPACT, putative	TGME49_chrXI:2626638-2630667(+)
31	7323	80.m02202_at	N/A	TGME49_289230-t26_1	50S ribosomal protein L12, putative	TGME49_chrIX:3098777-3102766(-)
31	4576	55.m04857_at	S8GLN4	TGME49_260010-t26_1	acetyltransferase, GNAT family protein	TGME49_chrVIIb:2527506-2529898(+)
31	6800	65.m01207_at	B6KRY0	TGME49_279000-t26_1	SAG-related sequence SRS59J	TGME49_chrXII:5702977-5704974(-)
31	6383	59.m07789_at	N/A	TGME49_271980-t26_1	SAG-related sequence SRS32	TGME49_chrVIII:4249582-4251639(-)
31	978	28.m00291_at	S8ETX6	TGME49_212100-t26_1	ThiF family protein	TGME49_chrX:4061700-4070079(+)
31	6724	65.m01117_at	N/A	TGME49_277540-t26_1	hypothetical protein	TGME49_chrXII:6624180-6632441(-)
31	5409	583.m05431_at	B6K8K9	TGME49_311410-t26_1	M phase phosphoprotein MPP10, putative	TGME49_chrXI:2061729-2065651(+)
31	7077	76.m01624_at	S8F5H8	TGME49_285850-t26_1	peptidyl-prolyl cis-trans isomerase, FKBP-type domain-containing protein	TGME49_chrV:2171043-2174292(-)
31	4439	55.m04676_at	N/A	TGME49_257110-t26_1	hypothetical protein	TGME49_chrVIIb:4216961-4219478(-)
31	866	25.m03618_x_at	B9PXT2	TGME49_209430-t26_1	40S ribosomal protein S4, putative	TGME49_chrIb:1210506-1214582(+)
31	4429	55.m04665_at	S8GBM3	TGME49_256990-t26_1	glycyl-tRNA synthetase	TGME49_chrVIIb:4293910-4298660(+)
31	1248	33.m02201_at	B9PZG4	TGME49_214150-t26_1	mitochondrial inner membrane translocase subunit TIM17, putative	TGME49_chrX:6071265-6074504(-)
31	5343	583.m05345_at	S8G3J1	TGME49_310300-t26_1	hypothetical protein	TGME49_chrXI:1240816-1252122(+)
31	925	27.m00829_s_at	S7VTG6	TGME49_210830-t26_1	RIO1 family protein	TGME49_chrIV:2022450-2027786(+)
31	6822	65.m02514_at	N/A	TGME49_278250-t26_1	hypothetical protein	TGME49_chrXII:6196024-6206136(+)
31	6057	59.m03483_at	S8F1B4	TGME49_269910-t26_1	transcription factor C2H2, putative	TGME49_chrVIII:5547236-5548282(-)
31	1361	35.m00919_at	N/A	TGME49_216850-t26_1	hypothetical protein	TGME49_chrXI:5849598-5853483(-)
31	3249	49.m05682_at	B6KFH3	TGME49_240850-t26_1	WD domain, G-beta repeat-containing protein	TGME49_chrVI:1474308-1480773(+)
31	4397	55.m04628_at	N/A	TGME49_255690-t26_1	2-C-methyl-D-erythritol 2,4-cyclodiphosphate synthase domain-containing protein	TGME49_chrVIIb:4733441-4735950(-)
31	2959	49.m03091_at	B6KGB1	TGME49_238190-t26_1	DNA-directed RNA polymerase II RPB3	TGME49_chrVI:111802-119048(+)
31	4061	540.m00328_at	N/A	TGME49_304700-t26_1	hypothetical protein	TGME49_chrVIIa:628601-639845(+)
31	3881	52.m01562_at	N/A	TGME49_253070-t26_1	hydrolase, TatD family protein	TGME49_chrIII:715818-721172(+)
31	4722	55.m05060_at	S8F4Y5	TGME49_263440-t26_1	hypothetical protein	TGME49_chrVIIb:549292-554792(-)
31	5460	583.m05501_at	N/A	TGME49_312618-t26_1	hypothetical protein	TGME49_chrXI:2821458-2827122(-)
31	7177	76.m03407_at	S7W2S7	TGME49_283470-t26_1	Kazal-type serine protease inhibitor domain-containing protein	TGME49_chrV:3140520-3141694(+)
31	4550	55.m04821_at	N/A	TGME49_259220-t26_1	DEAD/DEAH box helicase domain-containing protein	TGME49_chrVIIb:2860348-2870084(-)
31	7320	80.m02195_at	N/A	TGME49_289120-t26_1	hypothetical protein	TGME49_chrIX:3001559-3017801(+)
31	5710	583.m09109_at	B6K8M8	TGME49_311700-t26_1	hypothetical protein	TGME49_chrXI:2214770-2221224(+)
31	4816	55.m10244_at	B9PKJ9	TGME49_260990-t26_1	hypothetical protein	TGME49_chrVIIb:1990938-1992152(+)
31	6293	59.m06110_at	S8F1G2	TGME49_270670-t26_1	hypothetical protein	TGME49_chrVIII:5087859-5094213(+)
31	6837	65.m02531_at	S8G1D0	TGME49_278290-t26_1	Toxoplasma gondii family A protein	TGME49_chrXII:6166248-6168265(-)
31	6079	59.m03518_at	S8EYC0	TGME49_270510-t26_1	asparaginyl-tRNA synthetase (NOB+tRNA synthase)	TGME49_chrVIII:5220474-5224943(+)
31	5505	583.m05560_x_at	N/A	TGME49_313495-t26_1	hypothetical protein	TGME49_chrXI:3440424-3451195(-)
31	7096	76.m01647_at	N/A	TGME49_286230-t26_1	hypothetical protein	TGME49_chrV:1897644-1909638(-)
31	5702	583.m09096_at	N/A	TGME49_309950-t26_1	NLE (NUC135) domain-containing protein	TGME49_chrXI:928522-934903(+)
31	7103	76.m01654_at	S8GGQ9	TGME49_286410-t26_1	hypothetical protein	TGME49_chrV:1840420-1851773(-)
31	2524	44.m02802_at	B6KK38	TGME49_233520-t26_1	ATP-dependent RNA helicase	TGME49_chrVIII:2690037-2693686(+)
31	6133	59.m03588_at	S8G9T8	TGME49_271760-t26_1	seryl-tRNA synthetase (SerRS2)	TGME49_chrVIII:4403600-4413113(-)
31	4125	541.m01188_at	S8GG35	TGME49_305750-t26_1	nucleolar gtp-binding protein 2, putative	TGME49_chrIX:5542720-5552590(+)
31	5252	583.m00670_at	B9PII8	TGME49_313230-t26_1	eukaryotic initiation factor-2, alpha subunit	TGME49_chrXI:3197300-3202948(-)
31	4605	55.m04894_at	S8GCH2	TGME49_260550-t26_1	acetyltransferase, GNAT family protein	TGME49_chrVIIb:2165488-2167761(-)
31	6030	59.m03454_at	N/A	TGME49_269430-t26_1	polyprenyl synthetase superfamily protein	TGME49_chrVIII:5801508-5807988(+)
31	719	25.m01742_at	B9PXE5	TGME49_207450-t26_1	DNA segment, Chr 10, Wayne State University 52, expressed family protein	TGME49_chrIb:68766-75836(+)
31	2116	42.m03567_at	N/A	TGME49_227390-t26_1	hypothetical protein	TGME49_chrX:966388-971557(-)
31	1157	33.m01301_at	S8G4E7	TGME49_214750-t26_1	hypothetical protein	TGME49_chrX:6465192-6476140(-)
31	5071	57.m01848_at	B9Q1R0	TGME49_267350-t26_1	LSM domain-containing protein	TGME49_chrIX:704763-707134(-)
31	2319	44.m02528_at	B9PHU9	TGME49_229230-t26_1	hypothetical protein	TGME49_chrVIII:104432-105412(+)
31	5315	583.m05295_at	B6KA36	TGME49_309570-t26_1	DEAD/DEAH box helicase domain-containing protein	TGME49_chrXI:730324-733885(-)
31	4133	541.m01196_at	B9PZC9	TGME49_305850-t26_1	RNA recognition motif-containing protein	TGME49_chrIX:5618511-5624647(-)
31	4285	55.m00034_at	B9Q2N4	TGME49_255410-t26_1	hypothetical protein	TGME49_chrVIIb:4840418-4843673(-)
31	4901	55.m11053_at	N/A	TGME49_257030-t26_1	hypothetical protein	TGME49_chrVIIb:4271928-4275996(-)
31	7075	76.m01622_at	N/A	TGME49_285830-t26_1	hypothetical protein	TGME49_chrV:2180713-2198919(-)
31	1633	39.m00372_at	N/A	TGME49_220610-t26_1	protein phosphatase 2C domain-containing protein	TGME49_chrV:485290-490816(-)
31	1843	42.m00045_at	B9PMH5	TGME49_225710-t26_1	mitochondrial inner membrane translocase subunit TIM17, putative	TGME49_chrX:2111765-2115426(-)
31	7702	83.m02718_at	N/A	TGME49_295080-t26_1	hypothetical protein	TGME49_chrIa:1385613-1389766(+)
31	3956	52.m01659_at	N/A	TGME49_254510-t26_1	ankyrin repeat-containing protein	TGME49_chrIII:1796054-1801417(-)
31	2064	42.m03485_at	S8EXK3	TGME49_226270-t26_1	hypothetical protein	TGME49_chrX:1748201-1755086(+)
31	3457	50.m03097_at	N/A	TGME49_246060-t26_1	DNA-dependent RNA polymerase	TGME49_chrXII:2633822-2642541(+)
31	6809	65.m01967_at	N/A	TGME49_276980-t26_1	hypothetical protein	TGME49_chrXII:6812409-6814969(+)
31	7692	83.m02704_at	N/A	TGME49_293200-t26_1	hypothetical protein	TGME49_chrIa:159073-162371(+)
31	7204	77.m00051_at	N/A	TGME49_287480-t26_1	hypothetical protein	TGME49_chrV:538041-557332(+)
31	2742	46.m01679_at	N/A	TGME49_235960-t26_1	hypothetical protein	TGME49_chrX:5203514-5207355(+)
31	5276	583.m00704_at	B9PJA8	TGME49_316140-t26_1	hypothetical protein	TGME49_chrXI:5150663-5156100(-)
31	5240	583.m00655_at	N/A	TGME49_312110-t26_1	apicoplast-associated thioredoxin family protein Atrx1	TGME49_chrXI:2434153-2443124(-)
31	7798	SRS_LIKE9_at	N/A	TGME49_207015-t26_1	hypothetical protein	TGME49_chrX:7338883-7341116(+)
31	3369	50.m00003_at	N/A	TGME49_246920-t26_1	glutathione reductase	TGME49_chrXII:3016607-3023657(+)
31	7313	80.m02180_at	N/A	TGME49_288940-t26_1	hypothetical protein	TGME49_chrIX:2837520-2859249(+)
31	412	20.m03817_at	N/A	TGME49_203710-t26_1	AP2 domain transcription factor AP2VIIa-4	TGME49_chrVIIa:2296532-2310876(-)
31	6935	74.m00442_at	N/A	TGME49_281675-t26_1	protein kinase, putative	TGME49_chrVIIa:4251972-4258744(+)
31	3552	50.m03222_at	N/A	TGME49_248290-t26_1	WD domain, G-beta repeat-containing protein	TGME49_chrXII:3780569-3793544(+)
31	4051	540.m00198_at	S7UUE1	TGME49_304660-t26_1	prostaglandin-E synthase	TGME49_chrVIIa:610606-614870(+)
31	540	20.m03985_s_at	N/A	TGME49_201180-t26_1	hypothetical protein	TGME49_chrVIIa:3982746-3988716(-)
31	4458	55.m04698_at	N/A	TGME49_257490-t26_1	prefoldin subunit superfamily protein	TGME49_chrVIIb:4018050-4023338(+)
31	7307	80.m02169_at	N/A	TGME49_288740-t26_1	L-asparaginase, putative	TGME49_chrIX:2717804-2722722(-)
31	3793	50.m07103_at	N/A	TGME49_245650-t26_1	hypothetical protein	TGME49_chrXII:2447237-2449807(-)
31	4955	57.m01698_at	N/A	TGME49_264752-t26_1	HEAT repeat-containing protein	TGME49_chrIX:2056547-2070187(-)
31	6195	59.m03663_at	B6KDK0	TGME49_273110-t26_1	SAG-related sequence SRS30D	TGME49_chrVIII:3649867-3651291(-)
31	6529	641.m01563_at	S7UK17	TGME49_320200-t26_1	SAG-related sequence SRS16A	TGME49_chrIV:437984-440770(-)
31	5593	583.m05666_at	N/A	TGME49_315250-t26_1	GAMM1 protein, putative	TGME49_chrXI:4598795-4603921(-)
36	136	145.m00322_at	N/A	TGME49_299810-t26_1	cysteine-tRNA synthetase (CysRS)	TGME49_chrXII:330113-343420(-)
36	395	20.m03798_at	N/A	TGME49_203450-t26_1	DUF3228 domain-containing protein	TGME49_chrVIIa:2493933-2500272(-)
36	6995	76.m00012_at	N/A	TGME49_286140-t26_1	hypothetical protein	TGME49_chrV:1961309-1968045(+)
36	1252	33.m02208_at	N/A	TGME49_214200-t26_1	WD domain, G-beta repeat-containing protein	TGME49_chrX:6099448-6110383(-)
36	2374	44.m02603_at	B6KJD9	TGME49_230510-t26_1	hypothetical protein	TGME49_chrVIII:847363-848983(-)
36	1828	42.m00022_at	B6KDY1	TGME49_223680-t26_1	ubiquitin family protein	TGME49_chrX:3655940-3661813(-)
36	3276	49.m05715_at	N/A	TGME49_243510-t26_1	OTU family cysteine protease	TGME49_chrVI:2688018-2693522(-)
36	783	25.m01849_at	N/A	TGME49_209140-t26_1	anti-silencing protein, ASF1 family protein	TGME49_chrIb:1069270-1075438(-)
36	5419	583.m05445_at	S8GCG0	TGME49_311690-t26_1	UBA/TS-N domain-containing protein	TGME49_chrXI:2206313-2211271(-)
36	7227	80.m00018_at	B9PTW7	TGME49_288750-t26_1	ubiquinol-cytochrome c reductase	TGME49_chrIX:2724323-2728093(+)
36	2316	44.m02525_at	B6KJ39	TGME49_229180-t26_1	HEAT repeat-containing protein	TGME49_chrVIII:73133-84534(-)
36	3586	50.m03274_at	B6KHC2	TGME49_249010-t26_1	hypothetical protein	TGME49_chrXII:4298641-4302865(-)
36	7327	80.m02207_at	S8EWW4	TGME49_289310-t26_1	cullin family protein	TGME49_chrIX:3165581-3176706(-)
36	3659	50.m03375_at	N/A	TGME49_250830-t26_1	SAC3/GANP family protein	TGME49_chrXII:5251121-5257167(+)
36	3668	50.m03396_at	B6KHR8	TGME49_251500-t26_1	eukaryotic initiation factor-3, subunit 3, putative	TGME49_chrXII:5431564-5434833(+)
36	1332	35.m00882_at	B6KT24	TGME49_216450-t26_1	peptidase, T1 family protein	TGME49_chrXI:6138532-6142565(+)
36	3383	50.m00018_at	B6KHP6	TGME49_250880-t26_1	kinase, pfkB family protein	TGME49_chrXII:5294405-5300439(-)
36	1556	38.m01113_at	S7V1R0	TGME49_219310-t26_1	DnaK family protein	TGME49_chrXII:976865-984910(+)
36	1670	41.m00031_at	S8GU03	TGME49_222210-t26_1	SPFH domain / Band 7 family protein	TGME49_chrII:956595-962822(-)
36	153	145.m00346_at	N/A	TGME49_300285-t26_1	hypothetical protein	TGME49_chrXII:109278-109936(-)
36	6892	72.m00401_at	S7UU84	TGME49_280690-t26_1	DNA polymerase epsilon subunit B protein	TGME49_chrVIIa:178132-186260(+)
36	6445	641.m00189_at	Q4FAB6	TGME49_318710-t26_1	ATP-binding cassette sub-family F member 1	TGME49_chrIV:1127713-1138195(+)
36	6428	641.m00168_at	N/A	TGME49_318430-t26_1	malate dehydrogenase MDH	TGME49_chrIV:1339076-1344162(-)
36	1563	38.m01890_at	S8EMY3	TGME49_219700-t26_1	DNA replication licensing factor MCM4, putative	TGME49_chrXII:713136-723642(+)
36	4223	542.m00223_at	B9Q3B9	TGME49_306970-t26_1	thymidylate kinase	TGME49_chrXI:139440-143899(-)
36	2098	42.m03533_at	S8F106	TGME49_226830-t26_1	DnaK family protein	TGME49_chrX:1306851-1317117(-)
36	3745	50.m05664_at	S8G0Q1	TGME49_249610-t26_1	hypothetical protein	TGME49_chrXII:4682226-4693390(-)
36	2776	46.m01721_at	B9PVX5	TGME49_236950-t26_1	hypothetical protein	TGME49_chrX:5602168-5604220(-)
36	2313	44.m02520_at	S8GKQ0	TGME49_229030-t26_1	hypothetical protein	TGME49_chrVIII:39665-43844(+)
36	469	20.m03892_at	B9Q072	TGME49_205180-t26_1	RNA recognition motif-containing protein	TGME49_chrVIIa:1562289-1566194(-)
36	6194	59.m03661_at	B9PFU8	TGME49_273090-t26_1	cell division protein CDC48CY	TGME49_chrVIII:3664100-3674943(-)
36	4316	55.m00157_at	N/A	TGME49_261400-t26_1	hypothetical protein	TGME49_chrVIIb:1769047-1775328(-)
36	5576	583.m05646_at	N/A	TGME49_314890-t26_1	ThiF family protein	TGME49_chrXI:4379028-4390737(+)
36	6076	59.m03515_at	B9PHV7	TGME49_270370-t26_1	clathrin assembly protein AP19, putative	TGME49_chrVIII:5245685-5247954(-)
36	1557	38.m01114_at	B9PQM0	TGME49_219270-t26_1	multi-pass transmembrane protein	TGME49_chrXII:1009609-1012351(+)
36	7238	80.m00050_at	N/A	TGME49_290005-t26_1	proteasome subunit beta type 1, putative	TGME49_chrIX:3577414-3584012(-)
36	854	25.m02954_at	N/A	TGME49_209970-t26_1	Spc97 / Spc98 family protein	TGME49_chrIb:1595187-1611440(+)
36	4958	57.m01701_at	S8F2M5	TGME49_264780-t26_1	UTP-glucose-1-phosphate uridylyltransferase subfamily protein	TGME49_chrIX:2030558-2035886(-)
36	2264	44.m00001_at	B6KJ69	TGME49_229480-t26_1	calcium binding protein precursor, putative	TGME49_chrVIII:291804-295651(-)
36	2672	46.m01590_at	S8G5B9	TGME49_234190-t26_1	serine hydroxymethyltransferase 2, putative	TGME49_chrX:4177285-4182280(-)
36	1192	33.m01340_x_at	N/A	TGME49_215100-t26_1	PP-loop family protein	TGME49_chrX:6757808-6766995(-)
36	2301	44.m00047_at	B9PGI8	TGME49_232440-t26_1	Brf1p family coiled coil protein	TGME49_chrVIII:2094267-2101269(+)
36	6872	72.m00005_at	S8GMT5	TGME49_280800-t26_1	SWI2/SNF2 SRCAP/Ino80	TGME49_chrVIIa:64190-82012(-)
36	1656	41.m00014_at	N/A	TGME49_221522-t26_1	adaptor complexes medium subunit family protein	TGME49_chrII:410371-417529(+)
39	254	20.m00349_at	S8F368	TGME49_202370-t26_1	T-complex protein 1, epsilon subunit (TCP-1-epsilon), putative	TGME49_chrVIIa:3384611-3392973(+)
39	5213	583.m00614_at	B9PJJ4	TGME49_309740-t26_1	LSM domain-containing protein	TGME49_chrXI:783833-786337(-)
39	2356	44.m02574_at	B6KJA4	TGME49_230060-t26_1	acetyltransferase, GNAT family protein	TGME49_chrVIII:568917-571971(+)
39	4654	55.m04970_at	S7UXN8	TGME49_262040-t26_1	SAC3/GANP family protein	TGME49_chrVIIb:1411940-1413474(+)
39	551	20.m05883_at	S8F9F0	TGME49_202010-t26_1	hypothetical protein	TGME49_chrVIIa:3707975-3713207(+)
39	7375	80.m02273_at	N/A	TGME49_290580-t26_1	ATP-binding cassette G family transporter ABCG89	TGME49_chrIX:3735393-3750946(-)
39	339	20.m03726_at	S8F9A0	TGME49_202530-t26_1	aspartate-tRNA ligase	TGME49_chrVIIa:3254199-3261378(-)
39	7720	86.m00371_at	B6KUG9	TGME49_295430-t26_1	hypothetical protein	TGME49_chrIa:1753432-1756963(+)
39	486	20.m03910_at	S8GDS3	TGME49_205440-t26_1	CCT chaperonin gamma subunit	TGME49_chrVIIa:1396958-1403595(+)
39	2494	44.m02762_at	B6KJY8	TGME49_233020-t26_1	Not1 N-terminal domain, CCR4-Not complex component protein	TGME49_chrVIII:2346095-2351312(-)
39	6401	611.m00038_at	N/A	TGME49_317720-t26_1	eukaryotic translation initiation factor 3 subunit 7, putative	TGME49_chrIV:2669117-2678605(+)
39	6447	641.m00192_at	B9PVE9	TGME49_318410-t26_1	TCP-1 chaperonin, putative	TGME49_chrIV:1352551-1358551(+)
39	3847	52.m00027_at	B9PWZ6	TGME49_254520-t26_1	mediator complex subunit MED11	TGME49_chrIII:1801858-1806057(+)
39	4139	541.m01207_at	N/A	TGME49_305980-t26_1	pyruvate dehydrogenase complex subunit PDH-E3I	TGME49_chrIX:5705046-5710934(+)
39	4747	55.m05093_at	N/A	TGME49_263870-t26_1	glutamate-tRNA ligase	TGME49_chrVIIb:274169-283563(-)
39	7389	80.m02294_at	S8F3I4	TGME49_290900-t26_1	hydrolase, NUDIX family protein	TGME49_chrIX:3925844-3928785(-)
39	7377	80.m02277_at	N/A	TGME49_290620-t26_1	hypothetical protein	TGME49_chrIX:3769378-3781341(-)
40	4054	540.m00201_at	N/A	TGME49_304710-t26_1	eukaryotic peptide chain release factor, putative	TGME49_chrVIIa:639903-650418(-)
40	519	20.m03955_at	B9PZY8	TGME49_206480-t26_1	hypothetical protein	TGME49_chrVIIa:943226-946483(-)
41	5950	59.m00086_at	B9PH75	TGME49_269140-t26_1	transport protein particle component, Bet3 domain-containing protein	TGME49_chrVIII:6044655-6046660(+)
41	4195	541.m02063_at	N/A	TGME49_306320-t26_1	Myb family DNA-binding domain-containing protein	TGME49_chrIX:5959205-5966677(+)
41	4359	55.m00255_at	S8F1F4	TGME49_260680-t26_1	small subunit DNA primase, putative	TGME49_chrVIIb:2060401-2068403(+)
41	7709	86.m00357_at	B9Q292	TGME49_295310-t26_1	tubulin binding cofactor A protein	TGME49_chrIa:1849361-1851257(+)
41	2469	44.m02730_at	B6KJV0	TGME49_232540-t26_1	FAD binding domain-containing protein	TGME49_chrVIII:2148530-2155924(-)
41	5119	57.m03104_at	B6KLD3	TGME49_267390-t26_1	DNA-directed RNA polymerase I RPAC1	TGME49_chrIX:675741-679260(+)
43	5001	57.m01756_at	N/A	TGME49_265770-t26_1	hypothetical protein	TGME49_chrIX:1468023-1481151(-)
45	243	20.m00328_at	N/A	TGME49_201270-t26_1	hypothetical protein	TGME49_chrVIIa:3917877-3925271(-)
45	5661	583.m05739_at	B6K9S0	TGME49_316270-t26_1	Rab geranylgeranyl transferase type II beta subunit, putative	TGME49_chrXI:5218760-5219686(+)
45	271	20.m00388_at	B9PU56	TGME49_204020-t26_1	ribosomal protein RPL8	TGME49_chrVIIa:2045912-2049135(+)
45	7251	80.m00077_at	N/A	TGME49_289070-t26_1	E1-E2 ATPase subfamily protein	TGME49_chrIX:2957454-2971335(+)
45	3413	50.m00067_at	B6KGK3	TGME49_245460-t26_1	ribosomal protein RPS8	TGME49_chrXII:2283391-2288242(-)
45	1513	38.m01064_at	S8G8L3	TGME49_219510-t26_1	GTP binding protein 7 isoform 2 family protein, putative	TGME49_chrXII:890419-899990(-)
45	7226	80.m00017_at	B9PTX0	TGME49_288720-t26_1	ribosomal protein RPL10	TGME49_chrIX:2708536-2712424(-)
45	406	20.m03811_at	N/A	TGME49_203620-t26_1	hypothetical protein	TGME49_chrVIIa:2394174-2399777(+)
45	2199	42.m05857_at	S8EUP1	TGME49_226590-t26_1	cytochrome C oxidase subunit IIa, putative	TGME49_chrX:1516803-1523527(+)
45	2223	42.m07402_at	N/A	TGME49_224910-t26_1	divalent cation tolerance protein, CutA1 family protein	TGME49_chrX:2691380-2695680(+)
45	4933	57.m00036_at	B9Q1W2	TGME49_266750-t26_1	transporter/permease protein, putative	TGME49_chrIX:981745-988282(+)
45	1039	31.m00878_at	B6KTA7	TGME49_213410-t26_1	small nuclear ribonucleoprotein f (snrnp-f), putative	TGME49_chrV:1007099-1010247(+)
45	1475	38.m00013_at	S8EUL6	TGME49_218810-t26_1	histidyl-tRNA synthetase	TGME49_chrXII:1283107-1288584(+)
45	6509	641.m01537_at	N/A	TGME49_319860-t26_1	DNA polymerase family B protein	TGME49_chrIV:720207-744631(-)
45	3699	50.m05607_at	N/A	TGME49_246170-t26_1	ARID/BRIGHT DNA binding domain-containing protein	TGME49_chrXII:2695061-2714492(+)
45	6999	76.m00016_s_at	N/A	TGME49_286420-t26_1	elongation factor 1-alpha (EF-1-ALPHA), putative	TGME49_chrV:1835832-1838784(-)
45	2913	49.m00023_at	B6KF87	TGME49_239790-t26_1	BRCA1 C Terminus (BRCT) domain-containing protein	TGME49_chrVI:911481-917996(+)
45	615	20.m05984_at	S8F2T8	TGME49_203730-t26_1	hypothetical protein	TGME49_chrVIIa:2282698-2290507(+)
45	731	25.m01777_at	B6KP07	TGME49_207760-t26_1	DnaJ C terminal region domain-containing protein	TGME49_chrIb:265827-276585(+)
45	6963	74.m00760_at	S8GP52	TGME49_281490-t26_1	glutamine amidotransferase subunit pdxt, putative	TGME49_chrVIIa:4148104-4153219(+)
45	3224	49.m05649_at	B6KGH2	TGME49_239320-t26_1	BolA family protein	TGME49_chrVI:546250-548569(-)
45	2538	44.m02819_at	N/A	TGME49_233860-t26_1	DALR anticodon binding domain-containing protein	TGME49_chrVIII:2856668-2866691(+)
45	4352	55.m00241_at	B9PLQ7	TGME49_262620-t26_1	RNA recognition motif-containing protein	TGME49_chrVIIb:1119007-1123170(+)
45	2935	49.m00047_at	S7UFS3	TGME49_243710-t26_1	t-complex protein beta subunit	TGME49_chrVI:2802632-2812437(+)
45	3136	49.m03331_at	B6KFT8	TGME49_243190-t26_1	Toxoplasma gondii family A protein	TGME49_chrVI:2432545-2434345(+)
45	3261	49.m05695_at	N/A	TGME49_242625-t26_1	ATPase family associated with various cellular activities (AAA) subfamily protein	TGME49_chrVI:2106629-2141183(+)
45	5555	583.m05622_at	N/A	TGME49_314480-t26_1	hypothetical protein	TGME49_chrXI:4122468-4132650(+)
45	711	25.m00219_at	B6KNZ3	TGME49_207620-t26_1	pyridine nucleotide-disulfide oxidoreductase domain-containing protein	TGME49_chrIb:155255-164337(-)
45	2147	42.m03603_at	S8EXY8	TGME49_228100-t26_1	hypothetical protein	TGME49_chrX:582429-593545(-)
45	7666	83.m01309_at	B9PYH2	TGME49_295070-t26_1	helicase associated domain (ha2) protein	TGME49_chrIa:1371983-1385374(-)
45	5202	583.m00596_at	B6KA68	TGME49_310000-t26_1	membrane protein, putative	TGME49_chrXI:997770-1003411(+)
45	1419	37.m00743_at	B6KTZ0	TGME49_217460-t26_1	glutaminyl-tRNA synthetase (GlnRS)	TGME49_chrXII:1848236-1856270(-)
45	926	27.m00832_at	N/A	TGME49_210840-t26_1	arginyl-tRNA synthetase family protein	TGME49_chrIV:2012459-2022072(-)
46	51	113.m00798_at	N/A	TGME49_297810-t26_1	hypothetical protein	TGME49_chrII:2036089-2039778(-)
46	3021	49.m03170_at	N/A	TGME49_239752-t26_1	hypothetical protein	TGME49_chrVI:892106-896053(+)
46	7618	83.m01250_at	B9PY85	TGME49_294050-t26_1	hypothetical protein	TGME49_chrIa:663906-666206(-)
46	4675	55.m05000_at	S8F7W6	TGME49_262560-t26_1	hypothetical protein	TGME49_chrVIIb:1159428-1163114(+)
46	68	113.m01288_at	N/A	TGME49_297800-t26_1	RecF/RecN/SMC N terminal domain-containing protein	TGME49_chrII:2007143-2026570(-)
46	1473	38.m00011_at	N/A	TGME49_218780-t26_1	phosphoserine aminotransferase, putative	TGME49_chrXII:1307761-1314713(-)
46	207	162.m00322_at	N/A	TGME49_301380-t26_1	elongation factor Tu GTP binding domain-containing protein	TGME49_chrIV:2420903-2432162(-)
46	2855	46.m03670_at	N/A	TGME49_235730-t26_1	hypothetical protein	TGME49_chrX:5079067-5082051(-)
46	4277	55.m00015_at	B9Q0N7	TGME49_263090-t26_1	14-3-3 protein	TGME49_chrVIIb:813067-816696(+)
46	4680	55.m05006_at	S8F1P5	TGME49_262690-t26_1	ribosomal protein RPL27	TGME49_chrVIIb:1079995-1084801(+)
46	7260	80.m00086_at	A1XDS9	TGME49_290040-t26_1	macrophage migration inhibitory factor, putative	TGME49_chrIX:3598110-3601162(+)
46	937	27.m00850_at	N/A	TGME49_211300-t26_1	DUF74 family protein, putative	TGME49_chrIV:1847137-1850282(+)
46	7605	83.m01233_at	B9PY61	TGME49_293700-t26_1	WD domain, G-beta repeat-containing protein	TGME49_chrIa:513146-518751(+)
46	3007	49.m03152_at	B9PNI2	TGME49_239500-t26_1	proteasome subunit alpha type, putative	TGME49_chrVI:720752-724843(+)
46	4351	55.m00240_at	B9PLQ5	TGME49_262640-t26_1	Cg8 family protein	TGME49_chrVIIb:1110972-1113720(+)
46	4751	55.m05099_at	S8F8E7	TGME49_264040-t26_1	hypothetical protein	TGME49_chrVIIb:221702-223376(-)
46	6041	59.m03465_at	S8F4H5	TGME49_269690-t26_1	hypothetical protein	TGME49_chrVIII:5680572-5684829(+)
46	334	20.m03720_at	N/A	TGME49_202460-t26_1	diacylglycerol kinase accessory domain (presumed) domain-containing protein	TGME49_chrVIIa:3309347-3319802(-)
46	7121	76.m01678_at	S7UNZ1	TGME49_286730-t26_1	SRP19 protein	TGME49_chrV:1704548-1707039(-)
46	2119	42.m03570_at	N/A	TGME49_227420-t26_1	4-hydroxy-3-methylbut-2-enyl diphosphate reductase	TGME49_chrX:946913-952751(-)
46	3356	49.m07241_at	S8F740	TGME49_244300-t26_1	hypothetical protein	TGME49_chrVI:3173480-3182291(-)
46	346	20.m03736_at	N/A	TGME49_202640-t26_1	RNA pseudouridine synthase superfamily protein	TGME49_chrVIIa:3138925-3149237(+)
46	1648	41.m00001_at	S8F7V1	TGME49_221210-t26_1	cyclophilin	TGME49_chrII:135474-137827(+)
46	584	20.m05937_at	B9PU32	TGME49_204370-t26_1	WD-40 repeat protein	TGME49_chrVIIa:1845223-1848774(+)
46	3402	50.m00042_at	N/A	TGME49_248340-t26_1	GTP-binding nuclear protein ran/tc4	TGME49_chrXII:3816710-3820102(+)
46	2918	49.m00030_at	B6KFE8	TGME49_240600-t26_1	chaperonin cpn60, putative	TGME49_chrVI:1335367-1339650(+)
46	5638	583.m05714_at	N/A	TGME49_315885-t26_1	glycosyltransferase, putative	TGME49_chrXI:5058962-5065719(-)
46	3630	50.m03332_at	B9PR97	TGME49_249790-t26_1	hypothetical protein	TGME49_chrXII:4798194-4803235(+)
46	3860	52.m01539_at	S8F7P8	TGME49_252310-t26_1	hypothetical protein	TGME49_chrIII:486625-489328(-)
46	6750	65.m01150_at	S8EPX1	TGME49_278100-t26_1	Toxoplasma gondii family A protein	TGME49_chrXII:6302862-6307083(+)
46	4057	540.m00204_at	S8GMX7	TGME49_304750-t26_1	zinc finger, C3HC4 type (RING finger) domain-containing protein	TGME49_chrVIIa:684576-691986(+)
46	3611	50.m03307_at	N/A	TGME49_249490-t26_1	hypothetical protein	TGME49_chrXII:4571825-4582607(-)
46	6013	59.m03425_at	N/A	TGME49_269015-t26_1	hypothetical protein	TGME49_chrVIII:6135765-6137141(-)
46	5226	583.m00629_at	B6KAE1	TGME49_310730-t26_1	hypothetical protein	TGME49_chrXI:1550364-1559504(-)
46	2088	42.m03523_at	S7UXF7	TGME49_226720-t26_1	translin family protein	TGME49_chrX:1410264-1415118(+)
46	2686	46.m01607_at	B9PWE5	TGME49_234440-t26_1	aminotransferase, putative	TGME49_chrX:4389699-4396078(+)
47	290	20.m03668_at	S8F6C0	TGME49_201700-t26_1	WD domain, G-beta repeat-containing protein	TGME49_chrVIIa:3840124-3845222(-)
47	2367	44.m02591_at	N/A	TGME49_230380-t26_1	protein translocation complex, SEC61 gamma subunit	TGME49_chrVIII:737053-739200(-)
47	337	20.m03724_at	S8GEF1	TGME49_202510-t26_1	multi-pass transmembrane protein	TGME49_chrVIIa:3267364-3270746(-)
47	2938	49.m00051_at	B9PP22	TGME49_243950-t26_1	prohibitin, putative	TGME49_chrVI:2905316-2909590(+)
47	5777	583.m09195_at	N/A	TGME49_310840-t26_1	hypothetical protein	TGME49_chrXI:1622100-1625121(-)
47	3172	49.m03383_at	S8F719	TGME49_244020-t26_1	activator of hsp90 atpase 1 family protein	TGME49_chrVI:2962181-2967223(+)
47	483	20.m03907_at	B6KIC4	TGME49_205380-t26_1	fructose-bisphospatase I	TGME49_chrVIIa:1429853-1435570(+)
47	5481	583.m05526_at	B6K8Z6	TGME49_313080-t26_1	hypothetical protein	TGME49_chrXI:3084906-3088615(-)
47	6674	64.m00577_at	N/A	TGME49_276230-t26_1	Toxoplasma gondii family B protein	TGME49_chrIII:34755-35746(-)
47	3665	50.m03390_at	B6KHQ9	TGME49_251410-t26_1	tetratricopeptide repeat-containing protein	TGME49_chrXII:5360419-5373377(-)
47	7316	80.m02185_at	N/A	TGME49_289000-t26_1	hypothetical protein	TGME49_chrIX:2901705-2907616(-)
47	5940	59.m00075_at	S8F4M6	TGME49_270640-t26_1	RNA recognition motif-containing protein	TGME49_chrVIII:5109137-5113593(+)
47	405	20.m03809_at	S8GNF7	TGME49_203600-t26_1	hypothetical protein	TGME49_chrVIIa:2405173-2411022(-)
47	1882	42.m00087_at	N/A	TGME49_227350-t26_1	hypothetical protein	TGME49_chrX:1000191-1012420(+)
47	6308	59.m06127_at	N/A	TGME49_270910-t26_1	acyltransferase domain-containing protein	TGME49_chrVIII:4882600-4887017(+)
47	2890	48.m00100_at	N/A	TGME49_237890-t26_1	calcium-dependent protein kinase CDPK4	TGME49_chrIV:2629850-2643909(+)
47	1837	42.m00038_at	S8GEZ4	TGME49_225060-t26_1	nucleoredoxin family protein	TGME49_chrX:2546941-2553097(+)
47	4080	541.m00142_at	B9PZA9	TGME49_306030-t26_1	glutathione s-transferase, n-terminal domain containing protein	TGME49_chrIX:5756382-5763903(-)
47	6772	65.m01173_at	S8G1C1	TGME49_278430-t26_1	Toxoplasma gondii family A protein	TGME49_chrXII:6113156-6114407(-)
47	4145	541.m01215_at	B6KRA7	TGME49_306080-t26_1	ATP-dependent DNA helicase, RecQ family protein	TGME49_chrIX:5804577-5815661(+)
47	2923	49.m00035_at	B6KFB6	TGME49_240280-t26_1	S1/P1nuclease	TGME49_chrVI:1132630-1142419(-)
47	3702	50.m05612_at	N/A	TGME49_246200-t26_1	zinc finger (CCCH type) motif-containing protein	TGME49_chrXII:2742856-2747856(-)
51	34	113.m00779_at	N/A	TGME49_297420-t26_1	beta-tubulin cofactor D, putative	TGME49_chrII:1758778-1772992(-)
51	6042	59.m03467_at	N/A	TGME49_269710-t26_1	hypothetical protein	TGME49_chrVIII:5653776-5665382(-)
51	699	25.m00203_at	B6KPH1	TGME49_209950-t26_1	thioredoxin, putative	TGME49_chrIb:1569469-1574957(-)
51	718	25.m01740_at	S8FF75	TGME49_207430-t26_1	ATP-dependent RNA helicase DDX1, putative	TGME49_chrIb:49052-60627(+)
51	1826	42.m00020_at	N/A	TGME49_223590-t26_1	proteasome subunit	TGME49_chrX:3721847-3723788(-)
51	7279	80.m02126_at	N/A	TGME49_288040-t26_1	hypothetical protein	TGME49_chrIX:2311805-2323597(-)
51	4533	55.m04802_at	N/A	TGME49_258950-t26_1	lectin family protein	TGME49_chrVIIb:3079180-3083732(+)
51	922	27.m00826_at	S7UKP1	TGME49_210800-t26_1	activator of hsp90 ATPase, putative	TGME49_chrIV:2040978-2047830(-)
51	970	28.m00283_at	N/A	TGME49_211860-t26_1	hypothetical protein	TGME49_chrX:4159492-4163472(-)
51	7712	86.m00361_at	Q1JTK9	TGME49_295340-t26_1	UV excision repair protein Rad23 protein	TGME49_chrIa:1812981-1819382(+)
51	7443	80.m02359_at	S8G8Q2	TGME49_292220-t26_1	PCI domain-containing protein	TGME49_chrIX:4616398-4624374(+)
51	6626	645.m00330_at	S8FEP1	TGME49_321680-t26_1	hypothetical protein	TGME49_chrIb:1639105-1643350(-)
51	6234	59.m03713_at	N/A	TGME49_273960-t26_1	chaperonin GroS protein	TGME49_chrVIII:3145280-3150095(+)
51	45	113.m00791_at	S8GJZ2	TGME49_297690-t26_1	hypothetical protein	TGME49_chrII:1918182-1928461(-)
51	6021	59.m03441_at	B9PHD3	TGME49_269250-t26_1	Mov34/MPN/PAD-1 family protein	TGME49_chrVIII:5963011-5968006(-)
51	579	20.m05927_at	N/A	TGME49_205190-t26_1	hypothetical protein	TGME49_chrVIIa:1554029-1561125(+)
51	1371	35.m00936_at	B6KSV8	TGME49_217050-t26_1	ADA2-A transcriptional co-activator SAGA component	TGME49_chrXI:5700719-5710206(+)
51	2530	44.m02808_at	N/A	TGME49_233695-t26_1	hypothetical protein	TGME49_chrVIII:2728707-2731396(-)
51	7461	80.m03946_at	S8F3D1	TGME49_289970-t26_1	hypothetical protein	TGME49_chrIX:3558047-3561417(+)
51	5297	583.m05272_at	S8EVF1	TGME49_309110-t26_1	tRNA methyl transferase	TGME49_chrXI:504450-512164(+)
51	1653	41.m00006_at	B9PYW7	TGME49_222860-t26_1	eukaryotic translation initiation factor, putative	TGME49_chrII:1258625-1271652(-)
51	2277	44.m00017_at	B9PHK0	TGME49_229950-t26_1	26S proteasome regulatory subunit 6b, putative	TGME49_chrVIII:485081-492213(+)
51	2598	44.m04684_at	N/A	TGME49_229790-t26_1	hypothetical protein	TGME49_chrVIII:447696-452259(-)
51	142	145.m00329_at	N/A	TGME49_300030-t26_1	hypothetical protein	TGME49_chrXII:261665-269473(-)
51	3619	50.m03318_at	N/A	TGME49_249620-t26_1	histone deacetylase HDAC2	TGME49_chrXII:4693585-4702241(+)
51	3957	52.m01662_at	S8GSZ6	TGME49_254570-t26_1	hypothetical protein	TGME49_chrIII:1830670-1845632(-)
51	6923	74.m00430_at	S8F9R8	TGME49_281480-t26_1	WD domain, G-beta repeat-containing protein	TGME49_chrVIIa:4144308-4147830(-)
51	3705	50.m05615_at	N/A	TGME49_246730-t26_1	hypothetical protein	TGME49_chrXII:2947475-2952700(+)
51	4331	55.m00189_at	N/A	TGME49_263050-t26_1	ribosomal protein RPL13	TGME49_chrVIIb:852681-856438(-)
51	1751	41.m01359_at	N/A	TGME49_222360-t26_1	hypothetical protein	TGME49_chrII:1065451-1077276(+)
51	3984	52.m02682_at	Q8MPF3	TGME49_252440-t26_1	peptidase c13 family protein	TGME49_chrIII:574496-576310(-)
51	5640	583.m05715_s_at	S8GBI7	TGME49_315910-t26_1	hypothetical protein	TGME49_chrXI:5070886-5076349(+)
51	5938	59.m00072_at	S8G9V3	TGME49_271970-t26_1	glideosome-associated protein with multiple-membrane spans GAPM3	TGME49_chrVIII:4256187-4259119(+)
51	117	129.m00509_at	B6KVC2	TGME49_299270-t26_1	hypothetical protein	TGME49_chrIII:2082675-2086016(+)
51	7120	76.m01677_at	S8F5A4	TGME49_286720-t26_1	heat shock protein HSP28	TGME49_chrV:1709916-1711652(+)
51	4130	541.m01193_at	B9PZD4	TGME49_305800-t26_1	6-pyruvoyl tetrahydrobiopterin synthase	TGME49_chrIX:5595711-5599423(-)
51	829	25.m02927_at	N/A	TGME49_207960-t26_1	hypothetical protein	TGME49_chrIb:462935-473320(-)
51	2384	44.m02614_at	B6KJF8	TGME49_230700-t26_1	hypothetical protein	TGME49_chrVIII:977230-988364(+)
51	5209	583.m00609_at	N/A	TGME49_309850-t26_1	insulin-degrading enzyme	TGME49_chrXI:840388-847631(-)
51	2336	44.m02548_at	S8GB91	TGME49_229490-t26_1	tetratricopeptide repeat-containing protein	TGME49_chrVIII:299452-305992(+)
51	2585	44.m04667_at	B6KJT4	TGME49_232370-t26_1	CW-type Zinc Finger protein	TGME49_chrVIII:2052019-2055691(-)
51	3818	50.m07137_at	N/A	TGME49_246475-t26_1	hypothetical protein	TGME49_chrXII:2789881-2796635(-)
51	7418	80.m02330_at	N/A	TGME49_291690-t26_1	hypothetical protein	TGME49_chrIX:4341241-4345874(-)
51	4956	57.m01699_at	N/A	TGME49_264760-t26_1	Oxysterol-binding protein	TGME49_chrIX:2042296-2055916(+)
51	6915	74.m00422_at	S8GP45	TGME49_281370-t26_1	polynucleotide adenylyltransferase	TGME49_chrVIIa:4048186-4051668(-)
51	1518	38.m01070_at	N/A	TGME49_219710-t26_1	hypothetical protein	TGME49_chrXII:692889-709843(-)
51	2188	42.m05843_at	N/A	TGME49_228330-t26_1	NLI interacting factor family phosphatase	TGME49_chrX:406775-419258(-)
51	6050	59.m03475_at	S8G9F6	TGME49_269800-t26_1	glutamine-dependent NAD(+) synthetase protein, putative	TGME49_chrVIII:5592490-5597433(+)
51	6620	645.m00322_at	N/A	TGME49_321560-t26_1	zinc knuckle domain-containing protein	TGME49_chrIb:1727870-1737821(+)
51	1974	42.m03344_at	N/A	TGME49_224260-t26_1	PHD-finger domain-containing protein	TGME49_chrX:3156523-3178408(-)
51	4700	55.m05030_at	S8F830	TGME49_263060-t26_1	Proteasome/cyclosome repeat-containing protein	TGME49_chrVIIb:834384-849810(-)
51	3406	50.m00052_at	B6KH60	TGME49_248360-t26_1	hypothetical protein	TGME49_chrXII:3823331-3827074(-)
51	7768	8.m00187_at	S8EXJ7	TGME49_200370-t26_1	prenyltransferase and squalene oxidase repeat-containing protein	TGME49_chrVIII:6826060-6831032(-)
51	2161	42.m03621_at	N/A	TGME49_228320-t26_1	hypothetical protein	TGME49_chrX:419457-424280(+)
51	6710	65.m01097_at	N/A	TGME49_277010-t26_1	Fe-S metabolism associated domain-containing protein	TGME49_chrXII:6788061-6791477(+)
51	3185	49.m03398_at	N/A	TGME49_244240-t26_1	hypothetical protein	TGME49_chrVI:3132383-3136674(+)
51	2449	44.m02701_at	S8GK56	TGME49_232080-t26_1	hypothetical protein	TGME49_chrVIII:1808775-1843859(-)
51	1301	35.m00035_at	B9Q0L2	TGME49_216010-t26_1	ribosomal protein RPL24	TGME49_chrXI:6468863-6473457(+)
51	5243	583.m00658_at	B6K8P5	TGME49_311870-t26_1	WD domain, G-beta repeat-containing protein	TGME49_chrXI:2334901-2343301(-)
51	6643	64.m00323_at	S8F7R1	TGME49_275610-t26_1	protein kinase, other	TGME49_chrIII:327006-336833(-)
51	6954	74.m00459_at	N/A	TGME49_282170-t26_1	hypothetical protein	TGME49_chrVIIa:4415647-4423484(-)
51	35	113.m00780_at	S7UK03	TGME49_297430-t26_1	hypothetical protein	TGME49_chrII:1773155-1779505(+)
51	3246	49.m05678_at	N/A	TGME49_240710-t26_1	RNA recognition motif-containing protein	TGME49_chrVI:1402037-1415550(+)
51	1295	35.m00027_at	N/A	TGME49_216680-t26_1	ankyrin repeat-containing protein	TGME49_chrXI:5955849-5969369(+)
51	5925	59.m00043_at	N/A	TGME49_271625-t26_1	serine--tRNA ligase	TGME49_chrVIII:4437071-4444950(-)
51	4549	55.m04820_at	B6KBF1	TGME49_259210-t26_1	jmjC domain-containing protein C2orf60	TGME49_chrVIIb:2871159-2875714(+)
51	1025	31.m00862_at	S8GRH6	TGME49_212960-t26_1	hypothetical protein	TGME49_chrV:728302-733598(+)
51	1961	42.m03330_at	S8GEQ8	TGME49_224050-t26_1	AP2 domain transcription factor AP2X-4	TGME49_chrX:3363974-3369459(-)
51	2482	44.m02745_at	N/A	TGME49_232720-t26_1	Lsm12, putative	TGME49_chrVIII:2238493-2240491(-)
51	1862	42.m00064_at	B9PMD5	TGME49_225240-t26_1	50S ribosomal protein L13, putative	TGME49_chrX:2378770-2383447(+)
51	5942	59.m00077_at	A8D1K3	TGME49_270320-t26_1	protein phosphatase 2C domain-containing protein	TGME49_chrVIII:5276291-5282567(+)
51	1710	41.m01308_at	S8GJG7	TGME49_221600-t26_1	hypothetical protein	TGME49_chrII:471540-476801(-)
51	6432	641.m00173_at	S7VYP8	TGME49_319650-t26_1	3' exoribonuclease family, domain 1 domain-containing protein	TGME49_chrIV:806441-813798(-)
51	6244	59.m03723_at	B6KDT5	TGME49_274070-t26_1	ThiF family protein	TGME49_chrVIII:3041461-3045243(-)
51	1853	42.m00055_at	S8F0Q9	TGME49_225500-t26_1	hypothetical protein	TGME49_chrX:2203199-2207510(+)
51	7676	83.m02690_at	N/A	TGME49_293320-t26_1	hypothetical protein	TGME49_chrIa:246884-260846(+)
51	4574	55.m04855_at	B6KBJ8	TGME49_259990-t26_1	SAC3/GANP family protein	TGME49_chrVIIb:2546611-2555232(+)
51	3990	52.m02689_at	N/A	TGME49_253700-t26_1	transporter, major facilitator family protein	TGME49_chrIII:1103850-1113290(-)
51	7665	83.m01308_at	N/A	TGME49_295050-t26_1	tRNA ligase class II core domain (G, H, P, S and T) domain-containing protein	TGME49_chrIa:1359459-1366349(+)
51	5401	583.m05418_at	N/A	TGME49_311240-t26_1	DnaJ family chaperone, putative	TGME49_chrXI:1900814-1909002(-)
51	154	145.m00347_at	N/A	TGME49_300310-t26_1	26S proteasome regulatory subunit, S6a family AAA ATpase	TGME49_chrXII:93484-102509(-)
51	1314	35.m00856_at	B9Q0K8	TGME49_216050-t26_1	tetratricopeptide repeat-containing protein	TGME49_chrXI:6436820-6443247(-)
51	2455	44.m02710_at	N/A	TGME49_232210-t26_1	hypothetical protein	TGME49_chrVIII:1952517-1957347(-)
51	4514	55.m04772_at	B6KB91	TGME49_258610-t26_1	hypothetical protein	TGME49_chrVIIb:3307678-3310750(-)
51	7559	83.m00018_at	B9PY19	TGME49_293310-t26_1	ribosomal protein L20, putative	TGME49_chrIa:245110-246623(-)
51	2748	46.m01689_at	N/A	TGME49_236160-t26_1	hypothetical protein	TGME49_chrX:5302545-5312385(-)
51	4683	55.m05009_at	N/A	TGME49_262740-t26_1	hypothetical protein	TGME49_chrVIIb:1045260-1052256(+)
51	3834	52.m00010_at	B9PWN3	TGME49_253430-t26_1	asparagine synthetase, putative	TGME49_chrIII:942629-953298(+)
51	6846	65.m02726_at	N/A	TGME49_277030-t26_1	isoleucyl-tRNA synthetase, putative	TGME49_chrXII:6764716-6786060(-)
51	6953	74.m00458_at	N/A	TGME49_282150-t26_1	hypothetical protein	TGME49_chrVIIa:4403980-4415552(+)
51	5573	583.m05643_at	N/A	TGME49_314850-t26_1	hypothetical protein	TGME49_chrXI:4333994-4348026(-)
64	109	129.m00261_at	B6KVB6	TGME49_299210-t26_1	CTP synthase	TGME49_chrIII:2114028-2121087(+)
64	7793	SRS_LIKE2_at	N/A	TGME49_285860-t26_1	SAG-related sequence SRS20C	TGME49_chrV:2165672-2167547(-)
71	4200	541.m02511_at	B6KRF0	TGME49_306610-t26_1	3' exoribonuclease family, domain 1 domain-containing protein	TGME49_chrIX:6210072-6214799(-)
71	5826	583.m11411_at	B9PK09	TGME49_311440-t26_1	SAG-related sequence SRS50	TGME49_chrXI:2070935-2073374(-)
71	6527	641.m01561_at	O15713	TGME49_320180-t26_1	SAG-related sequence SRS16C	TGME49_chrIV:445608-447054(-)
71	7732	86.m00383_at	N/A	TGME49_295690-t26_1	ubiquinone/menaquinone biosynthesis methyltransferase subfamily protein	TGME49_chrIa:1608610-1610918(-)
75	529	20.m03971_at	N/A	TGME49_206630-t26_1	hypothetical protein	TGME49_chrVIIa:768994-775054(-)
75	7115	76.m01669_at	N/A	TGME49_286620-t26_1	S1 RNA binding domain-containing protein	TGME49_chrV:1754511-1762820(-)
75	986	28.m00300_at	N/A	TGME49_212220-t26_1	hypothetical protein	TGME49_chrX:3970054-3976390(+)
75	4217	542.m00001_at	B6KVJ3	TGME49_306930-t26_1	proteasome subunit beta type 7 precursor, putative	TGME49_chrXI:177237-181365(-)
75	7322	80.m02201_at	N/A	TGME49_289210-t26_1	prefoldin subunit protein	TGME49_chrIX:3081354-3084178(-)
75	2334	44.m02545_at	N/A	TGME49_229460-t26_1	SWI2/SNF2-containing protein	TGME49_chrVIII:274750-283718(+)
75	1988	42.m03364_at	B6KE61	TGME49_224600-t26_1	GTP binding protein	TGME49_chrX:2942899-2952650(-)
75	2467	44.m02728_at	B9PGI1	TGME49_232520-t26_1	brix domain-containing protein	TGME49_chrVIII:2135264-2137331(-)
75	7240	80.m00057_at	S8F3H0	TGME49_290660-t26_1	RNA recognition motif-containing protein	TGME49_chrIX:3820079-3827619(-)
75	7219	80.m00011_at	B6KKZ7	TGME49_291680-t26_1	Sec23/Sec24 trunk domain-containing protein	TGME49_chrIX:4323886-4339923(-)
75	7628	83.m01262_at	B9PYA4	TGME49_294350-t26_1	DEAD/DEAH box helicase domain-containing protein	TGME49_chrIa:816367-840385(-)
75	1040	31.m00879_at	N/A	TGME49_213445-t26_1	hypothetical protein	TGME49_chrV:1036833-1050298(+)
75	4538	55.m04807_at	B6KBD0	TGME49_259000-t26_1	hypothetical protein	TGME49_chrVIIb:3035953-3036988(+)
75	2507	44.m02780_at	B9PGB4	TGME49_233260-t26_1	GTP-binding protein, putative	TGME49_chrVIII:2543674-2552329(-)
83	3	108.m00006_at	S8G453	TGME49_296640-t26_1	SAG-related sequence SRS48E	TGME49_chrX:7337202-7337795(+)
83	3734	50.m05650_at	N/A	TGME49_248770-t26_1	hypothetical protein	TGME49_chrXII:4163462-4169473(-)
83	6502	641.m01529_at	N/A	TGME49_319658-t26_1	CBF/Mak21 family protein	TGME49_chrIV:802292-806126(+)
83	2774	46.m01720_at	S8ET97	TGME49_236930-t26_1	hypothetical protein	TGME49_chrX:5574997-5596896(-)
83	5266	583.m00689_at	B6K9E3	TGME49_314770-t26_1	tRNA (guanine-N1)-methyltransferase	TGME49_chrXI:4272451-4278614(+)
83	2257	42.m07440_at	S8EXA8	TGME49_225090-t26_1	hypothetical protein	TGME49_chrX:2528419-2539670(-)
83	5542	583.m05605_at	N/A	TGME49_314270-t26_1	peptidyl-tRNA hydrolase domain-containing protein	TGME49_chrXI:3978711-3983564(+)
83	6957	74.m00464_at	N/A	TGME49_282200-t26_1	ATPase, AAA family protein	TGME49_chrVIIa:4441908-4450248(+)
83	457	20.m03879_at	N/A	TGME49_204870-t26_1	hypothetical protein	TGME49_chrVIIa:1693944-1695872(-)
83	3109	49.m03291_at	B6KFP5	TGME49_242460-t26_1	mitochondrial carrier superfamily protein	TGME49_chrVI:2061190-2068658(-)
83	2756	46.m01697_at	N/A	TGME49_236400-t26_1	hypothetical protein	TGME49_chrX:5384221-5386960(-)
83	5351	583.m05355_at	B6KAA9	TGME49_310410-t26_1	WD domain, G-beta repeat-containing protein	TGME49_chrXI:1320517-1327609(-)
83	2196	42.m05853_at	S8EU84	TGME49_224780-t26_1	SAG-related sequence SRS40B	TGME49_chrX:2829526-2831100(-)
83	4411	55.m04645_at	S8F6R9	TGME49_256090-t26_1	glycerophosphodiester phosphodiesterase family protein	TGME49_chrVIIb:4520793-4521896(+)
83	4329	55.m00179_at	B6KC20	TGME49_262520-t26_1	cyclophilin, putative	TGME49_chrVIIb:1198962-1202524(-)
83	5575	583.m05645_at	N/A	TGME49_314875-t26_1	RIC1 protein	TGME49_chrXI:4361909-4376681(-)
83	3143	49.m03339_at	B6KFV2	TGME49_243340-t26_1	atypical MEK-related kinase (incomplete catalytic triad)	TGME49_chrVI:2558894-2566769(-)
83	162	145.m00586_at	N/A	TGME49_300010-t26_1	hypothetical protein	TGME49_chrXII:280634-286904(-)
83	7345	80.m02237_at	S8F3B1	TGME49_289730-t26_1	Pep3/Vps18/deep orange family protein	TGME49_chrIX:3399439-3413784(-)
83	1090	31.m00938_at	S8FBW9	TGME49_212800-t26_1	hypothetical protein	TGME49_chrV:608145-611699(-)
83	2979	49.m03113_at	N/A	TGME49_238880-t26_1	hypothetical protein	TGME49_chrVI:281595-297567(+)
83	5423	583.m05450_at	B9PK30	TGME49_311750-t26_1	mago binding protein	TGME49_chrXI:2247209-2253247(+)
83	7341	80.m02230_at	S8GHM5	TGME49_289640-t26_1	hypothetical protein	TGME49_chrIX:3362337-3364739(-)
83	3140	49.m03336_at	B6KFU8	TGME49_243290-t26_1	hypothetical protein	TGME49_chrVI:2511300-2516930(-)
83	3091	49.m03268_at	N/A	TGME49_241890-t26_1	hypothetical protein	TGME49_chrVI:1803632-1809968(+)
83	4339	55.m00216_at	N/A	TGME49_264090-t26_1	hypothetical protein	TGME49_chrVIIb:186467-201846(+)
83	6549	641.m01594_at	N/A	TGME49_320700-t26_1	AP2 domain transcription factor AP2IV-1	TGME49_chrIV:130940-133193(-)
83	484	20.m03908_at	N/A	TGME49_205410-t26_1	RNA pseudouridine synthase superfamily protein	TGME49_chrVIIa:1418022-1420925(+)
83	4632	55.m04934_at	B6KBU5	TGME49_261460-t26_1	transcriptional elongation factor FACT80	TGME49_chrVIIb:1728608-1737167(-)
83	5370	583.m05380_at	Q1KTE7	TGME49_310700-t26_1	serine/threonine phosophatase PP1	TGME49_chrXI:1523304-1526437(-)
83	608	20.m05975_at	N/A	TGME49_203760-t26_1	hypothetical protein	TGME49_chrVIIa:2250314-2261869(-)
83	888	26.m00248_at	N/A	TGME49_210440-t26_1	polynucleotide adenylyltransferase	TGME49_chrIX:4782414-4790221(+)
83	3590	50.m03280_at	B6KHC8	TGME49_249170-t26_1	Ras family protein	TGME49_chrXII:4349888-4361494(+)
83	6945	74.m00451_at	S8F9U2	TGME49_281990-t26_1	Nicotinamidase	TGME49_chrVIIa:4309739-4313029(+)
83	7056	76.m01598_at	S7UNV6	TGME49_285410-t26_1	calmodulin-binding carboxy-terminal kinesin-like family protein, putative	TGME49_chrV:2443423-2451722(-)
83	5030	57.m01788_at	N/A	TGME49_266366-t26_1	BT1 family protein	TGME49_chrIX:1197015-1202013(+)
83	2982	49.m03117_at	S8F7X1	TGME49_238940-t26_1	GDP mannose 4,6-dehydratase, putative	TGME49_chrVI:322456-329404(+)
83	4546	55.m04816_at	N/A	TGME49_259160-t26_1	hypothetical protein	TGME49_chrVIIb:2926027-2932212(+)
83	6186	59.m03650_at	S8F527	TGME49_272720-t26_1	methyltransferase domain-containing protein	TGME49_chrVIII:3768595-3773709(+)
83	2775	46.m01720_x_at	S8ET97	TGME49_236930-t26_1	hypothetical protein	TGME49_chrX:5574997-5596896(-)
83	6332	59.m07738_at	S8F1I6	TGME49_271040-t26_1	hypothetical protein	TGME49_chrVIII:4761042-4761653(+)
83	437	20.m03853_at	S8F8Y6	TGME49_204280-t26_1	cell-cycle-associated protein kinase DYRK, putative	TGME49_chrVIIa:1922292-1930164(+)
83	7433	80.m02345_at	N/A	TGME49_292000-t26_1	hypothetical protein	TGME49_chrIX:4465563-4469489(-)
83	4427	55.m04663_at	B6KAW0	TGME49_256970-t26_1	vacuolar ATP synthase subunit A, putative	TGME49_chrVIIb:4315359-4325482(-)
83	4539	55.m04808_at	S7UYG8	TGME49_259010-t26_1	vacuolar ATP synthase subunit d, putative	TGME49_chrVIIb:3027474-3034136(-)
83	934	27.m00845_at	S7UKJ2	TGME49_211240-t26_1	peptidyl-tRNA hydrolase, putative	TGME49_chrIV:1897633-1901719(+)
83	1966	42.m03336_at	S8F0D4	TGME49_224150-t26_1	hypothetical protein	TGME49_chrX:3302124-3306609(+)
83	1141	33.m01283_at	S8EZF8	TGME49_214420-t26_1	hypothetical protein	TGME49_chrX:6284907-6285521(+)
83	2235	42.m07413_at	S8GET1	TGME49_224340-t26_1	hypothetical protein	TGME49_chrX:3074414-3076888(-)
83	6925	74.m00432_at	S8F3K8	TGME49_281510-t26_1	ribonuclease H1 large subunit, putative	TGME49_chrVIIa:4158075-4164448(+)
83	4872	55.m10307_at	N/A	TGME49_262000-t26_1	AP2 domain transcription factor AP2VIIb-2	TGME49_chrVIIb:1429826-1434482(-)
83	7407	80.m02317_at	B9PTC2	TGME49_291300-t26_1	RER1 protein, putative	TGME49_chrIX:4227593-4233620(-)
83	5988	59.m03392_at	S8F0V4	TGME49_268600-t26_1	DNA polymerase epsilon subunit B protein	TGME49_chrVIII:6400850-6405022(+)
83	6280	59.m06091_at	B6KDN0	TGME49_273520-t26_1	PCI domain-containing protein	TGME49_chrVIII:3419960-3427716(+)
83	4562	55.m04842_at	B6KBH9	TGME49_259690-t26_1	orotidine-5-phosphate decarboxylase/orotate phosphoribosyltransferase	TGME49_chrVIIb:2709205-2712120(-)
83	6189	59.m03653_at	N/A	TGME49_272770-t26_1	hypothetical protein	TGME49_chrVIII:3735405-3746797(+)
83	1049	31.m00891_at	S8GRP9	TGME49_213740-t26_1	hypothetical protein	TGME49_chrV:1270569-1282322(+)
83	5427	583.m05454_at	B6K8N7	TGME49_311790-t26_1	hypothetical protein	TGME49_chrXI:2290155-2292695(+)
83	2049	42.m03461_at	S8G5V9	TGME49_225910-t26_1	hypothetical protein	TGME49_chrX:1940383-1945451(+)
83	2094	42.m03530_at	N/A	TGME49_226790-t26_1	ABC transporter, ATP-binding domain-containing protein	TGME49_chrX:1357784-1363562(+)
83	7172	76.m03402_at	N/A	TGME49_285260-t26_1	hypothetical protein	TGME49_chrV:2478645-2482161(+)
83	2867	46.m03684_at	N/A	TGME49_235740-t26_1	hypothetical protein	TGME49_chrX:5081682-5088168(+)
83	5813	583.m11398_at	B6K989	TGME49_314030-t26_1	hypothetical protein	TGME49_chrXI:3889559-3893930(-)
83	7582	83.m01206_at	Q1JT32	TGME49_293340-t26_1	ran binding family protein 1, putative	TGME49_chrIa:268467-272095(-)
83	1130	33.m01266_at	S8EZH1	TGME49_214180-t26_1	ENTH domain-containing protein	TGME49_chrX:6085150-6094666(+)
83	1507	38.m01058_at	S8FZJ5	TGME49_218950-t26_1	hypothetical protein	TGME49_chrXII:1191340-1199124(-)
83	794	25.m01862_at	N/A	TGME49_209300-t26_1	WD domain, G-beta repeat-containing protein	TGME49_chrIb:1193613-1206691(+)
83	2125	42.m03580_at	N/A	TGME49_227660-t26_1	DNA methyltransferase 2, putative	TGME49_chrX:857731-861156(+)
83	4939	57.m01684_at	N/A	TGME49_264450-t26_1	DNA topoisomerase III beta-1, putative	TGME49_chrIX:2218295-2237196(+)
83	4337	55.m00211_at	N/A	TGME49_264060-t26_1	PCI domain-containing protein	TGME49_chrVIIb:212719-215535(-)
83	3904	52.m01593_at	N/A	TGME49_253510-t26_1	transporter/permease protein	TGME49_chrIII:1000515-1008159(+)
83	1242	33.m02186_at	S8ET38	TGME49_214110-t26_1	protein yipf5, putative	TGME49_chrX:6035132-6041103(+)
83	7381	80.m02283_at	N/A	TGME49_290678-t26_1	hypothetical protein	TGME49_chrIX:3835086-3846817(-)
83	4900	55.m11052_at	N/A	TGME49_256810-t26_1	DnaJ domain-containing protein	TGME49_chrVIIb:4442145-4448488(+)
83	1606	39.m00334_at	S7UFY6	TGME49_220600-t26_1	hypothetical protein	TGME49_chrV:478559-484708(+)
83	3631	50.m03333_at	S8ES76	TGME49_249800-t26_1	hypothetical protein	TGME49_chrXII:4804540-4807550(-)
83	3937	52.m01636_at	N/A	TGME49_254140-t26_1	DNA-directed RNA polymerase II RPABC4	TGME49_chrIII:1470341-1472245(+)
83	3571	50.m03248_at	S8ENU7	TGME49_248610-t26_1	hypothetical protein	TGME49_chrXII:4028889-4034257(+)
83	3868	52.m01547_at	S8FDT9	TGME49_252420-t26_1	histone arginine methyltransferase PRMT3	TGME49_chrIII:557871-565165(+)
83	2504	44.m02775_at	B6KK06	TGME49_233200-t26_1	ubiquitin related modifier protein	TGME49_chrVIII:2494730-2495649(-)
83	4535	55.m04805_at	B9PKY6	TGME49_258980-t26_1	hypothetical protein	TGME49_chrVIIb:3053087-3056154(+)
83	2536	44.m02816_at	N/A	TGME49_233820-t26_1	DNA polymerase epsilon subunit B protein	TGME49_chrVIII:2824516-2830912(+)
83	4308	55.m00131_at	N/A	TGME49_260170-t26_1	elongation factor EF-G, putative	TGME49_chrVIIb:2481083-2488617(-)
83	6927	74.m00434_at	N/A	TGME49_281545-t26_1	eukaryotic initiation factor 3, gamma subunit protein	TGME49_chrVIIa:4175018-4184820(+)
83	4607	55.m04898_at	B6KBQ0	TGME49_260610-t26_1	methyltransferase	TGME49_chrVIIb:2123450-2128184(+)
83	6465	641.m01475_at	N/A	TGME49_318370-t26_1	hypothetical protein	TGME49_chrIV:1385531-1387922(-)
83	2753	46.m01694_at	S8EWB5	TGME49_236250-t26_1	regulator of chromosome condensation (RCC1) repeat-containing protein	TGME49_chrX:5351657-5359716(+)
83	3515	50.m03171_at	B6KGY9	TGME49_247450-t26_1	hypothetical protein	TGME49_chrXII:3342843-3354228(+)
83	4814	55.m10242_x_at	N/A	TGME49_261475-t26_1	hypothetical protein	TGME49_chrVIIb:1720099-1721392(+)
83	6903	72.m00677_at	N/A	TGME49_280660-t26_1	HECT-domain (ubiquitin-transferase) domain-containing protein	TGME49_chrVIIa:193314-256069(-)
83	16	113.m00761_at	N/A	TGME49_297140-t26_1	U6 snRNA-associated sm family protein Lsm2, putative	TGME49_chrII:1564498-1567823(+)
83	5922	59.m00040_at	S8F4S9	TGME49_271350-t26_1	bifunctional protein FolC subfamily protein	TGME49_chrVIII:4553293-4560693(-)
83	2184	42.m05838_at	N/A	TGME49_224090-t26_1	enoyl-CoA hydratase/isomerase family protein	TGME49_chrX:3326428-3333931(+)
83	788	25.m01854_at	B6KPA6	TGME49_209190-t26_1	ABC transporter transmembrane region domain-containing protein	TGME49_chrIb:1103119-1109845(-)
83	2668	46.m00027_at	S8EZK1	TGME49_236650-t26_1	DEAD (Asp-Glu-Ala-Asp) box polypeptide 17	TGME49_chrX:5470423-5476985(-)
83	6948	74.m00454_at	N/A	TGME49_282040-t26_1	hypothetical protein	TGME49_chrVIIa:4342345-4353485(+)
83	7629	83.m01263_at	B6KQU2	TGME49_294360-t26_1	ubiquitin specific protease 39 isoform 2, putative	TGME49_chrIa:839422-850058(+)
83	4039	52.m03466_at	N/A	TGME49_254230-t26_1	hypothetical protein	TGME49_chrIII:1547023-1556304(+)
83	5701	583.m09095_at	B6KA28	TGME49_309390-t26_1	hypothetical protein	TGME49_chrXI:661157-664117(+)
83	204	162.m00318_at	N/A	TGME49_301270-t26_1	Tyrosine kinase-like (TKL) protein	TGME49_chrIV:2353513-2372727(+)
83	1971	42.m03341_at	N/A	TGME49_224210-t26_1	hypothetical protein	TGME49_chrX:3225503-3238161(-)
83	1137	33.m01277_at	N/A	TGME49_214300-t26_1	hypothetical protein	TGME49_chrX:6220704-6243767(+)
83	3288	49.m05731_at	N/A	TGME49_244520-t26_1	glycosyl transferase, group 4 family protein	TGME49_chrVI:3335696-3343559(+)
83	215	162.m00331_at	N/A	TGME49_301480-t26_1	hypothetical protein	TGME49_chrIV:2519328-2523485(+)
83	1488	38.m01034_x_at	B6KRY2	TGME49_218070-t26_1	hypothetical protein	TGME49_chrXII:1727838-1738121(-)
83	5220	583.m00622_at	B9PJQ2	TGME49_310360-t26_1	hypothetical protein	TGME49_chrXI:1291672-1295251(+)
83	3038	49.m03198_at	N/A	TGME49_240300-t26_1	zinc finger domain, LSD1 subclass domain-containing protein	TGME49_chrVI:1154872-1161322(+)
83	6510	641.m01538_at	N/A	TGME49_319870-t26_1	ubiquitin-conjugating enzyme subfamily protein	TGME49_chrIV:712357-718253(-)
83	1746	41.m01353_at	N/A	TGME49_222290-t26_1	LSM domain-containing protein	TGME49_chrII:1011197-1014003(+)
83	4185	541.m02052_at	B6KRE6	TGME49_306570-t26_1	hypothetical protein	TGME49_chrIX:6187678-6194548(-)
83	7353	80.m02245_at	B9PTM0	TGME49_289830-t26_1	eukaryotic initiation factor-3, delta subunit, putative	TGME49_chrIX:3473267-3479180(+)
83	1689	41.m01279_x_at	S8GJC2	TGME49_221200-t26_1	CW-type Zinc Finger protein	TGME49_chrII:119592-132133(-)
83	2604	44.m04691_at	N/A	TGME49_229340-t26_1	hypothetical protein	TGME49_chrVIII:170446-181487(-)
83	4146	541.m01217_at	B6KRA8	TGME49_306190-t26_1	hypothetical protein	TGME49_chrIX:5817591-5824489(+)
83	2590	44.m04673_at	N/A	TGME49_231440-t26_1	LsmAD domain-containing protein	TGME49_chrVIII:1423092-1431884(-)
83	5065	57.m01841_at	N/A	TGME49_267150-t26_1	SAG-related sequence SRS38C	TGME49_chrIX:760690-762902(+)
83	4653	55.m04969_at	N/A	TGME49_262030-t26_1	ALG6, ALG8 glycosyltransferase family protein	TGME49_chrVIIb:1415186-1423706(-)
83	373	20.m03768_at	N/A	TGME49_203120-t26_1	hypothetical protein	TGME49_chrVIIa:2802214-2805059(+)
83	7714	86.m00366_at	B9Q285	TGME49_295370-t26_1	hypothetical protein	TGME49_chrIa:1801893-1807640(+)
83	7061	76.m01606_at	S8F5J8	TGME49_285520-t26_1	RNA cap guanine-N2 methyltransferase	TGME49_chrV:2348388-2358022(+)
83	443	20.m03859_at	N/A	TGME49_204350-t26_1	hypothetical protein	TGME49_chrVIIa:1858897-1866539(-)
83	7601	83.m01228_at	N/A	TGME49_293630-t26_1	hypothetical protein	TGME49_chrIa:464340-477233(-)
83	4059	540.m00206_at	B9Q3D0	TGME49_304770-t26_1	ubiquitin-conjugating enzyme subfamily protein	TGME49_chrVIIa:702611-707091(-)
83	7048	76.m01588_at	N/A	TGME49_285170-t26_1	ribosomal RNA large subunit methyltransferase I, putative	TGME49_chrV:2559657-2565678(-)
83	5644	583.m05720_at	N/A	TGME49_315958-t26_1	radical SAM domain-containing protein	TGME49_chrXI:5101683-5106997(-)
83	140	145.m00327_at	B6KV50	TGME49_300000-t26_1	ribosomal protein RPL18	TGME49_chrXII:288607-294146(+)
83	993	28.m00308_at	N/A	TGME49_212310-t26_1	vacuolar ATP synthetase	TGME49_chrX:3924780-3928961(-)
83	3700	50.m05609_at	N/A	TGME49_246475-t26_1	hypothetical protein	TGME49_chrXII:2789881-2796635(-)
83	1050	31.m00893_at	N/A	TGME49_213790-t26_1	hypothetical protein	TGME49_chrV:1323741-1339804(+)
83	3581	50.m03267_at	N/A	TGME49_248890-t26_1	actin-like protein ALP3b	TGME49_chrXII:4242339-4247656(+)
83	3250	49.m05682_x_at	B6KFH3	TGME49_240850-t26_1	WD domain, G-beta repeat-containing protein	TGME49_chrVI:1474308-1480773(+)
83	3927	52.m01624_at	S8FDJ8	TGME49_253960-t26_1	oxidoreductase, short chain dehydrogenase/reductase family protein	TGME49_chrIII:1369381-1374452(-)
83	6470	641.m01482_at	S8F9H9	TGME49_318460-t26_1	P-type ATPase of unknown pump specificity (type V) protein	TGME49_chrIV:1310529-1319292(-)
83	4049	540.m00195_at	N/A	TGME49_304640-t26_1	hypothetical protein	TGME49_chrVIIa:578803-587491(-)
83	847	25.m02945_at	N/A	TGME49_209680-t26_1	hypothetical protein	TGME49_chrIb:1394231-1400463(+)
83	4735	55.m05075_at	S8F1Z3	TGME49_263650-t26_1	pre-mRNA-processing protein 8, putative	TGME49_chrVIIb:411993-419629(+)
83	3928	52.m01625_at	S8GT65	TGME49_253970-t26_1	hypothetical protein	TGME49_chrIII:1373239-1377653(+)
83	2926	49.m00038_at	B9PPI5	TGME49_241180-t26_1	hypothetical protein	TGME49_chrVI:1679569-1685122(-)
83	4968	57.m01712_at	N/A	TGME49_264950-t26_1	hypothetical protein	TGME49_chrIX:1887688-1893288(+)
83	5533	583.m05593_at	N/A	TGME49_313970-t26_1	Phytanoyl-CoA dioxygenase (PhyH) superfamily protein	TGME49_chrXI:3842915-3852244(+)
83	1249	33.m02202_at	S8ESV1	TGME49_215070-t26_1	ferodoxin FD	TGME49_chrX:6728750-6732473(-)
83	3684	50.m03413_at	B6KHU2	TGME49_251760-t26_1	subunit of proteaseome activator complex, putative	TGME49_chrXII:5565200-5570206(-)
83	6640	645.m00686_at	S8GUI8	TGME49_321630-t26_1	RNA recognition motif-containing protein	TGME49_chrIb:1677448-1686759(-)
83	20	113.m00766_at	N/A	TGME49_297210-t26_1	hypothetical protein	TGME49_chrII:1604036-1618748(+)
83	1996	42.m03372_at	N/A	TGME49_224720-t26_1	SPOC domain-containing protein	TGME49_chrX:2854590-2860221(-)
83	2133	42.m03589_at	S8G6C8	TGME49_227860-t26_1	hypothetical protein	TGME49_chrX:765222-770602(+)
83	708	25.m00215_at	N/A	TGME49_207940-t26_1	ribosomal protein S9, putative	TGME49_chrIb:448536-455061(-)
83	5285	583.m05254_at	N/A	TGME49_308590-t26_1	Mov34/MPN/PAD-1 family protein	TGME49_chrXI:269066-274678(-)
83	1438	37.m00767_at	N/A	TGME49_217700-t26_1	AP2 domain transcription factor AP2XII-2	TGME49_chrXII:2026158-2031651(+)
83	3379	50.m00014_at	B6KH21	TGME49_247770-t26_1	hypothetical protein	TGME49_chrXII:3579497-3581679(+)
83	1353	35.m00906_at	N/A	TGME49_216730-t26_1	MCM2/3/5 family protein	TGME49_chrXI:5932325-5947217(-)
83	6159	59.m03621_at	B9PIC9	TGME49_272350-t26_1	mRNA export protein	TGME49_chrVIII:4056737-4063922(-)
83	1917	42.m03274_at	N/A	TGME49_223262-t26_1	WD domain, G-beta repeat-containing protein	TGME49_chrX:3901303-3908090(-)
83	6599	641.m03165_at	N/A	TGME49_318320-t26_1	ATP-dependent Clp endopeptidase, proteolytic subunit ClpP domain-containing protein	TGME49_chrIV:1418593-1422726(+)
83	5424	583.m05451_at	S8ERQ5	TGME49_311760-t26_1	hypothetical protein	TGME49_chrXI:2257857-2263821(-)
83	6187	59.m03651_at	N/A	TGME49_272740-t26_1	DNA-directed RNA polymerase III RPC2	TGME49_chrVIII:3752478-3758505(+)
83	7333	80.m02219_at	N/A	TGME49_289520-t26_1	hypothetical protein	TGME49_chrIX:3268537-3285448(-)
83	61	113.m00812_at	N/A	TGME49_298030-t26_1	Ubiquinol-cytochrome c chaperone, putative	TGME49_chrII:2212242-2218660(+)
83	6356	59.m07764_s_at	S8F430	TGME49_268270-t26_1	hypothetical protein	TGME49_chrVIII:6588935-6589579(+)
83	4391	55.m04620_at	B6KAP3	TGME49_255490-t26_1	hypothetical protein	TGME49_chrVIIb:4788534-4789451(-)
83	884	26.m00244_at	N/A	TGME49_210390-t26_1	WD domain, G-beta repeat-containing protein	TGME49_chrIX:4821528-4825942(+)
83	6962	74.m00759_at	S8GEU6	TGME49_281450-t26_1	cell-cycle-associated protein kinase, putative	TGME49_chrVIIa:4128356-4135723(+)
83	7258	80.m00084_at	N/A	TGME49_289360-t26_1	hypothetical protein	TGME49_chrIX:3230972-3236368(-)
83	2451	44.m02703_at	N/A	TGME49_232100-t26_1	RAP domain-containing protein	TGME49_chrVIII:1854406-1859181(-)
83	3762	50.m05688_at	S8EW15	TGME49_251480-t26_1	DEAD/DEAH box helicase domain-containing protein	TGME49_chrXII:5415960-5424179(-)
83	2985	49.m03121_at	B6KGF0	TGME49_238980-t26_1	hypothetical protein	TGME49_chrVI:369524-374194(+)
83	6600	641.m03167_at	S7VSU2	TGME49_319510-t26_1	hypothetical protein	TGME49_chrIV:951019-955002(-)
83	7222	80.m00014_at	B9PTY1	TGME49_288630-t26_1	nucleosome assembly protein (NAP), putative	TGME49_chrIX:2643881-2651796(+)
83	7788	SRS_LIKE1_s_at	S8G453	TGME49_296640-t26_1	SAG-related sequence SRS48E	TGME49_chrX:7337202-7337795(+)
83	2732	46.m01665_at	S8ETH0	TGME49_235670-t26_1	hypothetical protein	TGME49_chrX:5032698-5038558(+)
83	733	25.m01782_at	B6KP13	TGME49_207830-t26_1	MORN repeat-containing protein	TGME49_chrIb:321400-326830(+)
83	2746	46.m01684_at	N/A	TGME49_236030-t26_1	hypothetical protein	TGME49_chrX:5246848-5248656(+)
83	3173	49.m03384_at	S8FA55	TGME49_244030-t26_1	inner membrane complex protein IMC3	TGME49_chrVI:2968117-2971154(+)
83	1930	42.m03288_at	N/A	TGME49_223540-t26_1	importin-beta N-terminal domain-containing protein	TGME49_chrX:3744772-3758630(-)
83	7655	83.m01296_at	N/A	TGME49_294902-t26_1	hypothetical protein	TGME49_chrIa:1262079-1266368(-)
83	5504	583.m05560_at	N/A	TGME49_313495-t26_1	hypothetical protein	TGME49_chrXI:3440424-3451195(-)
83	2960	49.m03091_s_at	B6KGB1	TGME49_238190-t26_1	DNA-directed RNA polymerase II RPB3	TGME49_chrVI:111802-119048(+)
83	4914	57.m00013_at	S8F229	TGME49_267730-t26_1	hypothetical protein	TGME49_chrIX:395460-402385(-)
83	5673	583.m05755_x_at	B6K9U0	TGME49_316480-t26_1	XRN 5'-3' exonuclease N-terminus protein	TGME49_chrXI:5336760-5344291(-)
83	7024	76.m01561_at	N/A	TGME49_283890-t26_1	histone lysine demethylase JMJD6b	TGME49_chrV:2875057-2880352(-)
83	342	20.m03729_at	N/A	TGME49_202572-t26_1	ribophorin i protein	TGME49_chrVIIa:3207247-3216124(-)
83	3765	50.m05691_at	N/A	TGME49_251610-t26_1	hypothetical protein	TGME49_chrXII:5486447-5495958(+)
83	3260	49.m05694_at	N/A	TGME49_242010-t26_1	glucose inhibited division protein A subfamily protein	TGME49_chrVI:1822062-1829516(-)
83	5171	57.m03994_at	N/A	TGME49_265110-t26_1	ribosome biogenesis protein, putative	TGME49_chrIX:1760448-1769180(+)
83	929	27.m00835_at	N/A	TGME49_210980-t26_1	alternative splicing type 3 and, putative	TGME49_chrIV:1989113-1998094(-)
83	3346	49.m07231_at	B9PPF2	TGME49_242290-t26_1	proteasome subunit alpha1, putative	TGME49_chrVI:1941221-1947816(+)
83	1571	38.m01900_at	S8FZG5	TGME49_219300-t26_1	ran binding protein	TGME49_chrXII:986719-989187(+)
83	2991	49.m03127_at	B6KGF8	TGME49_239080-t26_1	carrier superfamily protein	TGME49_chrVI:450149-453351(+)
83	4685	55.m05011_at	N/A	TGME49_262760-t26_1	poly(ADP-ribose) glycohydrolase	TGME49_chrVIIb:1035441-1041951(+)
83	367	20.m03761_at	N/A	TGME49_203020-t26_1	ribosome biogenesis GTPase Der protein	TGME49_chrVIIa:2856371-2864524(+)
83	3623	50.m03325_at	B6KHH9	TGME49_249690-t26_1	hypothetical protein	TGME49_chrXII:4735873-4741684(+)
83	7300	80.m02158_at	B6KKC9	TGME49_288620-t26_1	Erv1 / Alr family protein	TGME49_chrIX:2639986-2644174(-)
83	3858	52.m01535_at	N/A	TGME49_252270-t26_1	L1P family of ribosomal protein	TGME49_chrIII:450847-458766(+)
83	5776	583.m09194_at	B6K8J7	TGME49_311290-t26_1	protein tyrosine phosphatase family protein, ptpla protein	TGME49_chrXI:1947793-1951676(-)
83	938	27.m00852_at	N/A	TGME49_211330-t26_1	methionine aminopeptidase	TGME49_chrIV:1824915-1830061(+)
83	1196	33.m01344_at	N/A	TGME49_215160-t26_1	hypothetical protein	TGME49_chrX:6783971-6793075(+)
83	5572	583.m05642_at	B6K9E9	TGME49_314830-t26_1	pre-mRNA splicing factor subunit, putative	TGME49_chrXI:4318564-4321742(+)
83	6523	641.m01557_at	S7VSS5	TGME49_320140-t26_1	ubiquinol-cytochrome c reductase hinge protein, putative	TGME49_chrIV:477048-478540(-)
83	3755	50.m05680_at	Q95Z02	TGME49_250770-t26_1	eukaryotic initiation factor-4A, putative	TGME49_chrXII:5194019-5198807(-)
83	5562	583.m05628_x_at	N/A	TGME49_314660-t26_1	TPRX1 protein	KE139844:803-7605(+)
83	36	113.m00781_at	N/A	TGME49_297460-t26_1	hypothetical protein	TGME49_chrII:1793491-1799643(-)
83	4929	57.m00030_at	S8F273	TGME49_267100-t26_1	protein phosphatase 2C domain-containing protein	TGME49_chrIX:773508-782535(-)
83	7140	76.m02650_at	N/A	TGME49_285272-t26_1	hypothetical protein	TGME49_chrV:2464911-2469549(-)
83	4759	55.m05113_at	S8F293	TGME49_264190-t26_1	hypothetical protein	TGME49_chrVIIb:91358-97692(+)
83	7088	76.m01637_at	S8GGS4	TGME49_286080-t26_1	elongation factor 2 family protein	TGME49_chrV:2007591-2020895(+)
83	363	20.m03756_at	N/A	TGME49_202950-t26_1	hypothetical protein	TGME49_chrVIIa:2919336-2935970(+)
83	4297	55.m00097_at	S7UYS4	TGME49_258740-t26_1	eukaryotic initiation factor-2A, putative	TGME49_chrVIIb:3210998-3217506(-)
83	4473	55.m04718_at	B6KB25	TGME49_257750-t26_1	homocysteine s-methyltransferase domain-containing protein	TGME49_chrVIIb:3853482-3857877(+)
83	5947	59.m00082_at	N/A	TGME49_270000-t26_1	NAD dependent epimerase/dehydratase family protein	TGME49_chrVIII:5461920-5470376(+)
83	6452	641.m01460_at	S7UKE9	TGME49_318160-t26_1	MSP (Major sperm protein) domain-containing protein	TGME49_chrIV:1517906-1522441(+)
83	4557	55.m04833_at	N/A	TGME49_259560-t26_1	endonuclease/exonuclease/phosphatase family protein	TGME49_chrVIIb:2768739-2774962(+)
83	5260	583.m00681_at	B6K922	TGME49_313350-t26_1	hypothetical protein	TGME49_chrXI:3297681-3305967(+)
83	5646	583.m05722_at	B6K9Q3	TGME49_316090-t26_1	RNAse P Rpr2/Rpp21 subunit domain-containing protein	TGME49_chrXI:5121989-5127542(-)
83	7051	76.m01591_at	N/A	TGME49_285200-t26_1	cleavage and polyadenylation specifity factor protein	TGME49_chrV:2539359-2543184(-)
83	213	162.m00329_at	N/A	TGME49_301450-t26_1	FG-GAP repeat-containing protein	TGME49_chrIV:2490058-2504537(+)
83	7619	83.m01251_at	B9PY86	TGME49_294060-t26_1	hypothetical protein	TGME49_chrIa:666276-674305(+)
83	4278	55.m00016_at	B6KB69	TGME49_258390-t26_1	DnaJ protein, putative	TGME49_chrVIIb:3439367-3442643(-)
83	1611	39.m00346_at	N/A	TGME49_220208-t26_1	hypothetical protein	TGME49_chrV:204424-216777(-)
83	393	20.m03796_at	N/A	TGME49_203420-t26_1	4'-phosphopantetheinyl transferase domain-containing protein	TGME49_chrVIIa:2507663-2515172(-)
83	1089	31.m00936_at	N/A	TGME49_212940-t26_1	hypothetical protein	TGME49_chrV:708516-719676(-)
83	4189	541.m02057_at	N/A	TGME49_305310-t26_1	ERCC4 domain-containing protein	TGME49_chrIX:5340564-5351945(-)
83	3086	49.m03261_at	B6KFK2	TGME49_241830-t26_1	peptidyl-prolyl cis-trans isomerase	TGME49_chrVI:1731402-1735597(-)
83	2104	42.m03543_at	S8G656	TGME49_226980-t26_1	hypothetical protein	TGME49_chrX:1172097-1177408(-)
83	4402	55.m04632_s_at	N/A	TGME49_255860-t26_1	hypothetical protein	TGME49_chrVIIb:4676363-4680277(-)
83	7347	80.m02238_x_at	N/A	TGME49_289740-t26_1	hypothetical protein	TGME49_chrIX:3413952-3422750(-)
83	4328	55.m00178_at	S8F4M5	TGME49_262450-t26_1	hypothetical protein	TGME49_chrVIIb:1232466-1239706(-)
83	7474	80.m03966_at	N/A	TGME49_290990-t26_1	HEAT repeat-containing protein	TGME49_chrIX:4012594-4022949(-)
83	4419	55.m04655_at	N/A	TGME49_256865-t26_1	WD repeat domain 35 family protein	TGME49_chrVIIb:4392524-4398863(-)
83	4559	55.m04837_at	B6KBH5	TGME49_259650-t26_1	hypothetical protein	TGME49_chrVIIb:2731606-2734099(+)
83	4565	55.m04846_at	N/A	TGME49_259850-t26_1	hypothetical protein	TGME49_chrVIIb:2662578-2668728(+)
83	1893	42.m00102_at	B9PN20	TGME49_228000-t26_1	splicing factor 3A subunit 2, putative	TGME49_chrX:678142-681485(+)
83	4231	542.m00407_at	N/A	TGME49_306950-t26_1	RAP domain-containing protein	TGME49_chrXI:165162-174206(-)
83	3709	50.m05619_at	N/A	TGME49_247290-t26_1	hypothetical protein	TGME49_chrXII:3222702-3233300(+)
83	1195	33.m01343_at	S8G4B4	TGME49_215150-t26_1	AP2 domain transcription factor AP2X-9	TGME49_chrX:6774879-6783891(-)
83	3358	49.m07243_at	N/A	TGME49_242435-t26_1	hypothetical protein	TGME49_chrVI:2042029-2059877(-)
83	6989	76.m00006_at	S8F8C7	TGME49_286710-t26_1	zinc finger, c2h2 type domain-containing protein	TGME49_chrV:1712529-1717007(-)
83	2003	42.m03386_at	N/A	TGME49_224870-t26_1	hypothetical protein	TGME49_chrX:2727980-2764455(+)
83	2895	49.m00002_at	B6KFK5	TGME49_241860-t26_1	N-acetylglucosaminyl-phosphatidylinositol biosynthetic protein PigA, family GT4 protein	TGME49_chrVI:1765620-1775677(-)
83	870	25.m03625_at	B6KP85	TGME49_208980-t26_1	hypothetical protein	TGME49_chrIb:931465-934582(+)
83	1206	33.m01359_at	B9PZS1	TGME49_215350-t26_1	hypothetical protein	TGME49_chrX:6920524-6922912(-)
83	3738	50.m05654_at	S8ENY2	TGME49_248980-t26_1	NudC family protein	TGME49_chrXII:4284472-4288768(+)
83	2700	46.m01624_at	N/A	TGME49_234900-t26_1	PHD-finger domain-containing protein	TGME49_chrX:4530477-4550004(+)
83	2135	42.m03590_x_at	B9PN09	TGME49_227870-t26_1	Tim10/DDP family zinc finger superfamily protein	TGME49_chrX:762981-764443(-)
83	6147	59.m03607_at	N/A	TGME49_272040-t26_1	WD domain, G-beta repeat-containing protein	TGME49_chrVIII:4190240-4201707(+)
83	2739	46.m01672_at	N/A	TGME49_235905-t26_1	ribonuclease z, putative	TGME49_chrX:5122460-5136160(+)
83	6101	59.m03545_at	S8F4P7	TGME49_270930-t26_1	hypothetical protein	TGME49_chrVIII:4852539-4873054(-)
83	4151	541.m01223_at	N/A	TGME49_306260-t26_1	hypothetical protein	TGME49_chrIX:5899465-5905004(+)
83	4666	55.m04988_at	N/A	TGME49_262420-t26_1	AP2 domain transcription factor APVIIb-1/ADA2-B	TGME49_chrVIIb:1262306-1273227(-)
83	1525	38.m01078_at	B9PQJ5	TGME49_218920-t26_1	proteasome subunit beta type, putative	TGME49_chrXII:1211403-1217325(+)
83	5357	583.m05366_at	N/A	TGME49_310520-t26_1	3'5'-cyclic nucleotide phosphodiesterase domain-containing protein	TGME49_chrXI:1392922-1410504(-)
83	2475	44.m02737_at	B6KJV8	TGME49_232620-t26_1	hypothetical protein	TGME49_chrVIII:2194733-2198034(+)
83	4601	55.m04889_at	N/A	TGME49_260490-t26_1	hypothetical protein	TGME49_chrVIIb:2206884-2212351(+)
83	7256	80.m00082_at	S8GHJ9	TGME49_289340-t26_1	hypothetical protein	TGME49_chrIX:3209239-3213335(-)
83	316	20.m03698_at	N/A	TGME49_202160-t26_1	ABC1 family protein	TGME49_chrVIIa:3567185-3577344(+)
83	5165	57.m03989_at	S8F233	TGME49_267700-t26_1	hypothetical protein	TGME49_chrIX:443706-446913(-)
83	4254	551.m00227_at	B9Q3G9	TGME49_307830-t26_1	hypothetical protein	TGME49_chrXII:433331-437233(-)
83	4505	55.m04762_at	B6KB79	TGME49_258490-t26_1	hypothetical protein	TGME49_chrVIIb:3387496-3392444(+)
83	946	27.m00861_at	N/A	TGME49_211440-t26_1	hypothetical protein	TGME49_chrIV:1710062-1722408(+)
83	1365	35.m00928_at	B6KSU9	TGME49_216960-t26_1	elongation factor Tu GTP binding domain-containing protein	TGME49_chrXI:5767228-5775609(-)
83	3473	50.m03114_at	N/A	TGME49_246500-t26_1	surp module domain-containing protein	TGME49_chrXII:2803784-2810183(-)
83	4193	541.m02061_at	N/A	TGME49_305950-t26_1	tetratricopeptide repeat-containing protein	TGME49_chrIX:5689010-5701710(-)
83	7330	80.m02216_at	S8F388	TGME49_289380-t26_1	hypothetical protein	TGME49_chrIX:3243198-3252193(+)
83	574	20.m05919_at	S8F8V4	TGME49_205110-t26_1	hypothetical protein	TGME49_chrVIIa:1631774-1632412(-)
83	784	25.m01850_at	Q3HLX0	TGME49_209150-t26_1	non-proton pumping type-II NADH dehydrogenase I	TGME49_chrIb:1075531-1080179(+)
83	1785	41.m02365_at	S8FBA0	TGME49_222930-t26_1	hypothetical protein	TGME49_chrII:1314199-1317488(-)
83	7561	83.m00020_at	S8GVG0	TGME49_293570-t26_1	translocation protein sec62, putative	TGME49_chrIa:422066-430232(-)
83	5273	583.m00698_at	N/A	TGME49_315720-t26_1	Smg-4/UPF3 family protein	TGME49_chrXI:4926214-4932857(+)
83	1129	33.m01263_at	S8EW31	TGME49_214140-t26_1	hypothetical protein	TGME49_chrX:6056165-6071142(+)
83	2421	44.m02663_at	N/A	TGME49_231480-t26_1	GCN1, putative	TGME49_chrVIII:1456487-1473271(-)
83	4438	55.m04675_at	S8F0N8	TGME49_257100-t26_1	hypothetical protein	TGME49_chrVIIb:4220783-4222477(+)
83	4748	55.m05095_at	B9Q0X2	TGME49_263990-t26_1	hypothetical protein	TGME49_chrVIIb:253942-255662(-)
83	3080	49.m03252_at	B6KFJ4	TGME49_241160-t26_1	hemolysin-III related subfamily protein	TGME49_chrVI:1659818-1662236(+)
83	3092	49.m03270_at	N/A	TGME49_242020-t26_1	mannosyl-oligosaccharide glucosidase	TGME49_chrVI:1829767-1836471(+)
83	2318	44.m02527_at	B9PHV0	TGME49_229210-t26_1	small nuclear ribonucleoprotein polypeptide A', putative	TGME49_chrVIII:93843-98785(-)
83	3060	49.m03227_at	N/A	TGME49_240660-t26_1	hypothetical protein	TGME49_chrVI:1375881-1380908(-)
83	5283	583.m00713_at	S8EUJ4	TGME49_312220-t26_1	mitochondrial inner membrane translocase subunit TIM17, putative	TGME49_chrXI:2505751-2507126(+)
83	5255	583.m00674_at	N/A	TGME49_313140-t26_1	isocitrate dehydrogenase	TGME49_chrXI:3131997-3139108(-)
83	3018	49.m03164_at	N/A	TGME49_239680-t26_1	hypothetical protein	TGME49_chrVI:827675-832386(-)
83	7311	80.m02177_at	S8F344	TGME49_288890-t26_1	hypothetical protein	TGME49_chrIX:2791562-2799718(-)
83	53	113.m00800_at	S8GUD1	TGME49_297840-t26_1	DNA primase, large subunit	TGME49_chrII:2062272-2075861(-)
83	6350	59.m07756_at	S8EY57	TGME49_269350-t26_1	hypothetical protein	TGME49_chrVIII:5872663-5881763(+)
83	7393	80.m02298_at	S8G8J0	TGME49_290950-t26_1	clathrin heavy chain, putative	TGME49_chrIX:3961391-3975596(-)
83	2100	42.m03536_at	S8G645	TGME49_226890-t26_1	hypothetical protein	TGME49_chrX:1258272-1266075(+)
83	4376	55.m04603_at	N/A	TGME49_255240-t26_1	hypothetical protein	TGME49_chrVIIb:4969147-4983552(-)
83	1468	38.m00004_at	S8G8Q9	TGME49_218850-t26_1	ribosomal protein RPS9	TGME49_chrXII:1250816-1252599(-)
83	7168	76.m03398_x_at	S8F8I8	TGME49_285880-t26_1	hypothetical protein	TGME49_chrV:2155804-2157974(+)
83	2060	42.m03479_at	N/A	TGME49_226090-t26_1	DEAD/DEAH box helicase domain-containing protein	TGME49_chrX:1801337-1810745(-)
83	5095	57.m01876_x_at	N/A	TGME49_267750-t26_1	hypothetical protein	TGME49_chrIX:383225-393670(+)
83	6299	59.m06118_at	S8EY60	TGME49_269410-t26_1	hypothetical protein	TGME49_chrVIII:5831106-5833957(+)
83	2677	46.m01597_at	N/A	TGME49_234310-t26_1	hypothetical protein	TGME49_chrX:4299034-4304856(+)
83	3286	49.m05729_at	N/A	TGME49_244270-t26_1	ATP-binding cassette G family transporter ABCG87	TGME49_chrVI:3145389-3154688(-)
83	3520	50.m03182_at	N/A	TGME49_247580-t26_1	glutaredoxin domain-containing protein	TGME49_chrXII:3424085-3426495(-)
83	5508	583.m05563_at	N/A	TGME49_313570-t26_1	regulator of chromosome condensation (RCC1) repeat-containing protein	TGME49_chrXI:3476589-3485469(+)
83	65	113.m01284_at	N/A	TGME49_298050-t26_1	hypothetical protein	TGME49_chrII:2225357-2229956(+)
83	2577	44.m04659_at	S8GJZ9	TGME49_233120-t26_1	AP2 domain transcription factor AP2VIII-2	TGME49_chrVIII:2430556-2438067(-)
83	4424	55.m04660_at	N/A	TGME49_256920-t26_1	phosphatidylinositol-4-phosphate 5-Kinase	TGME49_chrVIIb:4335799-4351186(+)
83	1625	39.m00363_at	S8FBU5	TGME49_220440-t26_1	cyclin-dependent kinase regulatory subunit protein	TGME49_chrV:376370-383638(-)
83	2408	44.m02645_at	N/A	TGME49_231170-t26_1	RecF/RecN/SMC N terminal domain-containing protein	TGME49_chrVIII:1280504-1295671(-)
83	5757	583.m09169_at	B9PIY4	TGME49_314790-t26_1	small nuclear ribonucleoprotein G, putative	TGME49_chrXI:4301568-4304304(-)
83	782	25.m01848_at	N/A	TGME49_209130-t26_1	regulator of chromosome condensation (RCC1) repeat-containing protein	TGME49_chrIb:1057112-1068856(-)
83	5286	583.m05258_at	N/A	TGME49_308880-t26_1	ImpB/MucB/SamB family protein	TGME49_chrXI:322205-332524(-)
83	6459	641.m01468_at	N/A	TGME49_318260-t26_1	transcription initiation factor TFIID subunit TAF5	TGME49_chrIV:1449822-1459249(-)
83	1695	41.m01289_at	N/A	TGME49_221340-t26_1	hypothetical protein	TGME49_chrII:269486-276127(+)
83	278	20.m03649_at	S8F6K2	TGME49_201200-t26_1	zinc finger (CCCH type) motif-containing protein	TGME49_chrVIIa:3977201-3980778(+)
83	5085	57.m01867_at	Q1KTE8	TGME49_267550-t26_1	leucine-rich repeat protein LRR1	TGME49_chrIX:577690-585560(+)
83	6766	65.m01167_at	N/A	TGME49_278370-t26_1	Toxoplasma gondii family A protein	TGME49_chrXII:6133387-6135884(-)
83	3503	50.m03153_at	N/A	TGME49_247050-t26_1	hypothetical protein	TGME49_chrXII:3128764-3144394(+)
83	5953	59.m00090_at	B6KDL6	TGME49_273370-t26_1	coatomer gamma 2-subunit protein, putative	TGME49_chrVIII:3558268-3562375(-)
83	2312	44.m02519_at	N/A	TGME49_229020-t26_1	cell-cycle-associated protein kinase CDK, putative	TGME49_chrVIII:27563-35866(-)
83	6728	65.m01123_at	B9PS10	TGME49_277700-t26_1	ribosomal protein S14 precursor, putative	TGME49_chrXII:6567339-6568698(-)
83	5339	583.m05341_at	N/A	TGME49_310250-t26_1	hypothetical protein	TGME49_chrXI:1187767-1194321(-)
83	2652	46.m00006_at	N/A	TGME49_237140-t26_1	ethylene inducible protein, putative	TGME49_chrX:5736262-5741108(+)
83	2440	44.m02691_at	N/A	TGME49_231980-t26_1	hypothetical protein	TGME49_chrVIII:1699728-1708495(-)
83	4596	55.m04883_at	N/A	TGME49_260420-t26_1	HEC/Ndc80p family protein	TGME49_chrVIIb:2286223-2296644(-)
83	7033	76.m01572_at	B9PSZ9	TGME49_284540-t26_1	ATP synthase F1, delta subunit protein	TGME49_chrV:2730136-2732476(-)
83	493	20.m03918_at	N/A	TGME49_205558-t26_1	NAC domain-containing protein	TGME49_chrVIIa:1334013-1336945(+)
83	544	20.m05876_at	N/A	TGME49_202170-t26_1	hypothetical protein	TGME49_chrVIIa:3559210-3567094(-)
83	6615	645.m00313_at	S8GK42	TGME49_321440-t26_1	SWI2/SNF2 ISWI-like SANT	TGME49_chrIb:1805188-1817057(+)
83	4547	55.m04817_at	N/A	TGME49_259172-t26_1	hypothetical protein	TGME49_chrVIIb:2911103-2917866(-)
83	4853	55.m10286_at	N/A	TGME49_256840-t26_1	hypothetical protein	TGME49_chrVIIb:4404389-4411300(-)
83	3310	49.m07195_at	B6KFH0	TGME49_240820-t26_1	hypothetical protein	TGME49_chrVI:1461286-1461747(-)
83	3505	50.m03159_at	N/A	TGME49_247280-t26_1	hypothetical protein	TGME49_chrXII:3211049-3222539(-)
83	2428	44.m02674_at	B6KJM8	TGME49_231800-t26_1	helicase, putative	TGME49_chrVIII:1544974-1554952(+)
83	2768	46.m01713_at	S8ETA6	TGME49_236840-t26_1	zinc finger (C-x8-C-x5-C-x3-H)-2, putative	TGME49_chrX:5527371-5533630(+)
83	5872	583.m11460_at	S7USM5	TGME49_312680-t26_1	60S ribosomal protein L27, putative	TGME49_chrXI:2900639-2902857(+)
83	5376	583.m05393_at	B6KAF4	TGME49_310860-t26_1	U5 snRNP-specific protein	TGME49_chrXI:1629527-1637544(-)
83	7326	80.m02206_at	S8G878	TGME49_289300-t26_1	methionyl-tRNA synthetase	TGME49_chrIX:3157930-3163996(+)
83	5649	583.m05726_at	N/A	TGME49_316120-t26_1	hypothetical protein	TGME49_chrXI:5140164-5143142(+)
83	981	28.m00294_at	S8F060	TGME49_212140-t26_1	hypothetical protein	TGME49_chrX:4023907-4035947(+)
83	4149	541.m01221_at	N/A	TGME49_306230-t26_1	hypothetical protein	TGME49_chrIX:5847234-5864963(+)
83	4229	542.m00334_at	B6KVJ0	TGME49_306900-t26_1	NOL1/NOP2/sun family protein	TGME49_chrXI:203452-206070(+)
83	1048	31.m00890_at	N/A	TGME49_213710-t26_1	WD domain, G-beta repeat-containing protein	TGME49_chrV:1245258-1252726(+)
83	5785	583.m09205_at	B9PIM0	TGME49_313530-t26_1	transmembrane protein 167, putative	TGME49_chrXI:3460751-3462275(-)
83	1344	35.m00896_at	N/A	TGME49_216630-t26_1	trigger factor protein, putative	TGME49_chrXI:5992889-6003436(-)
83	5463	583.m05505_at	N/A	TGME49_312660-t26_1	hypothetical protein	TGME49_chrXI:2888905-2893681(+)
83	6182	59.m03646_at	S8GJE2	TGME49_272670-t26_1	peptidase family M3 protein	TGME49_chrVIII:3798379-3809166(-)
83	1617	39.m00354_at	S8FBT7	TGME49_220330-t26_1	hypothetical protein	TGME49_chrV:295153-299369(-)
83	1664	41.m00025_at	N/A	TGME49_222880-t26_1	hypothetical protein	TGME49_chrII:1276387-1284478(+)
83	5221	583.m00623_at	B6KAB8	TGME49_310500-t26_1	hypothetical protein	TGME49_chrXI:1384365-1388688(+)
83	5786	583.m09205_x_at	B9PIM0	TGME49_313530-t26_1	transmembrane protein 167, putative	TGME49_chrXI:3460751-3462275(-)
83	108	129.m00260_at	B9Q377	TGME49_299200-t26_1	Bet3 transport protein, putative	TGME49_chrIII:2121475-2125772(-)
83	3133	49.m03328_at	B6KFT5	TGME49_243160-t26_1	Toxoplasma gondii family A protein	TGME49_chrVI:2423305-2425751(+)
83	2693	46.m01617_at	S8EWL5	TGME49_234560-t26_1	hypothetical protein	TGME49_chrX:4454416-4464922(-)
83	1015	31.m00089_at	N/A	TGME49_213420-t26_1	RAP domain-containing protein	TGME49_chrV:1012263-1022063(-)
83	688	25.m00185_at	N/A	TGME49_207690-t26_1	programmed cell death 5 protein	TGME49_chrIb:214141-217729(+)
83	2546	44.m04610_at	B6KJ88	TGME49_229770-t26_1	hypothetical protein	TGME49_chrVIII:430530-434564(+)
83	4417	55.m04652_at	B6KAU3	TGME49_256800-t26_1	hypothetical protein	TGME49_chrVIIb:4452255-4459362(+)
83	4290	55.m00068_at	B6KB01	TGME49_257510-t26_1	CDP-alcohol phosphatidyltransferase superfamily protein	TGME49_chrVIIb:4002415-4008641(-)
83	5211	583.m00611_at	B9PJK0	TGME49_309800-t26_1	RNA recognition motif-containing protein	TGME49_chrXI:821872-827032(-)
83	4792	55.m08218_at	B6KB45	TGME49_258050-t26_1	actin like protein ALP2a	TGME49_chrVIIb:3621196-3623751(+)
83	2353	44.m02570_at	N/A	TGME49_230000-t26_1	hypothetical protein	TGME49_chrVIII:506589-530520(-)
83	4876	55.m10310_at	N/A	TGME49_262700-t26_1	tetratricopeptide repeat-containing protein	TGME49_chrVIIb:1069421-1078767(-)
83	5679	583.m05761_at	N/A	TGME49_316570-t26_1	hypothetical protein	TGME49_chrXI:5398555-5406468(-)
83	5736	583.m09143_at	N/A	TGME49_315530-t26_1	hypothetical protein	TGME49_chrXI:4776415-4795488(+)
83	1208	33.m01361_at	N/A	TGME49_215370-t26_1	hypothetical protein	TGME49_chrX:6928936-6934056(+)
83	6896	72.m00406_at	B9Q1Z6	TGME49_280750-t26_1	rudimentary enhancer, putative	TGME49_chrVIIa:122537-125778(+)
83	6567	641.m02556_at	N/A	TGME49_319740-t26_1	transporter, major facilitator family protein	TGME49_chrIV:751414-756695(+)
83	7343	80.m02235_at	S8GHN0	TGME49_289700-t26_1	hypothetical protein	TGME49_chrIX:3382983-3386248(+)
83	3954	52.m01657_at	S8FDE5	TGME49_254480-t26_1	WD domain, G-beta repeat-containing protein	TGME49_chrIII:1764737-1769247(-)
83	4890	55.m10333_at	N/A	TGME49_258450-t26_1	hypothetical protein	TGME49_chrVIIb:3413789-3423357(+)
83	249	20.m00340_at	N/A	TGME49_203490-t26_1	GNL3L/Grn1 GTPase	TGME49_chrVIIa:2472905-2480269(+)
83	4957	57.m01700_at	S7UFT0	TGME49_264770-t26_1	hypothetical protein	TGME49_chrIX:2036120-2040256(+)
83	667	23.m00153_at	S8EVL1	TGME49_207180-t26_1	indole-3-glycerol phosphate synthase domain-containing protein	TGME49_chrX:7428849-7437578(+)
83	3999	52.m02704_at	S8GIK8	TGME49_254500-t26_1	hypothetical protein	TGME49_chrIII:1790816-1795244(+)
83	6589	641.m03155_at	N/A	TGME49_318380-t26_1	hypothetical protein	TGME49_chrIV:1380420-1381496(+)
83	1360	35.m00918_at	N/A	TGME49_216840-t26_1	hypothetical protein	TGME49_chrXI:5853605-5858696(+)
83	7727	86.m00378_at	B9Q267	TGME49_295630-t26_1	hypothetical protein	TGME49_chrIa:1665630-1668954(-)
83	6790	65.m01195_at	Q286V9	TGME49_278870-t26_1	myosin F	TGME49_chrXII:5793484-5811106(+)
83	2819	46.m02881_at	S8ETE6	TGME49_236140-t26_1	hypothetical protein	TGME49_chrX:5297923-5302242(+)
83	6575	641.m02564_at	N/A	TGME49_320750-t26_1	hypothetical protein	TGME49_chrIV:96303-102271(+)
83	5416	583.m05442_at	N/A	TGME49_311660-t26_1	histone lysine methyltransferase, SET, putative	TGME49_chrXI:2184247-2195713(-)
83	7017	76.m01551_at	S8FBC1	TGME49_283730-t26_1	endomembrane protein 70 subfamily protein	TGME49_chrV:3004036-3011696(-)
83	7396	80.m02303_at	S8F0A7	TGME49_291010-t26_1	hypothetical protein	TGME49_chrIX:4041101-4043993(-)
83	291	20.m03668_x_at	S8F6C0	TGME49_201700-t26_1	WD domain, G-beta repeat-containing protein	TGME49_chrVIIa:3840124-3845222(-)
83	6148	59.m03608_at	N/A	TGME49_272155-t26_1	hypothetical protein	TGME49_chrVIII:4168083-4185649(-)
83	2597	44.m04682_at	B6KJ93	TGME49_229920-t26_1	hypothetical protein	TGME49_chrVIII:468645-471789(-)
83	5050	57.m01816_at	N/A	TGME49_266850-t26_1	3-demethylubiquinone-9 3-O-methyltransferase	TGME49_chrIX:926162-929913(+)
83	1186	33.m01334_at	N/A	TGME49_215040-t26_1	HEAT repeat-containing protein	TGME49_chrX:6703331-6719697(-)
83	1188	33.m01336_at	B9PZP3	TGME49_215060-t26_1	small GTP-binding protein sar1, putative	TGME49_chrX:6722304-6726988(-)
83	2908	49.m00018_at	B6KGA2	TGME49_238100-t26_1	transmembrane protein	TGME49_chrVI:63722-67062(-)
83	3442	50.m03076_at	S8ENF1	TGME49_245570-t26_1	origin recognition complex subunit 2 protein	TGME49_chrXII:2385494-2395188(-)
83	6683	65.m00005_at	B9PRN1	TGME49_278990-t26_1	phosphate carrier, putative	TGME49_chrXII:5706571-5711096(-)
83	1445	37.m00775_at	B9PQ71	TGME49_217820-t26_1	PCI domain-containing protein	TGME49_chrXII:2149417-2155947(+)
83	4773	55.m08198_at	B9Q0Q9	TGME49_263300-t26_1	eukaryotic porin protein	TGME49_chrVIIb:642696-648448(-)
83	7000	76.m00017_at	N/A	TGME49_286640-t26_1	GTPase	TGME49_chrV:1743360-1750558(-)
83	3435	50.m03067_at	B9PQ50	TGME49_245470-t26_1	mitotic checkpoint protein, BUB3 family protein	TGME49_chrXII:2288405-2294520(+)
83	7408	80.m02318_at	B6KKY2	TGME49_291310-t26_1	V-ATPase subunit c' proteolipid, putative	TGME49_chrIX:4233800-4238366(-)
83	7284	80.m02131_at	S8G7Y3	TGME49_288210-t26_1	PUL domain-containing protein	TGME49_chrIX:2383242-2394964(+)
83	1244	33.m02193_at	N/A	TGME49_214540-t26_1	hypothetical protein	TGME49_chrX:6345759-6349033(-)
83	4480	55.m04728_at	N/A	TGME49_257980-t26_1	ribosome recycling factor protein	TGME49_chrVIIb:3681075-3686436(-)
83	4442	55.m04680_at	S8GBN9	TGME49_257150-t26_1	NOT2 / NOT3 / NOT5 family protein	TGME49_chrVIIb:4190902-4194919(+)
83	6619	645.m00320_at	Q0PW51	TGME49_321520-t26_1	hypothetical protein	TGME49_chrIb:1757438-1760599(+)
83	7403	80.m02313_at	S8F3L0	TGME49_291140-t26_1	CCR4-Not complex component, Not1 protein	TGME49_chrIX:4149083-4162269(+)
83	4270	55.m00008_at	B6KBA7	TGME49_258770-t26_1	polypeptide n-acetylgalactosaminyltransferase 12, putative	TGME49_chrVIIb:3194469-3202505(+)
83	7114	76.m01668_at	N/A	TGME49_286610-t26_1	ribosomal protein RPS14, putative	TGME49_chrV:1762993-1765313(+)
83	4580	55.m04861_at	S8F7G2	TGME49_260150-t26_1	tetratricopeptide repeat-containing protein	TGME49_chrVIIb:2495088-2505068(-)
83	4927	57.m00028_at	Q5UCG0	TGME49_266760-t26_1	isocitrate dehydrogenase	TGME49_chrIX:975669-979204(-)
83	99	129.m00248_at	N/A	TGME49_299020-t26_1	AP2 domain transcription factor AP2III-4	TGME49_chrIII:2241912-2249335(-)
83	5377	583.m05394_at	B9PJV3	TGME49_310870-t26_1	integral membrane protein, putative	TGME49_chrXI:1637744-1641804(+)
83	5501	583.m05557_at	B9PIL1	TGME49_313450-t26_1	AP-2 complex subunit sigma-1, putative	TGME49_chrXI:3404962-3407764(-)
83	1325	35.m00872_at	B9Q0I8	TGME49_216250-t26_1	RecF/RecN/SMC N terminal domain-containing protein	TGME49_chrXI:6281031-6294379(-)
83	3979	52.m02677_at	S7UNI1	TGME49_252480-t26_1	hypothetical protein	TGME49_chrIII:589288-591773(+)
83	7230	80.m00023_at	N/A	TGME49_289200-t26_1	RAP domain-containing protein	TGME49_chrIX:3067537-3081519(+)
83	3534	50.m03198_at	N/A	TGME49_247740-t26_1	hypothetical protein	TGME49_chrXII:3546944-3559681(+)
83	5072	57.m01849_at	S8F263	TGME49_267360-t26_1	histone deacetylase SIR2-like	TGME49_chrIX:696580-704545(+)
83	4553	55.m04826_at	B6KBF7	TGME49_259270-t26_1	SAG-related sequence SRS26E	TGME49_chrVIIb:2824490-2825962(+)
83	4672	55.m04996_at	N/A	TGME49_262510-t26_1	GTP-binding protein engB, putative	TGME49_chrVIIb:1204154-1208207(+)
83	865	25.m03618_at	B9PXT2	TGME49_209430-t26_1	40S ribosomal protein S4, putative	TGME49_chrIb:1210506-1214582(+)
83	7631	83.m01265_at	N/A	TGME49_294380-t26_1	PP-loop domain-containing protein	TGME49_chrIa:859415-873083(+)
83	5169	57.m03992_at	S8F224	TGME49_267840-t26_1	tetratricopeptide repeat-containing protein	TGME49_chrIX:321654-326465(-)
83	3040	49.m03200_at	N/A	TGME49_240325-t26_1	Toxoplasma gondii family E protein	TGME49_chrVI:1169099-1173566(-)
83	7196	76.m03427_at	N/A	TGME49_283590-t26_1	NLI interacting factor family phosphatase	TGME49_chrV:3064343-3068841(+)
83	2905	49.m00014_at	B6KGG5	TGME49_239250-t26_1	diacylglycerol kinase, putative	TGME49_chrVI:483499-494939(-)
83	3640	50.m03348_at	B9PRB4	TGME49_249960-t26_1	inner dynein arm light chain, putative	TGME49_chrXII:4958848-4960618(-)
83	7701	83.m02717_at	N/A	TGME49_295060-t26_1	exonuclease	TGME49_chrIa:1367226-1371635(+)
83	2159	42.m03618_at	N/A	TGME49_228270-t26_1	hypothetical protein	TGME49_chrX:444644-448681(-)
83	3967	52.m01679_at	N/A	TGME49_254810-t26_1	hypothetical protein	TGME49_chrIII:1938418-1945459(-)
83	2165	42.m03630_at	S7W5Z8	TGME49_228500-t26_1	3'5'-cyclic nucleotide phosphodiesterase domain-containing protein	TGME49_chrX:286339-289312(+)
83	2433	44.m02681_at	B6KJN6	TGME49_231880-t26_1	hypothetical protein	TGME49_chrVIII:1611796-1614122(-)
83	4171	541.m01248_at	N/A	TGME49_306630-t26_1	tRNA methyltransferase complex GCD14 subunit protein	TGME49_chrIX:6226797-6233220(-)
83	6966	74.m00763_at	N/A	TGME49_281640-t26_1	hypothetical protein	TGME49_chrVIIa:4236577-4244312(+)
83	3245	49.m05677_at	B6KFG2	TGME49_240740-t26_1	Sec1 family protein	TGME49_chrVI:1423188-1436705(+)
83	3739	50.m05656_at	N/A	TGME49_248950-t26_1	carrier superfamily protein	TGME49_chrXII:4265547-4270988(-)
83	503	20.m03932_at	B9Q017	TGME49_205720-t26_1	Adenosine/AMP deaminase domain-containing protein	TGME49_chrVIIa:1197625-1201754(-)
83	4587	55.m04870_x_at	S8F7H0	TGME49_260240-t26_1	ccr4-associated factor family protein	TGME49_chrVIIb:2429119-2433850(+)
83	2080	42.m03515_at	N/A	TGME49_226620-t26_1	hypothetical protein	TGME49_chrX:1481931-1493492(+)
83	3758	50.m05683_at	S8EVZ7	TGME49_250910-t26_1	hypothetical protein	TGME49_chrXII:5316165-5318639(-)
83	4736	55.m05078_at	S8F8B6	TGME49_263670-t26_1	ribosomal RNA large subunit methyltransferase FTSJ1, putative	TGME49_chrVIIb:401600-402784(+)
83	2456	44.m02712_at	B6KJS1	TGME49_232240-t26_1	hypothetical protein	TGME49_chrVIII:1967627-1971782(+)
83	4197	541.m02065_at	S8EVM2	TGME49_306660-t26_1	RNA pseudouridine synthase superfamily protein	TGME49_chrIX:6243955-6264382(-)
83	1306	35.m00848_at	B9Q0M0	TGME49_215940-t26_1	Acetyl-coenzyme A transporter, putative	TGME49_chrXI:6508925-6518856(-)
83	6472	641.m01484_at	N/A	TGME49_318480-t26_1	SWI2/SNF2-containing protein RAD5	TGME49_chrIV:1284617-1296453(+)
83	7064	76.m01610_at	B6KMY2	TGME49_285670-t26_1	hypothetical protein	TGME49_chrV:2294198-2298292(-)
83	7085	76.m01634_at	S8F5G3	TGME49_286020-t26_1	hypothetical protein	TGME49_chrV:2051048-2055036(-)
83	3242	49.m05672_at	B6KFE4	TGME49_240560-t26_1	MAPEG family protein	TGME49_chrVI:1317967-1321568(-)
83	3874	52.m01555_at	N/A	TGME49_252870-t26_1	hypothetical protein	TGME49_chrIII:640569-647909(+)
83	2823	46.m02891_at	N/A	TGME49_237530-t26_1	hypothetical protein	TGME49_chrX:5953084-5965486(+)
83	558	20.m05895_s_at	N/A	TGME49_234060-t26_1	hypothetical protein	KE139124:114-880(+)
83	7772	8.m00191_at	N/A	TGME49_200430-t26_1	cytidine and deoxycytidylate deaminase zinc-binding region domain-containing protein	TGME49_chrVIII:6873345-6880478(-)
83	4813	55.m10242_at	N/A	TGME49_261475-t26_1	hypothetical protein	TGME49_chrVIIb:1720099-1721392(+)
83	630	20.m07351_at	N/A	TGME49_202250-t26_1	hypothetical protein	TGME49_chrVIIa:3479343-3488003(+)
83	2861	46.m03677_at	N/A	TGME49_234200-t26_1	hypothetical protein	TGME49_chrX:4188827-4194039(-)
83	6782	65.m01186_at	S8G199	TGME49_278720-t26_1	hypothetical protein	TGME49_chrXII:5921354-5924684(-)
83	6518	641.m01547_at	S7VT14	TGME49_320010-t26_1	hypothetical protein	TGME49_chrIV:582927-594176(-)
83	7372	80.m02270_at	N/A	TGME49_290330-t26_1	chloride transporter, chloride channel (ClC) family protein	TGME49_chrIX:3712241-3722186(+)
83	4101	541.m01158_at	S8GG11	TGME49_305150-t26_1	tetratricopeptide repeat-containing protein	TGME49_chrIX:5245620-5257794(+)
83	791	25.m01857_at	N/A	TGME49_209240-t26_1	RNA methyltransferase	TGME49_chrIb:1135390-1142063(-)
83	3541	50.m03208_at	N/A	TGME49_248130-t26_1	hypothetical protein	TGME49_chrXII:3677227-3686243(+)
83	852	25.m02951_at	Q1JSG0	TGME49_209800-t26_1	formate/nitrite transporter protein	TGME49_chrIb:1460357-1465113(+)
83	5534	583.m05594_at	S8ERA3	TGME49_313990-t26_1	CBF/Mak21 family protein	TGME49_chrXI:3859698-3869425(+)
83	6268	59.m06077_at	B9PFW3	TGME49_273340-t26_1	hypothetical protein	TGME49_chrVIII:3584726-3585349(-)
83	727	25.m01771_at	B6KP01	TGME49_207700-t26_1	rhoptry kinase family protein ROP22 (incomplete catalytic triad)	TGME49_chrIb:218561-220396(-)
83	879	26.m00239_at	B6KVH2	TGME49_210330-t26_1	SAG-related sequence SRS37B	TGME49_chrIX:4867862-4869129(+)
83	2149	42.m03605_at	S8GFS8	TGME49_228120-t26_1	hypothetical protein	TGME49_chrX:558458-578033(+)
83	2155	42.m03614_at	N/A	TGME49_228220-t26_1	MYND finger domain-containing protein	TGME49_chrX:476960-485062(+)
83	4312	55.m00142_at	N/A	TGME49_260570-t26_1	hypothetical protein	TGME49_chrVIIb:2152836-2163712(-)
83	3207	49.m03428_at	S8F769	TGME49_244630-t26_1	hypothetical protein	TGME49_chrVI:3404386-3411956(+)
83	6937	74.m00443_x_at	S8GP68	TGME49_281900-t26_1	SET domain containing lysine methyltransferase KMTox	TGME49_chrVIIa:4258851-4265800(-)
83	6122	59.m03573_at	S8G9S2	TGME49_271370-t26_1	hypothetical protein	TGME49_chrVIII:4536352-4546923(-)
83	6184	59.m03648_at	N/A	TGME49_272695-t26_1	hypothetical protein	TGME49_chrVIII:3787697-3793914(-)
83	3436	50.m03070_at	N/A	TGME49_245500-t26_1	dipeptidyl peptidase iv (dpp iv) n-terminal region domain-containing protein	TGME49_chrXII:2311590-2324053(-)
83	6760	65.m01161_at	S8EPV3	TGME49_278280-t26_1	WD domain, G-beta repeat-containing protein	TGME49_chrXII:6171349-6177051(-)
83	2554	44.m04620_at	N/A	TGME49_231460-t26_1	hypothetical protein	TGME49_chrVIII:1442757-1446487(+)
83	6166	59.m03629_at	S8G9Y1	TGME49_272430-t26_1	MAC/Perforin domain-containing protein	TGME49_chrVIII:3970385-3977496(-)
83	4405	55.m04635_at	N/A	TGME49_255890-t26_1	pyridine nucleotide-disulfide oxidoreductase domain-containing protein	TGME49_chrVIIb:4643668-4653479(-)
83	6886	72.m00394_at	S7W9H1	TGME49_280590-t26_1	hypothetical protein	TGME49_chrVIIa:279060-289405(+)
83	6331	59.m07737_at	S8GJ14	TGME49_271310-t26_1	hypothetical protein	TGME49_chrVIII:4578108-4579400(+)
83	446	20.m03862_at	S8GDX7	TGME49_204390-t26_1	hypothetical protein	TGME49_chrVIIa:1827582-1829150(+)
83	2187	42.m05841_at	N/A	TGME49_226610-t26_1	hypothetical protein	TGME49_chrX:1502134-1509457(-)
83	4269	55.m00007_at	Q969A2	TGME49_256760-t26_1	pyruvate kinase PyK1	TGME49_chrVIIb:4480660-4484909(-)
83	4754	55.m05105_at	N/A	TGME49_264120-t26_1	Myb family DNA-binding domain-containing protein	TGME49_chrVIIb:169420-178321(+)
83	4772	55.m08197_at	N/A	TGME49_262660-t26_1	hypothetical protein	TGME49_chrVIIb:1095749-1100471(-)
83	1116	31.m01835_at	S8GHB7	TGME49_213880-t26_1	hypothetical protein	TGME49_chrV:1400442-1401026(+)
83	3141	49.m03337_at	B6KFV0	TGME49_243310-t26_1	hypothetical protein	TGME49_chrVI:2536247-2542696(+)
83	3973	52.m01688_at	S8FA36	TGME49_254920-t26_1	hypothetical protein	TGME49_chrIII:2030473-2032403(-)
83	6039	59.m03463_at	S8G9E4	TGME49_269660-t26_1	TFIIH basal transcription factor complex helicase XPB subunit	TGME49_chrVIII:5702170-5714133(+)
83	6425	641.m00009_at	S8GS96	TGME49_318580-t26_1	glucosephosphate-mutase GPM2	TGME49_chrIV:1211122-1217037(-)
83	2095	42.m03530_x_at	N/A	TGME49_226790-t26_1	ABC transporter, ATP-binding domain-containing protein	TGME49_chrX:1357784-1363562(+)
83	3363	49.m07249_at	N/A	TGME49_239630-t26_1	cytidine and deoxycytidylate deaminase zinc-binding region domain-containing protein	TGME49_chrVI:813638-818657(+)
83	6307	59.m06126_at	N/A	TGME49_270920-t26_1	rhoptry kinase family protein ROP32	TGME49_chrVIII:4877607-4880329(+)
83	4883	55.m10319_at	N/A	TGME49_263170-t26_1	hypothetical protein	TGME49_chrVIIb:751119-755392(-)
83	5344	583.m05346_at	B6KA99	TGME49_310310-t26_1	WD domain, G-beta repeat-containing protein	TGME49_chrXI:1252405-1256063(-)
83	6757	65.m01158_at	N/A	TGME49_278230-t26_1	prenyltransferase and squalene oxidase repeat-containing protein	TGME49_chrXII:6219863-6222371(-)
83	5901	59.m00013_at	N/A	TGME49_268570-t26_1	zinc finger (CCCH type) motif-containing protein	TGME49_chrVIII:6424402-6430030(-)
85	205	162.m00319_at	N/A	TGME49_301290-t26_1	hypothetical protein	TGME49_chrIV:2374735-2377920(-)
85	2937	49.m00049_at	B9PP25	TGME49_243920-t26_1	DNA replication licensing factor MCM5, putative	TGME49_chrVI:2881810-2892640(+)
85	4445	55.m04683_at	N/A	TGME49_257180-t26_1	RecF/RecN/SMC N terminal domain-containing protein	TGME49_chrVIIb:4156957-4174164(-)
85	5336	583.m05338_at	N/A	TGME49_310190-t26_1	PIK3R4 kinase-related protein (incomplete catalytic triad)	TGME49_chrXI:1126974-1140736(-)
85	5196	583.m00590_at	B6KA05	TGME49_309140-t26_1	transducin beta-like protein TBL1	TGME49_chrXI:518508-525309(+)
85	4315	55.m00146_at	B9PKJ6	TGME49_261010-t26_1	tat-binding family protein, putative	TGME49_chrVIIb:1973639-1979166(-)
85	6508	641.m01535_at	N/A	TGME49_319850-t26_1	splicing factor U2AF family SnRNP auxilary factor large subunit, RRM domain-containing protein	TGME49_chrIV:744951-748819(+)
85	3749	50.m05668_at	N/A	TGME49_250100-t26_1	hypothetical protein	TGME49_chrXII:5027216-5029939(-)
85	1159	33.m01303_at	S7W5S1	TGME49_214770-t26_1	small GTP binding protein rab1a, putative	TGME49_chrX:6485819-6490957(+)
85	4646	55.m04959_at	N/A	TGME49_261790-t26_1	hypothetical protein	TGME49_chrVIIb:1524784-1529744(+)
85	586	20.m05946_at	N/A	TGME49_206415-t26_1	myosin K	TGME49_chrVIIa:993927-1013604(+)
85	1778	41.m01397_at	N/A	TGME49_223150-t26_1	START domain-containing protein	KE139436:291-4336(+)
85	2749	46.m01690_at	N/A	TGME49_236190-t26_1	hypothetical protein	TGME49_chrX:5312527-5315067(+)
85	3679	50.m03407_at	B6KHT5	TGME49_251670-t26_1	werner helicase interacting protein 1, putative	TGME49_chrXII:5516808-5527207(+)
85	4246	551.m00022_at	B9Q3F6	TGME49_308050-t26_1	thioredoxin domain-containing protein	TGME49_chrXII:531091-535402(+)
85	4257	551.m00231_at	S8FZA4	TGME49_307990-t26_1	arrestin (or s-antigen), n-terminal domain-containing protein	TGME49_chrXII:486145-493148(-)
85	915	27.m00114_at	N/A	TGME49_210778-t26_1	hemimethylated DNA binding domain-containing protein	TGME49_chrIV:2080697-2086847(+)
85	1184	33.m01332_at	S8EVV8	TGME49_215020-t26_1	hypothetical protein	TGME49_chrX:6683634-6690499(-)
85	5055	57.m01829_at	S8GGL3	TGME49_266990-t26_1	beta-COP	TGME49_chrIX:850333-862594(+)
85	7369	80.m02267_at	N/A	TGME49_290290-t26_1	ubiquitin-activating enzyme E1 family protein	TGME49_chrIX:3680496-3692186(+)
85	1425	37.m00750_at	B6KTZ8	TGME49_217540-t26_1	RNA recognition motif-containing protein	TGME49_chrXII:1893373-1899352(-)
85	5222	583.m00625_at	B6KAE3	TGME49_310750-t26_1	emp24/gp25L/p24 family protein	TGME49_chrXI:1567792-1574181(+)
85	1169	33.m01314_at	S8G4D4	TGME49_214870-t26_1	ribosomal protein L9, N-terminal domain-containing protein	TGME49_chrX:6556013-6559219(+)
85	6751	65.m01151_at	N/A	TGME49_278110-t26_1	1,3-beta-glucan synthase component protein	TGME49_chrXII:6283807-6303882(-)
85	7541	80.m05394_at	S8F309	TGME49_288540-t26_1	nucleoside transporter protein	TGME49_chrIX:2605169-2610079(+)
85	2696	46.m01621_at	S8G567	TGME49_234640-t26_1	hypothetical protein	TGME49_chrX:4505615-4514646(+)
85	3718	50.m05631_at	N/A	TGME49_247660-t26_1	thioredoxin domain-containing protein	TGME49_chrXII:3464135-3469231(-)
85	1355	35.m00909_at	S8ETE7	TGME49_216750-t26_1	Paf1/RNA polymerase II complex component LEO1	TGME49_chrXI:5915753-5924539(-)
85	2898	49.m00005_at	S8GQ34	TGME49_240870-t26_1	beta adaptin protein, putative	TGME49_chrVI:1485584-1500283(+)
85	4779	55.m08205_at	N/A	TGME49_261600-t26_1	creatinase domain-containing protein	TGME49_chrVIIb:1635885-1643851(+)
85	6693	65.m00016_at	N/A	TGME49_278060-t26_1	Mre11 DNA-binding domain-containing protein	TGME49_chrXII:6315042-6329686(-)
85	5675	583.m05757_at	B6K9U4	TGME49_316530-t26_1	myosin heavy chain, putative	TGME49_chrXI:5379132-5388823(+)
85	5606	583.m05680_at	N/A	TGME49_315410-t26_1	SAG-related sequence SRS53F	TGME49_chrXI:4694028-4695896(-)
85	5014	57.m01769_at	B9Q1A9	TGME49_266050-t26_1	hypothetical protein	TGME49_chrIX:1328528-1330928(+)
85	785	25.m01851_at	N/A	TGME49_209160-t26_1	myristoyl CoA:protein N-myristoyltransferase	TGME49_chrIb:1079617-1090088(-)
85	1146	33.m01288_at	N/A	TGME49_214500-t26_1	ankyrin repeat-containing protein	TGME49_chrX:6320906-6324448(+)
85	2127	42.m03583_at	N/A	TGME49_227800-t26_1	EF hand domain-containing protein	TGME49_chrX:810062-820836(-)
85	4934	57.m00037_at	S8EYW6	TGME49_267510-t26_1	hypothetical protein	TGME49_chrIX:604280-609797(-)
85	4617	55.m04912_at	S8F7L2	TGME49_261000-t26_1	MutS domain V domain-containing protein	TGME49_chrVIIb:1980721-1988974(+)
85	5467	583.m05509_at	N/A	TGME49_312820-t26_1	hypothetical protein	TGME49_chrXI:2925465-2930738(-)
85	2352	44.m02569_at	B9PHJ9	TGME49_229990-t26_1	T-complex protein 1 subunit alpha, putative	TGME49_chrVIII:496166-503908(-)
85	3275	49.m05714_at	N/A	TGME49_243480-t26_1	50S ribosomal protein L3, putative	TGME49_chrVI:2665230-2670037(-)
85	6700	65.m00028_at	B6KRJ2	TGME49_277500-t26_1	26S proteasome regulatory subunit 7, putative	TGME49_chrXII:6659663-6666666(+)
85	532	20.m03974_at	S8F8N1	TGME49_206670-t26_1	hypothetical protein	TGME49_chrVIIa:729549-741979(-)
85	1063	31.m00905_at	N/A	TGME49_213870-t26_1	UBA/TS-N domain-containing protein	TGME49_chrV:1388385-1399518(-)
85	5540	583.m05601_at	B6K996	TGME49_314100-t26_1	tetratricopeptide repeat-containing protein	TGME49_chrXI:3917668-3926069(+)
85	1598	38.m02529_at	S8EUN2	TGME49_218560-t26_1	acetyl-coA carboxylase ACC2	TGME49_chrXII:1425733-1457806(-)
85	4158	541.m01233_at	B6KRC7	TGME49_306380-t26_1	U1 zinc finger protein	TGME49_chrIX:6043582-6047050(-)
85	5642	583.m05717_at	S7VUW6	TGME49_315930-t26_1	integral membrane protein, DUF56 family protein, putative	TGME49_chrXI:5080968-5084337(+)
85	1185	33.m01333_at	S8ESV7	TGME49_215030-t26_1	hypothetical protein	TGME49_chrX:6690988-6701482(+)
85	2958	49.m03089_at	N/A	TGME49_238180-t26_1	26s proteasome regulatory complex subunit, putative	TGME49_chrVI:104904-111579(-)
85	5514	583.m05571_at	B6K954	TGME49_313670-t26_1	adaptin n terminal region domain-containing protein	TGME49_chrXI:3592164-3599273(-)
85	760	25.m01820_at	N/A	TGME49_208580-t26_1	DNA ligase 1, putative	TGME49_chrIb:792795-802678(-)
85	6059	59.m03487_at	N/A	TGME49_269940-t26_1	zinc finger motif, C2HC5-type protein	TGME49_chrVIII:5510411-5516441(+)
85	5026	57.m01784_at	N/A	TGME49_266320-t26_1	hypothetical protein	TGME49_chrIX:1219622-1225207(-)
85	2341	44.m02555_at	B9PHR9	TGME49_229650-t26_1	josephin protein	TGME49_chrVIII:361708-367389(-)
85	1453	37.m00784_at	B6KU35	TGME49_217910-t26_1	DNA polymerase (pol2) superfamily protein	TGME49_chrXII:2211353-2222168(-)
85	1835	42.m00034_at	N/A	TGME49_224110-t26_1	adhesion regulating molecule region protein, putative	TGME49_chrX:3318156-3325155(+)
85	1654	41.m00008_at	S7ULH4	TGME49_221170-t26_1	CAAX metallo endopeptidase	TGME49_chrII:102411-107434(+)
85	5657	583.m05735_at	B6K9R7	TGME49_316240-t26_1	hypothetical protein	TGME49_chrXI:5206240-5209315(+)
85	1976	42.m03347_at	N/A	TGME49_224280-t26_1	CPSF A subunit region protein	TGME49_chrX:3118875-3136289(-)
85	984	28.m00297_at	N/A	TGME49_212170-t26_1	GIY-YIG catalytic domain-containing protein	TGME49_chrX:3996055-4002783(+)
86	12	113.m00756_at	N/A	TGME49_297080-t26_1	pyridoxal kinase	TGME49_chrII:1521825-1524478(+)
86	3073	49.m03244_at	N/A	TGME49_240910-t26_1	hypothetical protein	TGME49_chrVI:1551221-1576518(-)
86	4910	57.m00006_at	S7UHL9	TGME49_267810-t26_1	Rab 5	TGME49_chrIX:338653-344169(+)
86	5129	57.m03129_at	B9Q1D6	TGME49_265510-t26_1	hypothetical protein	TGME49_chrIX:1515306-1519618(+)
86	7034	76.m01574_at	S8GGG8	TGME49_284570-t26_1	hypothetical protein	TGME49_chrV:2709016-2712602(-)
86	3756	50.m05681_at	B9PRE8	TGME49_250740-t26_1	Yip1 domain-containing protein	TGME49_chrXII:5157908-5164493(-)
86	6538	641.m01573_at	N/A	TGME49_320300-t26_1	SWI2/SNF2 Brahma-like putative	TGME49_chrIV:378565-394895(-)
86	3407	50.m00056_at	S8G9K1	TGME49_247760-t26_1	AMP-binding enzyme domain-containing protein	TGME49_chrXII:3564295-3575482(-)
86	2747	46.m01688_at	S8GE21	TGME49_236110-t26_1	autophagy-related protein 3 atg3, putative	TGME49_chrX:5279765-5287619(+)
86	52	113.m00799_at	S8FEG9	TGME49_297830-t26_1	hypothetical protein	TGME49_chrII:2053484-2060479(-)
86	1062	31.m00904_x_at	A5YVK6	TGME49_213900-t26_1	regulator of chromosome condensation RCC1	TGME49_chrV:1415083-1425100(-)
86	7557	83.m00015_at	B9PY98	TGME49_294290-t26_1	Der1ER1	TGME49_chrIa:784188-786093(-)
86	5328	583.m05326_at	S8EV21	TGME49_310050-t26_1	RNA recognition motif-containing protein	TGME49_chrXI:1029414-1032945(-)
86	6430	641.m00171_at	N/A	TGME49_318720-t26_1	pyridoxal phosphate enzyme, YggS family protein	TGME49_chrIV:1122046-1127489(-)
86	3953	52.m01655_at	B9PWY9	TGME49_254460-t26_1	hypothetical protein	TGME49_chrIII:1754547-1758221(-)
86	4673	55.m04998_at	N/A	TGME49_262530-t26_1	leucine rich repeat-containing protein	TGME49_chrVIIb:1184542-1197625(+)
86	2394	44.m02625_at	N/A	TGME49_230950-t26_1	hypothetical protein	TGME49_chrVIII:1128532-1136770(+)
86	6414	63.m00154_at	S8EVN2	TGME49_275450-t26_1	hypothetical protein	TGME49_chrX:7274542-7278577(-)
86	6238	59.m03717_at	N/A	TGME49_274000-t26_1	hypothetical protein	TGME49_chrVIII:3105984-3124720(+)
86	2896	49.m00003_at	N/A	TGME49_242070-t26_1	cAMP-dependent protein kinase regulatory subunit	TGME49_chrVI:1866708-1878396(-)
86	344	20.m03731_at	N/A	TGME49_202590-t26_1	hypothetical protein	TGME49_chrVIIa:3183461-3188349(+)
86	2655	46.m00009_at	B9PVY0	TGME49_236910-t26_1	U2 snRNP auxiliary factor, putative	TGME49_chrX:5568006-5571018(-)
86	4960	57.m01704_at	N/A	TGME49_264820-t26_1	RbAp48	TGME49_chrIX:1994255-2005993(-)
86	500	20.m03929_at	N/A	TGME49_205690-t26_1	hypothetical protein	TGME49_chrVIIa:1211882-1214704(+)
86	6894	72.m00404_at	S7UTR2	TGME49_280730-t26_1	cytosolic fe-s cluster assembling factor nbp35, putative	TGME49_chrVIIa:134041-140043(+)
86	1991	42.m03367_at	N/A	TGME49_224650-t26_1	mRNA capping enzyme, beta chain protein	TGME49_chrX:2906344-2912099(-)
86	6647	64.m00328_at	N/A	TGME49_275680-t26_1	hypothetical protein	TGME49_chrIII:283044-289184(+)
86	4433	55.m04669_at	N/A	TGME49_257020-t26_1	hypothetical protein	TGME49_chrVIIb:4277605-4282417(-)
86	7457	80.m03941_at	N/A	TGME49_288930-t26_1	hypothetical protein	TGME49_chrIX:2819303-2833999(+)
86	5290	583.m05266_at	S8EVG1	TGME49_308980-t26_1	hypothetical protein	TGME49_chrXI:408907-417687(-)
86	7421	80.m02333_at	B9PTA4	TGME49_291810-t26_1	thioredoxin domain-containing protein	TGME49_chrIX:4360280-4364713(+)
86	7029	76.m01567_at	N/A	TGME49_284190-t26_1	pyruvate carboxylase	TGME49_chrV:2762528-2777481(-)
86	6797	65.m01203_at	N/A	TGME49_278950-t26_1	LSM domain-containing protein	TGME49_chrXII:5730175-5733472(+)
86	3645	50.m03355_at	N/A	TGME49_250330-t26_1	hypothetical protein	TGME49_chrXII:5050583-5055282(-)
86	3676	50.m03404_at	N/A	TGME49_251630-t26_1	slc30a2 protein	TGME49_chrXII:5500559-5506925(+)
86	7401	80.m02310_at	N/A	TGME49_291090-t26_1	SWI2/SNF2-containing protein	TGME49_chrIX:4113174-4127922(+)
86	4069	541.m00125_at	B6KR18	TGME49_304970-t26_1	cell-cycle-associated protein kinase CDK, putative	TGME49_chrIX:5130005-5143004(+)
86	4992	57.m01744_at	S7UGX7	TGME49_265410-t26_1	G-protein beta WD-40 repeat containing protein	TGME49_chrIX:1571520-1575574(+)
86	6597	641.m03162_at	S7UK23	TGME49_320130-t26_1	hypothetical protein	TGME49_chrIV:479201-483125(-)
86	3564	50.m03238_at	B9PQU7	TGME49_248490-t26_1	hypothetical protein	TGME49_chrXII:3887698-3890457(-)
86	4854	55.m10288_at	S8GLC9	TGME49_258040-t26_1	hypothetical protein	TGME49_chrVIIb:3624189-3624929(-)
86	3422	50.m00083_at	B6KHS8	TGME49_251600-t26_1	IMP4 family U3 small nucleolar ribonucleoprotein (snoRNP), putative	TGME49_chrXII:5480421-5484569(+)
86	5714	583.m09114_at	B9PK50	TGME49_312050-t26_1	small GTPase Rab2, putative	TGME49_chrXI:2394009-2402591(+)
86	5332	583.m05333_at	N/A	TGME49_310140-t26_1	hypothetical protein	TGME49_chrXI:1084106-1092414(+)
86	3241	49.m05671_at	B9PNA1	TGME49_240520-t26_1	hypothetical protein	TGME49_chrVI:1303850-1306858(+)
86	716	25.m01738_at	N/A	TGME49_207400-t26_1	hypothetical protein	TGME49_chrIb:29582-36487(+)
86	2919	49.m00031_at	B9PPN2	TGME49_240640-t26_1	casein kinase I	TGME49_chrVI:1348593-1354690(+)
86	4794	55.m08222_at	S8F7Q6	TGME49_261590-t26_1	ankyrin, putative	TGME49_chrVIIb:1645825-1648484(+)
86	1428	37.m00754_at	B9PQ98	TGME49_217580-t26_1	DNA-directed RNA polymerase III RPC6	TGME49_chrXII:1915962-1927907(-)
86	7339	80.m02225_at	S8F003	TGME49_289580-t26_1	strictosidine synthase subfamily protein	TGME49_chrIX:3332466-3338264(-)
86	2077	42.m03506_at	S8EUN3	TGME49_226510-t26_1	Sec23/Sec24 trunk domain-containing protein	TGME49_chrX:1559774-1572054(-)
86	6932	74.m00439_at	N/A	TGME49_281630-t26_1	hydroxyacylglutathione hydrolase	TGME49_chrVIIa:4228463-4234824(+)
86	2643	44.m05939_at	N/A	TGME49_230590-t26_1	chitobiosyldiphosphodolichol beta-mannosyltransferase	TGME49_chrVIII:882606-887756(+)
86	3238	49.m05667_at	N/A	TGME49_240510-t26_1	hypothetical protein	TGME49_chrVI:1299220-1303680(-)
86	988	28.m00303_at	S8GEK6	TGME49_212260-t26_1	Sjogren's syndrome/scleroderma autoantigen 1 (Autoantigen p27) protein	TGME49_chrX:3952668-3957557(-)
86	6551	641.m02536_at	S7UKH3	TGME49_318140-t26_1	SART-1 family protein	TGME49_chrIV:1527211-1535369(+)
86	5224	583.m00627_at	N/A	TGME49_310802-t26_1	CRAL/TRIO domain-containing protein	TGME49_chrXI:1599093-1603826(+)
86	1289	35.m00014_at	B6KSU6	TGME49_216930-t26_1	cholinephosphate cytidylyltransferase	TGME49_chrXI:5784108-5787957(-)
86	3190	49.m03405_at	N/A	TGME49_244370-t26_1	TDC1, putative	TGME49_chrVI:3217535-3222419(+)
86	1456	37.m01065_at	B6KTY8	TGME49_217440-t26_1	HCNGP family protein	TGME49_chrXII:1836814-1843344(-)
86	1890	42.m00098_at	S8G6I9	TGME49_228210-t26_1	26S proteasome regulatory subunit	TGME49_chrX:486596-494065(-)
86	2333	44.m02544_at	B6KJ66	TGME49_229450-t26_1	hypothetical protein	TGME49_chrVIII:263264-265653(-)
86	3997	52.m02702_at	N/A	TGME49_254350-t26_1	endo-1,3(4)-beta-glucanase	TGME49_chrIII:1624145-1628789(-)
86	2136	42.m03591_at	S8GFQ6	TGME49_227890-t26_1	hypothetical protein	TGME49_chrX:752967-754488(-)
86	4558	55.m04836_at	B6KBH4	TGME49_259640-t26_1	nucleoporin autopeptidase	TGME49_chrVIIb:2735368-2747363(-)
86	7250	80.m00076_at	N/A	TGME49_288460-t26_1	hypothetical protein	TGME49_chrIX:2555772-2571544(+)
86	4482	55.m04730_at	B6KB41	TGME49_258010-t26_1	calcium signaling protein kinase RAD53, putative	TGME49_chrVIIb:3649303-3657369(-)
86	6665	64.m00348_at	N/A	TGME49_276170-t26_1	phosphatidylinositol 3- and 4-kinase	TGME49_chrIII:93157-107902(+)
86	6699	65.m00027_at	B6KRK8	TGME49_277760-t26_1	adenylosuccinate lyase, putative	TGME49_chrXII:6532893-6541012(+)
86	3754	50.m05677_at	B6KHJ5	TGME49_249860-t26_1	hypothetical protein	TGME49_chrXII:4904249-4913424(-)
86	6005	59.m03415_at	S8G957	TGME49_268900-t26_1	dense granular protein GRA10	TGME49_chrVIII:6215898-6220319(-)
86	881	26.m00241_at	B6KVH5	TGME49_210360-t26_1	DEAD (Asp-Glu-Ala-Asp) box polypeptide 41 family protein	TGME49_chrIX:4844748-4854201(-)
86	3862	52.m01541_at	N/A	TGME49_252340-t26_1	hypothetical protein	TGME49_chrIII:497041-505616(+)
86	6515	641.m01544_at	N/A	TGME49_319940-t26_1	hypothetical protein	TGME49_chrIV:641505-646735(+)
86	3498	50.m03146_at	N/A	TGME49_246990-t26_1	hypothetical protein	TGME49_chrXII:3074363-3081777(+)
86	715	25.m01737_at	Q1JSZ4	TGME49_207390-t26_1	coatomer protein complex, gamma sub-unit, putative	TGME49_chrIb:20724-29394(-)
86	930	27.m00836_at	S8F9B0	TGME49_211010-t26_1	hypothetical protein	TGME49_chrIV:1970727-1978718(+)
86	2671	46.m00031_at	S8GDT8	TGME49_237470-t26_1	glycine cleavage T-protein (aminomethyl transferase) domain-containing protein	TGME49_chrX:5893553-5902997(+)
86	4493	55.m04747_at	B9PL56	TGME49_258210-t26_1	DNA-directed RNA polymerase II RPB2	TGME49_chrVIIb:3504976-3518553(+)
86	3526	50.m03188_at	N/A	TGME49_247652-t26_1	hypothetical protein	TGME49_chrXII:3458230-3462054(+)
86	2704	46.m01628_at	S8EZZ0	TGME49_234980-t26_1	hypothetical protein	TGME49_chrX:4577170-4584436(-)
86	2854	46.m03669_at	N/A	TGME49_235870-t26_1	hypothetical protein	TGME49_chrX:5111017-5111924(-)
86	7105	76.m01657_at	B9PSB7	TGME49_286440-t26_1	malic enzyme	TGME49_chrV:1826719-1830604(-)
86	4077	541.m00138_at	N/A	TGME49_306440-t26_1	hypothetical protein	TGME49_chrIX:6078596-6091515(+)
86	3620	50.m03320_at	N/A	TGME49_249630-t26_1	glutathione S-transferase, N-terminal domain-containing protein	TGME49_chrXII:4702738-4709039(-)
86	658	23.m00143_at	N/A	TGME49_207040-t26_1	hypothetical protein	TGME49_chrX:7346618-7357300(+)
86	3746	50.m05665_at	B6KHK6	TGME49_249970-t26_1	hypothetical protein	TGME49_chrXII:4963712-4966931(+)
86	1354	35.m00908_at	N/A	TGME49_216740-t26_1	riboflavin kinase	TGME49_chrXI:5926168-5932296(+)
86	4118	541.m01181_at	N/A	TGME49_305540-t26_1	hypothetical protein	TGME49_chrIX:5454918-5463481(-)
86	5845	583.m11432_at	B6K9X5	TGME49_308820-t26_1	hypothetical protein	TGME49_chrXI:287412-288643(-)
86	1956	42.m03325_at	N/A	TGME49_223985-t26_1	serine/threonine specific protein phosphatase	TGME49_chrX:3402179-3417731(-)
86	2237	42.m07415_at	S7UWG9	TGME49_225350-t26_1	hypothetical protein	TGME49_chrX:2289935-2291912(-)
86	6727	65.m01122_at	B6KRK0	TGME49_277680-t26_1	hypothetical protein	TGME49_chrXII:6577255-6579552(-)
86	5454	583.m05492_at	S8EUF7	TGME49_312510-t26_1	Ku70/Ku80 beta-barrel domain-containing protein	TGME49_chrXI:2744495-2750985(-)
86	3666	50.m03392_at	N/A	TGME49_251450-t26_1	hypothetical protein	TGME49_chrXII:5392245-5402446(+)
86	2393	44.m02623_at	B6KJH0	TGME49_230920-t26_1	adaptor complexes medium subunit family protein	TGME49_chrVIII:1108979-1111958(+)
86	428	20.m03841_at	S8F5S9	TGME49_204000-t26_1	hypothetical protein	TGME49_chrVIIa:2052709-2053467(-)
86	7742	86.m00396_at	N/A	TGME49_295990-t26_1	ubiquitin conjugating enzyme E2, putative	TGME49_chrIa:1448387-1454326(+)
86	3667	50.m03394_at	N/A	TGME49_251470-t26_1	hypothetical protein	TGME49_chrXII:5412536-5415376(+)
86	1292	35.m00023_at	B9Q0C0	TGME49_216920-t26_1	mediator complex subunit MED8	TGME49_chrXI:5788142-5792501(+)
86	6264	59.m06073_at	N/A	TGME49_272210-t26_1	hypothetical protein	TGME49_chrVIII:4134153-4139687(-)
86	487	20.m03911_at	B9Q043	TGME49_205460-t26_1	AN1 family Zinc finger domain-containing protein	TGME49_chrVIIa:1389820-1394454(-)
86	3744	50.m05663_at	B6KHI3	TGME49_249730-t26_1	hypothetical protein	TGME49_chrXII:4761917-4776324(-)
86	892	26.m00368_at	S7UPK0	TGME49_210220-t26_1	hypothetical protein	TGME49_chrIX:4955090-4955489(-)
86	1293	35.m00025_at	N/A	TGME49_216890-t26_1	hypothetical protein	TGME49_chrXI:5801704-5813581(+)
86	3697	50.m05603_at	N/A	TGME49_245730-t26_1	phosphatidylinositol-4-phosphate 5-Kinase	TGME49_chrXII:2498805-2519132(+)
86	1233	33.m01391_x_at	N/A	TGME49_215700-t26_1	phosphatidylinositol 3- and 4-kinase	TGME49_chrX:7099716-7115149(-)
86	2120	42.m03572_at	N/A	TGME49_227440-t26_1	WD domain, G-beta repeat-containing protein	TGME49_chrX:931161-937803(-)
86	1601	39.m00329_at	S8GGW3	TGME49_220090-t26_1	hypothetical protein	TGME49_chrV:122839-127521(+)
86	2949	49.m00064_at	B6KGI0	TGME49_239400-t26_1	hypothetical protein	TGME49_chrVI:615089-624628(+)
86	4000	52.m02706_at	S7UM84	TGME49_254800-t26_1	hypothetical protein	TGME49_chrIII:1935946-1938290(+)
86	1997	42.m03373_at	N/A	TGME49_224740-t26_1	hypothetical protein	TGME49_chrX:2841831-2848398(-)
86	1477	38.m00015_at	S8EQV7	TGME49_219190-t26_1	nuclear movement protein domain containing protein	TGME49_chrXII:1084964-1089283(-)
86	6188	59.m03652_at	N/A	TGME49_272760-t26_1	hypothetical protein	TGME49_chrVIII:3748028-3750977(-)
86	3380	50.m00015_at	B6KH64	TGME49_248400-t26_1	glyoxalase I, putative	TGME49_chrXII:3832882-3836202(-)
86	4019	52.m03442_at	S8FAG2	TGME49_253780-t26_1	GTP cyclohydrolase I, putative	TGME49_chrIII:1188401-1193580(-)
86	7124	76.m01682_at	N/A	TGME49_286800-t26_1	hypothetical protein	TGME49_chrV:1655496-1662362(+)
86	4362	55.m00259_at	S7UY62	TGME49_259580-t26_1	hypothetical protein	TGME49_chrVIIb:2763420-2765244(+)
86	1934	42.m03295_at	S8F092	TGME49_223630-t26_1	hypothetical protein	TGME49_chrX:3689209-3692154(-)
86	1935	42.m03295_x_at	S8F092	TGME49_223630-t26_1	hypothetical protein	TGME49_chrX:3689209-3692154(-)
86	1532	38.m01086_at	B9PQH5	TGME49_218730-t26_1	hypothetical protein	TGME49_chrXII:1344988-1347619(+)
86	6315	59.m07717_at	N/A	TGME49_273610-t26_1	hypothetical protein	TGME49_chrVIII:3350421-3352951(+)
86	1551	38.m01108_at	S8G8K4	TGME49_219630-t26_1	flavodoxin domain-containing protein	TGME49_chrXII:803184-816707(+)
86	3543	50.m03210_at	S8ENR3	TGME49_248150-t26_1	hypothetical protein	TGME49_chrXII:3691469-3706347(-)
86	954	27.m00870_at	B9PVI9	TGME49_211670-t26_1	S1 RNA binding domain-containing protein	TGME49_chrIV:1629893-1633530(-)
86	1061	31.m00904_at	A5YVK6	TGME49_213900-t26_1	regulator of chromosome condensation RCC1	TGME49_chrV:1415083-1425100(-)
86	1763	41.m01377_at	S7VTT8	TGME49_222920-t26_1	mbp-1 interacting protein-2a family protein	TGME49_chrII:1311345-1313132(+)
86	2236	42.m07414_at	S8EUA2	TGME49_224990-t26_1	hypothetical protein	TGME49_chrX:2607449-2611518(-)
86	4346	55.m00227_s_at	N/A	TGME49_263390-t26_1	hypothetical protein	TGME49_chrVIIb:584740-589608(+)
86	4931	57.m00034_at	S8F294	TGME49_266810-t26_1	hypothetical protein	TGME49_chrIX:952381-957361(+)
86	4150	541.m01222_at	N/A	TGME49_306250-t26_1	hypothetical protein	TGME49_chrIX:5895808-5899376(-)
86	273	20.m00392_at	B9Q055	TGME49_205350-t26_1	integral membrane protein, GNS1/SUR4 family protein, putative	TGME49_chrVIIa:1460352-1466217(-)
86	1285	35.m00006_at	B9Q0K0	TGME49_216130-t26_1	ubiquitin conjugating enzyme E2, putative	TGME49_chrXI:6387485-6391509(-)
86	2547	44.m04611_at	N/A	TGME49_230230-t26_1	hypothetical protein	TGME49_chrVIII:707653-711649(+)
86	1478	38.m00016_at	B6KS69	TGME49_219280-t26_1	actin like protein ALP1	TGME49_chrXII:997825-1005806(-)
86	4922	57.m00023_at	N/A	TGME49_264970-t26_1	hypothetical protein	TGME49_chrIX:1873961-1883078(+)
86	6729	65.m01124_at	N/A	TGME49_277710-t26_1	hypothetical protein	TGME49_chrXII:6557657-6565408(-)
86	1258	33.m02662_at	N/A	TGME49_215250-t26_1	thiamin pyrophosphokinase, catalytic domain-containing protein	TGME49_chrX:6838038-6844056(+)
86	5797	583.m09216_at	N/A	TGME49_313580-t26_1	cytochrome b5 family heme/steroid binding domain-containing protein	TGME49_chrXI:3485553-3490266(-)
86	793	25.m01861_at	N/A	TGME49_209280-t26_1	hypothetical protein	TGME49_chrIb:1177494-1188103(+)
86	6283	59.m06096_at	N/A	TGME49_273200-t26_1	hypothetical protein	TGME49_chrVIII:3622085-3627317(+)
86	4789	55.m08215_at	B6KAS8	TGME49_256050-t26_1	signal recognition particle 14kd protein	TGME49_chrVIIb:4544612-4546531(+)
86	5053	57.m01825_at	N/A	TGME49_266940-t26_1	DHHC zinc finger domain-containing protein	TGME49_chrIX:884104-889657(-)
86	5093	57.m01874_at	N/A	TGME49_267720-t26_1	transporter, cation channel family protein	TGME49_chrIX:408789-423774(+)
86	983	28.m00296_at	N/A	TGME49_212160-t26_1	hypothetical protein	TGME49_chrX:4004531-4006869(+)
86	5841	583.m11428_x_at	N/A	TGME49_309080-t26_1	hypothetical protein	TGME49_chrXI:482084-488373(-)
86	1854	42.m00056_at	B9PMF9	TGME49_225470-t26_1	peptide methionine sulfoxide reductase	TGME49_chrX:2221844-2224819(+)
86	4923	57.m00024_at	B9Q1F6	TGME49_265330-t26_1	cell-cycle-associated protein kinase GSK, putative	TGME49_chrIX:1611682-1615528(-)
86	5811	583.m11396_at	N/A	TGME49_314220-t26_1	hypothetical protein	TGME49_chrXI:3935994-3944725(-)
86	5680	583.m05762_at	B9PJF1	TGME49_316600-t26_1	hypothetical protein	TGME49_chrXI:5413804-5417859(+)
86	3495	50.m03143_at	B6KGU9	TGME49_246950-t26_1	hypothetical protein	TGME49_chrXII:3029347-3034473(-)
86	5076	57.m01857_at	S8EVU5	TGME49_267430-t26_1	DnaJ domain-containing protein	TGME49_chrIX:656339-663537(+)
86	7743	86.m00397_at	N/A	TGME49_296010-t26_1	phosphatidylinositol 3- and 4-kinase	TGME49_chrIa:1424724-1442453(+)
86	7287	80.m02134_at	N/A	TGME49_288260-t26_1	hypothetical protein	TGME49_chrIX:2421887-2426964(+)
86	6622	645.m00325_at	B9Q341	TGME49_321620-t26_1	dynamin-related protein DRPB	TGME49_chrIb:1689535-1701066(+)
86	1742	41.m01348_at	N/A	TGME49_222230-t26_1	hypothetical protein	TGME49_chrII:973171-983449(-)
86	7490	80.m03991_at	S8F3B9	TGME49_289820-t26_1	TBC domain-containing protein	TGME49_chrIX:3463838-3471921(+)
86	4357	55.m00251_at	S8F1H6	TGME49_261410-t26_1	protein-tyrosine-phosphatase	TGME49_chrVIIb:1764225-1768656(+)
86	223	162.m00513_at	S7UHM6	TGME49_301340-t26_1	DnaJ domain-containing protein	TGME49_chrIV:2386791-2393335(+)
86	968	28.m00026_at	S8G5D9	TGME49_212250-t26_1	XPG N-terminal domain-containing protein	TGME49_chrX:3957370-3963235(+)
86	2663	46.m00022_at	S8GDV7	TGME49_237150-t26_1	minor histocompatibility antigen h13, putative	TGME49_chrX:5742169-5748942(-)
86	4913	57.m00010_at	S8EVZ1	TGME49_266880-t26_1	dihydrouridine synthase, putative	TGME49_chrIX:915352-918285(+)
86	4677	55.m05002_at	S8F4P1	TGME49_262610-t26_1	hypothetical protein	TGME49_chrVIIb:1129284-1135739(+)
86	833	25.m02931_at	B6KP46	TGME49_208360-t26_1	hypothetical protein	TGME49_chrIb:630500-634460(+)
86	907	27.m00080_at	B6KTS4	TGME49_211020-t26_1	RNA recognition motif-containing protein	TGME49_chrIV:1964327-1969616(-)
86	6891	72.m00400_at	N/A	TGME49_280660-t26_1	HECT-domain (ubiquitin-transferase) domain-containing protein	TGME49_chrVIIa:193314-256069(-)
86	2288	44.m00028_at	N/A	TGME49_230940-t26_1	hypothetical protein	TGME49_chrVIII:1114949-1125351(+)
86	4013	52.m02728_at	N/A	TGME49_253440-t26_1	cell-cycle-associated protein kinase SRPK, putative	TGME49_chrIII:961744-973590(+)
86	7510	80.m05018_at	N/A	TGME49_288670-t26_1	hypothetical protein	TGME49_chrIX:2660724-2665715(-)
86	5331	583.m05332_at	N/A	TGME49_310118-t26_1	hypothetical protein	TGME49_chrXI:1059882-1065893(-)
86	518	20.m03954_at	S8F5G1	TGME49_206470-t26_1	pyruvate dehydrogenase complex subunit PDH-E3II	TGME49_chrVIIa:946405-955090(+)
86	7405	80.m02315_at	N/A	TGME49_291180-t26_1	hypothetical protein	TGME49_chrIX:4193223-4227487(-)
86	4658	55.m04977_at	S8F1L7	TGME49_262140-t26_1	chain a, pp2a-specific methylesterase apo form (pme), putative	TGME49_chrVIIb:1344027-1350123(+)
86	1891	42.m00099_at	B6KF29	TGME49_228300-t26_1	CCDC25 protein	TGME49_chrX:430588-435988(-)
86	5181	583.m00008_at	B6K8K4	TGME49_311360-t26_1	protein kinase G AGC kinase family member PKG	TGME49_chrXI:1992306-2010199(-)
86	838	25.m02937_at	N/A	TGME49_208718-t26_1	protein tyrosine phosphatase type IVA A, putative	TGME49_chrIb:823660-825937(-)
86	1472	38.m00009_at	S8G8T4	TGME49_218420-t26_1	WD domain, G-beta repeat-containing protein	TGME49_chrXII:1523777-1530046(-)
86	4330	55.m00188_at	N/A	TGME49_262880-t26_1	hypothetical protein	TGME49_chrVIIb:950567-970111(-)
86	4361	55.m00258_at	B6KBI1	TGME49_259710-t26_1	protein kinase	TGME49_chrVIIb:2699701-2704655(+)
86	1528	38.m01081_at	N/A	TGME49_218840-t26_1	mutS domain protein	TGME49_chrXII:1252811-1267172(+)
86	1915	42.m00127_at	B9PMN6	TGME49_226370-t26_1	dgat2l1-prov protein	TGME49_chrX:1679039-1687439(+)
86	2648	46.m00002_at	B9PW35	TGME49_236040-t26_1	fructose-1,6-bisphosphate aldolase	TGME49_chrX:5249796-5253228(+)
86	4434	55.m04670_at	B9PLF1	TGME49_257040-t26_1	TB2/DP1, HVA22 family protein	TGME49_chrVIIb:4268068-4271626(+)
86	6085	59.m03528_at	S8GIW4	TGME49_270690-t26_1	arginyl-tRNA synthetase	TGME49_chrVIII:5070319-5083219(-)
86	3433	50.m00095_at	B6KHH5	TGME49_249650-t26_1	apolipoprotein A-I binding protein, putative	TGME49_chrXII:4708789-4715527(+)
86	7025	76.m01562_at	N/A	TGME49_283900-t26_1	ATPase, AAA family protein	TGME49_chrV:2862052-2873814(-)
86	3842	52.m00019_at	N/A	TGME49_253860-t26_1	Tyrosine kinase-like (TKL) protein	TGME49_chrIII:1233043-1243773(-)
86	5986	59.m03390_at	N/A	TGME49_268580-t26_1	hypothetical protein	TGME49_chrVIII:6414943-6420311(-)
86	2354	44.m02571_at	N/A	TGME49_230010-t26_1	hypothetical protein	TGME49_chrVIII:533475-546867(+)
86	3742	50.m05661_at	N/A	TGME49_249710-t26_1	Parkinson disease 7 domain containing 1 family protein	TGME49_chrXII:4751369-4756370(+)
86	3919	52.m01613_at	S8GT82	TGME49_253810-t26_1	hypothetical protein	TGME49_chrIII:1211432-1220223(-)
86	2503	44.m02774_at	B6KK05	TGME49_233190-t26_1	SKIP/SNW domain-containing protein	TGME49_chrVIII:2486379-2494218(+)
86	3867	52.m01546_at	S8GJ41	TGME49_252400-t26_1	HIT zinc finger protein	TGME49_chrIII:550721-556775(-)
86	4918	57.m00017_at	S8GGV4	TGME49_266030-t26_1	pre-mRNA splicing factor, putative	TGME49_chrIX:1346158-1350215(-)
86	6127	59.m03580_at	N/A	TGME49_271460-t26_1	protein c14orf29, putative	TGME49_chrVIII:4478793-4487785(+)
86	6140	59.m03598_at	S8GJ63	TGME49_271910-t26_1	DnaJ domain-containing protein	TGME49_chrVIII:4290925-4292908(+)
86	425	20.m03836_at	S8F5T2	TGME49_203960-t26_1	hypothetical protein	TGME49_chrVIIa:2084915-2092571(-)
86	1401	35.m01985_at	N/A	TGME49_216270-t26_1	hypothetical protein	TGME49_chrXI:6267664-6269900(+)
86	6269	59.m06078_at	N/A	TGME49_273445-t26_1	sufB/sufD domain-containing protein	TGME49_chrVIII:3501397-3513079(-)
86	3582	50.m03269_at	B6KHB5	TGME49_248940-t26_1	hypothetical protein	TGME49_chrXII:4258602-4263872(-)
86	6146	59.m03606_at	N/A	TGME49_272030-t26_1	kelch repeat-containing protein	TGME49_chrVIII:4202683-4210000(-)
86	3725	50.m05639_at	N/A	TGME49_248510-t26_1	hypothetical protein	TGME49_chrXII:3895882-3935995(-)
86	7556	83.m00014_at	N/A	TGME49_294780-t26_1	hypothetical protein	TGME49_chrIa:1138447-1141690(-)
86	2222	42.m07401_at	N/A	TGME49_225098-t26_1	hypothetical protein	TGME49_chrX:2526813-2528191(+)
86	3475	50.m03117_at	N/A	TGME49_246535-t26_1	hypothetical protein	TGME49_chrXII:2837488-2839879(-)
86	3947	52.m01648_at	B6KNR9	TGME49_254380-t26_1	ribosomal protein L11, putative	TGME49_chrIII:1695655-1700062(+)
86	2284	44.m00024_at	N/A	TGME49_230500-t26_1	hypothetical protein	TGME49_chrVIII:838122-846447(+)
86	2145	42.m03601_s_at	N/A	TGME49_228070-t26_1	hypothetical protein	TGME49_chrX:609073-639378(+)
86	6841	65.m02536_at	B6KRW6	TGME49_278860-t26_1	hypothetical protein	TGME49_chrXII:5812322-5817556(-)
86	427	20.m03838_at	S8GE08	TGME49_203980-t26_1	hypothetical protein	TGME49_chrVIIa:2062064-2075435(+)
86	4050	540.m00197_at	N/A	TGME49_304650-t26_1	histidine acid phosphatase superfamily protein	TGME49_chrVIIa:589612-610399(-)
86	5972	59.m03373_at	N/A	TGME49_268260-t26_1	hypothetical protein	TGME49_chrVIII:6591388-6601165(-)
86	1545	38.m01101_at	N/A	TGME49_219150-t26_1	zinc finger, zz type domain-containing protein	TGME49_chrXII:1103329-1109384(-)
86	4428	55.m04664_at	B6KAW1	TGME49_256980-t26_1	glycerol-3-phosphate-acyltransferase	TGME49_chrVIIb:4299934-4311309(-)
86	662	23.m00148_at	S8EZ73	TGME49_207120-t26_1	Sad1/UNC family protein	TGME49_chrX:7399188-7412577(+)
86	6812	65.m01972_at	N/A	TGME49_278670-t26_1	ubiquitin-conjugating enzyme subfamily protein	TGME49_chrXII:5941247-5945176(-)
86	7575	83.m01198_at	N/A	TGME49_293230-t26_1	hypothetical protein	TGME49_chrIa:176222-182733(-)
86	3332	49.m07217_at	B6KGD9	TGME49_238870-t26_1	hypothetical protein	TGME49_chrVI:274927-279697(+)
86	1479	38.m00017_at	B9PQP0	TGME49_219550-t26_1	dihydrolipoyllysine-residue succinyltransferase component of oxoglutarate dehydrogenase	TGME49_chrXII:851661-860129(-)
86	703	25.m00208_at	N/A	TGME49_209520-t26_1	WD domain, G-beta repeat-containing protein	TGME49_chrIb:1291903-1307644(-)
86	2797	46.m01746_at	N/A	TGME49_237260-t26_1	Coiled-coil domain containing 124 family protein	TGME49_chrX:5812332-5817419(+)
86	3162	49.m03361_at	S8F6Z8	TGME49_243620-t26_1	hypothetical protein	TGME49_chrVI:2755013-2759597(-)
86	4485	55.m04737_at	N/A	TGME49_258070-t26_1	hypothetical protein	TGME49_chrVIIb:3605021-3612696(-)
86	3713	50.m05625_at	N/A	TGME49_247330-t26_1	hypothetical protein	TGME49_chrXII:3255169-3271998(-)
86	5189	583.m00017_at	B6KAF0	TGME49_310820-t26_1	SLU7 splicing factor, putative	TGME49_chrXI:1613485-1618635(+)
86	1412	37.m00735_at	B6KTX8	TGME49_217340-t26_1	hypothetical protein	TGME49_chrXII:1758660-1763378(+)
86	3035	49.m03193_at	S8GQB9	TGME49_240220-t26_1	hypothetical protein	TGME49_chrVI:1073932-1085427(+)
86	1916	42.m00128_at	N/A	TGME49_226440-t26_1	SWI2/SNF2-containing protein RAD16	TGME49_chrX:1631437-1643621(+)
86	7104	76.m01656_at	N/A	TGME49_286430-t26_1	hypothetical protein	TGME49_chrV:1831771-1835707(+)
86	4925	57.m00026_at	N/A	TGME49_265520-t26_1	hypothetical protein	TGME49_chrIX:1503036-1513233(+)
86	2013	42.m03398_at	N/A	TGME49_225010-t26_1	hypothetical protein	TGME49_chrX:2583911-2594094(-)
86	6144	59.m03604_at	N/A	TGME49_271990-t26_1	hypothetical protein	TGME49_chrVIII:4238016-4245648(-)
86	5483	583.m05528_at	B6K8Z9	TGME49_313110-t26_1	hypothetical protein	TGME49_chrXI:3103536-3108232(+)
86	2305	44.m00052_at	S8GK24	TGME49_232660-t26_1	Hsp70 interacting protein HIP	TGME49_chrVIII:2210021-2213518(-)
86	4341	55.m00219_at	S8GDB5	TGME49_263860-t26_1	hypothetical protein	TGME49_chrVIIb:283670-287388(+)
86	4394	55.m04625_at	N/A	TGME49_255635-t26_1	hypothetical protein	TGME49_chrVIIb:4759626-4764947(-)
86	956	27.m00873_at	N/A	TGME49_211700-t26_1	hypothetical protein	TGME49_chrIV:1585441-1597644(-)
86	4177	541.m02040_at	N/A	TGME49_305200-t26_1	tetratricopeptide repeat-containing protein	TGME49_chrIX:5281884-5292960(+)
86	7169	76.m03399_at	N/A	TGME49_285770-t26_1	hypothetical protein	TGME49_chrV:2245265-2249575(+)
86	1190	33.m01339_at	S8GDH4	TGME49_215090-t26_1	ATP binding protein, putative	TGME49_chrX:6748659-6755649(+)
86	7479	80.m03971_at	N/A	TGME49_290020-t26_1	cyclin dependent kinase binding protein	TGME49_chrIX:3585235-3591916(-)
86	1632	39.m00370_at	N/A	TGME49_220570-t26_1	hypothetical protein	TGME49_chrV:461765-469997(-)
86	5471	583.m05514_at	B6K8Y2	TGME49_312940-t26_1	hypothetical protein	TGME49_chrXI:2990327-2993568(-)
86	6774	65.m01175_at	N/A	TGME49_278490-t26_1	Zn-finger, RING domain containing protein	TGME49_chrXII:6073782-6081620(-)
86	957	27.m00874_at	N/A	TGME49_211720-t26_1	AP2 domain transcription factor AP2IV-5	TGME49_chrIV:1567953-1579883(-)
86	3522	50.m03184_at	N/A	TGME49_247600-t26_1	hypothetical protein	TGME49_chrXII:3434927-3444064(+)
86	5135	57.m03135_at	N/A	TGME49_267020-t26_1	hypothetical protein	TGME49_chrIX:843170-847929(+)
86	4696	55.m05025_at	N/A	TGME49_263000-t26_1	Beige/BEACH domain-containing protein	TGME49_chrVIIb:865419-875656(+)
86	3388	50.m00025_at	N/A	TGME49_246340-t26_1	DnaJ domain-containing protein	TGME49_chrXII:2767096-2777161(+)
86	4066	540.m00335_at	N/A	TGME49_304520-t26_1	hypothetical protein	TGME49_chrVIIa:532796-547234(+)
86	3200	49.m03420_at	S8F760	TGME49_244540-t26_1	mitochondrial carrier superfamily protein	TGME49_chrVI:3347097-3351958(+)
86	6907	72.m00687_at	S7UTQ6	TGME49_280700-t26_1	arginine decarboxylase	TGME49_chrVIIa:161506-174418(-)
86	384	20.m03787_at	N/A	TGME49_203320-t26_1	zinc finger in N-recognin protein	TGME49_chrVIIa:2573668-2600955(-)
86	3267	49.m05704_at	N/A	TGME49_242790-t26_1	trichohyalin, putative	TGME49_chrVI:2287518-2307196(+)
86	1561	38.m01887_at	N/A	TGME49_219828-t26_1	HMG (high mobility group) box domain-containing protein	TGME49_chrXII:617971-618267(+)
86	5928	59.m00050_at	S8GJB1	TGME49_272420-t26_1	phosphatidylcholine-sterol O-acyltransferase, putative	TGME49_chrVIII:3980388-3986026(-)
86	2099	42.m03534_at	N/A	TGME49_226840-t26_1	hypothetical protein	TGME49_chrX:1299419-1306695(+)
86	6582	641.m03146_at	N/A	TGME49_320550-t26_1	hypothetical protein	TGME49_chrIV:263510-276812(+)
86	5271	583.m00696_at	B6K9G9	TGME49_315130-t26_1	L-isoaspartyl protein carboxyl methyltransferase family protein	TGME49_chrXI:4506167-4510509(-)
87	6117	59.m03564_at	N/A	TGME49_271260-t26_1	hypothetical protein	TGME49_chrVIII:4618343-4622570(+)
87	7365	80.m02262_at	S8GHS2	TGME49_290170-t26_1	kelch repeat domain containing/Serine/threonine protein phosphatase protein	TGME49_chrIX:3615756-3628750(-)
87	7542	80.m05396_at	N/A	TGME49_289050-t26_1	FIKK kinase, putative	TGME49_chrIX:2937099-2949509(-)
87	3674	50.m03403_at	B6KHT0	TGME49_251620-t26_1	flap structure-specific endonuclease 1, putative	TGME49_chrXII:5496368-5500431(-)
87	3675	50.m03403_x_at	B6KHT0	TGME49_251620-t26_1	flap structure-specific endonuclease 1, putative	TGME49_chrXII:5496368-5500431(-)
94	122	129.m00513_at	B6KVA7	TGME49_299120-t26_1	hypothetical protein	TGME49_chrIII:2170027-2170698(+)
94	4113	541.m01170_at	B6KR53	TGME49_305330-t26_1	cyclin, N-terminal domain-containing protein	TGME49_chrIX:5360649-5371022(-)
94	1166	33.m01311_at	N/A	TGME49_214830-t26_1	hypothetical protein	TGME49_chrX:6517116-6529717(+)
94	4378	55.m04604_x_at	N/A	TGME49_255245-t26_1	hypothetical protein	TGME49_chrVIIb:4965565-4965834(+)
94	1801	41.m02952_at	B6KQ13	TGME49_220860-t26_1	DEAD/DEAH box helicase	TGME49_chrII:23771-30138(+)
94	6275	59.m06085_at	N/A	TGME49_274000-t26_1	hypothetical protein	TGME49_chrVIII:3105984-3124720(+)
94	1505	38.m01056_at	N/A	TGME49_218880-t26_1	SF-assemblin, putative	TGME49_chrXII:1238250-1243752(-)
94	2248	42.m07427_at	N/A	TGME49_227948-t26_1	peptidase M16 inactive domain-containing protein	TGME49_chrX:715237-727811(+)
94	2457	44.m02714_at	B9PGK8	TGME49_232260-t26_1	hypothetical protein	TGME49_chrVIII:1983047-1985763(-)
94	4671	55.m04995_at	S8F1M9	TGME49_262490-t26_1	alpha/beta hydrolase, putative	TGME49_chrVIIb:1209726-1213358(-)
94	4398	55.m04629_at	N/A	TGME49_255700-t26_1	hypothetical protein	TGME49_chrVIIb:4711741-4726257(-)
94	5969	59.m03369_x_at	N/A	TGME49_268220-t26_1	hypothetical protein	TGME49_chrVIII:6631349-6636865(+)
94	4032	52.m03458_at	N/A	TGME49_253130-t26_1	transporter, major facilitator family protein	TGME49_chrIII:761989-767033(-)
94	3922	52.m01619_at	S8F7E9	TGME49_253900-t26_1	parasite porphobilinogen synthase PBGS	TGME49_chrIII:1284337-1292775(-)
94	6676	64.m00582_at	Q1AMF2	TGME49_276130-t26_1	cathepsin CPC2	TGME49_chrIII:125876-135979(-)
94	6181	59.m03645_at	B1NF34	TGME49_272660-t26_1	hypothetical protein	TGME49_chrVIII:3811582-3814034(+)
94	6621	645.m00324_at	S8F8K7	TGME49_321600-t26_1	hypothetical protein	TGME49_chrIb:1712985-1720875(+)
94	1683	41.m01272_at	S8FAW6	TGME49_220930-t26_1	hypothetical protein	TGME49_chrII:68743-76627(-)
109	129	129.m00520_at	N/A	TGME49_299220-t26_1	hypothetical protein	TGME49_chrIII:2110101-2110937(-)
109	1220	33.m01374_at	N/A	TGME49_215540-t26_1	hypothetical protein	TGME49_chrX:7005992-7007264(-)
109	1880	42.m00085_at	N/A	TGME49_227430-t26_1	transmembrane amino acid transporter protein	TGME49_chrX:941451-947211(+)
109	2737	46.m01670_at	N/A	TGME49_235860-t26_1	subtilisin SUB11	TGME49_chrX:5103265-5110222(+)
109	218	162.m00506_at	N/A	TGME49_301210-t26_1	NAD(P) transhydrogenase subunit beta, putative	TGME49_chrIV:2308903-2315588(+)
109	3519	50.m03181_at	N/A	TGME49_247570-t26_1	hypothetical protein	TGME49_chrXII:3421642-3424482(+)
109	3314	49.m07199_at	N/A	TGME49_240580-t26_1	hypothetical protein	TGME49_chrVI:1328808-1330651(-)
109	7663	83.m01305_at	N/A	TGME49_295020-t26_1	Sterol-sensing domain of SREBP cleavage-activation domain-containing protein	TGME49_chrIa:1321676-1328219(-)
111	560	20.m05898_at	S8F5K3	TGME49_205530-t26_1	hypothetical protein	TGME49_chrVIIa:1354203-1355766(-)
111	811	25.m01887_x_at	N/A	TGME49_209755-t26_1	hypothetical protein	TGME49_chrIb:1428284-1433356(+)
111	4097	541.m01154_at	S8GG09	TGME49_305100-t26_1	hypothetical protein	TGME49_chrIX:5216951-5220450(+)
111	7612	83.m01242_at	N/A	TGME49_293840-t26_1	hypothetical protein	TGME49_chrIa:593869-603033(-)
111	1590	38.m02371_at	N/A	TGME49_219180-t26_1	acetyltransferase, GNAT family protein	TGME49_chrXII:1089397-1094017(-)
111	7122	76.m01679_at	N/A	TGME49_286740-t26_1	microneme-like protein	TGME49_chrV:1698892-1702703(+)
111	725	25.m01768_at	N/A	TGME49_207665-t26_1	kinesin motor domain-containing protein	TGME49_chrIb:194109-205961(+)
111	5910	59.m00024_at	N/A	TGME49_269050-t26_1	hypothetical protein	TGME49_chrVIII:6103859-6110656(-)
111	786	25.m01852_at	B6KPA4	TGME49_209170-t26_1	hypothetical protein	TGME49_chrIb:1091485-1094311(-)
111	2829	46.m02899_at	N/A	TGME49_235500-t26_1	hypothetical protein	TGME49_chrX:4916753-4920123(-)
111	6337	59.m07742_x_at	N/A	TGME49_270810-t26_1	hypothetical protein	TGME49_chrVIII:4979075-4982170(-)
111	2545	44.m04609_at	N/A	TGME49_229270-t26_1	hypothetical protein	TGME49_chrVIII:127476-128114(+)
111	3331	49.m07216_at	B6KGD8	TGME49_238860-t26_1	hypothetical protein	TGME49_chrVI:273596-274370(+)
111	6827	65.m02520_at	B6KRF9	TGME49_276840-t26_1	hypothetical protein	TGME49_chrXII:6893609-6894445(-)
113	2190	42.m05847_at	N/A	TGME49_226950-t26_1	IgA-specific metalloendopeptidase	TGME49_chrX:1198980-1212329(+)
113	2345	44.m02559_at	N/A	TGME49_229720-t26_1	hypothetical protein	TGME49_chrVIII:396997-405193(-)
113	4603	55.m04892_at	N/A	TGME49_260520-t26_1	hypothetical protein	TGME49_chrVIIb:2190204-2193134(-)
113	3895	52.m01582_at	N/A	TGME49_253370-t26_1	hypothetical protein	TGME49_chrIII:880037-903582(+)
113	1512	38.m01063_at	N/A	TGME49_219485-t26_1	hypothetical protein	TGME49_chrXII:909925-920726(-)
113	5354	583.m05359_at	Q3S2E8	TGME49_310440-t26_1	membrane occupation and recognition nexus protein MORN1	TGME49_chrXI:1342098-1344853(+)
113	3653	50.m03369_at	S8EVX9	TGME49_250760-t26_1	pentatricopeptide repeat domain-containing protein	TGME49_chrXII:5183222-5193695(+)
121	3583	50.m03271_at	B6KHB8	TGME49_248970-t26_1	leucine rich repeat-containing protein	TGME49_chrXII:4279900-4281888(+)
121	572	20.m05917_at	B9Q083	TGME49_205080-t26_1	hypothetical protein	TGME49_chrVIIa:1640933-1642474(-)
127	7184	76.m03414_x_at	S8GQT1	TGME49_285160-t26_1	cyclin-dependent kinase family 5 protein	TGME49_chrV:2575278-2579703(-)
127	7183	76.m03414_at	S8GQT1	TGME49_285160-t26_1	cyclin-dependent kinase family 5 protein	TGME49_chrV:2575278-2579703(-)
127	3365	49.m07251_at	N/A	TGME49_241010-t26_1	K+ channel tetramerisation domain-containing protein	TGME49_chrVI:1618076-1624237(+)
127	1113	31.m01832_at	N/A	TGME49_213560-t26_1	hypothetical protein	TGME49_chrV:1146179-1149001(+)
127	4141	541.m01209_at	S8F1T0	TGME49_306020-t26_1	hypothetical protein	TGME49_chrIX:5725096-5755268(+)
127	5731	583.m09137_at	N/A	TGME49_314720-t26_1	Sedlin, N-terminal region protein, putative	TGME49_chrXI:4243459-4246672(+)
127	5395	583.m05411_at	N/A	TGME49_311140-t26_1	hypothetical protein	TGME49_chrXI:1816372-1829223(-)
127	7454	80.m03937_at	N/A	TGME49_288475-t26_1	hypothetical protein	TGME49_chrIX:2573044-2580225(+)
127	2534	44.m02813_at	N/A	TGME49_233790-t26_1	serine/threonine protein kinase AktR, putative	TGME49_chrVIII:2800546-2805988(+)
127	2639	44.m05935_at	N/A	TGME49_230555-t26_1	adenylate and guanylate cyclase catalytic domain-containing protein	TGME49_chrVIII:852932-859032(-)
127	3254	49.m05688_at	N/A	TGME49_242055-t26_1	DEAD/DEAH box helicase domain-containing protein	TGME49_chrVI:1849010-1866606(+)
127	3708	50.m05618_at	N/A	TGME49_247270-t26_1	hypothetical protein	TGME49_chrXII:3203767-3210189(+)
127	1270	33.m02678_at	N/A	TGME49_215385-t26_1	transporter, major facilitator family protein	TGME49_chrX:6938923-6941009(+)
127	1271	33.m02678_x_at	N/A	TGME49_215385-t26_1	transporter, major facilitator family protein	TGME49_chrX:6938923-6941009(+)
127	2583	44.m04665_at	N/A	TGME49_232500-t26_1	hypothetical protein	TGME49_chrVIII:2117942-2122538(-)
127	3120	49.m03311_at	B6KFR5	TGME49_242760-t26_1	hypothetical protein	TGME49_chrVI:2244325-2248781(-)
127	952	27.m00868_at	N/A	TGME49_211640-t26_1	hypothetical protein	TGME49_chrIV:1644324-1655264(-)
127	3046	49.m03207_at	N/A	TGME49_240390-t26_1	calcium-dependent protein kinase	TGME49_chrVI:1244457-1254202(-)
127	7717	86.m00368_at	N/A	TGME49_295390-t26_1	hypothetical protein	TGME49_chrIa:1785919-1788027(+)
127	6590	641.m03156_at	N/A	TGME49_318275-t26_1	peptidyl-prolyl cis-trans isomerase, FKBP-type domain-containing protein	TGME49_chrIV:1444368-1449895(+)
127	3196	49.m03413_at	N/A	TGME49_244480-t26_1	peptidase M16 inactive domain-containing protein	TGME49_chrVI:3303680-3305410(+)
127	6492	641.m01516_at	N/A	TGME49_319380-t26_1	hypothetical protein	TGME49_chrIV:978270-990634(+)
127	6972	74.m00770_at	N/A	TGME49_281360-t26_1	hypothetical protein	TGME49_chrVIIa:4045712-4046509(-)
127	3104	49.m03283_at	B6KFN1	TGME49_242320-t26_1	B-box zinc finger domain-containing protein	TGME49_chrVI:1954529-1969189(-)
127	6104	59.m03548_at	N/A	TGME49_271000-t26_1	hypothetical protein	TGME49_chrVIII:4796066-4808393(+)
127	6755	65.m01156_at	N/A	TGME49_278205-t26_1	hypothetical protein	TGME49_chrXII:6226495-6256429(-)
127	2108	42.m03551_at	S8G668	TGME49_227060-t26_1	hypothetical protein	TGME49_chrX:1105873-1119440(+)
127	5768	583.m09185_at	B9PK94	TGME49_312450-t26_1	hypothetical protein	TGME49_chrXI:2700697-2703666(-)
127	7004	76.m01538_at	N/A	TGME49_283480-t26_1	cell-cycle-associated protein kinase DYRK2, putative	TGME49_chrV:3132473-3136101(-)
127	858	25.m03609_at	S8FEW2	TGME49_209560-t26_1	hypothetical protein	TGME49_chrIb:1332259-1333698(-)
127	1086	31.m00933_at	N/A	TGME49_213020-t26_1	hypothetical protein	TGME49_chrV:791760-801304(-)
127	5159	57.m03983_at	N/A	TGME49_265100-t26_1	hypothetical protein	TGME49_chrIX:1772486-1772884(-)
127	4042	52.m03469_at	S8FA98	TGME49_254310-t26_1	hypothetical protein	TGME49_chrIII:1607553-1608479(+)
127	2984	49.m03120_at	B6KGE9	TGME49_238970-t26_1	hypothetical protein	TGME49_chrVI:352814-365020(+)
127	1230	33.m01388_at	S8ESP0	TGME49_215670-t26_1	cAMP-dependent protein kinase	TGME49_chrX:7075654-7081438(-)
127	3706	50.m05616_at	N/A	TGME49_246760-t26_1	hypothetical protein	TGME49_chrXII:2968881-2986724(+)
127	6818	65.m02509_at	N/A	TGME49_278710-t26_1	hypothetical protein	TGME49_chrXII:5926928-5929528(+)
127	7480	80.m03974_at	S8EX05	TGME49_289850-t26_1	hypothetical protein	TGME49_chrIX:3485129-3487672(-)
127	896	26.m00474_at	S8G8U3	TGME49_210210-t26_1	hypothetical protein	TGME49_chrIX:4958993-4966281(+)
127	3029	49.m03184_at	N/A	TGME49_239910-t26_1	cyclin-dependent kinase	TGME49_chrVI:995719-1013016(+)
127	2260	42.m07445_at	N/A	TGME49_228460-t26_1	hypothetical protein	TGME49_chrX:299237-309552(-)
127	7173	76.m03403_at	N/A	TGME49_284670-t26_1	flagellar associated protein	TGME49_chrV:2628503-2633026(+)
127	3546	50.m03213_at	B9PQX6	TGME49_248180-t26_1	hypothetical protein	TGME49_chrXII:3729423-3730821(+)
127	5157	57.m03981_at	N/A	TGME49_264940-t26_1	kelch repeat-containing protein	TGME49_chrIX:1895007-1908445(+)
127	5531	583.m05591_at	N/A	TGME49_313950-t26_1	GMC oxidoreductase	TGME49_chrXI:3830874-3837431(+)
127	3901	52.m01590_at	B9PWN6	TGME49_253470-t26_1	alveolin domain containing intermediate filament IMC13	TGME49_chrIII:975275-978406(+)
127	1712	41.m01312_at	S8GTV6	TGME49_221640-t26_1	hypothetical protein	TGME49_chrII:507084-513338(+)
127	2716	46.m01642_at	N/A	TGME49_235370-t26_1	hypothetical protein	TGME49_chrX:4805970-4813985(+)
127	5313	583.m05292_at	N/A	TGME49_309540-t26_1	hypothetical protein	TGME49_chrXI:714478-721057(-)
127	3610	50.m03306_at	B6KHF9	TGME49_249480-t26_1	tetratricopeptide repeat-containing protein	TGME49_chrXII:4567937-4572474(+)
127	4849	55.m10282_at	N/A	TGME49_255290-t26_1	hypothetical protein	TGME49_chrVIIb:4927753-4937367(-)
127	4787	55.m08213_at	B9PLD0	TGME49_257340-t26_1	Ras family protein	TGME49_chrVIIb:4119768-4124276(+)
127	2444	44.m02695_at	N/A	TGME49_232010-t26_1	protein phosphatase 2C domain-containing protein	TGME49_chrVIII:1749264-1763207(+)
127	627	20.m07347_at	N/A	TGME49_203480-t26_1	hypothetical protein	TGME49_chrVIIa:2480747-2491588(-)
127	3352	49.m07237_at	S8F401	TGME49_244070-t26_1	hypothetical protein	TGME49_chrVI:3006086-3008150(+)
127	7694	83.m02705_at	B9PY08	TGME49_293210-t26_1	hypothetical protein	TGME49_chrIa:164836-165587(+)
127	2513	44.m02786_at	N/A	TGME49_233320-t26_1	hypothetical protein	TGME49_chrVIII:2591456-2595410(+)
127	6787	65.m01191_at	N/A	TGME49_278800-t26_1	zinc finger protein 36 family 3 protein	TGME49_chrXII:5862541-5872448(-)
127	3538	50.m03205_at	N/A	TGME49_248100-t26_1	synaptobrevin protein	TGME49_chrXII:3651270-3660510(+)
127	3499	50.m03148_at	B6KGV5	TGME49_247010-t26_1	hypothetical protein	TGME49_chrXII:3101824-3103555(+)
127	4213	541.m02527_at	B6KRD0	TGME49_306410-t26_1	hypothetical protein	TGME49_chrIX:6060077-6069160(+)
127	836	25.m02934_at	N/A	TGME49_208970-t26_1	RNA recognition motif-containing protein	TGME49_chrIb:924312-929451(-)
127	4453	55.m04693_at	B6KAZ2	TGME49_257420-t26_1	hypothetical protein	TGME49_chrVIIb:4063674-4065548(-)
127	6561	641.m02549_at	N/A	TGME49_319700-t26_1	NEK kinase	TGME49_chrIV:779224-782785(+)
127	5158	57.m03982_at	S7UHZ5	TGME49_265040-t26_1	hypothetical protein	TGME49_chrIX:1822877-1825778(-)
127	545	20.m05877_at	S8F9Q4	TGME49_201190-t26_1	hypothetical protein	TGME49_chrVIIa:3980887-3981442(+)
127	6160	59.m03622_at	S8EYR4	TGME49_272360-t26_1	EF hand family protein	TGME49_chrVIII:4049748-4054625(-)
127	6521	641.m01554_at	N/A	TGME49_320080-t26_1	hypothetical protein	TGME49_chrIV:522657-539001(+)
127	498	20.m03923_at	N/A	TGME49_205625-t26_1	hypothetical protein	TGME49_chrVIIa:1252817-1260440(-)
127	3206	49.m03427_at	S8F454	TGME49_244620-t26_1	NEK kinase	TGME49_chrVI:3396575-3402786(-)
127	3740	50.m05658_at	B6KHF2	TGME49_249410-t26_1	hypothetical protein	TGME49_chrXII:4521391-4525776(-)
127	676	23.m00314_at	N/A	TGME49_207230-t26_1	hypothetical protein	TGME49_chrX:7453472-7458825(-)
127	6363	59.m07772_at	S8EY67	TGME49_269470-t26_1	hypothetical protein	TGME49_chrVIII:5776523-5776984(-)
127	2875	46.m03693_at	N/A	TGME49_237290-t26_1	hypothetical protein	TGME49_chrX:5832116-5845460(-)
127	2177	42.m05827_at	S8F0C9	TGME49_224100-t26_1	hypothetical protein	TGME49_chrX:3325562-3326589(-)
127	611	20.m05979_at	N/A	TGME49_203540-t26_1	RNA binding protein, putative	TGME49_chrVIIa:2433624-2441166(-)
127	2858	46.m03675_at	S8F002	TGME49_234590-t26_1	hypothetical protein	TGME49_chrX:4485141-4486247(-)
127	778	25.m01845_at	B6KP95	TGME49_209080-t26_1	transport protein particle (trapp) component, bet3 protein	TGME49_chrIb:1031897-1034186(-)
127	547	20.m05879_at	N/A	TGME49_201630-t26_1	protein phosphatase 2C domain-containing protein	TGME49_chrVIIa:3885849-3891351(+)
127	7049	76.m01589_at	B6KMV3	TGME49_285180-t26_1	hypothetical protein	TGME49_chrV:2551015-2557490(+)
127	5712	583.m09111_at	N/A	TGME49_311920-t26_1	GRAM domain-containing protein	TGME49_chrXI:2372391-2394604(+)
127	2525	44.m02803_at	N/A	TGME49_233530-t26_1	hypothetical protein	TGME49_chrVIII:2696420-2701956(+)
127	3251	49.m05683_at	N/A	TGME49_240980-t26_1	hypothetical protein	TGME49_chrVI:1601753-1613369(+)
127	3214	49.m03436_at	N/A	TGME49_244840-t26_1	zinc knuckle domain-containing protein	TGME49_chrVI:3519829-3525206(-)
127	919	27.m00819_at	N/A	TGME49_210700-t26_1	hypothetical protein	TGME49_chrIV:2121505-2154506(+)
127	5793	583.m09211_at	N/A	TGME49_311335-t26_1	dual specificity phosphatase, catalytic domain-containing protein	TGME49_chrXI:1979964-1990779(+)
127	5099	57.m01881_at	S8GGD6	TGME49_267820-t26_1	electron transfer flavoprotein subunit beta, putative	TGME49_chrIX:327777-336316(+)
127	336	20.m03722_at	S8F659	TGME49_202490-t26_1	AP2 domain transcription factor AP2VIIa-7	TGME49_chrVIIa:3277755-3294084(-)
127	2071	42.m03494_at	S8GFB8	TGME49_226390-t26_1	hypothetical protein	TGME49_chrX:1665302-1670080(+)
127	4631	55.m04932_at	N/A	TGME49_261430-t26_1	hypothetical protein	TGME49_chrVIIb:1758528-1762519(-)
127	2832	46.m02906_at	N/A	TGME49_236080-t26_1	replication factor-a protein 1 (rpa1) subfamily protein	TGME49_chrX:5266648-5277580(-)
127	7191	76.m03422_at	S8GR02	TGME49_286910-t26_1	hypothetical protein	TGME49_chrV:1646643-1651105(-)
127	440	20.m03856_at	S8GDY9	TGME49_204310-t26_1	hypothetical protein	TGME49_chrVIIa:1887392-1909019(+)
127	1896	42.m00105_at	S8EVA1	TGME49_228400-t26_1	WD domain, G-beta repeat-containing protein	TGME49_chrX:329791-338213(-)
127	2101	42.m03537_at	S8EUR9	TGME49_226900-t26_1	hypothetical protein	TGME49_chrX:1249004-1255537(-)
127	771	25.m01836_at	B6KP86	TGME49_208990-t26_1	hypothetical protein	TGME49_chrIb:935520-938840(+)
127	7141	76.m02651_at	N/A	TGME49_285445-t26_1	hypothetical protein	TGME49_chrV:2411949-2425143(-)
127	2422	44.m02666_at	N/A	TGME49_231590-t26_1	SGS domain-containing protein	TGME49_chrVIII:1473958-1477742(+)
127	6847	65.m02727_at	N/A	TGME49_277510-t26_1	cytoplasmic dynein intermediate chain	TGME49_chrXII:6643764-6659398(-)
127	4422	55.m04658_at	N/A	TGME49_256900-t26_1	DEAD/DEAH box helicase domain-containing protein	TGME49_chrVIIb:4366740-4379347(-)
127	2209	42.m07385_at	N/A	TGME49_227875-t26_1	hypothetical protein	TGME49_chrX:757838-758894(-)
127	4372	55.m04597_at	B6KAL2	TGME49_255170-t26_1	hypothetical protein	TGME49_chrVIIb:5057391-5061539(-)
127	7092	76.m01643_at	N/A	TGME49_286160-t26_1	non-specific serine/threonine protein kinase	TGME49_chrV:1942543-1954806(+)
127	1517	38.m01069_at	N/A	TGME49_219690-t26_1	hypothetical protein	TGME49_chrXII:724712-727736(-)
127	4134	541.m01198_at	N/A	TGME49_305870-t26_1	DAD family protein	TGME49_chrIX:5639916-5642477(+)
127	5842	583.m11429_at	N/A	TGME49_309060-t26_1	ubiquitin carboxyl-terminal hydrolase	TGME49_chrXI:463949-472239(+)
127	2193	42.m05850_at	S8EV84	TGME49_228380-t26_1	hypothetical protein	TGME49_chrX:364589-370492(+)
127	3722	50.m05636_at	N/A	TGME49_248450-t26_1	zinc finger, C3HC4 type (RING finger) domain-containing protein	TGME49_chrXII:3861774-3868161(+)
127	2397	44.m02629_at	N/A	TGME49_230990-t26_1	hypothetical protein	TGME49_chrVIII:1176344-1179877(+)
127	7380	80.m02280_at	S8F073	TGME49_290650-t26_1	hypothetical protein	TGME49_chrIX:3811998-3819988(+)
127	6883	72.m00389_at	N/A	TGME49_280540-t26_1	HEAT repeat-containing protein	TGME49_chrVIIa:310943-330379(-)
127	2162	42.m03622_at	S8EYA9	TGME49_228340-t26_1	hypothetical protein	TGME49_chrX:398257-406214(+)
127	7001	76.m00018_at	N/A	TGME49_286690-t26_1	DNA/RNA-binding protein KIN17 domain-containing protein	TGME49_chrV:1718374-1726510(-)
127	5324	583.m05314_at	N/A	TGME49_309920-t26_1	hypothetical protein	TGME49_chrXI:902295-908110(+)
127	636	20.m07360_at	S8F312	TGME49_202970-t26_1	hypothetical protein	TGME49_chrVIIa:2908289-2918361(+)
127	1429	37.m00755_at	B6KU03	TGME49_217590-t26_1	50S ribosomal protein L17, putative	TGME49_chrXII:1928076-1933700(+)
127	2661	46.m00017_at	N/A	TGME49_235450-t26_1	ubiquitin-conjugating enzyme subfamily protein	TGME49_chrX:4876486-4880395(-)
127	4444	55.m04682_at	N/A	TGME49_257170-t26_1	hypothetical protein	TGME49_chrVIIb:4175290-4178824(+)
127	1972	42.m03342_at	S7UWK0	TGME49_224220-t26_1	serine/threonine-protein phosphatase PP2A catalytic subunit	TGME49_chrX:3216153-3223592(+)
127	3539	50.m03206_at	B6KH35	TGME49_248110-t26_1	hypothetical protein	TGME49_chrXII:3660510-3668992(-)
127	7093	76.m01644_at	S8F5E7	TGME49_286180-t26_1	tRNA ligases class I (M) protein	TGME49_chrV:1933873-1942288(-)
127	1490	38.m01037_at	B6KRY9	TGME49_218240-t26_1	hypothetical protein	TGME49_chrXII:1651080-1657929(-)
127	4995	57.m01749_at	B9Q1E1	TGME49_265460-t26_1	hypothetical protein	TGME49_chrIX:1536364-1540591(-)
127	2228	42.m07407_at	S8EU08	TGME49_223650-t26_1	hypothetical protein	TGME49_chrX:3680384-3682606(+)
127	1251	33.m02206_at	N/A	TGME49_215300-t26_1	hypothetical protein	TGME49_chrX:6885896-6889241(+)
127	1324	35.m00871_at	B9Q0J0	TGME49_216230-t26_1	hypothetical protein	TGME49_chrXI:6309654-6310986(-)
127	3015	49.m03161_at	S8F7Q2	TGME49_239620-t26_1	5'-nucleotidase, C-terminal domain-containing protein	TGME49_chrVI:803645-813402(-)
127	3753	50.m05676_at	N/A	TGME49_249935-t26_1	hypothetical protein	TGME49_chrXII:4946837-4949926(-)
127	6046	59.m03471_at	S8G9F3	TGME49_269750-t26_1	CrcB family protein	TGME49_chrVIII:5625999-5628567(+)
127	1975	42.m03346_at	N/A	TGME49_224270-t26_1	hypothetical protein	TGME49_chrX:3139008-3152943(-)
127	5589	583.m05660_at	N/A	TGME49_315170-t26_1	O-phosphoseryl-tRNA(Sec) selenium transferase	TGME49_chrXI:4543454-4553675(+)
127	1323	35.m00870_at	N/A	TGME49_216220-t26_1	AP2 domain transcription factor AP2XI-5	TGME49_chrXI:6311174-6314419(-)
127	1967	42.m03337_at	N/A	TGME49_224160-t26_1	hypothetical protein	TGME49_chrX:3286876-3299730(+)
127	4214	541.m02528_at	B6KRE3	TGME49_306540-t26_1	phosphotransferase enzyme family protein	TGME49_chrIX:6165699-6172803(+)
127	2990	49.m03126_at	B6KGF5	TGME49_239050-t26_1	hypothetical protein	TGME49_chrVI:429912-443783(+)
127	1840	42.m00041_at	N/A	TGME49_225480-t26_1	hypothetical protein	TGME49_chrX:2215467-2221777(-)
127	4554	55.m04827_at	B6KBF8	TGME49_259280-t26_1	hypothetical protein	TGME49_chrVIIb:2822146-2822604(+)
127	354	20.m03746_at	S8GNQ0	TGME49_202790-t26_1	dihydrouridine synthase (dus) protein	TGME49_chrVIIa:3024978-3032188(-)
127	1135	33.m01272_at	N/A	TGME49_214260-t26_1	alpha-glucan water dikinase 1, putative	TGME49_chrX:6179041-6194316(+)
127	6119	59.m03567_at	S8F1K8	TGME49_271290-t26_1	hypothetical protein	TGME49_chrVIII:4587988-4596499(+)
127	1359	35.m00917_at	B6KST6	TGME49_216830-t26_1	DTW domain-containing protein	TGME49_chrXI:5859125-5861897(-)
127	5607	583.m05681_at	N/A	TGME49_315420-t26_1	hypothetical protein	TGME49_chrXI:4695884-4704654(+)
127	6364	59.m07773_at	N/A	TGME49_269480-t26_1	adaptor complexes medium subunit family protein	TGME49_chrVIII:5763125-5772203(-)
127	357	20.m03749_at	N/A	TGME49_202840-t26_1	FHA domain-containing protein	TGME49_chrVIIa:2990191-3000539(-)
127	4093	541.m01149_at	S8EYE9	TGME49_305030-t26_1	kinase, pfkB family protein	TGME49_chrIX:5179256-5184052(-)
127	5170	57.m03993_at	N/A	TGME49_267875-t26_1	NBP2b protein, putative	TGME49_chrIX:289743-302614(-)
127	7492	80.m03993_at	S8EWT3	TGME49_288960-t26_1	hypothetical protein	TGME49_chrIX:2876982-2887985(-)
127	797	25.m01866_at	N/A	TGME49_209450-t26_1	TLD protein	TGME49_chrIb:1228690-1241660(-)
127	5310	583.m05287_at	N/A	TGME49_309352-t26_1	SAG-related sequence SRS55N	TGME49_chrXI:633112-635401(+)
127	6343	59.m07749_at	S8G9H1	TGME49_270040-t26_1	hypothetical protein	TGME49_chrVIII:5447155-5447724(+)
127	5417	583.m05443_at	B6K8M5	TGME49_311670-t26_1	transmembrane surface antigen TSA1	TGME49_chrXI:2198219-2201039(-)
127	5042	57.m01803_at	N/A	TGME49_266690-t26_1	hypothetical protein	TGME49_chrIX:1009363-1018502(-)
127	3627	50.m03329_at	N/A	TGME49_249760-t26_1	vitamin k epoxide reductase family protein	TGME49_chrXII:4785249-4790497(-)
127	5492	583.m05545_at	N/A	TGME49_313330-t26_1	rhoptry kinase family protein ROP27	TGME49_chrXI:3271861-3281430(-)
127	2638	44.m05934_at	N/A	TGME49_232500-t26_1	hypothetical protein	TGME49_chrVIII:2117942-2122538(-)
127	4581	55.m04862_at	S8GLN9	TGME49_260160-t26_1	hypothetical protein	TGME49_chrVIIb:2489864-2493921(+)
127	755	25.m01815_at	B6KP60	TGME49_208530-t26_1	nicotinate phosphoribosyltransferase	TGME49_chrIb:749126-761397(+)
127	1402	35.m02116_at	N/A	TGME49_216760-t26_1	RNA pseudouridine synthase superfamily protein	TGME49_chrXI:5905421-5915634(+)
127	2418	44.m02659_at	B6KJK8	TGME49_231400-t26_1	tubulin/FtsZ family, GTPase domain-containing protein	TGME49_chrVIII:1397047-1400567(+)
127	801	25.m01874_at	N/A	TGME49_209540-t26_1	hypothetical protein	TGME49_chrIb:1313246-1320621(-)
127	6327	59.m07732_at	N/A	TGME49_271600-t26_1	hypothetical protein	TGME49_chrVIII:4450597-4452338(+)
127	2887	48.m00096_at	N/A	TGME49_237830-t26_1	DNA polymerase I domain-containing protein	TGME49_chrIV:2565187-2578369(+)
127	4239	547.m00089_at	N/A	TGME49_307650-t26_1	uracil-DNA glycosylase	TGME49_chrIX:5037914-5042487(-)
127	4630	55.m04929_at	B9PKH7	TGME49_261380-t26_1	ribosomal protein S8, putative	TGME49_chrVIIb:1777295-1779856(-)
127	5669	583.m05753_at	B6K9T8	TGME49_316450-t26_1	longevity-assurance protein (LAG1) domain-containing protein	TGME49_chrXI:5311204-5318556(+)
130	1543	38.m01099_at	B9PQJ6	TGME49_218930-t26_1	BTB/POZ domain-containing protein	TGME49_chrXII:1202884-1208737(-)
130	1671	41.m00032_at	S8FE58	TGME49_222160-t26_1	aldehyde dehydrogenase	TGME49_chrII:917934-925345(-)
130	5488	583.m05537_at	N/A	TGME49_313220-t26_1	hypothetical protein	TGME49_chrXI:3191976-3196241(+)
130	386	20.m03789_at	S8GE66	TGME49_203340-t26_1	metallo-beta-lactamase domain-containing protein	TGME49_chrVIIa:2565986-2569550(+)
130	6155	59.m03617_at	N/A	TGME49_272280-t26_1	PP2C, putative	TGME49_chrVIII:4099507-4104862(+)
130	5023	57.m01780_at	N/A	TGME49_266270-t26_1	short-chain-acyl-CoA dehydrogenase	TGME49_chrIX:1253407-1262303(-)
130	5690	583.m05771_at	N/A	TGME49_316700-t26_1	uridine kinase	TGME49_chrXI:5510501-5517452(+)
130	7698	83.m02712_at	N/A	TGME49_293800-t26_1	transmembrane protein 65, putative	TGME49_chrIa:564199-567006(+)
130	4797	55.m10225_at	N/A	TGME49_264110-t26_1	hypothetical protein	TGME49_chrVIIb:180441-181301(+)
132	17	113.m00762_at	S8GJU5	TGME49_297150-t26_1	MORN repeat-containing protein	TGME49_chrII:1568714-1576706(-)
132	4896	55.m10346_at	N/A	TGME49_262780-t26_1	FHA domain-containing protein	TGME49_chrVIIb:1022678-1031571(-)
132	3731	50.m05646_at	B6KHB1	TGME49_248880-t26_1	GTPase RAB7	TGME49_chrXII:4236732-4242327(-)
132	6426	641.m00010_at	Q6YBY0	TGME49_318730-t26_1	glycosyl transferase	TGME49_chrIV:1114530-1119607(-)
132	3501	50.m03151_at	B6KGV8	TGME49_247040-t26_1	hypothetical protein	TGME49_chrXII:3120313-3128324(-)
132	4467	55.m04709_at	N/A	TGME49_257625-t26_1	tetrahydrofolate dehydrogenase/cyclohydrolase, NAD(P)-binding domain-containing protein	TGME49_chrVIIb:3938685-3942862(-)
132	175	145.m00605_at	S8ET39	TGME49_300270-t26_1	hypothetical protein	TGME49_chrXII:113772-121054(+)
132	3572	50.m03252_at	N/A	TGME49_248680-t26_1	hypothetical protein	TGME49_chrXII:4085436-4092975(-)
132	5074	57.m01851_at	S8EVV0	TGME49_267380-t26_1	UDP-galactose transporter subfamily protein	TGME49_chrIX:679389-682182(-)
132	6562	641.m02550_at	N/A	TGME49_319580-t26_1	hypothetical protein	TGME49_chrIV:885532-898861(+)
132	1211	33.m01364_at	N/A	TGME49_215420-t26_1	SNARE protein	TGME49_chrX:6947681-6949575(-)
132	3202	49.m03423_at	N/A	TGME49_244580-t26_1	L1P family of ribosomal protein	TGME49_chrVI:3371655-3376852(+)
132	1281	35.m00001_at	B9Q0D3	TGME49_216790-t26_1	ATP-binding cassette sub-family E member 1, putative	TGME49_chrXI:5880213-5887198(-)
132	5422	583.m05449_at	N/A	TGME49_311740-t26_1	hypothetical protein	TGME49_chrXI:2239676-2246856(-)
132	7384	80.m02287_at	N/A	TGME49_290730-t26_1	CS domain-containing protein	TGME49_chrIX:3869668-3875248(+)
132	5228	583.m00632_at	N/A	TGME49_311160-t26_1	PWI domain-containing protein	TGME49_chrXI:1837174-1843689(+)
132	3394	50.m00032_at	B9PPU3	TGME49_247020-t26_1	high mobility group protein b1, putative	TGME49_chrXII:3108290-3112531(+)
132	4415	55.m04650_at	N/A	TGME49_256780-t26_1	hypothetical protein	TGME49_chrVIIb:4467666-4473416(+)
132	2297	44.m00038_at	N/A	TGME49_231940-t26_1	ThiF family protein	TGME49_chrVIII:1659712-1664518(+)
132	3992	52.m02691_at	N/A	TGME49_253870-t26_1	hypothetical protein	TGME49_chrIII:1246092-1262520(-)
132	7552	83.m00009_at	B9PY64	TGME49_293730-t26_1	DHHC zinc finger domain-containing protein	TGME49_chrIa:529737-539685(+)
132	1221	33.m01375_s_at	N/A	TGME49_215550-t26_1	hypothetical protein	TGME49_chrX:7008131-7016547(-)
132	157	145.m00351_at	N/A	TGME49_300350-t26_1	cysteine desulfurase/selenocysteine lyase family PLP dependent transferase superfamily protein	TGME49_chrXII:54979-64418(+)
132	1350	35.m00903_at	N/A	TGME49_216700-t26_1	hypothetical protein	TGME49_chrXI:5953121-5955806(-)
132	2743	46.m01681_at	S8G4W7	TGME49_235980-t26_1	ARIADNE family protein	TGME49_chrX:5217398-5224975(+)
132	4478	55.m04726_at	B6KB36	TGME49_257960-t26_1	GDP-D-mannose pyrophosphorylase	TGME49_chrVIIb:3694153-3699053(-)
132	3516	50.m03175_at	N/A	TGME49_247485-t26_1	zinc finger, C3HC4 type (RING finger) domain-containing protein	TGME49_chrXII:3366005-3376584(+)
132	6136	59.m03592_at	B6KDA4	TGME49_271810-t26_1	lanp, putative	TGME49_chrVIII:4348937-4351126(-)
132	3636	50.m03343_at	S8G0T1	TGME49_249890-t26_1	hypothetical protein	TGME49_chrXII:4930847-4936714(-)
132	445	20.m03861_at	N/A	TGME49_204380-t26_1	hypothetical protein	TGME49_chrVIIa:1831797-1844826(-)
132	2157	42.m03616_at	N/A	TGME49_228240-t26_1	hypothetical protein	TGME49_chrX:458717-463931(+)
132	3829	52.m00004_at	S7UMX4	TGME49_254580-t26_1	UDP-galactose transporter family protein	TGME49_chrIII:1846514-1850143(-)
132	4651	55.m04967_at	N/A	TGME49_261990-t26_1	zinc finger, C3HC4 type (RING finger) domain-containing protein	TGME49_chrVIIb:1435644-1442292(-)
132	3585	50.m03273_at	B6KHC1	TGME49_249000-t26_1	regulator of chromosome condensation (RCC1) repeat-containing protein	TGME49_chrXII:4292386-4296843(-)
132	1807	41.m02959_at	N/A	TGME49_222030-t26_1	hypothetical protein	TGME49_chrII:768700-775336(+)
132	2930	49.m00042_at	B6KFS4	TGME49_242850-t26_1	hypothetical protein	TGME49_chrVI:2348157-2353384(-)
132	2720	46.m01648_at	S8GE84	TGME49_235420-t26_1	hypothetical protein	TGME49_chrX:4853715-4868400(-)
132	3960	52.m01667_at	N/A	TGME49_254630-t26_1	CMGC kinase	TGME49_chrIII:1867172-1872583(-)
132	2412	44.m02649_at	S8F660	TGME49_231200-t26_1	hypothetical protein	TGME49_chrVIII:1315257-1326808(+)
132	6563	641.m02550_x_at	N/A	TGME49_319580-t26_1	hypothetical protein	TGME49_chrIV:885532-898861(+)
132	2351	44.m02566_at	B6KJ95	TGME49_229940-t26_1	cyclophilin, putative	TGME49_chrVIII:478249-483294(+)
132	3917	52.m01611_at	S8FAG2	TGME49_253780-t26_1	GTP cyclohydrolase I, putative	TGME49_chrIII:1188401-1193580(-)
132	2012	42.m03396_at	N/A	TGME49_224980-t26_1	hypothetical protein	TGME49_chrX:2611948-2621768(+)
132	4841	55.m10273_at	B6KB04	TGME49_257540-t26_1	hypothetical protein	TGME49_chrVIIb:3986890-3989194(+)
132	5959	59.m03360_x_at	S8F0S5	TGME49_268010-t26_1	hypothetical protein	TGME49_chrVIII:6706647-6719158(-)
132	4406	55.m04637_at	B6KAR6	TGME49_255920-t26_1	GINS complex subunit Psf3, putative	TGME49_chrVIIb:4623625-4627377(+)
132	2270	44.m00007_at	B6KJW9	TGME49_232730-t26_1	acyl-CoA:diacylglycerol acyltransferase 1-related enzyme	TGME49_chrVIII:2241114-2245166(+)
132	6410	63.m00149_at	S8EZ90	TGME49_275350-t26_1	TBC domain-containing protein	TGME49_chrX:7191412-7199498(+)
132	3598	50.m03291_at	N/A	TGME49_249310-t26_1	hypothetical protein	TGME49_chrXII:4448469-4453395(+)
132	3470	50.m03110_at	B6KGQ8	TGME49_246330-t26_1	CRAL/TRIO domain-containing protein	TGME49_chrXII:2761415-2766855(-)
132	6020	59.m03440_at	N/A	TGME49_269240-t26_1	actin-like family protein	TGME49_chrVIII:5970162-5978483(+)
132	5284	583.m05252_at	B6K9X1	TGME49_308580-t26_1	Lon protease family protein	TGME49_chrXI:254186-268044(+)
132	6190	59.m03654_at	B9PFU0	TGME49_272900-t26_1	DNA repair protein RAD51, putative	TGME49_chrVIII:3719047-3722576(-)
136	150	145.m00342_at	S8EQ31	TGME49_300230-t26_1	nuclease, putative	TGME49_chrXII:142944-146107(+)
136	3400	50.m00038_at	N/A	TGME49_247670-t26_1	ribulose-phosphate 3 epimerase family protein	TGME49_chrXII:3472821-3476769(+)
136	5405	583.m05422_at	N/A	TGME49_311300-t26_1	cyclic nucleotide-binding domain-containing protein	TGME49_chrXI:1954480-1958032(-)
136	6051	59.m03476_at	S8EY82	TGME49_269830-t26_1	RAP domain-containing protein	TGME49_chrVIII:5586338-5589238(+)
136	1449	37.m00779_at	B6KU30	TGME49_217860-t26_1	hypothetical protein	TGME49_chrXII:2179608-2191301(+)
136	2413	44.m02649_x_at	S8F660	TGME49_231200-t26_1	hypothetical protein	TGME49_chrVIII:1315257-1326808(+)
136	3453	50.m03092_at	B6KGN6	TGME49_246010-t26_1	hypothetical protein	TGME49_chrXII:2587763-2595743(-)
136	4545	55.m04815_x_at	N/A	TGME49_259150-t26_1	hypothetical protein	TGME49_chrVIIb:2939057-2944326(-)
136	7039	76.m01579_at	N/A	TGME49_284645-t26_1	hypothetical protein	TGME49_chrV:2639120-2649055(+)
136	5958	59.m03360_at	S8F0S5	TGME49_268010-t26_1	hypothetical protein	TGME49_chrVIII:6706647-6719158(-)
136	1989	42.m03365_at	S8G5L8	TGME49_224610-t26_1	GYF domain-containing protein	TGME49_chrX:2934464-2942378(+)
136	1659	41.m00017_at	S7ULC6	TGME49_221700-t26_1	hypothetical protein	TGME49_chrII:576424-582441(+)
145	315	20.m03697_at	S8GNW8	TGME49_202140-t26_1	enoyl-CoA hydratase/isomerase family protein	TGME49_chrVIIa:3578227-3580633(-)
145	455	20.m03873_at	N/A	TGME49_204550-t26_1	hypothetical protein	TGME49_chrVIIa:1722256-1727834(-)
145	1550	38.m01107_at	N/A	TGME49_219640-t26_1	hypothetical protein	TGME49_chrXII:787855-800261(+)
145	7292	80.m02140_at	S8GHC0	TGME49_288330-t26_1	histone lysine methyltransferase, SET, putative	TGME49_chrIX:2445820-2452898(+)
145	5115	57.m03096_at	N/A	TGME49_266610-t26_1	Kazal-type serine protease inhibitor domain-containing protein	TGME49_chrIX:1074956-1087190(-)
145	1162	33.m01306_at	B9PZL6	TGME49_214790-t26_1	glycoprotein	TGME49_chrX:6496336-6500163(+)
145	4029	52.m03455_at	S8GJ57	TGME49_252230-t26_1	hypothetical protein	TGME49_chrIII:417275-421074(+)
145	4602	55.m04891_at	N/A	TGME49_260510-t26_1	ubiquitin thioesterase otubain-like family protein	TGME49_chrVIIb:2194902-2200394(-)
145	7117	76.m01672_at	S8F8D1	TGME49_286650-t26_1	hypothetical protein	TGME49_chrV:1739506-1741125(-)
145	4948	57.m01691_at	S8GH82	TGME49_264640-t26_1	bromodomain-containing protein	TGME49_chrIX:2154374-2159092(-)
145	2432	44.m02680_at	N/A	TGME49_231870-t26_1	tetratricopeptide repeat-containing protein	TGME49_chrVIII:1597318-1609231(+)
145	5346	583.m05348_at	S8EUZ1	TGME49_310330-t26_1	hypothetical protein	TGME49_chrXI:1263334-1268744(-)
145	3107	49.m03288_at	S8F9W9	TGME49_242380-t26_1	fatty acid elongase	TGME49_chrVI:2001785-2006637(+)
146	3008	49.m03153_at	B6KGJ0	TGME49_239510-t26_1	hypothetical protein	TGME49_chrVI:726949-729586(+)
146	1158	33.m01302_at	N/A	TGME49_214760-t26_1	erythronate-4-phosphate dehydrogenase domain-containing protein	TGME49_chrX:6478602-6483433(+)
158	1173	33.m01319_at	N/A	TGME49_214920-t26_1	GPI-anchored wall transfer protein GWT1, putative	TGME49_chrX:6588152-6603913(+)
158	3296	49.m07182_at	N/A	TGME49_244335-t26_1	hypothetical protein	TGME49_chrVI:3193647-3196293(-)
162	3227	49.m05652_at	N/A	TGME49_239480-t26_1	RNB family domain-containing protein	TGME49_chrVI:687755-710144(-)
162	6828	65.m02521_at	S8G1H9	TGME49_277020-t26_1	hypothetical protein	TGME49_chrXII:6786170-6787323(-)
168	4844	55.m10277_s_at	N/A	TGME49_256650-t26_1	hypothetical protein	TGME49_chrVIIb:4502519-4504310(+)
168	6573	641.m02562_at	S7UJX8	TGME49_320610-t26_1	hypothetical protein	TGME49_chrIV:203324-206999(-)
168	4622	55.m04919_at	N/A	TGME49_261080-t26_1	kringle domain-containing protein	TGME49_chrVIIb:1847757-1873734(+)
174	511	20.m03945_at	B9Q003	TGME49_206350-t26_1	ER-retrevial receptor Ter1p, putative	TGME49_chrVIIa:1048216-1053132(+)
174	7012	76.m01546_at	N/A	TGME49_283585-t26_1	hypothetical protein	TGME49_chrV:3068905-3071806(+)
174	6517	641.m01546_at	N/A	TGME49_319970-t26_1	subtilisin SUB10	TGME49_chrIV:621245-627338(+)
174	5643	583.m05718_at	N/A	TGME49_315940-t26_1	rhoptry protein, putative	TGME49_chrXI:5085099-5092577(+)
174	728	25.m01773_at	N/A	TGME49_207720-t26_1	hypothetical protein	TGME49_chrIb:232185-244743(+)
174	6354	59.m07762_s_at	S8F0Y2	TGME49_268920-t26_1	inositol polyphosphate kinase	TGME49_chrVIII:6201974-6204322(+)
174	5032	57.m01790_at	S8EZ45	TGME49_266400-t26_1	hypothetical protein	TGME49_chrIX:1155325-1169123(+)
174	5750	583.m09159_at	N/A	TGME49_316180-t26_1	hypothetical protein	TGME49_chrXI:5168715-5177683(-)
[truncated: 377 more rows]

## Sheet: Tachyzoite d2
Cluster ID	Gen ID	Probe ID	UniProt ID	ToxoDB ID	Product Description	Chromosome Localization
[truncated: 2,289 more rows]

[truncated: 2 more sheets: Bradyzoite d21, Merozoite c52]
