# Supplementary material for: Gene target discovery with network analysis in Toxoplasma gondii
Source: Sci Rep. 2019 Jan 24;9:646. doi: 10.1038/s41598-018-36671-y (PMC6345969; doi:10.1038/s41598-018-36671-y)
Supplement: Supplementary file 5 — dataset 4 [file 41598_2018_36671_MOESM5_ESM.xls]

## Sheet: External Cue Integration
External Cue	Regulation Type	Cluster ID	Gene ID	Probe ID	UniProt ID	ToxoDB ID	Description	TM Domains	Computed GO Component IDs	Computed GO Components	Computed GO Function IDs	Computed GO Functions	Computed GO Process IDs	Computed GO Processes
1	+	449	7760	8.m00004_at	S8F0Q6	TGME49_200360-t26_1	hypothetical protein	0	null	null	null	null	null	null
1	+	352	241	20.m00005_at	A0SIX9	TGME49_203310-t26_1	dense granule protein GRA7	2	null	null	null	null	null	null
1	+	448	570	20.m05914_at	N/A	TGME49_204530-t26_1	microneme protein MIC11	0	null	null	null	null	null	null
1	-	328	665	23.m00150_at	S8ESK6	TGME49_207140-t26_1	SAG-related sequence SRS49B	0	GO:0016020	membrane	null	null	null	null
1	-	307	656	23.m00015_at	S8G443	TGME49_207150-t26_1	SAG-related sequence SRS49C	1	GO:0016020	membrane	null	null	null	null
1	-	377	669	23.m00155_at	B9Q3L8	TGME49_207210-t26_1	hypothetical protein	0	null	null	null	null	null	null
1	-	154	862	25.m03615_at	N/A	TGME49_207880-t26_1	hypothetical protein	1	null	null	null	null	null	null
1	+	448	685	25.m00006_at	B9PXJ3	TGME49_208030-t26_1	microneme protein MIC4	0	GO:0005576	extracellular region	GO:0005515	protein binding	GO:0007596, GO:0006508	blood coagulation, proteolysis
1	+	448	682	25.m00003_at	N/A	TGME49_208450-t26_1	protease inhibitor PI2	0	null	null	GO:0005515	protein binding	null	null
1	-	481	849	25.m02948_at	S7UJG1	TGME49_209610-t26_1	oocyst wall protein OWP2	0	null	null	null	null	null	null
1	-	478	701	25.m00205_at	N/A	TGME49_209620-t26_1	eukaryotic aspartyl protease superfamily protein	0	null	null	GO:0004190	aspartic-type endopeptidase activity	GO:0006508	proteolysis
1	+	530	818	25.m01899_at	N/A	TGME49_209920-t26_1	PAN domain-containing protein	0	GO:0005576	extracellular region	GO:0005515	protein binding	GO:0007596, GO:0006508	blood coagulation, proteolysis
1	+	448	989	28.m00304_at	N/A	TGME49_212270-t26_1	hypothetical protein	0	null	null	null	null	null	null
1	+	353	1081	31.m00928_at	S8FBZ9	TGME49_213280-t26_1	SAG-related sequence SRS25	0	GO:0016020	membrane	null	null	null	null
1	+	449	1199	33.m01348_at	S8EZC4	TGME49_215220-t26_1	hypothetical protein	0	null	null	null	null	null	null
1	+	464	1207	33.m01360_at	S8EZB6	TGME49_215360-t26_1	hypothetical protein	1	null	null	null	null	null	null
1	+	355	1410	37.m00013_at	B9PQA0	TGME49_217560-t26_1	DNA-directed RNA polymerase II RPB10	0	null	null	GO:0003677, GO:0003899	DNA binding, DNA-directed RNA polymerase activity	GO:0006351	transcription, DNA-templated
1	-	398	1722	41.m01322_at	N/A	TGME49_221840-t26_1	hypothetical protein	0	null	null	null	null	null	null
1	-	394	1752	41.m01360_at	N/A	TGME49_222370-t26_1	SAG-related sequence SRS13	1	GO:0016020	membrane	null	null	null	null
1	+	461	2070	42.m03493_at	S8EXL5	TGME49_226380-t26_1	hypothetical protein	2	null	null	null	null	null	null
1	+	464	2079	42.m03509_at	B9PMQ1	TGME49_226540-t26_1	protein kinase	0	GO:0016020	membrane	GO:0005524, GO:0004683, GO:0004672	ATP binding, calmodulin-dependent protein kinase activity, protein kinase activity	GO:0009103, GO:0006468	lipopolysaccharide biosynthetic process, protein phosphorylation
1	+	442	1821	42.m00015_at	B6KEX2	TGME49_227620-t26_1	dense granule protein GRA2	0	null	null	null	null	null	null
1	-	264	2628	44.m05919_at	N/A	TGME49_230602-t26_1	hypothetical protein	0	null	null	null	null	null	null
1	+	461	2426	44.m02672_at	B6KJM6	TGME49_231780-t26_1	hypothetical protein	1	null	null	null	null	null	null
1	+	442	2298	44.m00039_at	N/A	TGME49_232030-t26_1	hypothetical protein	0	null	null	null	null	null	null
1	-	543	2635	44.m05930_at	N/A	TGME49_233370-t26_1	hypothetical protein	1	null	null	null	null	null	null
1	-	544	2718	46.m01644_at	N/A	TGME49_235390-t26_1	PAN domain-containing protein	0	GO:0005576	extracellular region	GO:0005515	protein binding	GO:0007596, GO:0006508	blood coagulation, proteolysis
1	-	272	2740	46.m01675_at	N/A	TGME49_235920-t26_1	dynein, axonemal, heavy chain 2 family protein	0	GO:0030286	dynein complex	GO:0005524, GO:0016887, GO:0003777	ATP binding, ATPase activity, microtubule motor activity	GO:0007018	microtubule-based movement
1	-	441	3153	49.m03349_at	S8GF65	TGME49_243470-t26_1	hypothetical protein	8	null	null	null	null	null	null
1	+	416	3411	50.m00060_at	N/A	TGME49_247220-t26_1	nudix -type motif 9 isoform a family protein	0	null	null	GO:0047631, GO:0016787	ADP-ribose diphosphatase activity, hydrolase activity	null	null
1	+	532	3780	50.m07089_at	B6KHI5	TGME49_249750-t26_1	hypothetical protein	0	null	null	null	null	null	null
1	+	460	3821	50.m07651_at	N/A	TGME49_250115-t26_1	hypothetical protein	0	null	null	null	null	null	null
1	+	448	3376	50.m00010_at	B9PRE4	TGME49_250710-t26_1	microneme protein MIC10	1	null	null	null	null	null	null
1	-	398	3873	52.m01553_at	N/A	TGME49_252640-t26_1	P-type ATPase PMA1	9	GO:0016021	integral component of membrane	GO:0019829, GO:0008553, GO:0046872, GO:0000166	cation-transporting ATPase activity, hydrogen-exporting ATPase activity, phosphorylative mechanism, metal ion binding, nucleotide binding	GO:0006754, GO:0006812, GO:0008152, GO:0006200	ATP biosynthetic process, cation transport, metabolic process, obsolete ATP catabolic process
1	-	263	3893	52.m01579_at	N/A	TGME49_253340-t26_1	hypothetical protein	0	null	null	null	null	null	null
1	-	7	3951	52.m01652_at	S7UMV2	TGME49_254430-t26_1	microneme protein, putative	0	GO:0005576	extracellular region	GO:0005515	protein binding	GO:0007596, GO:0006508	blood coagulation, proteolysis
1	+	465	4416	55.m04651_at	N/A	TGME49_256792-t26_1	hypothetical protein	0	null	null	null	null	null	null
1	+	366	4857	55.m10291_at	B6KB67	TGME49_258370-t26_1	rhoptry kinase family protein ROP28	0	null	null	GO:0005524, GO:0004672	ATP binding, protein kinase activity	GO:0006468	protein phosphorylation
1	+	231	4511	55.m04769_at	B9PL31	TGME49_258550-t26_1	SAG-related sequence SRS28	0	GO:0016020	membrane	null	null	null	null
1	+	531	4569	55.m04850_at	S8GLM5	TGME49_259900-t26_1	hypothetical protein	1	null	null	null	null	null	null
1	-	398	4320	55.m00162_at	N/A	TGME49_261650-t26_1	hypothetical protein	0	null	null	GO:0005515	protein binding	null	null
1	+	458	4930	57.m00031_at	S8EVY2	TGME49_266970-t26_1	hypothetical protein	0	null	null	GO:0005515	protein binding	null	null
1	-	495	6016	59.m03429_at	N/A	TGME49_269075-t26_1	hypothetical protein	0	null	null	null	null	null	null
1	-	393	6018	59.m03434_at	S8EY44	TGME49_269160-t26_1	outer dynein arm docking complex protein ODA1, putative	0	null	null	null	null	null	null
1	-	480	6035	59.m03459_at	N/A	TGME49_269600-t26_1	biotin-requiring enzyme domain-containing protein	0	null	null	GO:0004736	pyruvate carboxylase activity	null	null
1	+	442	5952	59.m00089_at	S8GIU2	TGME49_270250-t26_1	dense granule protein GRA1	0	null	null	null	null	null	null
1	-	108	6317	59.m07720_at	N/A	TGME49_273472-t26_1	hypothetical protein	0	null	null	null	null	null	null
1	-	481	6223	59.m03697_at	B6KDQ2	TGME49_273740-t26_1	acetyl-CoA acyltransferase B, putative	0	null	null	GO:0003988, GO:0016747	acetyl-CoA C-acyltransferase activity, transferase activity, transferring acyl groups other than amino-acyl groups	GO:0008152	metabolic process
1	+	442	6407	63.m00002_at	Q25C72	TGME49_275440-t26_1	dense granule protein GRA6	2	null	null	null	null	null	null
1	+	532	6703	65.m01087_at	B6KRG1	TGME49_276860-t26_1	hypothetical protein	0	null	null	null	null	null	null
1	+	532	6705	65.m01089_at	N/A	TGME49_276880-t26_1	hypothetical protein	0	null	null	null	null	null	null
1	+	210	6810	65.m01969_at	B9PS42	TGME49_276930-t26_1	hypothetical protein	0	null	null	null	null	null	null
1	+	448	6680	65.m00002_at	N/A	TGME49_277080-t26_1	microneme protein MIC5	1	null	null	null	null	null	null
1	-	262	6843	65.m02538_at	N/A	TGME49_278975-t26_1	ICE family protease (caspase) p20 domain-containing protein	0	null	null	GO:0004197	cysteine-type endopeptidase activity	GO:0006508	proteolysis
1	+	407	6869	72.m00001_at	S7W2K3	TGME49_280380-t26_1	poly(ADP-ribose) glycohydrolase	1	null	null	GO:0004649	poly(ADP-ribose) glycohydrolase activity	GO:0005975	carbohydrate metabolic process
1	+	355	6877	72.m00383_at	N/A	TGME49_280460-t26_1	AP2 domain transcription factor AP2VIIa-2	0	null	null	GO:0003700	transcription factor activity, sequence-specific DNA binding	GO:0006355	regulation of transcription, DNA-templated
1	-	395	7175	76.m03405_at	B9PT00	TGME49_284550-t26_1	EF hand domain-containing protein	0	null	null	GO:0005509	calcium ion binding	null	null
1	+	466	7162	76.m03393_at	S8GGM9	TGME49_286770-t26_1	hypothetical protein	3	null	null	null	null	null	null
1	+	442	7302	80.m02161_at	S8GHD8	TGME49_288650-t26_1	dense granule protein GRA12	1	null	null	null	null	null	null
1	-	395	7315	80.m02183_at	S8EZU7	TGME49_288970-t26_1	hypothetical protein	0	null	null	null	null	null	null
1	+	353	7216	80.m00008_at	B9PTP1	TGME49_289600-t26_1	heat shock protein HSP29	0	null	null	null	null	null	null
1	+	350	7355	80.m02249_at	S8EX10	TGME49_289900-t26_1	n-acetyltransferase family protein	0	null	null	GO:0008080, GO:0004596	N-acetyltransferase activity, peptide alpha-N-acetyltransferase activity	null	null
1	+	449	7357	80.m02251_at	S8F3C8	TGME49_289920-t26_1	hypothetical protein	0	null	null	null	null	null	null
1	+	369	7473	80.m03965_at	N/A	TGME49_291880-t26_1	hypothetical protein	0	null	null	null	null	null	null
1	+	209	7220	80.m00012_at	B6KL08	TGME49_291890-t26_1	microneme protein MIC1	0	null	null	null	null	null	null
1	-	396	7535	80.m05039_s_at	Q6WAW5	TGME49_292280-t26_1	SAG-related sequence SRS36D	1	GO:0016020	membrane	null	null	null	null
1	-	393	7637	83.m01272_at	N/A	TGME49_294570-t26_1	rhodanese family domain-containing protein	0	null	null	null	null	null	null
1	+	462	159	145.m00583_at	S8G1N9	TGME49_299780-t26_1	hypothetical protein	3	null	null	null	null	null	null
1	-	27	199	162.m00312_at	S8GRZ6	TGME49_301170-t26_1	SAG-related sequence SRS19D	1	GO:0016020	membrane	null	null	null	null
1	+	368	4187	541.m02054_at	S8EVJ8	TGME49_306270-t26_1	hypothetical protein	1	null	null	null	null	null	null
1	+	349	4244	551.m00001_at	Q9BJ39	TGME49_308020-t26_1	SAG-related sequence SRS57	1	GO:0016020	membrane	null	null	null	null
1	+	407	4262	551.m00238_at	N/A	TGME49_308090-t26_1	rhoptry protein ROP5	0	null	null	GO:0005524, GO:0004672	ATP binding, protein kinase activity	GO:0006468	protein phosphorylation
1	-	106	5861	583.m11449_at	B6KAE2	TGME49_310740-t26_1	hypothetical protein	7	null	null	null	null	null	null
1	-	298	5397	583.m05414_at	N/A	TGME49_311180-t26_1	hypothetical protein	0	null	null	null	null	null	null
1	-	397	5239	583.m00653_s_at	N/A	TGME49_312310-t26_1	ATPase, AAA family protein	0	null	null	GO:0005524, GO:0016887, GO:0009378	ATP binding, ATPase activity, four-way junction helicase activity	GO:0006310, GO:0006281	DNA recombination, DNA repair
1	-	440	5630	583.m05705_at	B6K9M8	TGME49_315740-t26_1	SAG-related sequence SRS54	0	GO:0016020	membrane	null	null	null	null
1	+	530	5677	583.m05759_at	B6K9U6	TGME49_316550-t26_1	hypothetical protein	2	null	null	null	null	null	null
1	+	449	5747	583.m09154_at	B9PJG5	TGME49_316710-t26_1	hypothetical protein	1	null	null	null	null	null	null
1	-	108	6591	641.m03157_at	S7VT97	TGME49_318180-t26_1	hypothetical protein	0	null	null	null	null	null	null
1	-	307	6485	641.m01505_at	B9PVB4	TGME49_318750-t26_1	deoxyribose-phosphate aldolase	0	null	null	GO:0004139, GO:0016829	deoxyribose-phosphate aldolase activity, lyase activity	null	null
1	+	459	6512	641.m01540_at	S7VSZ0	TGME49_319890-t26_1	hypothetical protein	0	null	null	null	null	null	null
1	-	440	3100	49.m03279_at	N/A	TGME49_323310-t26_1	hypothetical protein	0	null	null	null	null	null	null
1	+	352	2490	44.m02755_at	N/A	TGME49_324600-t26_1	heat shock protein	0	null	null	null	null	null	null
2	-	511	313	20.m03695_at	S8F3A1	TGME49_202110-t26_1	hypothetical protein	0	null	null	null	null	null	null
2	+	383	345	20.m03733_at	S8GNR6	TGME49_202620-t26_1	hypothetical protein	1	null	null	null	null	null	null
2	+	186	270	20.m00387_at	S8F5S3	TGME49_204050-t26_1	subtilisin SUB1	0	null	null	GO:0004252	serine-type endopeptidase activity	GO:0006508	proteolysis
2	-	479	450	20.m03867_at	S8GN88	TGME49_204460-t26_1	hydroxymethylglutaryl-CoA lyase, putative	0	null	null	GO:0003824, GO:0004419	catalytic activity, hydroxymethylglutaryl-CoA lyase activity	null	null
2	+	330	713	25.m00221_at	N/A	TGME49_207440-t26_1	ribosomal protein RPS4	1	null	null	GO:0003723	RNA binding	null	null
2	-	267	749	25.m01805_at	B6KP48	TGME49_208380-t26_1	hypothetical protein	0	null	null	null	null	null	null
2	-	332	820	25.m01903_s_at	S8GK81	TGME49_209985-t26_1	cAMP-dependent protein kinase	0	null	null	GO:0005524, GO:0004691, GO:0004672	ATP binding, cAMP-dependent protein kinase activity, protein kinase activity	GO:0006468	protein phosphorylation
2	+	331	908	27.m00081_at	B9PVN7	TGME49_211030-t26_1	hypothetical protein	0	null	null	null	null	null	null
2	-	265	998	28.m00544_at	N/A	TGME49_212275-t26_1	hypothetical protein	0	null	null	null	null	null	null
2	+	318	1043	31.m00882_at	S8FC19	TGME49_213490-t26_1	hypothetical protein	1	null	null	null	null	null	null
2	+	260	1333	35.m00883_at	B6KT25	TGME49_216460-t26_1	hypothetical protein	4	null	null	null	null	null	null
2	+	65	1533	38.m01087_at	S8EN39	TGME49_218580-t26_1	RNA methyltransferase, TrmH family protein	0	null	null	GO:0003723, GO:0008173, GO:0009020	RNA binding, RNA methyltransferase activity, tRNA (guanosine-2'-O-)-methyltransferase activity	GO:0006396	RNA processing
2	+	186	1642	39.m00623_at	S8GRB2	TGME49_220240-t26_1	hypothetical protein	2	null	null	null	null	null	null
2	+	439	1732	41.m01333_at	N/A	TGME49_222060-t26_1	hypothetical protein	2	null	null	null	null	null	null
2	+	327	1772	41.m01386_at	S8FBB2	TGME49_223040-t26_1	hypothetical protein	0	null	null	null	null	null	null
2	+	193	2085	42.m03520_at	N/A	TGME49_226690-t26_1	hypothetical protein	1	null	null	null	null	null	null
2	+	193	2624	44.m05913_at	B6KJ43	TGME49_229220-t26_1	hypothetical protein	0	null	null	null	null	null	null
2	+	330	2375	44.m02604_at	N/A	TGME49_230520-t26_1	cyclophilin 1, putative	0	null	null	GO:0003755	peptidyl-prolyl cis-trans isomerase activity	GO:0006457, GO:0000413	protein folding, protein peptidyl-prolyl isomerization
2	-	217	2496	44.m02764_at	B6KJZ0	TGME49_233040-t26_1	3'5'-cyclic nucleotide phosphodiesterase domain-containing protein	1	null	null	GO:0004114	3',5'-cyclic-nucleotide phosphodiesterase activity	GO:0007165	signal transduction
2	+	156	2518	44.m02793_at	B9PG98	TGME49_233400-t26_1	TAF9 RNA polymerase II, TATA box binding protein (TBP)-associated factor isoform 2 family protein	0	null	null	GO:0005524, GO:0004017	ATP binding, adenylate kinase activity	null	null
2	+	456	2273	44.m00010_at	B6KK34	TGME49_233480-t26_1	SAG-related sequence SRS29C	0	GO:0016020	membrane	null	null	null	null
2	-	216	2888	48.m00098_at	N/A	TGME49_237860-t26_1	protein kinase domain-containing protein	0	null	null	GO:0005524, GO:0005509, GO:0004687, GO:0004672	ATP binding, calcium ion binding, myosin light chain kinase activity, protein kinase activity	GO:0006468	protein phosphorylation
2	-	221	3329	49.m07214_at	B6KGA8	TGME49_238160-t26_1	hypothetical protein	8	null	null	null	null	null	null
2	+	318	2904	49.m00013_at	B9PNL1	TGME49_239100-t26_1	ribosomal protein RPS7	0	GO:0005840	ribosome	GO:0003735	structural constituent of ribosome	GO:0006412	translation
2	-	273	3039	49.m03199_at	N/A	TGME49_240310-t26_1	Toxoplasma gondii family E protein	0	null	null	null	null	null	null
2	+	327	2899	49.m00006_at	B9PPE8	TGME49_242330-t26_1	ribosomal protein RPS5	0	GO:0015935	small ribosomal subunit	GO:0003735	structural constituent of ribosome	GO:0006412	translation
2	+	457	3353	49.m07238_at	S8GFD1	TGME49_244280-t26_1	hypothetical protein	1	null	null	null	null	null	null
2	-	217	3203	49.m03424_at	N/A	TGME49_244590-t26_1	katanin-like family protein	0	null	null	GO:0005524, GO:0008568	ATP binding, microtubule-severing ATPase activity	null	null
2	+	65	3480	50.m03125_at	N/A	TGME49_246620-t26_1	G10 family protein	0	GO:0005634	nucleus	null	null	null	null
2	+	382	3512	50.m03167_at	B9PPR4	TGME49_247410-t26_1	hypothetical protein	1	null	null	null	null	null	null
2	+	383	3514	50.m03170_at	N/A	TGME49_247440-t26_1	hypothetical protein	4	null	null	null	null	null	null
2	-	213	3556	50.m03226_at	N/A	TGME49_248330-t26_1	zinc finger, C3HC4 type (RING finger) domain-containing protein	1	null	null	GO:0005515, GO:0008270	protein binding, zinc ion binding	null	null
2	+	318	3563	50.m03237_at	B9PQU8	TGME49_248480-t26_1	ribosomal protein RPS9	0	GO:0005622, GO:0015935	intracellular, small ribosomal subunit	GO:0019843, GO:0003735	rRNA binding, structural constituent of ribosome	GO:0006412	translation
2	+	193	3759	50.m05684_s_at	N/A	TGME49_250940-t26_1	hypothetical protein	0	null	null	null	null	null	null
2	+	300	3767	50.m05694_at	Q8MPF6	TGME49_251810-t26_1	translation initiation factor eIF-5A, putative	0	null	null	GO:0043022, GO:0003746	ribosome binding, translation elongation factor activity	GO:0008612, GO:0045901, GO:0045905, GO:0006452	peptidyl-lysine modification to peptidyl-hypusine, positive regulation of translational elongation, positive regulation of translational termination, translational frameshifting
2	-	267	4003	52.m02714_at	N/A	TGME49_254790-t26_1	hypothetical protein	0	null	null	null	null	null	null
2	-	268	4492	55.m04746_at	N/A	TGME49_258200-t26_1	hypothetical protein	0	null	null	null	null	null	null
2	-	482	4783	55.m08209_at	B9PKU7	TGME49_259620-t26_1	hypothetical protein	0	null	null	null	null	null	null
2	+	327	4370	55.m00280_at	B9PKF7	TGME49_261570-t26_1	ribosomal protein RPL7A	0	null	null	null	null	null	null
2	+	434	4795	55.m08224_at	S8F1L0	TGME49_262050-t26_1	rhoptry kinase family protein ROP39	0	GO:0016020	membrane	GO:0005524, GO:0004687, GO:0004672	ATP binding, myosin light chain kinase activity, protein kinase activity	GO:0009103, GO:0006468	lipopolysaccharide biosynthetic process, protein phosphorylation
2	+	193	4693	55.m05021_at	N/A	TGME49_262950-t26_1	hypothetical protein	0	null	null	null	null	null	null
2	-	482	5105	57.m01889_at	S8EZC2	TGME49_265060-t26_1	hypothetical protein	0	null	null	null	null	null	null
2	-	279	5080	57.m01861_at	N/A	TGME49_267470-t26_1	cold-shock DNA-binding domain-containing protein	0	null	null	GO:0003677	DNA binding	GO:0006355	regulation of transcription, DNA-templated
2	-	335	6289	59.m06103_at	S8EYJ7	TGME49_271320-t26_1	hypothetical protein	0	null	null	null	null	null	null
2	+	67	6719	65.m01111_s_at	N/A	TGME49_277270-t26_1	NTPase II	0	null	null	GO:0016787, GO:0017111	hydrolase activity, nucleoside-triphosphatase activity	null	null
2	+	66	6721	65.m01113_at	B6KRJ1	TGME49_277490-t26_1	hypothetical protein	0	null	null	null	null	null	null
2	-	268	6811	65.m01971_at	N/A	TGME49_278120-t26_1	SCP family extracellular subfamily protein	0	null	null	null	null	null	null
2	-	511	6836	65.m02530_at	N/A	TGME49_278180-t26_1	hypothetical protein	0	null	null	null	null	null	null
2	+	435	7008	76.m01543_at	B6KMP0	TGME49_283540-t26_1	hypothetical protein	0	null	null	null	null	null	null
2	+	66	7026	76.m01563_at	N/A	TGME49_284010-t26_1	5'-3' exonuclease, N-terminal resolvase family domain-containing protein	0	null	null	GO:0003677, GO:0003824	DNA binding, catalytic activity	null	null
2	-	151	7181	76.m03412_at	N/A	TGME49_284310-t26_1	hypothetical protein	1	null	null	null	null	null	null
2	+	327	7116	76.m01670_at	B6KN66	TGME49_286630-t26_1	redoxin domain-containing protein	1	null	null	GO:0016491, GO:0051920	oxidoreductase activity, peroxiredoxin activity	GO:0055114	oxidation-reduction process
2	+	100	7603	83.m01230_at	B9PY58	TGME49_293670-t26_1	transcription elongation factor A TFIIS	0	GO:0005634	nucleus	GO:0003677, GO:0008270	DNA binding, zinc ion binding	GO:0032784, GO:0006357, GO:0006351	regulation of DNA-templated transcription, elongation, regulation of transcription from RNA polymerase II promoter, transcription, DNA-templated
2	-	374	76	113.m01577_at	S8GJV5	TGME49_297280-t26_1	hypothetical protein	0	null	null	null	null	null	null
2	-	216	86	113.m01591_at	N/A	TGME49_297820-t26_1	sperm associated antigen 6, putative	0	null	null	GO:0005515, GO:0044183	protein binding, protein binding involved in protein folding	null	null
2	+	473	234	207.m00013_at	N/A	TGME49_302000-t26_1	chaperone clp, putative	0	null	null	GO:0005524	ATP binding	null	null
2	-	373	4161	541.m01237_at	N/A	TGME49_306450-t26_1	short chain dehydrogenase family protein, putative	0	null	null	GO:0004090	carbonyl reductase (NADPH) activity	GO:0008152	metabolic process
2	-	371	4162	541.m01238_at	N/A	TGME49_306455-t26_1	hypothetical protein	0	null	null	null	null	null	null
2	-	475	5406	583.m05427_at	N/A	TGME49_311370-t26_1	methylmalonate-semialdehyde dehydrogenase [acylating], putative	0	null	null	GO:0004491	methylmalonate-semialdehyde dehydrogenase (acylating) activity	GO:0055114	oxidation-reduction process
2	-	213	5415	583.m05441_at	B6K8M3	TGME49_311650-t26_1	leucine rich repeat-containing protein	0	null	null	null	null	null	null
2	+	65	5532	583.m05592_at	N/A	TGME49_313960-t26_1	ribosomal protein L19 protein	0	GO:0005840	ribosome	GO:0003735	structural constituent of ribosome	GO:0006412	translation
2	-	542	6543	641.m01582_at	N/A	TGME49_320530-t26_1	hypothetical protein	0	null	null	null	null	null	null
3	-	187	7780	8.m00375_at	S8GIB9	TGME49_200340-t26_1	hypothetical protein	0	null	null	null	null	null	null
3	-	281	7767	8.m00185_at	N/A	TGME49_200350-t26_1	subtilisin SUB3	1	null	null	GO:0004252	serine-type endopeptidase activity	GO:0006508	proteolysis
3	-	283	607	20.m05974_at	S8F2R2	TGME49_204010-t26_1	hypothetical protein	0	null	null	null	null	null	null
3	+	381	812	25.m01888_at	N/A	TGME49_209755-t26_1	hypothetical protein	0	null	null	null	null	null	null
3	-	281	910	27.m00090_at	N/A	TGME49_211270-t26_1	sushi domain (scr repeat) domain-containing protein	1	GO:0016020	membrane	null	null	GO:0030154	cell differentiation
3	+	308	1122	33.m00005_at	N/A	TGME49_215775-t26_1	rhoptry protein ROP8	1	null	null	GO:0005524, GO:0004672	ATP binding, protein kinase activity	GO:0006468	protein phosphorylation
3	+	400	1299	35.m00032_at	B9Q0J9	TGME49_216140-t26_1	tetratricopeptide repeat-containing protein	0	null	null	GO:0005515	protein binding	null	null
3	-	463	1585	38.m02365_at	N/A	TGME49_218740-t26_1	membrane protein, putative	4	null	null	null	null	null	null
3	-	229	1622	39.m00359_at	N/A	TGME49_220380-t26_1	hypothetical protein	1	null	null	null	null	null	null
3	+	159	1631	39.m00369_at	N/A	TGME49_220560-t26_1	hypothetical protein	5	null	null	null	null	null	null
3	-	187	1704	41.m01299_at	N/A	TGME49_221480-t26_1	hypothetical protein	2	null	null	null	null	null	null
3	+	476	1707	41.m01304_at	S8GTU8	TGME49_221550-t26_1	CMGC kinase, MAPK family, MEK kinase-related (incomplete catalytic triad)	0	null	null	GO:0005524, GO:0004672	ATP binding, protein kinase activity	GO:0006468	protein phosphorylation
3	+	380	1968	42.m03338_at	N/A	TGME49_224170-t26_1	SAG-related sequence SRS60A	0	null	null	null	null	null	null
3	-	237	1888	42.m00095_at	S8EXV4	TGME49_227580-t26_1	transmembrane amino acid transporter protein	11	null	null	null	null	null	null
3	-	237	2607	44.m04695_at	B6KJ35	TGME49_229140-t26_1	MaoC family domain-containing protein	0	null	null	GO:0033989, GO:0016491	3alpha,7alpha,12alpha-trihydroxy-5beta-cholest-24-enoyl-CoA hydratase activity, oxidoreductase activity	GO:0008152	metabolic process
3	-	404	2272	44.m00009_at	N/A	TGME49_233460-t26_1	SAG-related sequence SRS29B	0	GO:0016020	membrane	null	null	null	null
3	+	309	2969	49.m03102_at	B6KGC6	TGME49_238440-t26_1	SAG-related sequence SRS22A	0	GO:0016020	membrane	null	null	null	null
3	-	4	7783	99.m00010_at	B6KGD7	TGME49_238850-t26_1	SAG-related sequence SRS22I	0	GO:0016020	membrane	null	null	null	null
3	+	476	3052	49.m03214_at	N/A	TGME49_240470-t26_1	hypothetical protein	0	null	null	null	null	null	null
3	-	187	3416	50.m00070_at	B6KHE1	TGME49_249300-t26_1	hypothetical protein	2	null	null	null	null	null	null
3	-	187	3764	50.m05690_s_at	N/A	TGME49_250950-t26_1	KRUF family protein	0	null	null	null	null	null	null
3	-	237	4460	55.m04701_at	B6KB02	TGME49_257520-t26_1	synaptobrevin protein	1	GO:0016021	integral component of membrane	null	null	GO:0016192	vesicle-mediated transport
3	+	370	4479	55.m04727_at	B6KB37	TGME49_257970-t26_1	hypothetical protein	0	null	null	null	null	null	null
3	+	155	4507	55.m04764_at	N/A	TGME49_258508-t26_1	3'5'-cyclic nucleotide phosphodiesterase domain-containing protein	1	GO:0016020	membrane	GO:0004114, GO:0005216	3',5'-cyclic-nucleotide phosphodiesterase activity, ion channel activity	GO:0006811, GO:0007165, GO:0055085	ion transport, signal transduction, transmembrane transport
3	+	399	4820	55.m10249_at	B9PKP0	TGME49_260400-t26_1	hypothetical protein	0	null	null	null	null	null	null
3	-	187	4663	55.m04985_at	S8F4M1	TGME49_262400-t26_1	lipase	1	null	null	GO:0004806	triglyceride lipase activity	GO:0006629	lipid metabolic process
3	+	477	4756	55.m05108_at	N/A	TGME49_264150-t26_1	hypothetical protein	0	null	null	null	null	null	null
3	+	155	4970	57.m01717_at	N/A	TGME49_265030-t26_1	hypothetical protein	0	null	null	null	null	null	null
3	-	185	5018	57.m01774_at	S8G7G8	TGME49_266100-t26_1	rhoptry kinase family protein ROP41	0	null	null	GO:0005524, GO:0004672	ATP binding, protein kinase activity	GO:0006468	protein phosphorylation
3	-	282	4928	57.m00029_at	S8F291	TGME49_266860-t26_1	BTB/POZ domain-containing protein	0	null	null	GO:0005515	protein binding	null	null
3	-	364	6001	59.m03410_at	B9PH46	TGME49_268850-t26_1	enolase 2	0	GO:0000015	phosphopyruvate hydratase complex	GO:0000287, GO:0004634	magnesium ion binding, phosphopyruvate hydratase activity	GO:0006096	glycolytic process
3	+	376	6002	59.m03411_at	B9PH47	TGME49_268860-t26_1	enolase 1	0	GO:0000015	phosphopyruvate hydratase complex	GO:0000287, GO:0004634	magnesium ion binding, phosphopyruvate hydratase activity	GO:0006096	glycolytic process
3	-	404	6660	64.m00341_at	N/A	TGME49_275860-t26_1	hypothetical protein	1	null	null	null	null	null	null
3	-	4	6717	65.m01106_at	S8GAQ3	TGME49_277230-t26_1	hypothetical protein	0	null	null	null	null	null	null
3	+	381	6748	65.m01148_at	S8GAL2	TGME49_278080-t26_1	Toxoplasma gondii family A protein	0	null	null	null	null	null	null
3	-	365	7078	76.m01625_at	N/A	TGME49_285860-t26_1	SAG-related sequence SRS20C	0	GO:0016020	membrane	null	null	null	null
3	-	526	7151	76.m02661_at	N/A	TGME49_285920-t26_1	hypothetical protein	0	null	null	GO:0005515	protein binding	null	null
3	+	159	7485	80.m03985_at	B9PTY1	TGME49_288630-t26_1	nucleosome assembly protein (NAP), putative	0	GO:0005634	nucleus	null	null	GO:0006334	nucleosome assembly
3	+	381	7218	80.m00010_at	B9PTD9	TGME49_291040-t26_1	lactate dehydrogenase LDH2	0	null	null	GO:0004459, GO:0016616	L-lactate dehydrogenase activity, oxidoreductase activity, acting on the CH-OH group of donors, NAD or NADP as acceptor	GO:0044262, GO:0055114	cellular carbohydrate metabolic process, oxidation-reduction process
3	-	187	7467	80.m03958_at	N/A	TGME49_292110-t26_1	formate/nitrite transporter protein	6	GO:0016020	membrane	GO:0005215	transporter activity	GO:0006810	transport
3	-	463	72	113.m01573_at	S8F8G1	TGME49_297910-t26_1	hypothetical protein	1	null	null	null	null	null	null
3	-	184	4247	551.m00220_at	S8EQQ4	TGME49_307760-t26_1	Tubulin-tyrosine ligase family protein	0	null	null	GO:0004835	tubulin-tyrosine ligase activity	GO:0006464	cellular protein modification process
3	+	390	5478	583.m05523_at	B9PIH3	TGME49_313050-t26_1	oxidoreductase, short chain dehydrogenase/reductase family protein	0	null	null	GO:0004316, GO:0016491	3-oxoacyl-[acyl-carrier-protein] reductase (NADPH) activity, oxidoreductase activity	GO:0008152	metabolic process
3	+	400	6528	641.m01562_at	Q8N003	TGME49_320190-t26_1	SAG-related sequence SRS16B	1	GO:0016020	membrane	null	null	null	null
4	+	23	398	20.m03802_at	B9PUB1	TGME49_203500-t26_1	alanine dehydrogenase/pyridine nucleotide transhydrogenase domain-containing protein	0	null	null	GO:0000286	alanine dehydrogenase activity	null	null
4	+	1	1	107.m00007_s_at	N/A	TGME49_207010-t26_1	SAG-related sequence SRS48K	0	GO:0016020	membrane	null	null	null	null
4	-	208	757	25.m01817_at	N/A	TGME49_208550-t26_1	hypothetical protein	1	null	null	null	null	null	null
4	-	484	905	27.m00073_at	S8FCF3	TGME49_210770-t26_1	hypothetical protein	0	null	null	null	null	null	null
4	+	16	1217	33.m01371_at	N/A	TGME49_215500-t26_1	TPR repeat-containing protein	0	null	null	null	null	null	null
4	-	391	1424	37.m00748_at	B9PQA6	TGME49_217520-t26_1	hypothetical protein	0	null	null	null	null	null	null
4	+	82	1747	41.m01354_at	S8GU09	TGME49_222300-t26_1	hypothetical protein	1	null	null	null	null	null	null
4	+	82	1774	41.m01389_at	N/A	TGME49_223060-t26_1	MORN repeat-containing protein	8	null	null	null	null	null	null
4	+	299	1978	42.m03350_at	S8G5K8	TGME49_224350-t26_1	aminopeptidase N, putative	1	null	null	GO:0008237, GO:0008270	metallopeptidase activity, zinc ion binding	null	null
4	+	82	2195	42.m05852_at	S8G5M9	TGME49_224770-t26_1	SAG-related sequence SRS40D	0	GO:0016020	membrane	null	null	null	null
4	-	452	1819	42.m00013_at	I7CPS1	TGME49_227280-t26_1	dense granule protein GRA3	2	null	null	null	null	null	null
4	+	22	2863	46.m03680_at	S8ETL2	TGME49_234940-t26_1	hypothetical protein	0	null	null	null	null	null	null
4	-	534	2872	46.m03690_at	S8ETA0	TGME49_236880-t26_1	hypothetical protein	0	null	null	null	null	null	null
4	+	23	5043	57.m01804_at	S8F2A1	TGME49_266700-t26_1	hypothetical protein	0	null	null	null	null	null	null
4	-	391	5051	57.m01820_at	S8F287	TGME49_266900-t26_1	cyclin, N-terminal domain-containing protein	0	null	null	GO:0019901	protein kinase binding	GO:0000079	regulation of cyclin-dependent protein serine/threonine kinase activity
4	-	208	6086	59.m03529_at	S8G9L5	TGME49_270700-t26_1	hypothetical protein	1	null	null	null	null	null	null
4	+	147	6707	65.m01093_at	B6KRH0	TGME49_276960-t26_1	tetratricopeptide repeat-containing protein	0	null	null	GO:0005515	protein binding	null	null
4	+	82	6940	74.m00446_at	S8F6N8	TGME49_281930-t26_1	SAG-related sequence SRS39	0	GO:0016020	membrane	null	null	null	null
4	+	30	7091	76.m01642_at	N/A	TGME49_286150-t26_1	PAN/Apple domain-containing protein	0	GO:0005576	extracellular region	GO:0005515	protein binding	GO:0007596, GO:0006508	blood coagulation, proteolysis
4	-	208	7259	80.m00085_at	S8F3A0	TGME49_289630-t26_1	microneme protein MIC16	1	null	null	null	null	null	null
4	-	445	7609	83.m01238_at	B9PY67	TGME49_293780-t26_1	hypothetical protein	0	null	null	null	null	null	null
4	+	299	7638	83.m01273_at	N/A	TGME49_294585-t26_1	hypothetical protein	0	null	null	null	null	null	null
4	+	22	7553	83.m00010_at	B9PYE4	TGME49_294820-t26_1	type I fatty acid synthase, putative	0	null	null	GO:0004316, GO:0004314, GO:0050662, GO:0047879, GO:0008922, GO:0050637, GO:0050111, GO:0016491, GO:0031177, GO:0008146, GO:0016747, GO:0008270	3-oxoacyl-[acyl-carrier-protein] reductase (NADPH) activity, [acyl-carrier-protein] S-malonyltransferase activity, coenzyme binding, erythronolide synthase activity, long-chain fatty acid [acyl-carrier-protein] ligase activity, lovastatin nonaketide synthase activity, mycocerosate synthase activity,	GO:0044237, GO:0055114	cellular metabolic process, oxidation-reduction process
4	-	472	182	148.m00014_at	N/A	TGME49_300660-t26_1	RNA polymerase B	0	null	null	GO:0003677, GO:0003899	DNA binding, DNA-directed RNA polymerase activity	GO:0006351	transcription, DNA-templated
4	-	474	184	148.m00016_at	N/A	TGME49_300690-t26_1	RNA polymerase C2, putative	1	null	null	GO:0003677, GO:0003899	DNA binding, DNA-directed RNA polymerase activity	GO:0006351	transcription, DNA-templated
4	+	99	4156	541.m01230_at	N/A	TGME49_306338-t26_1	dynein gamma chain, flagellar outer arm, putative	0	GO:0030286	dynein complex	GO:0005524, GO:0016887, GO:0003777	ATP binding, ATPase activity, microtubule motor activity	GO:0007018	microtubule-based movement
4	+	23	4227	542.m00227_at	N/A	TGME49_307030-t26_1	Purine nucleoside phosphorylase	0	null	null	GO:0003824	catalytic activity	GO:0009116	nucleoside metabolic process
4	+	501	4241	547.m00144_at	N/A	TGME49_307640-t26_1	CMGC kinase, CK2 family	0	null	null	GO:0005524, GO:0004709, GO:0004672	ATP binding, MAP kinase kinase kinase activity, protein kinase activity	GO:0006468	protein phosphorylation
4	+	82	5835	583.m11422_at	N/A	TGME49_309860-t26_1	hypothetical protein	0	null	null	null	null	null	null
4	-	484	5703	583.m09098_s_at	B9PJM1	TGME49_310030-t26_1	cyclase-associated protein, putative	0	null	null	GO:0003779	actin binding	GO:0007010	cytoskeleton organization
4	+	99	6559	641.m02546_at	N/A	TGME49_319308-t26_1	hypothetical protein	0	null	null	null	null	null	null
