# Supplementary material for: Gene target discovery with network analysis in Toxoplasma gondii
Source: Sci Rep. 2019 Jan 24;9:646. doi: 10.1038/s41598-018-36671-y (PMC6345969; doi:10.1038/s41598-018-36671-y)
Supplement: Supplementary file 6 — dataset 5 [file 41598_2018_36671_MOESM6_ESM.xls]

## Sheet: Expression matrix of master regulators
Cluster ID	274	294	327	371	442	445	460	518	519	520	530	531	533	540	542	545
	wi,j sub-network coefficients extracted from Wt
274	0.285083	0	-0.00845945	0	-0.0161361	-0.0111021	0	0	0.0118042	0.0118912	0	0.0120706	0	0.00987503	0.00999391	-0.120192
294	0.00792988	0.121237	0	0	-0.197102	-0.00883088	-0.00999405	0.0880301	0.0072143	0.0078332	0	0	0	0	0	-0.00929528
327	0	0	0.250936	0	0	0	0	-0.0123803	-0.232459	-0.0131089	0	0	0	-0.0110413	-0.0619588	0.00934261
371	0	0	0	0.125314	0.0581733	0.0175148	-0.00770989	0	0	0	0.0140241	0.0162828	0.016144	0.0107219	0	0
442	-0.00914297	-0.0116669	0	0.0125195	0.356556	0.0182714	0.0143121	0	0	0	0.0393944	0	0.00931699	0	0	0
445	-0.0111733	-0.00878168	0	0.0177347	0.153708	0.18869	0	0	0	0	0	0	0	0	0	0
460	0	-0.0101339	0	-0.00745908	0.0852141	0	0.202559	0	0	0	0.0102592	0.0128793	0	0	0	0
518	0	0.00877848	-0.065167	0.00906086	0	0	0	0.28633	0.016186	0.0146728	0	0	0.00938973	0.0146431	0.00911001	-0.0106891
519	0.011795	0	-0.014407	0	0	0	0	0.0163384	0.29505	0.0175859	0	0.0101368	0.00964557	0.0142316	0.0144202	-0.0180284
520	0.0120655	0	-0.0131651	0	0	0	0	0.0149988	0.249876	0.0164929	0	0.00867691	0	0.0127094	0.0128643	-0.10718
530	0	0	-0.00602408	0.0126055	0.0436386	0	0	0	0	0	0.456784	0.0578015	0.0204571	0.0123325	0.013516	-0.011449
531	0.0120951	0	-0.00836188	0	0	0	0.0130792	0	0	0	0.102113	0.35878	0.0189342	0.0138988	0.0170885	-0.0147621
533	0	0	-0.00810762	0.0163448	0.0176913	0	0.0116798	0	0	0	0.017639	0.0539112	0.465461	0.0150159	0.0302	-0.0123063
540	0.0100288	0	-0.0109657	0.0108951	0	0	0	0.0150708	0.0144309	0.012634	0.0124814	0.0140418	0.056058	0.327172	0.0120587	-0.0145473
542	0.00992992	0	-0.0115679	0	0	0	0	0	0.0145226	0.0128896	0.0135107	0.0170406	0.0133902	0.0120438	0.431365	-0.0101847
545	-0.236973	0	0.00906693	0	0.00764803	0.00918418	0	-0.0105816	-0.0126496	-0.0125335	-0.0112825	-0.0425222	-0.0119321	-0.0141058	-0.0100481	0.0831228
q	θi sub-network coefficients extracted from Wt
	-0.121275	-0.0988099	-0.157111	-0.0298908	-0.0514836	-0.067902	-0.0416791	-0.0774341	-0.0915278	-0.115237	-0.0212215	-0.0701287	-0.0310883	-0.0469779	-0.0476399	-0.229956
m	kiμ sub-network coefficients extracted from Wt
1	0.00667875	-0.0128314	-0.00489857	0.00246677	0.0281351	0.0143813	0.038057	0.000103259	0.00796414	0.000425921	0.0280147	0.0334491	0.0238321	0.0191551	0.00982535	-0.0139322
2	-0.0215744	-0.0103993	0.018495	-0.0353104	0.00539356	-0.00225908	0.0160784	-0.0215465	-0.0199154	-0.0238532	-0.0249497	-0.0260853	-0.0283045	-0.0220035	-0.0321279	0.0243093
3	-0.00608321	0.00352461	0	0.0287635	0	0.00946115	-0.0232025	0.0054066	0	-0.00154102	0	-0.00214033	0.00468436	0.000295386	-0.00209682	0.00364801
4	0.017075	0.0110539	0.00430111	-0.00554369	-0.0372017	-0.0316269	-0.0394943	-0.0182982	-0.00458592	0	-0.0064793	0	-0.0117731	-0.0219841	0.00388214	-0.00719177
