# Supplementary material for: Gene target discovery with network analysis in Toxoplasma gondii
Source: Sci Rep. 2019 Jan 24;9:646. doi: 10.1038/s41598-018-36671-y (PMC6345969; doi:10.1038/s41598-018-36671-y)
Supplement: Supplementary file 7 — dataset 6 [file 41598_2018_36671_MOESM7_ESM.xls]

## Sheet: Master regulators
Cluster ID	Gen ID	Probe ID	UniProt Id	ToxoDB ID	Description	locus	TM Domains	Computed GO Processes	Computed GO Process IDs	Computed GO Functions	Computed GO Function IDs	Computed GO Components	Computed GO Component IDs
274	2787	46.m01732_at	S8ET83	TGME49_237080-t26_1	hypothetical protein	TGME49_chrX:5698272-5699945(-)	0	N/A	N/A	N/A	N/A	N/A	N/A
294	885	26.m00245_at	S8F0M3	TGME49_210400-t26_1	hypothetical protein	TGME49_chrIX:4,814,269..4,819,083(-)	1	N/A	N/A	N/A	N/A	N/A	N/A
327	1772	41.m01386_at	S8FBB2	TGME49_223040-t26_1	hypothetical protein	TGME49_chrII:1379880-1382193(-)	0	N/A	N/A	N/A	N/A	N/A	N/A
327	2899	49.m00006_at	B9PPE8	TGME49_242330-t26_1	ribosomal protein RPS5	TGME49_chrVI:1972678-1974116(-)	0	translation	GO:0006412	structural constituent of ribosome	GO:0003735	small ribosomal subunit	GO:0015935
327	4370	55.m00280_at	B9PKF7	TGME49_261570-t26_1	ribosomal protein RPL7A	TGME49_chrVIIb:1652767-1656047(+)	0	N/A	N/A	N/A	N/A	N/A	N/A
327	7116	76.m01670_at	B6KN66	TGME49_286630-t26_1	redoxin domain-containing protein	TGME49_chrV:1750888-1752970(+)	1	oxidation-reduction process	GO:0055114	oxidoreductase activity, peroxiredoxin activity	GO:0016491, GO:0051920	N/A	N/A
371	4162	541.m01238_at	N/A	TGME49_306455-t26_1	hypothetical protein	TGME49_chrIX:6094852-6095742(+)	0	N/A	N/A	N/A	N/A	N/A	N/A
442	1821	42.m00015_at	B6KEX2	TGME49_227620-t26_1	dense granule protein GRA2	TGME49_chrX:869402-871808(-)	0	N/A	N/A	N/A	N/A	N/A	N/A
442	2298	44.m00039_at	N/A	TGME49_232030-t26_1	hypothetical protein	TGME49_chrVIII:1773014-1776194(+)	0	N/A	N/A	N/A	N/A	N/A	N/A
442	5952	59.m00089_at	S8GIU2	TGME49_270250-t26_1	dense granule protein GRA1	TGME49_chrVIII:5309215-5311308(-)	0	N/A	N/A	N/A	N/A	N/A	N/A
442	6407	63.m00002_at	Q25C72	TGME49_275440-t26_1	dense granule protein GRA6	TGME49_chrX:7270768-7274202(-)	2	N/A	N/A	N/A	N/A	N/A	N/A
442	7302	80.m02161_at	S8GHD8	TGME49_288650-t26_1	dense granule protein GRA12	TGME49_chrIX:2655763-2660108(-)	1	N/A	N/A	N/A	N/A	N/A	N/A
445	7609	83.m01238_at	B9PY67	TGME49_293780-t26_1	hypothetical protein	TGME49_chrIa:557010-559534(+)	0	N/A	N/A	N/A	N/A	N/A	N/A
460	3821	50.m07651_at	N/A	TGME49_250115-t26_1	hypothetical protein	TGME49_chrXII:5030735-5037424(+)	0	N/A	N/A	N/A	N/A	N/A	N/A
518	251	20.m00344_at	N/A	TGME49_203070-t26_1	hypothetical protein	TGME49_chrVIIa:2819953-2821147(+)	3	N/A	N/A	N/A	N/A	N/A	N/A
519	552	20.m05889_at	N/A	TGME49_202205-t26_1	hypothetical protein	TGME49_chrVIIa:3520735-3521924(-)	0	N/A	N/A	N/A	N/A	N/A	N/A
519	3613	50.m03309_at	B6KHG2	TGME49_249520-t26_1	hypothetical protein	TGME49_chrXII:4587164-4588114(+)	0	N/A	N/A	N/A	N/A	N/A	N/A
519	4284	55.m00033_at	B6KAN2	TGME49_255380-t26_1	hypothetical protein	TGME49_chrVIIb:4870519-4871559(-)	0	N/A	N/A	N/A	N/A	N/A	N/A
520	3016	49.m03162_at	N/A	TGME49_239650-t26_1	hypothetical protein	TGME49_chrVI:820100-821742(-)	0	N/A	N/A	N/A	N/A	N/A	N/A
530	818	25.m01899_at	N/A	TGME49_209920-t26_1	PAN domain-containing protein	TGME49_chrIb:1549006-1553167(+)	0	blood coagulation, proteolysis	GO:0007596, GO:0006508	protein binding	GO:0005515	extracellular region	GO:0005576
530	5677	583.m05759_at	B6K9U6	TGME49_316550-t26_1	hypothetical protein	TGME49_chrXI:5394391-5395388(+)	2	N/A	N/A	N/A	N/A	N/A	N/A
531	4569	55.m04850_at	S8GLM5	TGME49_259900-t26_1	hypothetical protein	TGME49_chrVIIb:2622348-2625010(+)	1	N/A	N/A	N/A	N/A	N/A	N/A
533	6702	65.m01086_at	B6KRG0	TGME49_276850-t26_1	hypothetical protein	TGME49_chrXII:6890598-6891704(-)	0	N/A	N/A	N/A	N/A	N/A	N/A
540	2109	42.m03554_at	B9PMW0	TGME49_227100-t26_1	hypothetical protein	TGME49_chrX:1087520-1089621(+)	0	cell redox homeostasis	GO:0045454	electron carrier activity, protein disulfide oxidoreductase activity	GO:0009055, GO:0015035	N/A	N/A
542	6543	641.m01582_at	N/A	TGME49_320530-t26_1	hypothetical protein	TGME49_chrIV:279846-281840(+)	0	N/A	N/A	N/A	N/A	N/A	N/A
545	233	200024_at	B9PPE8	TGME49_242330-t26_1	ribosomal protein RPS5	TGME49_chrVI:1972678-1974116(-)	0	translation	GO:0006412	structural constituent of ribosome	GO:0003735	small ribosomal subunit	GO:0015935
