# Supplementary material for: Gene target discovery with network analysis in Toxoplasma gondii
Source: Sci Rep. 2019 Jan 24;9:646. doi: 10.1038/s41598-018-36671-y (PMC6345969; doi:10.1038/s41598-018-36671-y)
Supplement: Supplementary file 8 — dataset 7 [file 41598_2018_36671_MOESM8_ESM.xls]

## Sheet: Expression Matrix
Cluster ID	Intra-cluster average of the expression level
	Oocysts d 0	Oocysts d 10	Taquizoite d 2	Bradyzoite d 4	Bradyzoite d 21	Merozoite c52
Cluster 1	-0.40894	-0.165569	-0.370802	-0.110682	-0.297993	0.770351
Cluster 2	-0.376874	-0.26609	-0.366041	-0.216229	-0.081472	0.754638
Cluster 3	-0.290109	0.0187885	-0.289657	-0.278381	-0.139317	0.618552
Cluster 4	-0.358122	-0.0749317	-0.0718157	-0.297779	-0.244943	0.648254
Cluster 5	-0.402494	0.025804	-0.239183	-0.407671	-0.337598	0.759139
Cluster 6	-0.30551	-0.403714	-0.356404	-0.435081	-0.303546	0.920211
Cluster 7	0.0650007	-0.300871	-0.364249	0.00718862	-0.259797	0.542048
Cluster 8	0.0353215	-0.307531	-0.442076	-0.267707	-0.172853	0.68173
Cluster 9	0.0711322	-0.379906	-0.399009	-0.415912	-0.36081	0.795034
Cluster 10	-0.194002	-0.30763	-0.231175	-0.174889	-0.0878502	0.634529
Cluster 11	-0.172842	-0.168928	-0.192721	-0.125311	-0.130632	0.541426
Cluster 12	-0.11544	-0.243258	-0.205067	-0.28144	-0.218485	0.664822
Cluster 13	-0.13391	-0.300429	-0.156399	0.0636805	-0.122089	0.45119
Cluster 14	-0.0675253	-0.353756	-0.261208	0.134445	0.00864334	0.365022
Cluster 15	-0.291473	-0.141591	-0.114934	0.066607	-0.078576	0.40345
Cluster 16	-0.292878	-0.0636572	-0.259269	0.0418165	-0.247005	0.542385
Cluster 17	-0.103029	-0.199629	0.0398597	-0.136814	-0.33503	0.499735
Cluster 18	0.100381	-0.0376675	-0.182002	-0.216273	-0.24791	0.409199
Cluster 19	0.102182	-0.168533	-0.241869	-0.209892	-0.151671	0.460117
Cluster 20	-0.0260037	0.12814	-0.308531	-0.281594	-0.21469	0.465119
Cluster 21	-0.0451104	0.0661164	-0.217205	-0.185814	-0.105599	0.360181
Cluster 22	-0.0122557	-0.0289948	-0.277884	-0.05636	-0.349854	0.486131
Cluster 23	0.157167	-0.0136369	-0.426378	-0.205875	-0.39314	0.528428
Cluster 24	0.0328065	0.105198	-0.498812	-0.382467	-0.242818	0.577667
Cluster 25	-0.0102252	-0.0137153	-0.395978	-0.333848	-0.372999	0.663256
Cluster 26	-0.092274	-0.170217	-0.403643	-0.371624	-0.284027	0.758195
Cluster 27	-0.203904	-0.362587	0.0168892	0.203876	-0.327368	0.421724
Cluster 28	-0.0620203	-0.436688	0.119696	0.0296106	-0.143929	0.322782
Cluster 29	-0.0143177	-0.403823	-0.0187223	0.0521704	-0.243371	0.419752
Cluster 30	-0.391004	-0.431633	-0.000556747	-0.105084	-0.436704	0.755333
Cluster 31	-0.0831975	-0.142535	-0.0790443	-0.0813514	-0.0265024	0.325073
Cluster 32	-0.0565252	-0.186381	-0.109086	-0.144734	-0.107598	0.443298
Cluster 33	-0.0144502	-0.0748421	-0.110982	-0.0509003	-0.147936	0.314724
Cluster 34	-0.046624	-0.0496283	-0.0156553	-0.213282	-0.116531	0.34076
Cluster 35	-0.126526	-0.125055	0.0361554	-0.0209746	-0.0955414	0.263882
Cluster 36	-0.0745157	-0.221157	0.0595513	0.00549716	-0.180857	0.305993
Cluster 37	-0.139704	-0.116302	-0.0898188	0.121078	-0.057984	0.219548
Cluster 38	-0.116131	-0.0269018	-0.23006	0.089897	0.0412985	0.181411
Cluster 39	0.0858726	-0.241549	0.00887844	-0.0769515	-0.180579	0.297497
Cluster 40	0.150271	-0.216171	-0.00574665	-0.274649	-0.212633	0.383085
Cluster 41	0.0999968	-0.3104	-0.0152966	-0.0285518	0.0052624	0.177221
Cluster 42	-0.00070117	-0.287936	-0.0713491	0.0947962	-0.0878656	0.260253
Cluster 43	0.132991	-0.308643	0.172893	0.0114177	-0.187369	0.0898016
Cluster 44	-0.203888	-0.300936	0.0972979	0.096816	-0.0983751	0.281704
Cluster 45	-0.297344	-0.27106	0.0824639	0.0426609	0.0320582	0.281477
Cluster 46	-0.119747	-0.278624	0.0628715	0.0636173	0.0271737	0.173843
Cluster 47	-0.140919	-0.307345	-0.0229408	0.0168657	0.0082809	0.327093
Cluster 48	-0.353864	-0.24413	0.10564	0.0624493	-0.177029	0.399435
Cluster 49	-0.214134	-0.272498	0.0217365	-0.065388	-0.114004	0.452769
Cluster 50	-0.105559	0.0567445	-0.0375616	-0.0364916	-0.000724562	0.0995978
Cluster 51	-0.129505	0.0244971	0.0454636	-0.00816767	-0.126935	0.156987
Cluster 52	-0.0881321	0.0348193	0.174787	-0.0399374	-0.213738	0.0799547
Cluster 53	-0.220912	-0.0521359	0.0312711	0.00762995	0.0252445	0.160409
Cluster 54	-0.17778	-0.0656451	0.105154	-0.104725	0.109943	0.0882041
Cluster 55	-0.293438	-0.171666	0.0777541	0.0708004	0.115457	0.121837
Cluster 56	-0.193263	0.0838412	-0.0276471	-0.127312	-0.0706614	0.256807
Cluster 57	-0.169798	0.0951709	-0.189808	-0.0998427	-0.0218094	0.291891
Cluster 58	-0.347427	-0.0186856	0.0828011	0.0021192	-0.0877954	0.261055
Cluster 59	-0.335424	0.0306871	-0.0152364	-0.0718241	-0.135235	0.376907
Cluster 60	-0.527246	0.108951	0.0248853	0.0272059	-0.12903	0.305731
Cluster 61	-0.542133	0.0224464	0.0114146	-0.109871	0.0164569	0.386466
Cluster 62	-0.335746	0.167408	0.0276015	-0.0651673	-0.12469	0.220076
Cluster 63	-0.449585	0.246649	0.0963467	-0.0373396	-0.213229	0.186988
Cluster 64	-0.276813	-0.123045	0.117501	-0.213888	-0.133404	0.436276
Cluster 65	-0.224565	-0.0927141	0.105102	-0.216103	0.0141405	0.302847
Cluster 66	-0.205865	-0.166748	0.329878	-0.144617	-0.0852765	0.148117
Cluster 67	-0.163746	-0.21487	0.321287	-0.239907	-0.195369	0.304733
Cluster 68	-0.14247	-0.128124	-0.104144	-0.144744	0.133548	0.289976
Cluster 69	-0.358616	-0.131432	-0.0343442	-0.0134729	0.115224	0.293221
Cluster 70	-0.164083	-0.382315	-0.0380663	-0.126701	0.182382	0.349623
Cluster 71	-0.230469	-0.293861	-0.194865	0.0588415	0.169645	0.326764
Cluster 72	-0.363519	-0.349224	0.029557	-0.0141629	0.242967	0.262556
Cluster 73	-0.285194	0.0975931	0.00265595	-0.0775163	-0.357687	0.413836
Cluster 74	-0.0121638	0.0255335	0.0242801	-0.12478	-0.348508	0.311079
Cluster 75	-0.129496	0.0386293	-0.0405889	-0.0390632	-0.240026	0.313314
Cluster 76	-0.0252539	0.155822	-0.0205573	0.00161017	-0.362842	0.158846
Cluster 77	-0.181077	-0.0687045	0.123389	0.0572251	-0.335285	0.277979
Cluster 78	0.153711	-0.0548301	0.0224102	-0.0430213	-0.438491	0.229056
Cluster 79	-0.161448	-0.189384	0.100741	0.181251	-0.169004	0.153598
Cluster 80	-0.396573	-0.158327	0.172025	0.201953	-0.0803749	0.127213
Cluster 81	-0.243884	-0.0754027	0.197159	0.0920441	-0.110859	0.070367
Cluster 82	-0.299918	-0.316285	-0.0772662	0.286891	-0.0815286	0.294382
Cluster 83	0.017648	-0.0938577	-0.0526889	-0.0548555	-0.0472156	0.192681
Cluster 84	0.129045	-0.0744482	-0.0475751	-0.0314151	-0.0626315	0.0621524
Cluster 85	0.0679651	-0.0371416	-0.0279399	-0.028266	-0.206913	0.1825
Cluster 86	0.0711191	0.0945084	-0.0368995	-0.0797457	-0.134855	0.0542663
Cluster 87	0.122531	-0.00349872	0.112137	-0.180033	-0.176393	0.07125
Cluster 88	0.122706	0.0555296	0.0243401	-0.178146	-0.0381121	-0.0196199
Cluster 89	0.0393371	0.112637	-0.189156	-0.134894	0.0771999	0.0481396
Cluster 90	0.0656345	0.0826249	-0.150605	-0.150926	-0.0677523	0.166855
Cluster 91	0.0511424	-0.0471789	-0.0115606	0.0102852	0.0650282	-0.0854183
Cluster 92	0.0043597	-0.0419319	-0.0243766	-0.0205941	0.0242075	0.0449029
Cluster 93	0.103081	-0.239573	0.101843	-0.0376377	0.128565	-0.108713
Cluster 94	0.101336	-0.120448	0.115228	0.0194677	-0.0415938	-0.10625
Cluster 95	-0.0891825	-0.0189076	0.133248	0.0323162	-0.0085805	-0.0771226
Cluster 96	0.0529244	0.145144	-0.052131	-0.0360763	0.000990136	-0.144996
Cluster 97	-0.0957048	0.144682	-0.0997243	0.0302194	0.041051	-0.0525356
Cluster 98	-0.024509	-0.0625909	-0.0767387	0.202834	-0.14471	0.0596569
Cluster 99	0.0839309	0.0366727	-0.179392	0.154387	-0.298988	0.118109
Cluster 100	0.183553	-0.228566	-0.123709	-0.361101	0.0362948	0.325946
Cluster 101	0.121324	-0.0173848	-0.241129	-0.242578	0.10087	0.186908
Cluster 102	0.00300773	-0.000732138	-0.0526369	-0.252819	0.122436	0.131814
Cluster 103	0.0753855	-0.137505	0.255601	0.0960276	-0.111468	-0.276106
Cluster 104	0.127068	-0.208613	0.00191955	0.18413	0.052465	-0.239882
Cluster 105	0.00361144	-0.0521066	0.0571577	0.187069	-0.0105597	-0.238759
Cluster 106	0.228138	-0.0800209	0.00659725	0.278406	-0.25285	-0.333492
Cluster 107	0.309462	-0.158616	0.0482138	0.0616543	-0.11633	-0.254185
Cluster 108	0.13862	-0.264085	-0.23556	0.325869	-0.0255396	-0.0740128
Cluster 109	0.19691	-0.0768687	-0.179016	0.160052	-0.0277564	-0.144219
Cluster 110	-0.122057	-0.0371803	-0.0901732	0.330077	-0.0892439	-0.0768961
Cluster 111	-0.101665	-0.145231	-0.00948998	0.252927	0.0222621	-0.0799296
Cluster 112	-0.0883235	-0.205672	-0.142113	0.170473	0.0746012	0.128949
Cluster 113	-0.12729	-0.150135	0.00903116	0.104369	0.107267	0.020928
Cluster 114	-0.14607	-0.200091	-0.0227075	0.297997	0.185066	-0.244942
Cluster 115	-0.115649	-0.164286	0.0363684	0.14868	0.181274	-0.15334
Cluster 116	0.416585	-0.0608675	-0.121949	-0.133446	-0.162081	-0.0791189
Cluster 117	0.445168	-0.148568	-0.00354277	-0.154224	-0.0725599	-0.230983
Cluster 118	0.369847	-0.0106036	-0.158984	-0.0293741	-0.096161	-0.193871
Cluster 119	0.466225	-0.0165409	-0.187437	-0.167801	-0.0616912	-0.22408
Cluster 120	0.47715	0.0491138	-0.0795753	-0.168324	-0.251585	-0.241184
Cluster 121	0.453648	-0.194675	-0.251603	-0.21813	0.0487571	-0.0317374
Cluster 122	0.396754	0.0113973	-0.257078	-0.219527	-0.0100989	-0.0691841
Cluster 123	0.558594	-0.0675245	-0.260986	-0.242839	-0.136612	-0.12062
Cluster 124	0.257814	0.0149079	-0.154201	-0.133906	-0.133574	0.0706141
Cluster 125	0.34271	0.0797089	-0.236977	-0.237091	-0.184151	0.086193
Cluster 126	0.265862	-0.0224509	-0.0519184	-0.0124617	-0.172604	-0.0714031
Cluster 127	0.231409	-0.010004	-0.0942603	-0.0841002	-0.0255139	-0.0660493
Cluster 128	0.2904	0.127894	-0.0983343	-0.154806	-0.167968	-0.0947357
Cluster 129	0.181886	0.215972	-0.209717	-0.159973	-0.0723715	-0.0428082
Cluster 130	0.336001	0.0453027	-0.30544	0.00375409	-0.213606	-0.00351601
Cluster 131	0.282317	0.067147	-0.374637	-0.00913309	0.0376967	-0.120595
Cluster 132	0.286071	-0.117129	-0.10501	-0.104431	-0.218613	0.15253
Cluster 133	0.16878	-0.121549	-0.147631	-0.146144	-0.147318	0.285929
Cluster 134	0.256582	-0.232757	-0.286592	-0.1311	-0.092109	0.316443
Cluster 135	0.256262	-0.20207	-0.19114	-0.120486	0.0200216	0.140866
Cluster 136	0.407763	-0.106828	-0.269475	-0.198942	-0.180408	0.158972
Cluster 137	0.416114	0.0230718	-0.35993	-0.321684	-0.262487	0.233358
Cluster 138	0.569992	-0.0844255	-0.245728	-0.168204	-0.369169	-0.00593642
Cluster 139	0.166502	0.132909	-0.0505484	-0.14178	-0.298035	0.101313
Cluster 140	0.138617	0.20235	-0.162537	-0.165478	-0.212466	0.105163
Cluster 141	0.0810391	0.0847172	-0.088599	-0.20535	-0.209898	0.246519
Cluster 142	0.191273	-0.00783234	-0.0761124	-0.196425	-0.3281	0.279668
Cluster 143	0.0410243	0.0943339	0.0267447	-0.342658	-0.298406	0.322235
Cluster 144	0.114718	0.251319	-0.0837415	-0.305271	-0.331667	0.197541
Cluster 145	0.200423	0.0979204	-0.272566	-0.159069	-0.212801	0.218165
Cluster 146	0.182286	0.152118	-0.415105	-0.126131	-0.322831	0.310472
Cluster 147	0.155408	0.00825093	-0.347733	0.0193764	-0.341281	0.327048
Cluster 148	-0.123497	-0.135744	-0.266802	0.145453	0.298448	-0.0304823
Cluster 149	-0.273501	-0.0714133	-0.307592	0.158694	0.217976	0.139613
Cluster 150	-0.125989	0.127031	-0.199102	0.271355	-0.0202533	-0.139435
Cluster 151	-0.263222	0.249303	-0.329852	0.287743	-0.0613083	-0.0457088
Cluster 152	-0.203817	0.10999	-0.252241	0.116568	0.130698	0.0223405
Cluster 153	-0.193656	0.0436136	-0.113202	0.18668	-0.0110796	0.0405053
Cluster 154	0.158629	-0.115531	-0.44772	0.157701	-0.0912601	0.194352
Cluster 155	0.0778109	-0.0597777	-0.510291	0.109027	0.160171	0.0804256
Cluster 156	-0.00603729	-0.244906	-0.0499926	-0.32219	0.364741	0.101928
Cluster 157	-0.135507	-0.27066	-0.0676635	-0.0856697	0.26973	0.183794
Cluster 158	-0.0412603	-0.171756	-0.0696946	-0.0216169	0.254444	-0.00362855
Cluster 159	-0.00687278	-0.119184	-0.194024	0.186653	0.30727	-0.318974
Cluster 160	-0.115055	-0.0260866	-0.0114655	-0.102145	0.312462	-0.13935
Cluster 161	-0.084094	0.0177218	-0.0894862	0.0543444	0.280776	-0.266828
Cluster 162	0.0525353	-0.112571	-0.0928551	-0.0567092	0.315713	-0.195224
Cluster 163	-0.15133	-0.176392	-0.156455	0.01578	0.484052	-0.212655
Cluster 164	-0.163514	0.195779	-0.0193705	-0.040582	-0.132923	0.104578
Cluster 165	-0.0272033	0.23092	-0.102294	-0.105274	-0.0779904	0.0302597
Cluster 166	-0.180687	0.291215	-0.113691	-0.208626	-0.00603637	0.113305
Cluster 167	-0.0431879	0.231937	-0.000896921	-0.29796	0.0142282	0.0251458
Cluster 168	-0.22013	0.357026	-0.151029	-0.0522601	-0.0153916	-0.0307794
Cluster 169	-0.197245	0.236821	-0.196585	0.100117	-0.0519118	0.0291782
Cluster 170	-0.256325	0.165173	-0.0955166	-0.0325379	0.0640798	0.0924513
Cluster 171	-0.260229	0.49368	-0.184723	-0.202401	-0.247499	0.145978
Cluster 172	-0.0877506	0.433045	-0.223903	-0.189134	-0.175099	0.0703166
Cluster 173	-0.237611	0.345489	-0.178097	-0.0341581	-0.199564	0.159751
Cluster 174	-0.208256	0.255829	-0.0606516	-0.166831	-0.202189	0.249974
Cluster 175	-0.368062	0.160389	0.0951102	-0.0281078	-0.0216311	0.0697147
Cluster 176	-0.300661	0.104691	0.102811	0.0993842	-0.0164246	-0.0563444
Cluster 177	-0.215821	0.322023	0.0329003	-0.132164	-0.0855398	-0.0229248
Cluster 178	-0.194106	0.226182	0.106786	-0.0348688	-0.0779363	-0.09278
Cluster 179	-0.447408	0.318918	0.119747	0.0174755	-0.157765	-0.0210043
Cluster 180	-0.348963	0.353714	0.0503641	-0.127601	-0.147692	0.0660749
Cluster 181	-0.554274	0.204571	-0.000630829	0.206531	-0.145801	0.0978679
Cluster 182	-0.341258	0.297189	-0.056959	0.116646	-0.301912	0.123848
Cluster 183	-0.18497	0.177536	0.20721	0.0547134	-0.206683	-0.144271
Cluster 184	-0.221181	0.322658	0.3162	-0.00116141	-0.397403	-0.255114
Cluster 185	-0.114139	0.252131	0.343842	-0.0392824	-0.211635	-0.446275
Cluster 186	-0.188929	0.144693	0.401541	-0.106447	-0.0275017	-0.434858
Cluster 187	-0.211731	0.336868	0.286087	-0.204577	-0.16945	-0.232641
Cluster 188	-0.0480525	0.122412	0.0722487	0.0813755	0.00959393	-0.302671
Cluster 189	-0.124927	0.0409405	0.139192	0.0690128	0.116899	-0.326881
Cluster 190	-0.213209	-0.0217179	0.17748	0.123987	0.0498702	-0.187783
Cluster 191	-0.264629	0.102081	0.0265764	0.124904	0.129501	-0.195239
Cluster 192	-0.134595	0.073658	0.252242	0.0186939	-0.0458584	-0.248784
Cluster 193	-0.127865	-0.031201	0.272812	-0.0771903	0.0333614	-0.14052
Cluster 194	-0.0925716	0.275516	0.00744192	-0.0747972	0.0204704	-0.217504
Cluster 195	-0.196168	0.257653	0.127677	0.0116818	0.00946056	-0.332219
Cluster 196	-0.121085	0.174232	0.119217	-0.062497	0.0652399	-0.246419
Cluster 197	-0.181505	0.374088	-0.106066	0.044965	-0.0521449	-0.210445
Cluster 198	-0.314899	0.364909	-0.120779	0.124204	0.103716	-0.358332
Cluster 199	-0.390164	0.312415	-0.0381602	0.149699	-0.00526325	-0.177289
Cluster 200	-0.521022	0.440694	0.109737	0.0270491	-0.0902223	-0.229199
Cluster 201	-0.314301	0.424845	0.0260513	-0.0667079	-0.00170469	-0.254896
Cluster 202	-0.331449	0.359929	0.243226	-0.0712415	-0.0212832	-0.417361
Cluster 203	-0.476983	0.439588	0.211584	0.00678958	-0.00612119	-0.533136
Cluster 204	-0.282495	0.313035	0.254801	0.0948919	-0.0755953	-0.582646
Cluster 205	-0.262961	0.408202	0.136871	-0.05757	0.0728463	-0.583153
Cluster 206	-0.3261	0.429089	0.0489087	-0.13924	0.153186	-0.42785
Cluster 207	-0.145365	0.454907	0.0483502	-0.116812	-0.0638331	-0.394172
Cluster 208	-0.136797	0.334782	0.236573	-0.202816	-0.011427	-0.427668
Cluster 209	-0.518492	0.423888	0.38588	-0.178973	-0.00264696	-0.558095
Cluster 210	-0.462866	0.36756	0.24393	-0.233405	0.270434	-0.602034
Cluster 211	0.0220284	-0.115401	0.320564	0.0787482	-0.441097	-0.0165857
Cluster 212	0.172745	0.348094	-0.246645	-0.0874873	-0.235372	-0.106448
Cluster 213	0.312355	0.333239	-0.431463	-0.0767032	-0.410707	-0.00338729
Cluster 214	0.170223	0.387225	-0.353106	0.0247564	-0.111477	-0.335414
Cluster 215	0.237579	0.280547	-0.396146	0.0452508	-0.18147	-0.156972
Cluster 216	0.182665	0.470633	-0.344056	0.0736538	-0.343965	-0.358189
Cluster 217	0.0175132	0.226783	-0.41838	0.21597	-0.148418	-0.039409
Cluster 218	0.191343	0.637296	-0.289638	-0.297436	-0.297752	-0.412844
Cluster 219	0.0448509	0.604352	-0.228196	-0.220928	-0.223971	-0.329966
Cluster 220	0.227261	0.471187	-0.245574	-0.153356	-0.26845	-0.3034
Cluster 221	-0.0461002	0.642776	-0.310745	-0.0683951	-0.392988	-0.221304
Cluster 222	-0.0230665	0.507639	-0.275248	0.0291103	-0.164176	-0.333583
Cluster 223	-0.126723	0.590555	-0.197646	-0.184691	-0.114655	-0.272658
Cluster 224	-0.132494	0.622293	-0.249565	-0.119524	-0.0631081	-0.427845
Cluster 225	-0.0479552	0.323992	-0.16448	-0.13259	0.0195387	-0.0902308
Cluster 226	0.0883468	0.263986	-0.240133	-0.243303	0.0916991	-0.0657984
Cluster 227	-0.0836756	0.429483	-0.103203	-0.118361	-0.0694219	-0.20829
Cluster 228	0.0668565	0.400761	-0.138314	-0.159623	-0.0488025	-0.284667
Cluster 229	0.0856519	0.31661	0.124702	-0.376995	-0.135196	-0.167436
Cluster 230	-0.0201331	0.337562	0.0549229	-0.107292	-0.225468	-0.153576
Cluster 231	0.0741654	0.752921	-0.139362	-0.447849	-0.302618	-0.59416
Cluster 232	0.103316	0.477564	0.0709504	-0.242897	-0.217692	-0.497797
Cluster 233	-0.115702	0.620313	-0.0244195	-0.0566068	-0.167941	-0.726695
Cluster 234	0.0617179	0.574769	-0.282986	-0.0735145	-0.0677515	-0.61162
Cluster 235	0.334478	0.0968599	0.0983289	-0.0564609	-0.282917	-0.360614
Cluster 236	0.316321	-0.065682	0.236569	-0.0395317	-0.349412	-0.276724
Cluster 237	0.331295	0.236517	0.0762512	-0.287332	-0.278248	-0.291732
Cluster 238	0.108054	0.0769632	0.10305	0.0663645	0.0250505	-0.519739
Cluster 239	0.228591	0.115485	0.0506889	-0.0116534	-0.0528437	-0.470354
Cluster 240	0.173979	-0.0201145	-0.0588142	0.108649	0.200002	-0.596338
Cluster 241	0.0558315	-0.0508866	0.081547	0.175036	0.108721	-0.513904
Cluster 242	0.220461	0.129584	-0.0735969	0.139771	0.051392	-0.727321
Cluster 243	0.0301814	0.263874	0.0343679	-0.0562596	0.0401378	-0.447448
Cluster 244	0.0213045	0.173199	-0.0757569	0.182874	0.0621754	-0.514984
Cluster 245	0.0580913	0.250399	-0.177585	0.0240327	0.0727569	-0.33701
Cluster 246	0.181238	0.200055	0.0463327	-0.247342	0.027251	-0.327263
Cluster 247	0.23226	0.201913	0.115584	-0.165491	-0.0179767	-0.5802
Cluster 248	0.101577	0.0489172	0.0516022	0.0430208	-0.208508	-0.0766821
Cluster 249	0.207209	0.25361	-0.0104996	0.0207662	-0.30542	-0.309603
Cluster 250	0.0285352	0.241176	-0.0365806	0.0972501	-0.158267	-0.262286
Cluster 251	0.276069	0.236892	-0.0687093	-0.120467	-0.115126	-0.361911
Cluster 252	0.280102	0.226684	-0.181184	-0.15634	-0.0776266	-0.223511
Cluster 253	0.27182	0.202647	-0.23186	-0.0053923	-0.0263315	-0.368754
Cluster 254	0.130356	0.0589231	-0.00680344	0.0123316	0.0476294	-0.301403
Cluster 255	0.170813	0.0525985	-0.0369385	0.14593	-0.102768	-0.309707
Cluster 256	0.211622	0.0738916	0.0490304	-0.0609165	-0.114358	-0.229004
Cluster 257	0.133015	0.0412534	-0.0559324	-0.139805	0.158923	-0.190816
Cluster 258	0.302987	0.0706917	-0.147142	-0.135918	0.0480102	-0.246883
Cluster 259	0.314965	-0.237758	-0.0299662	-0.0223898	0.14221	-0.305747
Cluster 260	0.265642	-0.181112	0.214348	-0.0935237	0.060616	-0.432125
Cluster 261	0.438889	0.0126948	-0.232736	0.0668947	-0.0500114	-0.480212
Cluster 262	0.25274	0.0754865	-0.348826	0.345051	-0.213199	-0.344648
Cluster 263	0.28373	-0.25927	-0.170723	0.4763	-0.226176	-0.431439
Cluster 264	0.286537	-0.181655	-0.240292	0.329176	-0.121325	-0.258335
Cluster 265	-0.196678	0.379972	-0.330997	0.256051	0.0543591	-0.434436
Cluster 266	-0.118395	0.349612	-0.169387	0.162208	-0.0236544	-0.366481
Cluster 267	-0.302488	0.540372	-0.327625	0.322475	-0.143145	-0.554396
Cluster 268	-0.271704	0.605895	-0.263481	0.127891	-0.166762	-0.431055
Cluster 269	-0.22472	0.337187	-0.0148825	0.276315	-0.189783	-0.408505
Cluster 270	-0.23719	0.308362	0.183812	0.125269	-0.201235	-0.36706
Cluster 271	-0.384762	0.290937	0.145514	0.251273	-0.103524	-0.45409
Cluster 272	-0.205209	-0.062785	-0.2866	0.377237	-0.318693	0.270193
Cluster 273	-0.364108	0.423404	-0.441083	0.192679	-0.24196	0.128491
Cluster 274	0.491269	0.443982	-0.712993	-0.785731	-0.72146	0.318239
Cluster 275	0.313863	0.0715559	-0.600019	-0.569414	-0.538487	0.619948
Cluster 276	0.478669	0.154329	-0.519477	-0.422627	-0.522923	0.316505
Cluster 277	0.348211	0.201707	-0.584614	-0.529991	-0.413499	0.436353
Cluster 278	0.401721	0.290011	-0.585444	-0.629675	-0.61951	0.432647
Cluster 279	0.332004	0.263295	-0.867051	-0.0903421	-0.119036	0.0801486
Cluster 280	0.499195	0.289598	-0.617133	-0.627518	-0.0812274	0.0211027
Cluster 281	0.40008	0.246554	0.0316355	-0.475634	-0.43395	-0.0816022
Cluster 282	0.489728	0.437713	0.00495032	-0.622383	-0.612224	-0.307617
Cluster 283	0.429433	0.181701	-0.128077	-0.542899	-0.631437	0.240342
Cluster 284	0.355237	0.133997	-0.194428	-0.271432	-0.345053	0.119497
Cluster 285	0.365542	0.0274809	-0.131422	-0.266846	-0.466263	0.231796
Cluster 286	0.351183	0.225099	-0.371	-0.288005	-0.3055	0.135078
Cluster 287	0.496469	0.146632	-0.304894	-0.303316	-0.238691	-0.0756649
Cluster 288	0.443571	0.223381	-0.145081	-0.445311	-0.168769	-0.172973
Cluster 289	0.277618	0.276383	-0.318505	-0.446041	-0.0495769	0.0417552
Cluster 290	0.127757	0.461203	-0.277072	-0.341045	-0.1574	-0.054822
Cluster 291	-0.0166877	0.332559	-0.343428	-0.294462	-0.0358999	0.182233
Cluster 292	0.158817	0.290559	-0.401342	-0.226611	-0.119569	0.124513
Cluster 293	0.101328	0.344485	-0.450335	-0.360165	-0.3296	0.356212
Cluster 294	0.606289	-0.134743	-0.560388	-0.422673	-0.261658	0.259585
Cluster 295	0.305851	-0.165885	-0.280616	-0.272401	-0.242985	0.397733
Cluster 296	0.369043	-0.126937	-0.451113	-0.305194	-0.393193	0.484932
Cluster 297	0.210447	-0.246532	-0.308789	-0.294442	-0.352881	0.589075
Cluster 298	0.404164	-0.0722291	-0.400579	-0.0305535	-0.393844	0.228993
Cluster 299	0.301086	-0.0268987	-0.257688	-0.100086	-0.531688	0.341094
Cluster 300	-0.197666	-0.469899	0.172626	0.124848	0.324953	-0.163781
Cluster 301	-0.198822	-0.511344	0.00778374	0.325459	0.272893	-0.134246
Cluster 302	-0.22338	-0.31771	-0.0494417	0.276207	0.345778	-0.236478
Cluster 303	-0.280436	-0.553061	-0.0306802	0.221883	0.299318	0.0952183
Cluster 304	-0.122818	-0.482451	-0.103404	0.14885	0.188808	0.205578
Cluster 305	-0.287519	-0.308206	-0.0584607	0.273223	0.160813	0.0777782
Cluster 306	-0.266763	-0.376785	-0.15653	0.277359	0.325778	-0.0157166
Cluster 307	-0.229441	-0.709758	-0.100413	0.350987	0.358461	-0.0501002
Cluster 308	-0.520407	-0.317181	-0.224108	0.318329	0.425422	-0.0271349
Cluster 309	-0.493635	-0.140272	-0.411237	0.236375	0.51299	-0.0826022
Cluster 310	-0.605515	-0.113572	-0.0429195	-0.0236063	0.337233	0.203629
Cluster 311	-0.534784	-0.372487	-0.162323	0.197681	0.283031	0.284653
Cluster 312	-0.655684	-0.491775	0.185421	0.0947676	0.0466475	0.412404
Cluster 313	-0.64772	-0.35838	0.168134	0.135163	0.165833	0.234948
Cluster 314	-0.548868	-0.19734	0.116008	0.154645	0.158408	0.127079
Cluster 315	-0.482096	-0.140651	0.15561	0.0130696	-0.0846117	0.340174
Cluster 316	-0.483972	-0.256736	0.113841	0.072784	0.0431641	0.307334
Cluster 317	-0.414757	-0.486585	0.171447	0.172821	0.0821066	0.226042
Cluster 318	-0.199505	-0.533074	0.138429	0.0676445	0.0960162	0.241059
Cluster 319	-0.29547	-0.630873	0.126848	0.106763	-0.0473924	0.41789
Cluster 320	-0.389617	-0.476397	0.169588	0.104482	-0.0805563	0.389021
Cluster 321	-0.336157	-0.454078	0.110006	-0.0455536	-0.074743	0.498639
Cluster 322	-0.39144	-0.554867	0.187391	0.0831389	-0.277167	0.527503
Cluster 323	-0.294278	-0.50554	-0.150347	0.127499	0.012434	0.49643
Cluster 324	-0.519139	-0.41409	-0.128176	-0.14781	0.202285	0.575228
Cluster 325	-0.311173	-0.417533	-0.116033	-0.0957755	0.0801612	0.545904
Cluster 326	-0.506041	-0.158387	-0.0288749	-0.0709006	-0.0259806	0.507112
Cluster 327	-0.817725	-0.739941	0.245265	0.22079	0.182993	0.300131
Cluster 328	-0.691027	-0.771453	-0.00398218	0.274164	0.320601	0.298018
Cluster 329	-0.541773	-0.664782	0.172377	0.20924	0.12485	0.294813
Cluster 330	-0.594469	-0.849759	0.18891	0.181598	0.193498	0.333902
Cluster 331	-0.335177	-0.748728	0.182542	0.189179	0.173984	0.193312
Cluster 332	-0.599865	0.227832	-0.476017	0.240078	0.292564	-0.0379322
Cluster 333	-0.49859	0.175815	-0.216632	0.183483	0.233135	-0.0757013
Cluster 334	-0.665926	0.214004	-0.204588	0.243109	0.31768	-0.244051
Cluster 335	-0.516173	0.173387	-0.427773	0.444271	0.20424	-0.253643
Cluster 336	-0.780924	-0.177279	0.168022	0.135173	0.148385	0.191501
Cluster 337	-0.882764	-0.0343133	0.130021	0.0843337	0.127468	0.224523
Cluster 338	-1.15322	0.00512555	0.151443	0.0924723	0.208914	0.171014
Cluster 339	-0.638826	0.211163	0.125693	0.0209528	0.0674469	0.00401736
Cluster 340	-0.680023	0.182842	-0.0238537	0.0676058	0.132519	0.0906016
Cluster 341	-0.601442	0.0131522	0.0836992	0.06234	0.0677561	0.188455
Cluster 342	-0.448059	-0.000819945	0.0608041	0.0123748	0.106091	0.152955
Cluster 343	-0.477411	-0.00726273	0.0181746	0.165623	0.150952	0.015814
Cluster 344	-0.29401	0.0317156	-0.143107	-0.121494	0.312605	0.0961068
Cluster 345	-0.365606	0.147851	-0.113647	-0.198308	0.124098	0.260218
Cluster 346	-0.396362	-0.0231503	-0.233665	-0.16047	0.171566	0.41844
Cluster 347	-0.472194	0.218206	-0.100574	-0.00820006	0.0757569	0.138854
Cluster 348	-0.389636	0.292008	0.00930892	-0.130049	0.150971	-0.0737523
Cluster 349	-0.672552	0.4412	0.119743	-0.182941	-0.164847	0.119538
Cluster 350	-0.671096	0.413326	-0.00219287	-0.354996	0.102391	0.157185
Cluster 351	-0.820908	0.232046	0.161428	0.162012	0.177731	-0.294141
Cluster 352	-1.05189	0.303011	0.220732	0.0331857	0.180277	-0.202178
Cluster 353	-0.864008	0.432167	0.197085	-0.0478773	0.164333	-0.38427
Cluster 354	-0.769736	0.286683	-0.232763	0.0490954	0.310543	-0.00196667
Cluster 355	-0.766527	0.206317	0.0302568	-0.0750745	0.312355	-0.0247114
Cluster 356	-0.285625	0.397132	-0.525931	-0.363572	-0.33822	0.566263
Cluster 357	-0.2913	0.307106	-0.302273	-0.297537	-0.224505	0.477804
Cluster 358	-0.26886	0.600455	-0.413619	-0.389572	-0.386778	0.329096
Cluster 359	-0.530599	0.495663	-0.24557	-0.220991	-0.200918	0.313495
Cluster 360	-0.421616	0.364478	-0.325798	-0.272223	0.00839281	0.345141
Cluster 361	0.0968034	0.081383	-0.542991	-0.373	0.260217	0.220488
Cluster 362	-0.288986	0.286522	-0.467987	-0.251633	0.234395	0.224147
Cluster 363	-0.531669	-0.0486165	-0.444847	-0.216441	0.300511	0.508611
Cluster 364	-0.644839	0.0408808	0.300744	-0.202198	-0.600309	0.540629
Cluster 365	-0.446956	0.101418	0.153578	-0.327398	-0.309535	0.490483
Cluster 366	-0.145981	0.445521	-0.416566	-0.315765	0.460501	-0.508966
Cluster 367	-0.296536	0.386713	-0.313972	-0.248233	0.358103	-0.170615
Cluster 368	-0.450531	0.423727	-0.0650525	-0.398804	0.257929	-0.0696962
Cluster 369	-0.563391	0.382552	-0.084382	-0.168634	0.397652	-0.339006
Cluster 370	-0.379229	0.351751	-0.35295	0.0487241	0.453318	-0.565655
Cluster 371	-0.564562	0.32131	-0.556639	0.300346	0.502987	-0.74371
Cluster 372	-0.397323	0.497354	-0.181789	0.207466	0.12059	-0.72623
Cluster 373	-0.277416	0.552372	-0.43418	0.16144	0.0848133	-0.521921
Cluster 374	-0.447364	0.628867	-0.482049	0.212844	0.14178	-0.737782
Cluster 375	-0.699093	-0.620495	0.211173	0.484684	0.489105	-0.750168
Cluster 376	-0.767528	-0.735116	0.0507717	0.568592	0.589521	-0.831476
Cluster 377	-0.385994	-0.864823	0.144051	0.44551	0.492697	-0.604869
Cluster 378	-0.412744	-0.474107	0.203064	0.388678	0.362496	-0.555966
Cluster 379	-0.430595	-0.377692	0.0154275	0.407454	0.419265	-0.473106
Cluster 380	-0.454551	-0.344363	-0.157303	0.455076	0.539215	-0.671002
Cluster 381	-0.518693	-0.537585	-0.012054	0.536698	0.486336	-0.713995
Cluster 382	-0.344316	-0.185717	0.266418	0.098512	0.389071	-0.551007
Cluster 383	-0.481686	-0.143591	0.352212	0.19065	0.281464	-0.593269
Cluster 384	-0.481999	-0.0709913	0.159048	0.380985	0.261986	-0.669306
Cluster 385	-0.463743	0.0666807	0.182028	0.264369	0.30314	-0.807974
Cluster 386	-0.719437	-0.211224	0.247231	0.444912	0.355448	-0.835174
Cluster 387	-0.645016	-0.353143	0.247658	0.401918	0.366559	-0.597525
Cluster 388	-0.163093	0.23079	0.0570683	0.147889	0.275261	-1.03309
Cluster 389	-0.18941	0.0508003	-0.00762753	0.278093	0.281463	-0.729061
Cluster 390	-0.213211	-0.106784	-0.116737	0.302962	0.466507	-0.787025
Cluster 391	-0.235716	-0.097205	0.188406	0.246789	0.338928	-0.901604
Cluster 392	-0.0689942	-0.411305	0.0127309	0.346615	0.457896	-0.926206
Cluster 393	-0.23925	-0.288236	-0.152719	0.600139	-0.109435	-0.126075
Cluster 394	-0.234563	-0.201418	-0.10309	0.45783	0.0464485	-0.149333
Cluster 395	-0.00329675	-0.0872536	-0.20042	0.361898	0.027061	-0.221407
Cluster 396	-0.0797849	-0.246425	-0.134509	0.488875	0.0782944	-0.343859
Cluster 397	-0.298085	-0.403556	-0.244604	0.52824	0.276048	-0.231994
Cluster 398	-0.213724	-0.438895	-0.0959879	0.479585	0.374769	-0.575927
Cluster 399	-0.163288	-0.345255	-0.113828	0.28495	0.454329	-0.437901
Cluster 400	-0.0174449	-0.324195	-0.0924536	0.351649	0.317409	-0.537269
Cluster 401	-0.457128	0.0254727	0.355719	0.219034	-0.00797591	-0.395343
Cluster 402	-0.336143	0.043118	0.43053	0.203634	-0.156888	-0.484055
Cluster 403	-0.346524	0.110121	0.359263	0.286717	-0.0932215	-0.690886
Cluster 404	-0.433198	0.37167	0.425719	0.0186197	-0.21102	-0.620731
Cluster 405	-0.499841	0.256863	0.381293	0.141925	-0.209471	-0.404707
Cluster 406	-0.644124	0.252099	0.223768	0.152238	0.14459	-0.493548
Cluster 407	-0.712479	0.376728	0.252024	0.0383169	0.128721	-0.538553
Cluster 408	-0.815762	0.253242	0.180935	0.221153	0.226289	-0.567684
Cluster 409	-0.69811	-0.132923	0.249575	0.268877	0.255937	-0.304123
Cluster 410	-0.577926	0.0514242	0.272363	0.204161	0.167645	-0.421274
Cluster 411	-0.731979	-0.0331262	0.411983	0.248808	0.174964	-0.565425
Cluster 412	-0.562503	0.255855	0.169074	0.0786099	0.0600385	-0.215862
Cluster 413	-0.494868	0.128878	0.255991	0.160842	-0.00752953	-0.242513
Cluster 414	-0.421867	0.135009	0.129528	0.0647983	0.124136	-0.161039
Cluster 415	-0.580024	0.00451194	0.233132	0.144202	0.0540979	-0.0433409
Cluster 416	-0.555115	0.292703	0.287144	-0.150532	0.0250156	-0.141849
Cluster 417	-0.356501	0.168818	0.194763	0.102915	0.0916933	-0.371642
Cluster 418	-0.445531	0.223587	0.226582	0.129381	0.109158	-0.520882
Cluster 419	-0.298209	0.276975	0.0972394	0.130756	0.0890704	-0.513412
Cluster 420	-0.32322	-0.0222429	0.244735	0.122872	0.173855	-0.370675
Cluster 421	-0.438217	-0.0209873	0.145554	0.159913	0.269465	-0.309949
Cluster 422	-0.296126	0.175552	0.187118	0.145483	0.187176	-0.709196
Cluster 423	-0.241268	0.166385	0.265449	0.0869486	0.0710524	-0.584552
Cluster 424	-0.108236	0.0710378	0.217519	0.132131	0.155043	-0.750162
Cluster 425	-0.0920284	0.225728	0.154608	0.0094415	0.0938612	-0.586177
Cluster 426	-0.144852	0.0976294	0.083205	0.121808	0.209995	-0.55274
Cluster 427	-0.171701	0.112218	-0.126566	0.247023	0.193839	-0.420685
Cluster 428	-0.433544	0.214275	-0.00529186	0.294715	0.21006	-0.623053
Cluster 429	-0.364277	0.163836	-0.0122646	0.181894	0.270824	-0.463721
Cluster 430	-0.306723	-0.221656	0.286281	0.262414	0.193461	-0.485283
Cluster 431	-0.335207	-0.256542	0.108949	0.352787	0.234485	-0.344328
Cluster 432	-0.106302	-0.278086	0.107585	0.234019	0.257347	-0.396206
Cluster 433	-0.463806	-0.222254	0.408384	0.244731	0.05736	-0.315118
Cluster 434	-0.149837	-0.194238	0.480857	0.0700365	-0.0625442	-0.376424
Cluster 435	-0.285852	-0.0404479	0.402051	0.0047619	0.100052	-0.380707
Cluster 436	-0.180595	-0.177544	0.276001	0.201316	0.00816772	-0.259361
Cluster 437	-0.454202	-0.206328	0.168503	0.232979	0.177854	-0.0974566
Cluster 438	-0.271044	-0.220217	0.225647	0.143398	0.0764891	-0.0581026
Cluster 439	-0.353987	-0.205394	0.419135	0.10196	-0.117105	-0.0342669
Cluster 440	-0.160151	-0.328481	0.234689	0.359385	-0.197628	-0.100155
Cluster 441	-0.320764	-0.396115	0.12005	0.524441	-0.174934	-0.0566814
Cluster 442	-0.935405	0.318456	0.297883	0.211652	0.270781	-1.095
Cluster 443	-0.665524	0.132542	-0.0644711	0.348021	0.485509	-1.00665
Cluster 444	-0.687794	0.153936	0.0475089	0.357376	0.347557	-0.827674
Cluster 445	-0.741074	0.161132	0.135317	0.337487	0.401786	-1.17848
Cluster 446	-0.623884	0.300999	0.267422	0.171593	0.185287	-0.899051
Cluster 447	-0.728876	0.380631	0.352536	0.119204	0.0608127	-0.815609
Cluster 448	-0.707648	0.383865	0.304998	0.0163927	0.244313	-0.954969
Cluster 449	-0.715916	0.381172	0.237881	0.00909818	0.247448	-0.730535
Cluster 450	-0.445202	0.355519	0.240505	0.0736085	0.113076	-0.782535
Cluster 451	-0.743245	-0.0338021	0.326236	0.287087	0.316665	-0.761761
Cluster 452	-0.742237	0.0937172	0.326348	0.239852	0.328696	-0.968665
Cluster 453	-0.574581	0.163745	0.367832	0.219153	0.125084	-0.839797
Cluster 454	-0.627016	0.104049	0.285998	0.224956	0.237687	-0.695668
Cluster 455	-0.579264	0.216022	0.331112	0.142346	0.115937	-0.640582
Cluster 456	-0.415114	-0.0100471	0.674489	0.180702	-0.396528	-0.661663
Cluster 457	-0.24112	-0.14113	0.701713	-0.190298	-0.187921	-0.395599
Cluster 458	0.0176225	0.390841	0.550448	-0.434002	-0.549623	-0.607173
Cluster 459	-0.38885	0.698701	0.215281	-0.0963822	-0.452525	-0.641168
Cluster 460	-0.498993	0.574271	0.456736	-0.24311	-0.250142	-0.743945
Cluster 461	-0.304968	0.592314	0.216752	-0.286432	-0.191855	-0.455109
Cluster 462	-0.13464	0.578787	0.286458	-0.32299	-0.258963	-0.664438
Cluster 463	-0.205889	0.422546	0.368267	-0.18403	-0.286161	-0.467591
Cluster 464	-0.157826	0.690936	0.114161	-0.422625	-0.27068	-0.497441
Cluster 465	-0.303264	0.803977	0.0464525	-0.330443	-0.364514	-0.568283
Cluster 466	-0.0399191	0.565487	0.288575	-0.492144	-0.372003	-0.440621
Cluster 467	-0.0357791	0.0265818	0.304744	0.123207	-0.0480628	-0.57469
Cluster 468	-0.0332749	0.149852	0.201706	0.238223	-0.188239	-0.597532
Cluster 469	0.00900952	0.314358	0.305859	0.0640241	-0.433795	-0.598536
Cluster 470	0.316422	0.217249	0.104167	-0.029123	-0.106224	-0.921794
Cluster 471	0.0876157	0.35046	0.0657299	0.0725533	-0.138654	-0.744453
Cluster 472	0.197749	0.122418	-0.0941872	-0.198459	0.338239	-0.656745
Cluster 473	0.0238535	-0.0288514	0.0917259	-0.147675	0.339924	-0.445221
Cluster 474	0.290574	0.0707827	-0.282156	-0.409542	0.521003	-0.723569
Cluster 475	0.19287	0.143483	-0.613623	0.166205	0.13261	-0.262688
Cluster 476	0.294861	0.139737	-0.472012	0.211628	0.140181	-0.708478
Cluster 477	0.355966	0.268603	-0.574124	0.0409583	0.12793	-0.648509
Cluster 478	0.596666	0.198959	-0.613081	0.239483	-0.387789	-0.748686
Cluster 479	0.472364	0.442781	-0.571181	-0.109856	-0.321259	-0.425979
Cluster 480	0.588943	0.28196	-0.612954	0.0121047	-0.393269	-0.440959
Cluster 481	0.512885	0.462561	-0.637315	0.0111307	-0.513867	-0.507549
Cluster 482	0.585811	0.366747	-0.502035	-0.0825071	-0.326475	-0.677754
Cluster 483	0.566111	0.30116	-0.507867	-0.229766	-0.0381724	-0.638423
Cluster 484	0.590931	0.23687	-0.192744	-0.352164	-0.0894982	-0.728634
Cluster 485	0.61827	0.129678	-0.341878	-0.266391	-0.151807	-0.41194
Cluster 486	0.61321	0.229681	-0.31539	-0.236227	-0.276623	-0.49013
Cluster 487	0.590382	0.137941	-0.250199	-0.304429	-0.260013	-0.282677
Cluster 488	0.699627	-0.0151745	-0.314994	-0.261073	-0.240178	-0.344006
Cluster 489	0.613321	-0.0785697	-0.231977	-0.0742307	-0.213131	-0.358587
Cluster 490	0.435615	0.255799	-0.271269	-0.200977	-0.125683	-0.369207
Cluster 491	0.52181	0.305616	-0.324037	-0.299188	-0.251187	-0.345849
Cluster 492	0.414491	0.289653	-0.288595	-0.248635	-0.238198	-0.192628
Cluster 493	0.445953	0.1359	-0.311066	0.0131868	-0.199634	-0.330823
Cluster 494	0.505687	0.220101	-0.401902	-0.0427396	-0.352371	-0.276104
Cluster 495	0.501588	0.0869805	-0.470688	-0.0237321	-0.189268	-0.187416
Cluster 496	0.33791	0.373173	-0.0811975	-0.218519	-0.205362	-0.501573
Cluster 497	0.433243	0.202891	-0.110131	-0.129703	-0.121741	-0.566711
Cluster 498	0.473297	0.322346	-0.333889	-0.0552851	-0.327392	-0.466259
Cluster 499	0.430526	0.355713	-0.221408	0.0283426	-0.382789	-0.648858
Cluster 500	0.474299	0.254382	-0.147224	-0.156669	-0.331372	-0.412278
Cluster 501	0.554034	0.328504	-0.557905	-0.442983	-0.711423	0.153049
Cluster 502	0.534502	0.34443	-0.501836	-0.498701	-0.504042	0.05884
Cluster 503	0.594816	0.306278	-0.686428	-0.419029	-0.486967	0.0456762
Cluster 504	0.51174	0.42526	-0.53902	-0.32519	-0.528689	-0.0979067
Cluster 505	0.695693	0.183406	-0.52799	-0.386681	-0.549922	-0.0539213
Cluster 506	0.634588	0.379054	-0.489232	-0.530206	-0.46061	-0.208532
Cluster 507	0.620769	0.464112	-0.562547	-0.547653	-0.359143	-0.362453
Cluster 508	0.548015	0.485163	-0.451507	-0.570398	-0.630489	-0.0979172
Cluster 509	0.666198	0.466078	-0.537441	-0.46837	-0.662084	-0.315001
Cluster 510	0.555562	0.460585	-0.653941	-0.607774	-0.514454	0.00398903
Cluster 511	0.600711	0.531835	-0.835736	-0.559157	-0.668132	-0.0486742
Cluster 512	0.624254	0.521434	-0.680124	-0.541012	-0.499526	-0.287106
Cluster 513	0.656029	0.56153	-0.72455	-0.716123	-0.587197	-0.239537
Cluster 514	0.552453	0.626975	-0.496391	-0.523521	-0.482396	-0.571228
Cluster 515	0.733353	0.42624	-0.536318	-0.522673	-0.424372	-0.606291
Cluster 516	0.698232	0.477419	-0.517495	-0.439847	-0.577276	-0.562613
Cluster 517	0.623196	0.484428	-0.456105	-0.408357	-0.328903	-0.713595
Cluster 518	0.701086	0.407291	-0.660834	-0.470217	-0.173949	-0.693766
Cluster 519	0.777525	0.575155	-0.676284	-0.700662	-0.62608	-0.68491
Cluster 520	0.789433	0.484673	-0.695752	-0.662979	-0.612997	-0.480505
Cluster 521	0.65573	0.339351	-0.39779	-0.39055	-0.330204	-0.521897
Cluster 522	0.725652	0.158313	-0.336317	-0.371266	-0.350275	-0.43345
Cluster 523	0.592109	0.377179	-0.450222	-0.361132	-0.364684	-0.358516
Cluster 524	0.604912	0.268896	-0.358401	-0.37707	-0.375508	-0.24582
Cluster 525	0.472544	0.441921	-0.196662	-0.376147	-0.315048	-0.51189
Cluster 526	0.716372	0.313656	-0.0916657	-0.600237	-0.477427	-0.686932
Cluster 527	-0.152836	0.671503	-0.329842	-0.324688	-0.260089	-0.0286274
Cluster 528	-0.132224	0.76881	-0.333713	-0.281542	-0.254341	-0.334891
Cluster 529	-0.253536	0.752351	-0.200351	-0.227698	-0.22959	-0.374172
Cluster 530	-0.33769	0.888239	-0.353999	-0.296606	-0.254236	-0.45855
Cluster 531	-0.240959	1.01668	-0.464495	-0.507187	-0.527106	-0.463366
Cluster 532	-0.167277	0.895149	-0.377613	-0.428737	-0.365838	-0.398663
Cluster 533	-0.135312	0.872558	-0.490472	-0.313103	-0.161333	-0.618019
Cluster 534	0.257284	0.460506	-0.383845	-0.413256	0.175488	-0.532467
Cluster 535	0.135855	0.609491	-0.45898	-0.287019	0.027372	-0.502832
Cluster 536	0.368594	0.514426	-0.418899	-0.238874	-0.20842	-0.470851
Cluster 537	0.239768	0.481964	-0.338696	-0.319683	-0.0596868	-0.322397
Cluster 538	0.256898	0.623936	-0.435818	-0.395759	-0.337768	-0.221283
Cluster 539	0.376461	0.499632	-0.604622	-0.469091	-0.290601	-0.0252143
Cluster 540	0.313048	0.752565	-0.574512	-0.534875	-0.211067	-0.595053
Cluster 541	0.295054	0.759303	-0.458745	-0.465244	-0.404908	-0.530122
Cluster 542	0.327167	0.824527	-0.493375	-0.414939	-0.598795	-0.66992
Cluster 543	0.428318	0.211306	-0.734488	0.00866526	-0.698251	0.218434
Cluster 544	-0.00224465	0.0989745	-0.775449	0.0632544	-0.670842	0.621185
Cluster 545	-0.755995	-0.911509	0.499753	0.520834	0.239264	-0.64154
