# Supplementary material for: Gene target discovery with network analysis in Toxoplasma gondii
Source: Sci Rep. 2019 Jan 24;9:646. doi: 10.1038/s41598-018-36671-y (PMC6345969; doi:10.1038/s41598-018-36671-y)
Supplement: Supplementary file 9 — dataset 8 [file 41598_2018_36671_MOESM9_ESM.xls]

## Sheet: T.gondii DNA chip
Probe ID	UniProt ID	ToxoDB ID	Gene Description	Normalized gene expression level
				Oocyst d0	Oocyst d10	Taquizoite d2	Bradyzoite d4	Bradyzoite d21	Merozoite c52
107.m00007_s_at	N/A	TGME49_207010-t26_1	SAG-related sequence SRS48K	-0.40894	-0.165569	-0.370802	-0.110682	-0.297993	0.770351
107.m00010_at	S8G453	TGME49_296640-t26_1	SAG-related sequence SRS48E	-0.0982061	-0.0688378	-0.145091	-0.0747684	0.0341215	0.287017
108.m00006_at	S8G453	TGME49_296640-t26_1	SAG-related sequence SRS48E	0.0319504	-0.106368	-0.0882975	-0.074143	-0.0471722	0.239402
108.m00006_x_at	S8G453	TGME49_296640-t26_1	SAG-related sequence SRS48E	-0.0883855	-0.0981953	-0.0823128	0.0799636	-0.0653104	0.21278
113.m00001_at	N/A	TGME49_297120-t26_1	hypothetical protein	0.139054	-0.077471	0.234745	0.103071	-0.204112	-0.305395
113.m00009_at	N/A	TGME49_297960-t26_1	rhoptry neck protein RON6	-0.427163	0.0983526	0.32747	0.162716	0.0014859	-0.387653
113.m00012_at	S8FBF9	TGME49_297500-t26_1	T-complex protein 1 eta subunit	-0.127743	-0.332931	0.107801	0.132148	-0.135657	0.242833
113.m00015_at	S8F8A4	TGME49_297160-t26_1	hypothetical protein	0.215053	0.387758	-0.196566	-0.116875	-0.407243	-0.0946683
113.m00016_at	N/A	TGME49_297060-t26_1	phosphoglycerate mutase PGMII	-0.123162	0.0477399	0.0391711	0.0581075	-0.120268	0.0774437
113.m00753_at	N/A	TGME49_296950-t26_1	hypothetical protein	0.0107905	0.0275762	-0.0228033	0.00266415	0.111212	-0.146835
113.m00755_at	S8FBC4	TGME49_297070-t26_1	hypothetical protein	-0.518776	0.0301069	0.380625	0.227911	0.00610463	-0.43249
113.m00756_at	N/A	TGME49_297080-t26_1	pyridoxal kinase	0.141531	0.0216104	-0.0591036	0.00434405	-0.220446	0.0741744
113.m00757_at	S8F8A0	TGME49_297110-t26_1	kinesin motor domain-containing protein	0.390017	-0.0413595	-0.113182	-0.147633	-0.199678	-0.0112837
113.m00758_at	S8F8A0	TGME49_297110-t26_1	kinesin motor domain-containing protein	0.250788	-0.0790399	-0.170909	-0.112409	-0.0444592	0.0933698
113.m00760_at	B9Q154	TGME49_297130-t26_1	hypothetical protein	-0.163122	0.219064	-0.0496231	-0.0268581	-0.215173	0.160512
113.m00761_at	N/A	TGME49_297140-t26_1	U6 snRNA-associated sm family protein Lsm2, putative	-0.0917761	-0.0534818	-0.000274584	0.00430394	-0.0185122	0.143295
113.m00762_at	S8GJU5	TGME49_297150-t26_1	MORN repeat-containing protein	0.243833	-0.154117	0.00606987	-0.0217086	-0.198273	0.0600959
113.m00764_at	B9Q149	TGME49_297170-t26_1	50S ribosomal protein L17, putative	-0.0452762	-0.139297	-0.141119	-0.0267503	-0.19304	0.41069
113.m00765_at	N/A	TGME49_297180-t26_1	hypothetical protein	-0.176603	0.183074	0.204755	0.0372571	-0.264605	-0.07441
113.m00766_at	N/A	TGME49_297210-t26_1	hypothetical protein	0.0174714	-0.124912	0.0238509	-0.103765	-0.0178998	0.175604
113.m00767_at	S8F8A8	TGME49_297220-t26_1	AMP-binding enzyme domain-containing protein	0.0316425	-0.042404	-0.0613236	0.0082627	0.177339	-0.143273
113.m00768_at	S8FBD8	TGME49_297230-t26_1	Vps53 family, N-terminal protein	0.298417	-0.078547	0.0223426	-0.0799008	-0.173852	-0.060181
113.m00769_at	N/A	TGME49_297245-t26_1	transporter, major facilitator family protein	-0.248587	-0.351177	0.0955381	0.182252	-0.103749	0.273548
113.m00770_at	N/A	TGME49_297245-t26_1	transporter, major facilitator family protein	-0.0614035	-0.0880127	-0.000854236	0.10816	0.0568844	-0.0285004
113.m00770_x_at	N/A	TGME49_297245-t26_1	transporter, major facilitator family protein	0.00652184	-0.0221273	-0.0153827	-0.00983122	0.0378106	0.00185291
113.m00771_at	B6KTI7	TGME49_297300-t26_1	hypothetical protein	-0.0690606	0.414237	-0.158943	-0.156078	0.0417278	-0.22019
113.m00772_at	S8FEC4	TGME49_297310-t26_1	hypothetical protein	0.103081	-0.239573	0.101843	-0.0376377	0.128565	-0.108713
113.m00773_at	N/A	TGME49_297320-t26_1	hypothetical protein	-0.0407343	-0.12505	0.101113	0.0952177	-0.0653444	0.014315
113.m00774_at	N/A	TGME49_297340-t26_1	hypothetical protein	-0.0409264	0.0836471	-0.0264476	0.191912	0.00513197	-0.271485
113.m00775_at	S8FBE6	TGME49_297350-t26_1	hypothetical protein	0.768201	0.444151	-0.568905	-0.524317	-0.487096	-0.668577
113.m00776_at	N/A	TGME49_297360-t26_1	hypothetical protein	-0.0534276	-0.149529	0.0930041	0.197858	-0.26946	0.105139
113.m00777_at	B9Q131	TGME49_293368-t26_1	TIP49 C-terminus family protein	-0.285625	0.397132	-0.525931	-0.363572	-0.33822	0.566263
113.m00778_at	S8GJW9	TGME49_297410-t26_1	hypothetical protein	0.480546	0.365242	-0.511137	-0.505418	-0.485074	0.116415
113.m00779_at	N/A	TGME49_297420-t26_1	beta-tubulin cofactor D, putative	-0.0887764	0.0806592	0.020909	0.0478801	-0.296119	0.171493
113.m00780_at	S7UK03	TGME49_297430-t26_1	hypothetical protein	-0.240242	0.047255	0.0853079	0.0598037	-0.108081	0.11059
113.m00781_at	N/A	TGME49_297460-t26_1	hypothetical protein	0.0083047	0.0316451	-0.0998358	-0.0732933	-0.107991	0.205028
113.m00782_at	S8FBF7	TGME49_297470-t26_1	myosin light chain 2, putative	-0.187947	0.0548678	0.147097	0.154411	-0.0187264	-0.213124
113.m00783_at	N/A	TGME49_297495-t26_1	hypothetical protein	0.0882178	0.00436167	-0.000456356	0.0143067	-0.00100704	-0.116021
113.m00785_at	S8GUA4	TGME49_297510-t26_1	hypothetical protein	0.241043	0.0896924	-0.0671385	-0.129451	-0.28841	0.068115
113.m00786_at	N/A	TGME49_297520-t26_1	proteophosphoglycan PPG1	-0.0293454	0.0528787	0.0275664	-0.0181352	-0.0262638	-0.00948371
113.m00787_at	S8F8D7	TGME49_297530-t26_1	DNA-directed RNA polymerase I RPA2	-0.215427	0.0630538	0.0386759	-0.105858	-0.146418	0.282119
113.m00788_at	N/A	TGME49_297640-t26_1	acyltransferase domain-containing protein	0.138967	-0.10602	-0.0291571	-0.0274116	0.0115019	-0.00429543
113.m00789_at	N/A	TGME49_297650-t26_1	Ser/Thr phosphatase family protein	-0.0850302	-0.174774	0.113478	0.00498127	0.0790611	0.0338569
113.m00790_at	N/A	TGME49_297670-t26_1	hypothetical protein	0.346272	-0.0456303	-0.152161	0.043914	-0.0694248	-0.230489
113.m00791_at	S8GJZ2	TGME49_297690-t26_1	hypothetical protein	-0.0814054	-0.0628263	0.0844257	-0.0246404	-0.0995818	0.157093
113.m00793_at	N/A	TGME49_297745-t26_1	hypothetical protein	0.0339699	0.0504845	-0.0630894	-0.164318	-0.187529	0.260308
113.m00794_at	N/A	TGME49_297745-t26_1	hypothetical protein	0.076692	-0.0740811	0.0475532	0.00834779	-0.0106026	-0.0564053
113.m00795_at	S8FBH3	TGME49_297770-t26_1	hypothetical protein	0.0331713	0.0626401	-0.0727799	-0.0816905	0.0936152	-0.0490546
113.m00795_x_at	S8FBH3	TGME49_297770-t26_1	hypothetical protein	0.0392062	-0.0066666	0.0276157	-0.0242296	-0.00368108	-0.0343103
113.m00796_at	N/A	TGME49_297780-t26_1	ATPase/histidine kinase/DNA gyrase B/HSP90 domain-containing protein	-0.0985168	-0.134318	0.199007	0.0544779	-0.128456	0.0619179
113.m00798_at	N/A	TGME49_297810-t26_1	hypothetical protein	-0.0767631	-0.266597	0.0843881	0.106207	0.0553287	0.0496645
113.m00799_at	S8FEG9	TGME49_297830-t26_1	hypothetical protein	0.121398	0.0835088	0.0233022	-0.0729446	-0.267141	0.0630098
113.m00800_at	S8GUD1	TGME49_297840-t26_1	DNA primase, large subunit	0.144853	-0.172419	-0.12441	0.0428163	-0.135556	0.184412
113.m00801_at	N/A	TGME49_297870-t26_1	hypothetical protein	-0.340639	-0.135467	0.320607	0.151041	0.135461	-0.315667
113.m00802_at	B9Q183	TGME49_297880-t26_1	dense granule protein DG32	-0.618052	-0.474715	0.207067	0.0387517	0.0470437	0.419499
113.m00803_at	N/A	TGME49_297890-t26_1	hypothetical protein	-0.197806	-0.410073	0.172045	0.131341	-0.117648	0.261419
113.m00804_at	S8GK08	TGME49_297900-t26_1	hypothetical protein	0.110945	-0.201861	-0.0363952	0.243454	0.0105392	-0.20462
113.m00805_at	N/A	TGME49_297925-t26_1	HesB-like domain-containing protein	0.189584	0.0185988	-0.150154	-0.104714	-0.0995577	0.100827
113.m00807_at	N/A	TGME49_297970-t26_1	aspartyl aminopeptidase	0.156738	-0.0136303	-0.0794516	0.00222167	-0.145764	0.0522508
113.m00810_at	S8GUE5	TGME49_298020-t26_1	DEAD-family helicase	-0.314274	0.00608921	0.113168	0.072406	-0.143667	0.18439
113.m00812_at	N/A	TGME49_298030-t26_1	Ubiquinol-cytochrome c chaperone, putative	0.0165643	-0.133809	-0.0439444	-0.0647514	-0.0171921	0.208053
113.m00813_at	N/A	TGME49_298060-t26_1	Toxoplasma gondii family C protein	-0.192617	0.312034	-0.0362148	0.0127014	0.00645521	-0.191997
113.m01277_at	N/A	TGME49_298040-t26_1	hypothetical protein	0.201193	0.00550301	-0.0233493	0.0740727	-0.219718	-0.0887551
113.m01283_at	B9Q185	TGME49_297850-t26_1	Branched-chain-amino-acid aminotransferase	0.161529	0.187794	0.0351228	0.0254725	-0.0687582	-0.473194
113.m01284_at	N/A	TGME49_298050-t26_1	hypothetical protein	0.0243562	-0.153045	-0.0030371	0.00789404	-0.061685	0.158867
113.m01286_at	N/A	TGME49_298010-t26_1	hypothetical protein	0.0802181	0.00388728	0.0727972	0.155762	0.0614918	-0.502362
113.m01287_at	N/A	TGME49_297940-t26_1	single-strand binding protein	-0.254228	0.443087	-0.167263	-0.144384	-0.279786	0.181903
113.m01288_at	N/A	TGME49_297800-t26_1	RecF/RecN/SMC N terminal domain-containing protein	-0.0970759	-0.261913	0.156495	0.0628926	0.0228792	0.0634203
113.m01289_at	S8GJU2	TGME49_297100-t26_1	hypothetical protein	0.0690908	0.00776661	0.00406915	-0.00678035	-0.0775686	-0.00201594
113.m01290_at	N/A	TGME49_297680-t26_1	calmodulin, putative	-0.010624	0.20118	-0.206335	-0.100379	0.0606016	0.00716635
113.m01572_at	B9Q173	TGME49_297980-t26_1	hypothetical protein	0.0392443	-0.0339054	0.0150604	0.00680571	-0.00894494	-0.019984
113.m01573_at	S8F8G1	TGME49_297910-t26_1	hypothetical protein	-0.244146	0.475486	0.315445	-0.148338	-0.302255	-0.45307
113.m01574_at	S8FBE9	TGME49_297390-t26_1	hypothetical protein	0.00301135	-0.168589	0.037984	0.10396	0.116469	-0.127453
113.m01575_at	N/A	TGME49_297380-t26_1	hypothetical protein	0.436876	0.138561	-0.277401	-0.265361	-0.167756	-0.069053
113.m01576_at	S8F8B3	TGME49_297290-t26_1	hypothetical protein	-0.0886451	0.407205	-0.165196	-0.0803325	0.0105483	-0.221799
113.m01577_at	S8GJV5	TGME49_297280-t26_1	hypothetical protein	-0.447364	0.628867	-0.482049	0.212844	0.14178	-0.737782
113.m01578_at	N/A	TGME49_297270-t26_1	hypothetical protein	0.116298	-0.0945448	-0.038351	0.0437893	0.050206	-0.0962278
113.m01579_at	S8GU72	TGME49_297190-t26_1	hypothetical protein	0.00262452	0.0250783	-0.0447454	-0.00839428	0.0757659	-0.0561632
113.m01580_at	S8GU63	TGME49_297090-t26_1	hypothetical protein	-0.133172	-0.272005	-0.214116	-0.153029	-0.111073	0.589231
113.m01584_at	N/A	TGME49_297270-t26_1	hypothetical protein	-0.434313	-0.320323	0.117125	0.18434	-0.110051	0.339256
113.m01586_at	S8FED6	TGME49_297440-t26_1	hypothetical protein	0.0307472	-0.0667399	0.102066	0.0157749	0.00885641	-0.104156
113.m01587_at	S8GU94	TGME49_297450-t26_1	hypothetical protein	-0.0608822	-0.0841291	-0.000218922	0.0708754	0.133998	-0.0799811
113.m01588_at	S8GUB5	TGME49_297700-t26_1	hypothetical protein	0.073228	0.0223407	-0.00305358	0.00609792	-0.0264426	-0.0785449
113.m01589_at	S8F8F0	TGME49_297760-t26_1	hypothetical protein	-0.104093	0.191717	0.0415692	-0.0276338	-0.214923	0.063667
113.m01590_at	B6KTN9	TGME49_297920-t26_1	hypothetical protein	-0.0613331	-0.119421	-0.116633	-0.0962482	-0.0686229	0.364801
113.m01591_at	N/A	TGME49_297820-t26_1	sperm associated antigen 6, putative	0.179834	0.45639	-0.288163	0.111414	-0.32579	-0.453875
113.m01592_at	S8FBD8	TGME49_297230-t26_1	Vps53 family, N-terminal protein	-0.217987	-0.123753	0.138139	0.160751	-0.182809	0.145666
125.m00066_s_at	N/A	TGME49_298590-t26_1	hypothetical protein	0.307385	0.784927	-0.535869	-0.500211	-0.452218	-0.477857
125.m00070_at	B9Q0M8	TGME49_298600-t26_1	leucine zipper-like transcriptional regulator	0.100508	0.0437482	-0.07332	0.00458481	-0.0411291	-0.045056
125.m00071_at	N/A	TGME49_298610-t26_1	GYF domain-containing protein	-0.0595975	-0.0634749	-0.0738385	-0.084138	0.0932905	0.15995
125.m00072_at	B6KW32	TGME49_298630-t26_1	vacuolar transporter chaperone VTC2	0.0587597	0.0980753	-0.0784458	-0.162908	0.0385936	0.0226067
125.m00100_at	B9Q0N0	TGME49_298620-t26_1	hypothetical protein	0.11166	-0.00846767	0.0333693	0.00405747	0.0178777	-0.181206
125.m00101_s_at	N/A	TGME49_298590-t26_1	hypothetical protein	0.0163205	0.323753	-0.109349	-0.126891	-0.0478264	-0.138467
125.m00111_at	B9Q0M8	TGME49_298600-t26_1	leucine zipper-like transcriptional regulator	-0.00338273	-0.0168941	0.0547062	0.0172069	0.0575012	-0.119508
129.m00243_at	N/A	TGME49_298960-t26_1	Toxoplasma gondii family C protein	0.149617	0.0119772	-0.217865	-0.264628	-0.248414	0.388522
129.m00244_at	N/A	TGME49_298980-t26_1	RNA pseudouridine synthase superfamily protein	-0.393258	0.144783	0.0867758	-0.0455797	0.0570677	0.0625359
129.m00246_at	B6KV94	TGME49_298990-t26_1	ferredoxin NADP+ oxidoreductase FNR	-0.321934	-0.0295476	0.0254896	-0.0317909	-0.0859848	0.33091
129.m00247_at	N/A	TGME49_299000-t26_1	hypothetical protein	-0.0979962	0.0519507	-0.050477	0.0240749	0.143672	-0.0938979
129.m00248_at	N/A	TGME49_299020-t26_1	AP2 domain transcription factor AP2III-4	-0.01094	-0.129993	-0.0989311	-0.0903293	0.0309813	0.248326
129.m00250_at	N/A	TGME49_299030-t26_1	RNA recognition motif 2 protein	-0.187723	-0.0791083	0.0372928	0.0359394	-0.0150485	0.171902
129.m00252_at	Q5XVN1	TGME49_299060-t26_1	sodium/hydrogen exchanger NHE2	-0.519725	-0.0467942	0.168638	0.182779	0.282629	-0.300863
129.m00253_at	B6KVA2	TGME49_299070-t26_1	pyruvate kinase PyKII	-0.0987195	-0.22174	-0.0344042	0.107833	-0.132675	0.290494
129.m00254_at	N/A	TGME49_299080-t26_1	VTC domain-containing protein	-0.278786	0.195943	0.0452254	-0.0302944	-0.0187477	0.028577
129.m00255_at	N/A	TGME49_299100-t26_1	hypothetical protein	-0.288958	0.152081	0.0567951	0.00701006	-0.0645881	0.0804506
129.m00256_at	B6KVA6	TGME49_299110-t26_1	cleft lip and palate transmembrane protein 1 (clptm1) protein	0.194814	-0.151436	-0.0790764	-0.150333	-0.0914816	0.205772
129.m00257_at	N/A	TGME49_299150-t26_1	AP2 domain transcription factor AP2III-3	0.631445	0.394092	-0.466613	-0.439915	-0.374602	-0.388814
129.m00259_at	B6KVB4	TGME49_299190-t26_1	B-box zinc finger domain-containing protein	0.476142	-0.0405762	-0.114311	-0.214065	-0.16836	-0.121505
129.m00260_at	B9Q377	TGME49_299200-t26_1	Bet3 transport protein, putative	0.0579556	-0.0813514	-0.0819371	-0.0321718	-0.0364857	0.152395
129.m00261_at	B6KVB6	TGME49_299210-t26_1	CTP synthase	-0.31033	-0.100399	0.130017	-0.221483	-0.0723171	0.400054
129.m00262_at	N/A	TGME49_299240-t26_1	hypothetical protein	0.274325	0.110707	-0.126297	-0.133529	-0.127279	-0.072091
129.m00263_at	B6KVC0	TGME49_299250-t26_1	hypothetical protein	0.237577	-0.0925546	-0.0718755	-0.0834692	-0.124913	0.083503
129.m00398_at	B6KV90	TGME49_298840-t26_1	hypothetical protein	0.217028	0.0656499	-0.11284	-0.124789	-0.203139	0.0931512
129.m00402_at	B9Q363	TGME49_299050-t26_1	ribosomal protein RPL17	-0.0969622	-0.176523	0.000530938	0.0658287	-0.0179709	0.185206
129.m00403_at	B6KV99	TGME49_299040-t26_1	phosphatidylinositol n-acetylglucosaminyltransferase	-0.184772	-0.106845	-0.0224483	0.081269	-0.00226677	0.190489
129.m00404_at	N/A	TGME49_299168-t26_1	ATPase, AAA family protein	-0.0275236	0.0377002	0.0183253	-0.0811395	0.00122485	0.045875
129.m00405_at	B6KVB3	TGME49_299180-t26_1	prenylated protein, putative	-0.0524988	-0.0810987	-0.0171402	-0.106675	-0.156191	0.330614
129.m00509_at	B6KVC2	TGME49_299270-t26_1	hypothetical protein	-0.136317	0.0797338	-0.0996993	0.0301084	-0.121529	0.201466
129.m00510_at	B6KVC0	TGME49_299250-t26_1	hypothetical protein	0.657079	0.307619	-0.35751	-0.376734	-0.308266	-0.526898
129.m00511_at	B6KVB8	TGME49_299230-t26_1	F-box domain-containing protein	0.146757	-0.126721	-0.059424	-0.0163892	0.0575497	-0.0246422
129.m00512_at	N/A	TGME49_299160-t26_1	hypothetical protein	0.0422584	0.00217794	-0.0346727	-0.056302	-0.00902183	0.0511321
129.m00512_x_at	N/A	TGME49_299160-t26_1	hypothetical protein	0.0459806	-0.0124312	0.00489613	0.0176119	-0.0734684	0.013369
129.m00513_at	B6KVA7	TGME49_299120-t26_1	hypothetical protein	0.0887941	-0.107741	0.0798039	0.0875303	-0.0386542	-0.136219
129.m00514_at	N/A	TGME49_299100-t26_1	hypothetical protein	-0.0149893	-0.0409452	0.0283873	0.0782344	-0.00597995	-0.0504645
129.m00514_x_at	N/A	TGME49_299100-t26_1	hypothetical protein	-0.001798	-0.0800613	-0.0143168	0.0294442	0.00460578	0.0568084
129.m00515_at	B9Q354	TGME49_298970-t26_1	LSM3, U6 small nuclear RNA associated isoform 2 family protein	0.0895306	-0.0727653	-0.0141282	-0.109997	-0.0100977	0.0996273
129.m00517_s_at	N/A	TGME49_298830-t26_1	hypothetical protein	-0.0508029	-0.165181	0.0831779	0.111165	0.025915	-0.0291971
129.m00517_x_at	N/A	TGME49_298830-t26_1	hypothetical protein	0.103229	-0.0907471	-0.0278578	0.0992788	-0.0240895	-0.0780619
129.m00519_at	N/A	TGME49_299130-t26_1	hypothetical protein	-0.136043	-0.164404	0.0426577	-0.112338	-0.0354074	0.31937
129.m00520_at	N/A	TGME49_299220-t26_1	hypothetical protein	0.199195	-0.0808987	-0.203249	0.264407	-0.0434535	-0.247076
137.m00012_at	B9PZ51	TGME49_299570-t26_1	Toxoplasma gondii family B protein	0.0983613	-0.0286297	0.00491038	0.0358774	0.00878081	-0.133998
145.m00001_at	Q6V7J6	TGME49_300190-t26_1	ribosomal protein RPL37A	-0.15988	0.0101327	0.0260369	-0.0351438	0.0455645	0.0944973
145.m00001_x_at	Q6V7J6	TGME49_300190-t26_1	ribosomal protein RPL37A	-0.152269	0.0123184	0.0230827	-0.0229121	0.0333618	0.0900455
145.m00002_at	Q8MZS6	TGME49_300200-t26_1	histone H2AZ	0.0786466	-0.0658456	-0.00521521	-0.0323556	-0.0768667	0.088861
145.m00003_at	B9Q2T3	TGME49_300140-t26_1	elongation factor 1-gamma, putative	-0.495216	0.0939831	0.0817227	-0.0117453	-0.142669	0.301215
145.m00321_at	N/A	TGME49_299670-t26_1	hypothetical protein	-0.523632	0.249595	0.188876	0.0997612	0.0410837	-0.262154
145.m00322_at	N/A	TGME49_299810-t26_1	cysteine-tRNA synthetase (CysRS)	-0.0591399	-0.241266	0.0144858	0.0124423	-0.119494	0.305507
145.m00324_at	N/A	TGME49_299900-t26_1	hypothetical protein	0.000547614	-0.113193	0.0952836	0.0967078	-0.0412546	-0.0561687
145.m00325_at	B6KV47	TGME49_299970-t26_1	tetratricopeptide repeat-containing protein	0.277299	0.0651154	-0.167888	-0.0362163	-0.119555	-0.0877809
145.m00326_at	N/A	TGME49_299980-t26_1	hypothetical protein	-0.453688	0.426386	0.117243	-0.179654	-0.182207	0.0388615
145.m00327_at	B6KV50	TGME49_300000-t26_1	ribosomal protein RPL18	-0.0684861	-0.094404	0.0430924	-0.017156	-0.0180018	0.137232
145.m00328_at	N/A	TGME49_300020-t26_1	ATP-dependent metallopeptidase HflB subfamily protein	0.270199	0.130731	-0.170412	-0.298793	-0.132367	0.0853187
145.m00329_at	N/A	TGME49_300030-t26_1	hypothetical protein	-0.114845	-0.0745148	0.0557027	0.0615227	-0.162032	0.189917
145.m00330_at	N/A	TGME49_300048-t26_1	hypothetical protein	-0.171803	0.245672	0.122842	0.0105535	0.0248731	-0.33845
145.m00331_at	B6KV60	TGME49_300100-t26_1	rhoptry neck protein RON2	-0.113077	0.125974	0.170528	0.0436483	-0.00398594	-0.292897
145.m00332_at	S8EQ36	TGME49_300110-t26_1	hypothetical protein	0.0248957	0.0358069	-0.133911	-0.0701021	-0.16952	0.252547
145.m00333_at	N/A	TGME49_300120-t26_1	aminotransferase, class V superfamily protein	-0.209244	-0.274145	0.109719	0.223081	-0.146515	0.181473
145.m00336_at	S8ET47	TGME49_300150-t26_1	hypothetical protein	-0.153998	-0.20756	0.0720322	0.134175	-0.14814	0.222798
145.m00337_at	N/A	TGME49_300160-t26_1	hypothetical protein	0.100176	0.00763214	0.000187098	-0.0478375	-0.0805378	0.0108187
145.m00338_at	S8G1L3	TGME49_300180-t26_1	hypothetical protein	-0.0334395	-0.119049	-0.0215252	0.00163245	0.0432774	0.113825
145.m00342_at	S8EQ31	TGME49_300230-t26_1	nuclease, putative	0.36598	-0.0531078	-0.263998	-0.200323	-0.166027	0.162401
145.m00343_at	S8G1K9	TGME49_300240-t26_1	syntaxin 6, n-terminal protein	-0.187072	-0.178886	-0.00310018	-0.0949417	-0.0755644	0.406041
145.m00344_at	S8GAV3	TGME49_300250-t26_1	MtN3/saliva family protein	-0.208064	0.230503	0.0488722	-0.107553	-0.0245811	0.00476704
145.m00346_at	N/A	TGME49_300285-t26_1	hypothetical protein	-0.0532028	-0.201516	0.0417197	-0.0795554	-0.242003	0.39416
145.m00347_at	N/A	TGME49_300310-t26_1	26S proteasome regulatory subunit, S6a family AAA ATpase	-0.198565	0.0165684	0.092765	-0.0202658	-0.220739	0.250229
145.m00349_at	S8G1K1	TGME49_300330-t26_1	hypothetical protein	-0.048078	-0.00352916	-0.0167363	-0.0522444	-0.0110912	0.121327
145.m00350_at	S8GAU2	TGME49_300340-t26_1	CAF1 family ribonuclease	-0.115309	0.0775136	-0.0120164	-0.119571	-0.127362	0.241015
145.m00351_at	N/A	TGME49_300350-t26_1	cysteine desulfurase/selenocysteine lyase family PLP dependent transferase superfamily protein	0.304087	-0.279481	-0.0652115	-0.0561303	-0.146071	0.13283
145.m00353_at	N/A	TGME49_300380-t26_1	endoplasmic reticulum oxidoreductin, putative	0.287703	0.0772725	-0.255406	-0.252347	-0.187699	0.187194
145.m00583_at	S8G1N9	TGME49_299780-t26_1	hypothetical protein	-0.13464	0.578787	0.286458	-0.32299	-0.258963	-0.664438
145.m00584_at	S8G1N2	TGME49_299820-t26_1	hypothetical protein	-0.0127777	-0.00275814	-0.117776	-0.0326277	-0.137461	0.252382
145.m00585_at	N/A	TGME49_299990-t26_1	archease family protein	0.290585	-0.0291582	-0.164005	-0.0771948	-0.194285	0.0895277
145.m00586_at	N/A	TGME49_300010-t26_1	hypothetical protein	0.169944	-0.101448	-0.12357	-0.105881	-0.0911649	0.194805
145.m00587_at	B9Q2U4	TGME49_300040-t26_1	ubiquitin-conjugating enzyme subfamily protein	0.0523301	0.22656	-0.118738	-0.0814965	0.0167819	-0.14468
145.m00588_at	N/A	TGME49_300130-t26_1	apical membrane antigen 1 domain-containing protein	0.0258345	-0.179765	-0.0998698	0.141284	0.152655	-0.0869393
145.m00589_at	N/A	TGME49_300130-t26_1	apical membrane antigen 1 domain-containing protein	-0.115582	-0.21162	-0.240009	0.206246	0.277334	-0.0360443
145.m00592_at	S8GAU7	TGME49_300290-t26_1	SNARE domain-containing protein	-0.0389493	-0.112178	0.0423479	-0.0716208	-0.11121	0.243278
145.m00594_at	N/A	TGME49_300070-t26_1	hypothetical protein	0.318617	-0.196579	-0.272747	-0.181536	-0.0132344	0.199763
145.m00596_at	N/A	TGME49_299900-t26_1	hypothetical protein	-0.0946864	-0.0816714	-0.0728659	-0.02369	-0.076643	0.289854
145.m00597_at	S8ET67	TGME49_299800-t26_1	hypothetical protein	0.208545	0.641414	-0.294436	-0.312209	-0.320478	-0.40591
145.m00598_at	S8G1N9	TGME49_299780-t26_1	hypothetical protein	-0.26402	0.745789	-0.102321	-0.281059	-0.257022	-0.366924
145.m00601_at	S8EQ26	TGME49_300320-t26_1	dimethyladenosine transferase	-0.122029	-0.112676	0.0875435	-0.00180249	-0.0440959	0.161171
145.m00602_at	N/A	TGME49_300220-t26_1	hypothetical protein	-0.0990218	0.164909	0.0592291	-0.00228475	0.0734035	-0.248345
145.m00603_at	N/A	TGME49_300220-t26_1	hypothetical protein	-0.125561	0.137035	0.0381653	0.0885387	0.110906	-0.325231
145.m00604_at	S8EWL8	TGME49_300260-t26_1	threonyl-tRNA synthetase family protein	-0.378743	-0.474274	0.245673	0.0208606	-0.120313	0.409947
145.m00605_at	S8ET39	TGME49_300270-t26_1	hypothetical protein	0.227715	-0.058947	0.042028	-0.0930977	-0.297454	0.0996464
145.m00606_s_at	S8EQ23	TGME49_300370-t26_1	hypothetical protein	0.695115	0.294242	-0.4686	-0.379786	-0.251895	-0.567853
145.m00607_at	S7UGY6	TGME49_300360-t26_1	ADP/ATP translocase	0.383009	0.013804	-0.208384	-0.0859931	-0.119938	-0.102102
145.m00747_at	B6KV60	TGME49_300100-t26_1	rhoptry neck protein RON2	0.0582104	0.00384118	0.00448643	0.0276264	0.0296678	-0.135141
145.m00748_at	N/A	TGME49_299900-t26_1	hypothetical protein	0.0816923	-0.0305357	-0.0256489	-0.118221	0.146959	-0.0796184
145.m00750_at	B6KV58	TGME49_300080-t26_1	hypothetical protein	0.644686	0.033262	-0.25861	-0.259823	-0.240641	-0.312857
145.m00751_at	S8EWL4	TGME49_300300-t26_1	hypothetical protein	-0.0604411	-0.100766	-0.0552023	0.0500037	0.0966337	0.0539963
148.m00014_at	N/A	TGME49_300660-t26_1	RNA polymerase B	0.197749	0.122418	-0.0941872	-0.198459	0.338239	-0.656745
148.m00015_x_at	N/A	TGME49_300660-t26_1	RNA polymerase B	0.123626	0.0926557	-0.0599289	-0.115483	0.0546026	-0.12507
148.m00016_at	N/A	TGME49_300690-t26_1	RNA polymerase C2, putative	0.275185	0.0773774	-0.258921	-0.340692	0.502763	-0.762862
148.m00016_x_at	N/A	TGME49_300690-t26_1	RNA polymerase C2, putative	0.305962	0.0641879	-0.305391	-0.478392	0.539242	-0.684275
160.m00013_s_at	N/A	TGME49_300790-t26_1	hypothetical protein	0.172119	-0.0659568	-0.0209103	0.000488083	0.00383135	-0.113867
160.m00013_x_at	N/A	TGME49_300790-t26_1	hypothetical protein	0.0553877	-0.10592	-0.00201985	0.0432635	0.0381785	-0.0382822
162.m00001_at	S7UHK8	TGME49_301440-t26_1	calcium-dependent protein kinase CDPK1	-0.0658426	0.205341	-0.00836292	-0.0147369	-0.0440634	-0.103316
162.m00002_at	N/A	TGME49_301210-t26_1	NAD(P) transhydrogenase subunit beta, putative	0.466213	0.185274	-0.347289	0.0692665	-0.37504	-0.305275
162.m00304_at	N/A	TGME49_300990-t26_1	Toxoplasma gondii family C protein	-0.200507	-0.289625	-0.228913	-0.0598999	-0.0727368	0.568738
162.m00305_at	N/A	TGME49_301000-t26_1	methyltransferase	-0.074358	0.094341	-0.225374	-0.00745638	-0.0281084	0.190335
162.m00306_at	S7UHG2	TGME49_301010-t26_1	serine/threonine protein phosphatase, putative	-0.00439779	-0.0593211	-0.0145471	0.140021	-0.0262735	-0.0491276
162.m00307_at	S7UHG2	TGME49_301010-t26_1	serine/threonine protein phosphatase, putative	0.12026	-0.0740977	-0.00340003	0.0275714	0.00245311	-0.0870714
162.m00308_at	B9Q2W7	TGME49_301120-t26_1	acetyl-CoA acetyltransferase	0.226327	0.275939	-0.129931	-0.273125	-0.319	0.0603599
162.m00309_at	N/A	TGME49_301140-t26_1	SAG-related sequence SRS19A	0.0390028	0.0866518	-0.0554569	0.00801528	0.033558	-0.126151
162.m00310_at	S7UGC8	TGME49_301150-t26_1	SAG-related sequence SRS19B	-0.0647651	-0.232907	-0.164756	-0.0569242	-0.074931	0.438198
162.m00311_at	S7UHG9	TGME49_301160-t26_1	SAG-related sequence SRS19C	-0.162086	-0.168702	-0.0109619	-0.169827	-0.179492	0.492418
162.m00311_s_at	S7UHG9	TGME49_301160-t26_1	SAG-related sequence SRS19C	-0.146695	-0.151305	0.0242771	-0.105336	-0.350985	0.499725
162.m00312_at	S8GRZ6	TGME49_301170-t26_1	SAG-related sequence SRS19D	-0.203904	-0.362587	0.0168892	0.203876	-0.327368	0.421724
162.m00313_at	S7VPV0	TGME49_301180-t26_1	SAG-related sequence SRS19F	-0.173976	-0.243812	-0.0957014	0.102575	-0.16984	0.415741
162.m00314_at	N/A	TGME49_301190-t26_1	hypothetical protein	0.0808191	0.0922097	-0.0505303	-0.0358944	-0.0327885	-0.0661184
162.m00315_at	S7UGD5	TGME49_301200-t26_1	hypothetical protein	-0.0377963	0.135954	-0.0214148	0.000183855	0.0260862	-0.120999
162.m00317_at	N/A	TGME49_301222-t26_1	DNA repair protein Rad4 domain-containing protein	-0.016923	-0.0546115	-0.0344432	0.0131379	0.0596662	0.028663
162.m00318_at	N/A	TGME49_301270-t26_1	Tyrosine kinase-like (TKL) protein	-0.0572305	-0.0516733	-0.0315905	-0.0447099	0.0161245	0.152336
162.m00319_at	N/A	TGME49_301290-t26_1	hypothetical protein	0.131803	-0.0362832	-0.0996466	0.0132199	-0.212959	0.155374
162.m00320_at	N/A	TGME49_301300-t26_1	hypothetical protein	0.0405775	-0.0533959	0.0219415	-0.0208307	0.0125906	-0.00366231
162.m00322_at	N/A	TGME49_301380-t26_1	elongation factor Tu GTP binding domain-containing protein	-0.173742	-0.214658	0.0581574	0.0409209	0.0570109	0.175926
162.m00323_at	N/A	TGME49_301390-t26_1	ribosome biogenesis protein BOP1, putative	-0.417885	0.0632519	0.111286	-0.0130114	-0.0419071	0.192701
162.m00324_at	N/A	TGME49_301400-t26_1	hypothetical protein	-0.156044	0.376832	0.0185855	-0.0597729	-0.0616441	-0.240972
162.m00325_at	N/A	TGME49_301410-t26_1	hypothetical protein	0.126791	-0.0817125	-0.107724	-0.0245109	-0.0200274	0.0856725
162.m00326_at	S7UHP2	TGME49_301420-t26_1	hypothetical protein	-0.353283	0.106606	0.208279	0.149897	0.102466	-0.379862
162.m00327_at	S7UGJ6	TGME49_301430-t26_1	septum formation protein maf, putative	-0.0614056	0.0329183	-0.0631847	0.035964	-0.0413044	0.0872473
162.m00329_at	N/A	TGME49_301450-t26_1	FG-GAP repeat-containing protein	-0.0289231	0.00955488	-0.00289133	-0.132677	-0.0694775	0.193233
162.m00330_at	B9Q307	TGME49_301470-t26_1	hypothetical protein	0.0299415	-0.0242908	-0.0372527	-0.0979024	0.104907	0.0127447
162.m00331_at	N/A	TGME49_301480-t26_1	hypothetical protein	-0.0415676	-0.0514175	-0.0162664	-0.039226	-0.0131106	0.147092
162.m00332_at	B9Q309	TGME49_301690-t26_1	hypothetical protein	0.0636102	-0.00994198	-0.00661478	0.0719845	-0.0675793	-0.0602634
162.m00505_at	B9Q2W8	TGME49_301130-t26_1	hypothetical protein	-0.0907679	0.0291395	0.057207	-0.0196136	-0.0483011	0.0628836
162.m00506_at	N/A	TGME49_301210-t26_1	NAD(P) transhydrogenase subunit beta, putative	0.234116	-0.0828046	-0.116168	0.0744181	-0.0495899	-0.109284
162.m00508_at	N/A	TGME49_301250-t26_1	hypothetical protein	-0.499268	0.177498	0.22842	0.168949	0.187145	-0.593619
162.m00510_at	N/A	TGME49_301370-t26_1	DHHC zinc finger domain-containing protein	0.726282	0.336238	-0.45431	-0.397776	-0.480461	-0.49799
162.m00511_at	N/A	TGME49_301240-t26_1	hypothetical protein	-0.104378	0.0366849	-0.0411076	0.142412	-0.00995484	-0.0419917
162.m00512_at	N/A	TGME49_301310-t26_1	hypothetical protein	-0.0392348	0.102267	-0.0491144	-0.0134288	-0.055418	0.0449482
162.m00513_at	S7UHM6	TGME49_301340-t26_1	DnaJ domain-containing protein	-0.0268724	0.0864148	0.0522275	-0.0742715	-0.17815	0.111008
162.m00639_at	S7UHM6	TGME49_301340-t26_1	DnaJ domain-containing protein	0.0660999	-0.00927134	-0.0377739	-0.0209659	0.150909	-0.179341
162.m00640_at	S7UHL2	TGME49_301280-t26_1	hypothetical protein	0.170974	-0.026021	-0.049849	-0.017606	-0.0497697	-0.0472423
162.m00641_at	N/A	TGME49_301240-t26_1	hypothetical protein	0.0645241	0.0153756	-0.0426717	0.0298198	0.0270455	-0.103202
162.m00642_at	N/A	TGME49_300990-t26_1	Toxoplasma gondii family C protein	0.0355737	-0.118335	-0.018782	0.130666	-0.0260544	-0.0200749
162.m00643_at	N/A	TGME49_301222-t26_1	DNA repair protein Rad4 domain-containing protein	0.0974533	-0.069388	0.0440621	0.00734895	-0.00892684	-0.0821441
162.m00644_at	N/A	TGME49_301350-t26_1	SNARE associated protein	0.0746635	0.0127949	-0.133004	0.00676132	0.0799077	-0.0574505
173.m00003_x_at	N/A	TGME49_292390-t26_1	KRUF family protein	-0.0175508	-0.0500747	-0.0226594	0.0422558	0.0817413	-0.0405017
177.m00020_s_at	N/A	TGME49_301890-t26_1	Toxoplasma gondii family B protein	-0.447989	-0.109007	0.142951	0.0706377	-0.133442	0.309263
1.m00014_at	S8ER97	TGME49_200010-t26_1	hypothetical protein	-0.335073	0.0153255	0.342522	0.118383	0.0939553	-0.451631
200024_at	B9PPE8	TGME49_242330-t26_1	ribosomal protein RPS5	-0.755995	-0.911509	0.499753	0.520834	0.239264	-0.64154
207.m00013_at	N/A	TGME49_302000-t26_1	chaperone clp, putative	0.0238535	-0.0288514	0.0917259	-0.147675	0.339924	-0.445221
207.m00015_at	S8EMK4	TGME49_302050-t26_1	elongation factor tu, apicoplast, putative	0.133681	0.0587702	-0.0653364	-0.154414	0.199998	-0.246705
207.m00015_x_at	S8EMK4	TGME49_302050-t26_1	elongation factor tu, apicoplast, putative	0.107597	0.0659713	-0.0429106	-0.134457	0.162927	-0.211874
20.m00001_at	S8F9P4	TGME49_201380-t26_1	chorismate synthase, putative	-0.416341	0.050825	0.182325	0.0440679	-0.120349	0.145604
20.m00002_at	N/A	TGME49_201780-t26_1	microneme protein MIC2	-0.274957	0.282484	0.273292	-0.0325735	0.0598553	-0.562021
20.m00003_at	B9PUL4	TGME49_202500-t26_1	GAPM1a	-0.626363	-0.0170836	0.20823	0.169389	0.126754	-0.0712913
20.m00004_at	S8GED8	TGME49_202680-t26_1	peptidase M16, alpha subunit, putative	0.0186076	-0.0621361	0.0698688	-0.184415	-0.364484	0.36669
20.m00005_at	A0SIX9	TGME49_203310-t26_1	dense granule protein GRA7	-1.05296	0.305608	0.239308	-0.0148573	0.18888	-0.186174
20.m00327_at	N/A	TGME49_201260-t26_1	sugar transporter ST3	0.0524915	0.0495866	0.117374	0.0468819	0.0184834	-0.350868
20.m00328_at	N/A	TGME49_201270-t26_1	hypothetical protein	-0.218011	-0.33802	0.0977921	0.11667	0.00894614	0.220929
20.m00331_at	S8GNW3	TGME49_202200-t26_1	hypothetical protein	-0.200703	0.1333	0.223448	0.106576	0.109785	-0.579156
20.m00332_at	S8F993	TGME49_202630-t26_1	ATP-dependent metallopeptidase HflB subfamily protein	-0.022365	0.127953	-0.296298	-0.31409	-0.234086	0.482614
20.m00334_at	S8GNM2	TGME49_203030-t26_1	N-methyl-D-aspartate receptor-associated protein	0.0997772	-0.0347147	-0.0947595	-0.0250377	-0.0213887	0.0634358
20.m00337_at	B9PU89	TGME49_203720-t26_1	vitamin k epoxide reductase family protein	0.15022	0.237739	-0.18137	-0.0104194	0.0285218	-0.332904
20.m00338_at	S8F921	TGME49_203610-t26_1	3'-5' exoribonuclease csl4, putative	-0.154916	0.0294388	-0.065547	-0.0150769	0.0191275	0.159337
20.m00340_at	N/A	TGME49_203490-t26_1	GNL3L/Grn1 GTPase	0.0787958	-0.216426	-0.00675634	-0.054698	-0.0285181	0.182906
20.m00342_at	S8F2Y7	TGME49_203170-t26_1	OB-fold nucleic acid binding domain-containing protein	-0.0328814	-0.399268	0.160322	0.0832128	-0.208327	0.253814
20.m00344_at	N/A	TGME49_203070-t26_1	hypothetical protein	0.701086	0.407291	-0.660834	-0.470217	-0.173949	-0.693766
20.m00347_at	N/A	TGME49_202610-t26_1	protein phosphatase 2C domain-containing protein	-0.0721048	0.074839	0.0188565	0.000744716	-0.0246136	-0.00361778
20.m00348_at	B9PUM5	TGME49_202380-t26_1	rab GDI alpha, putative	-0.146554	0.0108285	0.0366284	-0.0608987	-0.145616	0.248981
20.m00349_at	S8F368	TGME49_202370-t26_1	T-complex protein 1, epsilon subunit (TCP-1-epsilon), putative	0.00890361	-0.27002	-0.030772	-0.100211	-0.159777	0.406142
20.m00351_at	S8F6A1	TGME49_202020-t26_1	DnAK-TPR	-0.687794	0.153936	0.0475089	0.357376	0.347557	-0.827674
20.m00354_s_at	S8GEN8	TGME49_201770-t26_1	cullin 3, putative	0.342732	0.00485941	-0.137449	-0.134875	-0.222787	0.039845
20.m00355_at	N/A	TGME49_201630-t26_1	protein phosphatase 2C domain-containing protein	-0.248135	-0.0865957	-0.319522	0.203901	0.252883	0.0604296
20.m00358_at	N/A	TGME49_203940-t26_1	ABC1 protein	-0.108304	-0.0268948	-0.0290182	-0.0712543	0.0162301	0.190782
20.m00365_at	S8F8S4	TGME49_205510-t26_1	nucleolar protein 5, putative	-0.648252	-0.0333785	0.0378674	0.00702461	0.11153	0.297314
20.m00367_at	S8F8R5	TGME49_205650-t26_1	AP2 domain transcription factor AP2VIIa-3	-0.33145	-0.195292	0.188749	0.171623	0.0811069	-0.020133
20.m00368_at	S8GN16	TGME49_205680-t26_1	hypothetical protein	-0.199876	0.0762565	0.187809	-0.026202	0.16433	-0.29762
20.m00370_at	B9Q012	TGME49_205760-t26_1	membrane protein	0.74089	0.451556	-0.593985	-0.504582	-0.407616	-0.672697
20.m00372_at	N/A	TGME49_206590-t26_1	calcium-dependent protein kinase CDPK2A	-0.0352813	0.178658	-0.0457647	-0.0734305	0.0384194	-0.0883719
20.m00373_at	N/A	TGME49_206610-t26_1	pyruvate dehydrogenase complex subunit PDH-E2	0.0283019	-0.0426772	-0.0464378	-0.150535	-0.179266	0.309188
20.m00378_at	S8F2H8	TGME49_206320-t26_1	hypothetical protein	0.119716	-0.0893434	-0.0760065	0.0063438	0.0712827	-0.0499959
20.m00379_at	N/A	TGME49_205750-t26_1	histone deacetylase complex subunit Sin3	-0.436872	-0.0223685	-0.0179247	0.145657	0.20305	0.0118271
20.m00380_at	B9Q022	TGME49_205670-t26_1	SF-assemblin/beta giardin protein	0.207305	0.0384612	0.0813687	0.024958	-0.00700902	-0.466214
20.m00381_at	S8F5N2	TGME49_205070-t26_1	hypothetical protein	0.672677	0.332208	-0.479001	-0.299063	-0.318809	-0.582408
20.m00382_at	N/A	TGME49_204400-t26_1	ATPase synthase subunit alpha, putative	-0.34968	-0.0301503	0.116808	0.0398499	-0.158558	0.267623
20.m00387_at	S8F5S3	TGME49_204050-t26_1	subtilisin SUB1	-0.242628	0.193076	0.383432	-0.0815067	-0.0339788	-0.435669
20.m00388_at	B9PU56	TGME49_204020-t26_1	ribosomal protein RPL8	-0.324132	-0.304945	0.134592	0.0844033	0.0499957	0.228153
20.m00390_at	S8GNE0	TGME49_203790-t26_1	hypothetical protein	-0.639803	0.276157	0.200015	0.226497	0.264278	-0.976999
20.m00392_at	B9Q055	TGME49_205350-t26_1	integral membrane protein, GNS1/SUR4 family protein, putative	0.0563909	0.0999056	0.0421646	-0.0991425	-0.120473	0.00173978
20.m03645_at	N/A	TGME49_201120-t26_1	ELMO/CED-12 family protein	0.129406	-0.0168897	0.0301203	-0.0104071	-0.181299	0.0238966
20.m03646_at	N/A	TGME49_201130-t26_1	rhoptry kinase family protein ROP33	-0.177124	-0.0902197	0.0959478	-0.103116	-0.138463	0.31858
20.m03647_at	N/A	TGME49_201150-t26_1	heavy metal translocating P-type ATPase subfamily protein	-0.118601	-0.152591	-0.0518886	-0.00312935	0.136979	0.14863
20.m03648_at	B9PUV9	TGME49_201170-t26_1	hypothetical protein	-0.693982	0.135846	0.259309	0.186391	0.14783	-0.364319
20.m03649_at	S8F6K2	TGME49_201200-t26_1	zinc finger (CCCH type) motif-containing protein	0.1058	-0.164346	0.0022046	-0.0424934	-0.0798245	0.145026
20.m03650_at	N/A	TGME49_201210-t26_1	hypothetical protein	-0.248886	0.0158844	0.0155768	-0.0584476	-0.111698	0.300903
20.m03651_at	B9PUV4	TGME49_201220-t26_1	zinc finger protein	0.403977	-0.10818	-0.129764	-0.158043	-0.126964	-0.00814929
20.m03653_at	N/A	TGME49_201240-t26_1	hypothetical protein	0.203009	-0.0330431	-0.0273336	0.0217473	0.0129539	-0.223945
20.m03654_at	N/A	TGME49_201240-t26_1	hypothetical protein	0.580886	0.128554	-0.288681	-0.33458	-0.252433	-0.182246
20.m03655_at	S8F3I6	TGME49_201250-t26_1	histone lysine methyltransferase, SET, putative	0.260595	-0.13402	-0.303301	-0.279165	-0.300792	0.465432
20.m03659_at	S8F6J3	TGME49_201390-t26_1	hypothetical protein	-0.463968	0.1872	0.20625	0.00502195	0.101414	-0.192956
20.m03660_at	N/A	TGME49_201400-t26_1	Sin3-associated polypeptide SAP18	0.330431	0.0172486	-0.133772	-0.199469	-0.296588	0.142999
20.m03663_at	N/A	TGME49_201650-t26_1	hypothetical protein	0.169859	-0.160524	-0.0393947	0.0500409	-0.0880793	0.0342003
20.m03664_at	S8F3H4	TGME49_201660-t26_1	hypothetical protein	0.54125	-0.0688773	-0.194447	-0.233982	-0.0735654	-0.217329
20.m03665_at	S8GER5	TGME49_201670-t26_1	DnaJ domain-containing protein	0.0480151	0.0158014	-0.105244	-0.0793547	-0.0273173	0.129287
20.m03667_at	S8GP08	TGME49_201680-t26_1	eukaryotic initiation factor-3 subunit 10, putative	-0.252102	-0.316038	0.0449626	-0.0566051	-0.0912486	0.463769
20.m03668_at	S8F6C0	TGME49_201700-t26_1	WD domain, G-beta repeat-containing protein	-0.124121	-0.355446	0.0502074	0.0425552	-0.0231087	0.295462
20.m03668_x_at	S8F6C0	TGME49_201700-t26_1	WD domain, G-beta repeat-containing protein	-0.0175876	-0.287323	-0.0108112	0.0366368	-0.0420248	0.24823
20.m03669_at	S8F3F2	TGME49_201710-t26_1	WD domain, G-beta repeat-containing protein	0.0639845	0.00988082	-0.0185902	-0.0766675	-0.040565	0.054458
20.m03670_at	N/A	TGME49_201720-t26_1	protein c9orf32, putative	-0.183631	-0.2718	-0.0632825	-0.126511	-0.00107771	0.461836
20.m03671_at	S8F9H3	TGME49_201740-t26_1	hypothetical protein	-0.189194	0.31989	0.031059	-0.0817941	-0.0455676	-0.119983
20.m03672_at	B9PUT2	TGME49_201750-t26_1	Tctex-1 family protein	0.228258	-0.0777981	-0.152839	-0.189456	-0.179361	0.260021
20.m03673_at	B9PUT1	TGME49_201760-t26_1	hypothetical protein	-0.106059	-0.044981	0.262904	0.0430977	-0.00121267	-0.22179
20.m03676_at	S8F3D9	TGME49_201790-t26_1	FHA domain-containing protein	0.0374322	0.0469642	0.0351166	0.0220123	-0.0570918	-0.0929164
20.m03678_at	N/A	TGME49_201820-t26_1	hypothetical protein	-0.0468803	-0.0763871	-0.0537233	0.0328009	0.113769	0.017652
20.m03679_at	S8F6A8	TGME49_201830-t26_1	ribosomal protein L37	0.344718	0.104167	-0.21208	-0.249879	-0.339977	0.164701
20.m03680_at	S8F3D0	TGME49_201840-t26_1	aspartyl protease ASP1	0.220461	0.129584	-0.0735969	0.139771	0.051392	-0.727321
20.m03681_at	S8GEM4	TGME49_201850-t26_1	WD domain, G-beta repeat-containing protein	0.302254	0.204604	-0.211065	-0.0266318	0.00267414	-0.455806
20.m03682_at	B9PUS0	TGME49_201860-t26_1	hypothetical protein	-0.102223	0.0908791	0.0854995	0.0409649	0.13897	-0.325912
20.m03683_at	S8F9F5	TGME49_201870-t26_1	tetratricopeptide repeat-containing protein	0.0595627	0.263531	-0.0241787	-0.167054	-0.315335	0.0818567
20.m03684_at	S7UVH4	TGME49_201880-t26_1	hypothetical protein	-0.121295	-0.111172	0.0672077	-0.0181104	0.00309054	0.152529
20.m03685_at	S8F3C3	TGME49_201890-t26_1	MORN repeat-containing protein	0.0165296	-0.173091	-0.0280582	0.0383799	0.0354842	0.0904741
20.m03687_at	N/A	TGME49_202030-t26_1	hypothetical protein	-0.18941	0.0508003	-0.00762753	0.278093	0.281463	-0.729061
20.m03689_at	N/A	TGME49_202040-t26_1	hypothetical protein	-0.184317	0.0423848	0.184678	0.0947206	0.0694561	-0.28645
20.m03690_at	N/A	TGME49_202050-t26_1	hypothetical protein	-0.160503	-0.086605	-0.132089	-0.0934875	0.177787	0.222873
20.m03691_at	N/A	TGME49_202070-t26_1	hypothetical protein	0.0367883	-0.0523043	0.0121561	-0.00550875	0.0464227	-0.0416214
20.m03692_at	N/A	TGME49_202070-t26_1	hypothetical protein	0.0259901	-0.000440204	0.00129001	0.0447353	-0.0583153	-0.016419
20.m03693_at	S8F9E0	TGME49_202090-t26_1	hypothetical protein	0.673087	0.564752	-0.701445	-0.813478	-0.635674	-0.208317
20.m03694_at	N/A	TGME49_202100-t26_1	hypothetical protein	0.541415	0.51519	-0.64393	-0.682609	-0.609589	0.0329624
20.m03695_at	S8F3A1	TGME49_202110-t26_1	hypothetical protein	0.605282	0.571629	-0.855355	-0.596102	-0.637045	-0.114131
20.m03696_at	N/A	TGME49_202120-t26_1	hypothetical protein	0.0577401	0.0586058	-0.0250061	-0.0324315	-0.0322384	-0.031971
20.m03697_at	S8GNW8	TGME49_202140-t26_1	enoyl-CoA hydratase/isomerase family protein	0.236524	0.082097	-0.343445	-0.0400916	-0.261702	0.188831
20.m03698_at	N/A	TGME49_202160-t26_1	ABC1 family protein	-0.0519408	-0.00235867	-0.0355938	-0.0753396	-0.108345	0.233642
20.m03699_at	N/A	TGME49_202180-t26_1	hypothetical protein	-0.364202	-0.362514	0.198696	0.0819889	0.152773	0.130159
20.m03700_at	N/A	TGME49_202190-t26_1	hypothetical protein	0.25531	0.000420581	0.0761863	-0.0227425	-0.214749	-0.168069
20.m03702_at	S8F387	TGME49_202220-t26_1	hypothetical protein	-0.0850586	0.157428	0.015143	-0.0103311	-0.034848	-0.0615431
20.m03703_at	S8GEI3	TGME49_202230-t26_1	histone deacetylase HDAC5	-0.218422	0.211122	0.00284464	-0.0783257	-0.0646012	0.0918475
20.m03704_at	N/A	TGME49_202240-t26_1	RAP domain-containing protein	-0.218021	0.149667	-0.171205	-0.0933536	-0.108823	0.325003
20.m03706_at	N/A	TGME49_202280-t26_1	WD domain, G-beta repeat-containing protein	-0.062385	0.206769	-0.0505451	0.0494975	-0.113227	-0.065736
20.m03707_at	N/A	TGME49_202285-t26_1	EGF family domain-containing protein	0.514312	0.16546	-0.26671	-0.196864	-0.115467	-0.401329
20.m03708_at	N/A	TGME49_202290-t26_1	membrane protein, putative	-0.2108	-0.252105	-0.00805063	0.141399	0.0102186	0.23013
20.m03709_at	N/A	TGME49_202300-t26_1	inosine triphosphate pyrophosphatase, putative	-0.0826945	-0.0201909	-0.108937	-0.107764	-0.0493776	0.302256
20.m03710_at	S8F373	TGME49_202310-t26_1	O-sialoglycoprotein endopeptidase	-0.302907	0.341133	0.0660004	-0.137264	-0.14975	0.0524977
20.m03711_at	S8GNU8	TGME49_202340-t26_1	proline dehydrogenase	-0.18911	0.550866	-0.162716	-0.142092	-0.092296	-0.212771
20.m03712_at	N/A	TGME49_202360-t26_1	methylase, putative	-0.0698344	-0.0675805	-0.0457663	-0.0374104	0.0554196	0.146063
20.m03715_at	S8F9B5	TGME49_202390-t26_1	S15 sporozoite-expressed protein	-0.100758	0.141731	0.16156	-0.030964	-0.138188	-0.0749459
20.m03716_at	N/A	TGME49_202400-t26_1	calcium binding egf domain-containing protein	0.43474	0.0609	-0.25124	-0.190997	-0.242274	0.00382692
20.m03717_at	S8F363	TGME49_202410-t26_1	hypothetical protein	0.371872	0.144494	-0.260328	-0.189302	-0.192349	-0.029692
20.m03718_at	S8GEG0	TGME49_202420-t26_1	hypothetical protein	-0.308217	0.0646124	0.208831	0.0716823	0.160002	-0.33068
20.m03719_at	N/A	TGME49_202430-t26_1	hypothetical protein	0.343534	0.0126292	-0.214135	0.00525506	-0.0480037	-0.208586
20.m03720_at	N/A	TGME49_202460-t26_1	diacylglycerol kinase accessory domain (presumed) domain-containing protein	-0.102071	-0.2608	0.0935692	-0.0301914	0.00992479	0.221766
20.m03721_at	N/A	TGME49_202470-t26_1	rRNA metabolism protein, SBDS family protein	-0.0671522	0.229386	-0.0697413	-0.129816	-0.134831	0.115437
20.m03722_at	S8F659	TGME49_202490-t26_1	AP2 domain transcription factor AP2VIIa-7	0.175376	-0.06404	-0.065514	-0.014222	-0.0712606	0.0165176
20.m03724_at	S8GEF1	TGME49_202510-t26_1	multi-pass transmembrane protein	-0.167694	-0.343326	0.0277465	0.0225007	-0.00215086	0.333782
20.m03725_at	N/A	TGME49_202520-t26_1	hypothetical protein	0.104049	0.0763421	-0.0226626	-0.233633	0.0276891	0.0135999
20.m03726_at	S8F9A0	TGME49_202530-t26_1	aspartate-tRNA ligase	0.103047	-0.224407	0.112902	-0.146538	-0.262369	0.292688
20.m03727_at	S8F656	TGME49_202540-t26_1	3'5'-cyclic nucleotide phosphodiesterase domain-containing protein	0.145098	0.00680502	-0.0140084	-0.177448	0.0783617	-0.0704102
20.m03728_at	N/A	TGME49_202550-t26_1	NLI interacting factor family phosphatase	-0.0261347	-0.0517891	0.0501937	0.0198566	0.00643394	-0.00171903
20.m03729_at	N/A	TGME49_202572-t26_1	ribophorin i protein	-0.0406514	-0.12974	-0.0250424	-0.0372202	-0.0099153	0.209163
20.m03730_at	N/A	TGME49_202580-t26_1	ATPase, AAA family protein	0.118317	-0.0939978	-0.0974687	-0.110796	0.0827245	0.0728967
20.m03731_at	N/A	TGME49_202590-t26_1	hypothetical protein	0.176989	0.0876293	-0.038586	-0.126741	-0.131658	-0.0049651
20.m03733_at	S8GNR6	TGME49_202620-t26_1	hypothetical protein	-0.428388	-0.176439	0.414976	0.179169	0.249628	-0.661481
20.m03736_at	N/A	TGME49_202640-t26_1	RNA pseudouridine synthase superfamily protein	-0.146513	-0.215759	0.169547	-0.0104507	0.0135847	0.13305
20.m03740_at	N/A	TGME49_202690-t26_1	DNA-directed RNA polymerase II RPB9	-0.175314	0.0289879	-0.0425441	-0.110016	0.0291911	0.221226
20.m03741_at	N/A	TGME49_202720-t26_1	RNB family domain-containing protein	0.0253768	-0.141874	0.00636669	0.0164016	0.0907212	-0.0113843
20.m03742_at	S8GED2	TGME49_202730-t26_1	hypothetical protein	0.0776294	-0.070291	-0.0437733	0.0536958	0.0168718	-0.0431101
20.m03742_x_at	S8GED2	TGME49_202730-t26_1	hypothetical protein	0.133002	-0.135789	-0.00347454	-0.0131549	0.0424492	-0.0430164
20.m03743_at	S8GNQ5	TGME49_202740-t26_1	hypothetical protein	0.0609911	-0.00413438	-0.0901443	-0.0231673	-0.045012	0.0901624
20.m03744_at	S8F641	TGME49_202760-t26_1	hypothetical protein	-0.150148	0.00325425	0.0152437	-0.170345	-0.0618425	0.290723
20.m03745_at	B9PUI6	TGME49_202770-t26_1	RNA recognition motif-containing protein	-0.276111	0.219649	0.0790465	-0.0327884	-0.0829922	0.0249613
20.m03746_at	S8GNQ0	TGME49_202790-t26_1	dihydrouridine synthase (dus) protein	0.229682	0.0630199	-0.137914	-0.163165	-0.0585501	0.0129119
20.m03747_at	S7UV33	TGME49_202820-t26_1	ubiquitin-conjugating enzyme subfamily protein	-0.178559	-0.131504	0.0765382	-0.0847538	-0.0450539	0.287073
20.m03748_at	S8GEC0	TGME49_202830-t26_1	Elicitor-responsive protein, putative	-0.623163	0.355783	0.268829	0.213613	0.0988733	-0.952035
20.m03749_at	N/A	TGME49_202840-t26_1	FHA domain-containing protein	0.207183	0.0689345	-0.0922367	-0.142713	-0.0693207	-0.0135849
20.m03750_at	N/A	TGME49_202850-t26_1	ATP-binding domain-containing protein	-0.120368	-0.157278	-0.0288984	0.00996587	0.157683	0.101305
20.m03751_at	S8GNN9	TGME49_202890-t26_1	hypothetical protein	0.379028	0.256535	-0.432579	-0.276544	-0.38772	0.149157
20.m03752_at	N/A	TGME49_202900-t26_1	zinc finger (CCCH type) motif-containing protein	-0.0448302	-0.178454	-0.0129258	-0.00112317	0.0853456	0.124118
20.m03753_at	S8F631	TGME49_202920-t26_1	p-aminobenzoic acid synthase	0.204869	-0.190652	0.0051686	0.0528161	-0.151324	0.0268651
20.m03755_at	S8GNN2	TGME49_202940-t26_1	hypothetical protein	-0.010214	0.0165438	-0.0913544	0.0311034	-0.0433057	0.0876222
20.m03756_at	N/A	TGME49_202950-t26_1	hypothetical protein	0.00527242	0.0156141	-0.079973	-0.105738	-0.13766	0.250588
20.m03757_at	S8F968	TGME49_202960-t26_1	glycine cleavage H-protein	0.171995	-0.146424	-0.135966	-0.179624	-0.121183	0.303217
20.m03759_at	S8GNM8	TGME49_202980-t26_1	hypothetical protein	-0.259255	-0.131261	0.0512649	-0.0313474	-0.00248214	0.286774
20.m03760_at	N/A	TGME49_203010-t26_1	aurora kinase	-0.228411	0.19917	0.106388	0.10202	0.0409012	-0.325167
20.m03761_at	N/A	TGME49_203020-t26_1	ribosome biogenesis GTPase Der protein	-0.0951429	-0.0702894	-0.0587691	-0.0367929	-0.00216149	0.226332
20.m03763_at	N/A	TGME49_203040-t26_1	hypothetical protein	0.136139	0.0492372	0.0179384	0.0131449	0.0087748	-0.269784
20.m03764_at	S8F2Z9	TGME49_203050-t26_1	AP2 domain transcription factor AP2VIIa-6	-0.0537206	-0.109483	0.0152031	-0.0411176	0.122841	0.049043
20.m03765_at	N/A	TGME49_203060-t26_1	hypothetical protein	-0.416439	0.131215	0.20003	-0.0467183	-0.0188373	0.0423522
20.m03766_at	S8GNL6	TGME49_203080-t26_1	RNA recognition motif-containing protein	-0.0366399	0.0386385	-0.091376	0.00348976	0.0492453	0.0294944
20.m03767_at	N/A	TGME49_203110-t26_1	citrate synthase, putative	0.478393	0.214987	-0.452001	-0.308764	-0.214584	-0.0313968
20.m03768_at	N/A	TGME49_203120-t26_1	hypothetical protein	-0.0596776	-0.0293427	-0.0626846	-0.0196896	-0.0271686	0.177232
20.m03773_at	S8F953	TGME49_203150-t26_1	hypothetical protein	0.10374	0.146546	-0.124984	-0.0679492	-0.280117	0.148717
20.m03774_at	N/A	TGME49_203160-t26_1	hypothetical protein	-0.374671	0.241128	0.201076	0.0999965	0.035412	-0.391757
20.m03776_at	N/A	TGME49_203180-t26_1	leucine rich repeat-containing protein	0.15767	-0.105546	-0.0120667	-0.083766	0.145498	-0.144887
20.m03777_at	N/A	TGME49_203180-t26_1	leucine rich repeat-containing protein	0.00389174	-0.0264832	-0.00341479	0.0842976	-0.0624578	-0.00176166
20.m03778_at	N/A	TGME49_203220-t26_1	DEAD/DEAH box helicase domain-containing protein	-0.0704646	-0.0512335	0.0106578	0.114026	0.107525	-0.135856
20.m03779_at	B9PUE2	TGME49_203230-t26_1	hypothetical protein	0.368594	0.514426	-0.418899	-0.238874	-0.20842	-0.470851
20.m03780_at	S8GE76	TGME49_203240-t26_1	hypothetical protein	-0.0215319	0.30069	-0.0646049	-0.134824	0.0220032	-0.177983
20.m03781_at	S8F948	TGME49_203260-t26_1	hypothetical protein	0.031385	0.0216136	-0.0182676	-0.00796659	-0.0261043	-0.00193018
20.m03783_at	N/A	TGME49_203270-t26_1	ATP-dependent Clp endopeptidase, proteolytic subunit ClpP domain-containing protein	0.141905	0.0249139	-0.0882705	0.0365105	-0.076271	-0.0586436
20.m03784_at	S8GE72	TGME49_203290-t26_1	hypothetical protein	-0.657204	-0.295152	0.256604	0.366884	0.397683	-0.667191
20.m03787_at	N/A	TGME49_203320-t26_1	zinc finger in N-recognin protein	0.119084	0.207831	-0.0654104	-0.119325	-0.16052	-0.0339417
20.m03788_at	N/A	TGME49_203330-t26_1	hypothetical protein	-0.0961694	0.313628	-0.104241	-0.102721	0.0486734	-0.13921
20.m03789_at	S8GE66	TGME49_203340-t26_1	metallo-beta-lactamase domain-containing protein	0.373291	0.0766801	-0.318466	-0.00810447	-0.297037	0.00557129
20.m03790_at	N/A	TGME49_203350-t26_1	hypothetical protein	0.101315	-0.137375	-0.0291728	0.00809683	0.0012029	0.0403252
20.m03791_at	N/A	TGME49_203358-t26_1	hypothetical protein	0.0819596	0.081446	-0.034163	-0.0822319	-0.013246	-0.0456045
20.m03792_at	S8F2W4	TGME49_203370-t26_1	hypothetical protein	-0.259965	0.0104551	0.0309932	-0.107832	0.0411002	0.220899
20.m03793_at	N/A	TGME49_203380-t26_1	DnaJ domain-containing protein	-0.314349	-0.0713162	0.186793	-0.019819	-0.138504	0.248542
20.m03794_at	S8F936	TGME49_203390-t26_1	CRAL/TRIO domain-containing protein	-0.399409	0.179488	0.192101	0.076124	0.0366643	-0.217601
20.m03795_at	N/A	TGME49_203400-t26_1	hypothetical protein	-0.190854	-0.153645	0.0444558	-0.000331569	0.0159105	0.227139
20.m03796_at	N/A	TGME49_203420-t26_1	4'-phosphopantetheinyl transferase domain-containing protein	-0.00945334	0.0415772	-0.0555374	-0.0777001	-0.0582382	0.14177
20.m03797_at	S8GNH3	TGME49_203440-t26_1	anaphase-promoting complex subunit APC10	0.0916961	-0.0494469	-0.0524099	-0.0377873	0.0381093	0.00150921
20.m03798_at	N/A	TGME49_203450-t26_1	DUF3228 domain-containing protein	-0.0755547	-0.277048	0.024529	0.0031378	-0.13267	0.344315
20.m03799_at	S8F5X9	TGME49_203460-t26_1	hypothetical protein	0.0314988	-0.0426317	-0.0267533	0.0134914	-0.0015263	0.0237912
20.m03800_at	N/A	TGME49_203480-t26_1	hypothetical protein	0.0649527	-0.0219049	-0.0479156	0.0063901	-0.0653214	0.0565382
20.m03802_at	B9PUB1	TGME49_203500-t26_1	alanine dehydrogenase/pyridine nucleotide transhydrogenase domain-containing protein	0.0860479	-0.00811239	-0.448954	-0.14829	-0.304094	0.518766
20.m03803_at	S8F2V3	TGME49_203510-t26_1	zinc finger, C3HC4 type (RING finger) domain-containing protein	0.206099	-0.104904	-0.0323474	-0.0986615	-0.0720645	0.0639359
20.m03804_at	S8GE47	TGME49_203520-t26_1	hypothetical protein	0.179039	-0.0658871	-0.069817	-0.00583636	-0.0187665	-0.0412987
20.m03805_at	N/A	TGME49_203540-t26_1	RNA binding protein, putative	0.0816233	0.0815981	0.083184	-0.0621794	-0.0223878	-0.191625
20.m03806_at	N/A	TGME49_203540-t26_1	RNA binding protein, putative	0.269554	0.204411	-0.110587	-0.238196	-0.113342	-0.119216
20.m03807_at	S8F5W8	TGME49_203570-t26_1	acyltransferase domain-containing protein	0.244095	-0.0396072	-0.162254	-0.0520826	-0.0911292	0.0487828
20.m03808_at	S8GE42	TGME49_203590-t26_1	hypothetical protein	0.097632	0.0532363	-0.0327131	-0.026889	0.0048626	-0.109141
20.m03809_at	S8GNF7	TGME49_203600-t26_1	hypothetical protein	-0.115063	-0.276043	-0.0681673	-0.0351535	0.113004	0.285715
20.m03811_at	N/A	TGME49_203620-t26_1	hypothetical protein	-0.289097	-0.387379	0.120758	0.0369285	0.103706	0.26004
20.m03812_at	B9PU99	TGME49_203630-t26_1	ribosomal protein RPL44	-0.521175	-0.447511	0.173539	0.115275	0.204501	0.205679
20.m03813_at	N/A	TGME49_203665-t26_1	hypothetical protein	0.0785536	-0.10213	-0.0395642	-0.04188	0.146742	-0.0649451
20.m03814_at	N/A	TGME49_203665-t26_1	hypothetical protein	0.0858574	-0.0439656	-0.0387586	0.000511813	0.0477412	-0.0597838
20.m03815_at	N/A	TGME49_203665-t26_1	hypothetical protein	0.0242537	-0.105994	-0.000956012	-0.00185942	0.0524653	0.0246606
20.m03816_at	N/A	TGME49_203690-t26_1	AP2 domain transcription factor AP2VIIa-5	0.149119	0.134219	0.0285113	-0.174934	-0.330111	0.102798
20.m03817_at	N/A	TGME49_203710-t26_1	AP2 domain transcription factor AP2VIIa-4	-0.144014	-0.269238	-0.127306	-0.0438061	-0.0161627	0.437346
20.m03819_at	N/A	TGME49_203750-t26_1	hypothetical protein	-0.389934	0.0103583	-0.00155993	-0.035047	-0.0850788	0.357706
20.m03820_at	N/A	TGME49_203760-t26_1	hypothetical protein	0.0635782	-0.0980588	-0.0492627	0.00143909	0.101701	-0.0332073
20.m03822_at	S8F5U3	TGME49_203810-t26_1	kelch repeat-containing protein	0.135296	0.146623	-0.138783	-0.0940668	0.0181996	-0.10736
20.m03823_at	N/A	TGME49_203820-t26_1	hypothetical protein	-0.489413	0.0780248	0.0729251	0.112907	0.232449	-0.163695
20.m03824_at	S8GND7	TGME49_203830-t26_1	FHA domain-containing protein	0.109767	-0.0450263	-0.0421597	-0.071708	0.0783906	-0.0440096
20.m03826_at	N/A	TGME49_203840-t26_1	DEAD/DEAH box helicase domain-containing protein	-0.0292011	-0.0671253	-0.0353487	-0.0911733	0.104269	0.100455
20.m03827_at	S8F5T7	TGME49_203860-t26_1	hypothetical protein	0.0504879	0.0568468	-0.129355	-0.120304	-0.0294141	0.14271
20.m03828_at	B6KI24	TGME49_203870-t26_1	RAB43, member RAS oncogene family protein	-0.144374	0.146428	-0.0213548	-0.152518	-0.12463	0.228335
20.m03830_at	S8F904	TGME49_203890-t26_1	hypothetical protein	0.499703	0.650323	-0.45838	-0.512922	-0.440848	-0.577913
20.m03831_at	S8F5T4	TGME49_203900-t26_1	hypothetical protein	0.0858949	0.0384874	-0.0255686	-0.0381118	-0.00954136	-0.0584708
20.m03832_at	N/A	TGME49_203910-t26_1	TBC domain-containing protein	0.333185	0.0212102	-0.11519	-0.0958714	0.0721239	-0.344476
20.m03835_at	S8F903	TGME49_203950-t26_1	Myb family DNA-binding domain-containing protein	0.171302	0.1175	-0.106428	-0.169277	-0.132551	0.0670006
20.m03836_at	S8F5T2	TGME49_203960-t26_1	hypothetical protein	-0.0143857	0.0994846	-0.0793656	-0.0557591	-0.038683	0.0752527
20.m03837_at	N/A	TGME49_203970-t26_1	dolichyl-diphosphooligosaccharide--protein glycosyltransferase	-0.242111	-0.23413	-0.0113636	-0.0783939	-0.170877	0.511353
20.m03838_at	S8GE08	TGME49_203980-t26_1	hypothetical protein	0.00260114	0.154315	-0.0661461	-0.126102	-0.135677	0.130935
20.m03841_at	S8F5S9	TGME49_204000-t26_1	hypothetical protein	0.124781	0.133353	-0.053698	-0.0754156	-0.12531	-0.0334039
20.m03843_at	N/A	TGME49_204040-t26_1	hypothetical protein	0.243943	0.00564778	-0.172519	-0.0347553	-0.0955407	0.00179758
20.m03845_at	S8GNB9	TGME49_204070-t26_1	YT521-B family protein	-0.110347	0.09502	0.0194787	0.0141188	0.00546055	-0.0351801
20.m03846_at	N/A	TGME49_204080-t26_1	histidine acid phosphatase superfamily protein	-0.0479012	0.0627053	0.0674064	-0.00623651	0.0170634	-0.103877
20.m03847_at	N/A	TGME49_204100-t26_1	eIF2 kinase IF2K-C	0.100812	-0.0130794	-0.0129692	-0.0143941	-0.0986117	0.0276223
20.m03848_at	N/A	TGME49_204120-t26_1	hypothetical protein	0.0774329	-0.0618371	-0.0340023	-0.0384735	-0.0618199	0.104878
20.m03849_at	N/A	TGME49_204130-t26_1	perforin-like protein PLP1	-0.0159959	0.495941	0.099877	-0.171755	-0.176152	-0.530834
20.m03851_at	N/A	TGME49_204160-t26_1	GYF domain-containing protein	0.0984158	-0.111806	0.0425173	-0.0177673	-0.096603	0.0663686
20.m03852_at	S8GNA6	TGME49_204270-t26_1	hypothetical protein	0.0472239	-0.131861	-0.0401579	-0.00347556	0.0653986	0.0491971
20.m03853_at	S8F8Y6	TGME49_204280-t26_1	cell-cycle-associated protein kinase DYRK, putative	0.0735874	-0.0445929	-0.0855748	-0.0663333	-0.131496	0.212418
20.m03854_at	N/A	TGME49_204290-t26_1	hypothetical protein	0.0965677	-0.0425981	0.000879077	0.0307659	0.0544675	-0.159913
20.m03855_at	S8F2Q0	TGME49_204300-t26_1	hypothetical protein	0.0378766	-0.0520345	0.00983748	-0.00353753	0.05642	-0.0537129
20.m03856_at	S8GDY9	TGME49_204310-t26_1	hypothetical protein	0.143099	0.0139059	-0.0964028	-0.0473041	-0.0939813	0.0582293
20.m03857_at	S8F8Y3	TGME49_204320-t26_1	hypothetical protein	-0.212091	0.241187	0.214101	0.0220311	-0.179586	-0.196367
20.m03858_at	S8F2P8	TGME49_204340-t26_1	hypothetical protein	-0.733744	0.261857	0.276429	0.291541	0.173734	-0.98374
20.m03859_at	N/A	TGME49_204350-t26_1	hypothetical protein	-0.0839417	-0.0687329	-0.0312385	0.00295317	-0.0473432	0.199652
20.m03860_at	N/A	TGME49_204360-t26_1	subtilisin SUB4	0.372234	-0.0674288	-0.191506	-0.179872	-0.0376842	-0.00992457
20.m03861_at	N/A	TGME49_204380-t26_1	hypothetical protein	0.281563	-0.136688	-0.195585	-0.114157	-0.17199	0.220018
20.m03862_at	S8GDX7	TGME49_204390-t26_1	hypothetical protein	0.0229231	-0.132816	-0.10142	0.0290907	-0.0593056	0.203508
20.m03864_at	N/A	TGME49_204410-t26_1	endonuclease/exonuclease/phosphatase family protein	-0.586376	0.229434	-0.000326591	0.163746	-0.103212	0.100975
20.m03865_at	S8F2P2	TGME49_204420-t26_1	oocyst wall protein OWP1	-0.170483	0.424862	-0.115441	0.0911328	-0.0966157	-0.310512
20.m03866_at	N/A	TGME49_204440-t26_1	cyclic nucleotide-binding domain-containing protein	-0.044917	-0.000914308	-0.052473	-0.00501648	0.0660324	0.0321765
20.m03867_at	S8GN88	TGME49_204460-t26_1	hydroxymethylglutaryl-CoA lyase, putative	0.472364	0.442781	-0.571181	-0.109856	-0.321259	-0.425979
20.m03868_at	N/A	TGME49_204468-t26_1	hypothetical protein	0.0989221	-0.133887	0.0286108	-0.024727	0.094997	-0.0865656
20.m03869_at	N/A	TGME49_204480-t26_1	thioredoxin domain-containing protein	0.219244	-0.135335	-0.16989	-0.219717	-0.150137	0.317979
20.m03870_at	S8F2N5	TGME49_204520-t26_1	hypothetical protein	0.274896	0.802244	-0.472824	-0.473363	-0.388255	-0.637368
20.m03872_at	S8GN79	TGME49_204540-t26_1	DUF367 domain-containing protein	-0.0864541	0.00184837	-0.0144175	-0.0846862	0.0729984	0.095998
20.m03873_at	N/A	TGME49_204550-t26_1	hypothetical protein	0.203727	0.0676241	-0.269649	-0.0964074	-0.18066	0.18033
20.m03875_at	N/A	TGME49_204560-t26_1	type I fatty acid synthase, putative	0.101112	-0.0542622	0.0219436	-0.0407126	0.0079483	-0.0448462
20.m03879_at	N/A	TGME49_204870-t26_1	hypothetical protein	0.00871703	-0.0419682	-0.187384	-0.0682786	-0.0559617	0.280388
20.m03880_at	S8GDW1	TGME49_204880-t26_1	hypothetical protein	-0.0342301	-0.0195483	0.083101	0.051178	-0.0956623	0.00506392
20.m03881_at	N/A	TGME49_205000-t26_1	phosphoglycerate mutase family protein	0.361025	0.0130478	-0.158417	-0.285313	-0.129184	0.0657709
20.m03882_at	S8F8W2	TGME49_205010-t26_1	U2 small nuclear ribonucleoprotein family protein, putative	-0.242283	0.0549389	0.0194512	-0.0354201	-0.0165405	0.174166
20.m03884_at	N/A	TGME49_205020-t26_1	hypothetical protein	0.064501	0.651749	-0.227997	-0.211103	-0.259135	-0.451076
20.m03885_at	S8GDV6	TGME49_205040-t26_1	PGAP1 family protein	-0.273661	0.0137024	0.111564	-0.00287701	-0.0605126	0.156302
20.m03886_at	S8GN69	TGME49_205050-t26_1	hypothetical protein	0.467197	0.100177	-0.476988	-0.437979	-0.519004	0.363264
20.m03887_at	B9Q082	TGME49_205090-t26_1	Toxoplasma gondii family D protein	0.500964	0.568777	-0.429416	-0.447203	-0.375506	-0.500317
20.m03888_at	N/A	TGME49_205120-t26_1	hypothetical protein	0.0637955	0.0531617	-0.0636529	-0.0257093	-0.0299273	-0.00394744
20.m03889_at	N/A	TGME49_205130-t26_1	hypothetical protein	0.00625144	0.383794	-0.0514636	-0.0906375	-0.3126	-0.0713279
20.m03890_at	S8F8U4	TGME49_205160-t26_1	hypothetical protein	0.267682	0.140282	-0.130315	-0.0789297	-0.346343	0.0327344
20.m03891_at	N/A	TGME49_205170-t26_1	hypothetical protein	-0.226653	-0.300716	0.285036	0.145011	0.0309043	-0.0562885
20.m03892_at	B9Q072	TGME49_205180-t26_1	RNA recognition motif-containing protein	-0.0451564	-0.263913	0.168724	0.0126423	-0.180881	0.219185
20.m03893_at	S8GN56	TGME49_205200-t26_1	hypothetical protein	0.00406163	0.242393	-0.183652	0.00603057	0.131877	-0.297877
20.m03894_at	N/A	TGME49_205220-t26_1	U5 snRNP-associated subunit, putative	0.0572258	0.0581637	-0.0872793	-0.0778008	-0.0379662	0.0740878
20.m03895_at	N/A	TGME49_205240-t26_1	cleft lip and palate transmembrane protein 1 (clptm1) protein	0.073866	0.0408042	-0.116701	-0.197287	-0.179519	0.289089
20.m03896_at	B6KIB2	TGME49_205250-t26_1	rhoptry protein ROP18	-0.66035	0.30542	0.314379	0.163318	0.171915	-0.93716
20.m03897_at	N/A	TGME49_205265-t26_1	transporter, cation channel family protein	-0.121909	-0.304602	-0.0744138	0.336437	0.215234	-0.212001
20.m03898_at	S8F5M0	TGME49_205280-t26_1	hypothetical protein	0.0791834	0.378593	-0.063614	-0.169636	-0.118921	-0.239336
20.m03899_at	S8F2K7	TGME49_205290-t26_1	serine/threonine specific protein phosphatase	0.294786	0.00351603	-0.164265	-0.183097	-0.120135	0.0821642
20.m03900_at	N/A	TGME49_205300-t26_1	hypothetical protein	-0.105868	0.0478089	-0.0455215	-0.0430806	-0.011189	0.139135
20.m03901_at	S8GN45	TGME49_205320-t26_1	hypothetical protein	0.0326552	0.0977108	0.033328	-0.0511564	-0.0405495	-0.0835115
20.m03902_at	B9Q057	TGME49_205330-t26_1	hypothetical protein	-0.787406	0.243364	0.12098	0.107173	0.200595	-0.216186
20.m03903_at	B9Q056	TGME49_205340-t26_1	ribosomal protein RPS12	-0.057089	-0.150587	0.0384001	-0.0918033	0.0897184	0.139752
20.m03905_at	N/A	TGME49_205360-t26_1	hypothetical protein	-0.0401298	0.150964	0.154936	-0.0927427	0.0363837	-0.274021
20.m03906_at	N/A	TGME49_205370-t26_1	hypothetical protein	-0.0700247	-0.0436648	0.0590397	0.147086	0.0475059	-0.171464
20.m03907_at	B6KIC4	TGME49_205380-t26_1	fructose-bisphospatase I	-0.153599	-0.375572	-0.0489601	0.0293216	-0.0247132	0.40408
20.m03908_at	N/A	TGME49_205410-t26_1	RNA pseudouridine synthase superfamily protein	0.0914474	-0.0847399	-0.116054	-0.0879886	-0.15019	0.276681
20.m03909_at	N/A	TGME49_205430-t26_1	isovaleryl-CoA dehydrogenase	0.204367	0.173306	-0.249726	0.0843778	0.0462234	-0.400985
20.m03910_at	S8GDS3	TGME49_205440-t26_1	CCT chaperonin gamma subunit	0.0650659	-0.190025	0.0115003	-0.0776206	-0.149341	0.26825
20.m03911_at	B9Q043	TGME49_205460-t26_1	AN1 family Zinc finger domain-containing protein	0.0930019	0.146428	-0.022427	-0.0615407	-0.121511	-0.0606781
20.m03912_at	N/A	TGME49_205470-t26_1	translation elongation factor 2 family protein, putative	-0.554582	-0.159649	0.12025	-0.00378022	-0.0218701	0.385855
20.m03913_at	B9Q040	TGME49_205490-t26_1	integral membrane protein, putative	-0.0539814	0.0567006	0.201956	-0.0255353	-0.0823066	-0.133943
20.m03914_at	S8GN30	TGME49_205500-t26_1	hypothetical protein	-0.414335	-0.317932	0.165832	0.184336	-0.106596	0.285092
20.m03916_at	S8GDR3	TGME49_205540-t26_1	DEAD/DEAH box helicase domain-containing protein	-0.115386	0.0762528	0.0116052	-0.104687	-0.174739	0.24513
20.m03917_at	N/A	TGME49_205550-t26_1	AGC kinase	0.10919	0.0708005	-0.0425092	-0.0859308	0.0337723	-0.104394
20.m03918_at	N/A	TGME49_205558-t26_1	NAC domain-containing protein	0.00733085	-0.144795	-0.0342076	-0.0174372	-0.0543573	0.208041
20.m03919_at	B6KIE3	TGME49_205570-t26_1	hypothetical protein	0.267926	-0.126166	-0.129051	-0.142796	-0.0188582	0.0807524
20.m03920_at	B9Q033	TGME49_205580-t26_1	nuclear factor NF4	-0.200953	-0.00733736	0.00629251	3.66354e-05	-0.10354	0.24793
20.m03921_at	N/A	TGME49_205590-t26_1	hypothetical protein	0.036974	0.0676156	-0.0535492	-0.0430841	0.00706139	-0.0206073
20.m03922_at	N/A	TGME49_205600-t26_1	zinc finger, C3HC4 type (RING finger) domain-containing protein	0.0448301	-0.0318718	-0.0712988	-0.0419656	0.0206328	0.0719351
20.m03923_at	N/A	TGME49_205625-t26_1	hypothetical protein	0.204353	0.00160737	-0.114455	-0.0675902	0.0366197	-0.0966583
20.m03926_at	N/A	TGME49_205658-t26_1	F5/8 type C domain-containing protein	0.698394	0.382945	-0.527755	-0.447233	-0.384424	-0.489852
20.m03929_at	N/A	TGME49_205690-t26_1	hypothetical protein	0.129276	0.0348169	-0.0341519	-0.0900704	-0.075437	0.0187595
20.m03930_at	S8F5I7	TGME49_205700-t26_1	cyclophilin precursor	-0.965789	-0.0918031	0.142598	0.128535	0.16763	0.210347
20.m03931_at	S8F2I2	TGME49_205710-t26_1	lysine-tRNA ligase	-0.177153	-0.383959	0.00212918	-0.0318873	-0.197922	0.524733
20.m03932_at	B9Q017	TGME49_205720-t26_1	Adenosine/AMP deaminase domain-containing protein	0.0121371	-0.218008	-0.0500391	-0.0046134	0.0279702	0.189558
20.m03933_at	N/A	TGME49_205730-t26_1	hypothetical protein	-0.154864	0.24438	0.0148923	0.00893375	0.01911	-0.194352
20.m03934_at	S8F8Q7	TGME49_205740-t26_1	hypothetical protein	0.348528	-0.191692	-0.234889	-0.261443	-0.252096	0.350439
20.m03939_at	N/A	TGME49_206290-t26_1	hypothetical protein	-0.0393223	-0.15826	0.014881	0.0450973	0.0838145	0.0357359
20.m03940_at	S8F8Q5	TGME49_206300-t26_1	hypothetical protein	-0.365787	-0.0163324	0.044992	0.0577185	-0.0736168	0.253157
20.m03941_at	N/A	TGME49_206310-t26_1	prenyltransferase, UbiA family protein	-0.278871	-0.142032	-0.0928077	0.0542515	-0.0848451	0.398773
20.m03943_at	N/A	TGME49_206330-t26_1	PHD-finger domain-containing protein	-0.00386772	0.176116	-0.0525247	-0.199568	0.0276094	0.015258
20.m03944_at	B6KIH0	TGME49_206340-t26_1	hypothetical protein	-0.148778	0.168349	0.0265147	-0.161212	0.0166502	0.0583816
20.m03945_at	B9Q003	TGME49_206350-t26_1	ER-retrevial receptor Ter1p, putative	-0.158891	0.262303	-0.0597165	-0.17494	-0.188433	0.212847
20.m03946_s_at	N/A	TGME49_206360-t26_1	peptidyl-tRNA hydrolase domain-containing protein	-0.193187	-0.164603	0.10709	-0.0597405	0.0159193	0.228212
20.m03947_at	N/A	TGME49_206380-t26_1	hypothetical protein	0.102926	0.085464	-0.0598105	0.0047271	0.00879462	-0.166228
20.m03948_at	B6KIH5	TGME49_206390-t26_1	hypothetical protein	0.308069	0.0630179	-0.189389	-0.271344	-0.117698	0.0910976
20.m03950_at	N/A	TGME49_206400-t26_1	FAD binding domain of DNA photolyase domain-containing protein	0.483779	0.666339	-0.498967	-0.505401	-0.476333	-0.512107
20.m03951_at	N/A	TGME49_206415-t26_1	myosin K	0.0573934	-0.0012268	-0.0645804	-0.0739175	0.0509629	0.0233852
20.m03953_at	N/A	TGME49_206450-t26_1	autophagy-related cysteine peptidase atg4, putative	0.469402	0.270855	-0.271468	-0.210034	-0.349493	-0.208237
20.m03954_at	S8F5G1	TGME49_206470-t26_1	pyruvate dehydrogenase complex subunit PDH-E3II	-0.0323162	0.0904463	-0.015877	-0.040178	-0.177942	0.144342
20.m03955_at	B9PZY8	TGME49_206480-t26_1	hypothetical protein	0.138181	-0.151982	0.008602	-0.257455	-0.240886	0.35433
20.m03956_at	S8F2G8	TGME49_206490-t26_1	ICE family protease (caspase) p20 domain-containing protein	-0.029189	-0.111302	-0.0328398	9.28279e-05	0.0449645	0.113616
20.m03957_at	N/A	TGME49_206500-t26_1	hypothetical protein	0.0869259	-0.03279	0.00218982	-0.0314244	0.0370576	-0.0699578
20.m03958_at	N/A	TGME49_206510-t26_1	toxolysin TLN4	-0.143853	0.26125	0.106033	-0.140066	-0.0621882	-0.0893038
20.m03959_at	N/A	TGME49_206540-t26_1	hypothetical protein	-0.397466	0.141145	0.163345	-0.000723178	-0.0029153	0.00257533
20.m03960_at	N/A	TGME49_206550-t26_1	hypothetical protein	0.0466599	0.00270076	-0.115219	0.0390177	-0.00379128	0.0221083
20.m03961_at	B9PZX9	TGME49_206560-t26_1	EF hand domain-containing protein	-0.0883172	0.0914254	-0.258166	-0.175947	-0.0658559	0.365615
20.m03963_at	N/A	TGME49_206580-t26_1	formin FRM2	-0.0774687	0.0136481	-0.0723243	-0.0541678	-0.0113855	0.177829
20.m03966_at	N/A	TGME49_206600-t26_1	sigma-70, region 3 protein	-0.0745475	-0.167865	0.0224546	0.0667661	-0.0204154	0.143947
20.m03970_at	N/A	TGME49_206620-t26_1	hypothetical protein	0.209739	0.00901717	-0.185476	-0.0521914	-0.0875933	0.0597745
20.m03971_at	N/A	TGME49_206630-t26_1	hypothetical protein	-0.138883	0.0802782	-0.0384222	-0.0182945	-0.212679	0.257342
20.m03972_at	S8F2F9	TGME49_206640-t26_1	hypothetical protein	-0.271072	-0.166377	-0.226387	-0.171405	-0.158783	0.640611
20.m03973_at	N/A	TGME49_206650-t26_1	zinc finger, c2h2 type domain-containing protein	0.103864	-0.0640493	-0.0449724	-0.0216837	-0.00853419	0.0261706
20.m03974_at	S8F8N1	TGME49_206670-t26_1	hypothetical protein	0.0089319	0.0358985	-0.109399	-0.0455693	-0.272744	0.293687
20.m03975_at	S8F2F5	TGME49_206690-t26_1	glideosome-associated protein with multiple-membrane spans GAPM2B	-0.505617	0.264945	0.21843	0.169375	0.0352439	-0.463705
20.m03976_at	B9PZW2	TGME49_206700-t26_1	hypothetical protein	0.0337629	-0.191133	-0.179256	-0.0348255	-0.153948	0.392484
20.m03977_at	N/A	TGME49_206710-t26_1	hypothetical protein	-0.20066	0.165483	0.219164	-0.0136302	0.0503878	-0.330353
20.m03979_at	N/A	TGME49_202800-t26_1	cytochrome c oxidase assembly protein COX11 protein, putative	0.0752635	-0.128487	-0.151297	-0.0330003	-0.0781805	0.255013
20.m03983_at	N/A	TGME49_203135-t26_1	dynein heavy chain family protein	0.193686	-0.110561	-0.100968	-0.0445503	0.00359042	0.0266092
20.m03984_at	S8F3J4	TGME49_201160-t26_1	hypothetical protein	0.040936	-0.131086	-0.0115319	0.00939845	0.142326	-0.072418
20.m03985_at	N/A	TGME49_201180-t26_1	hypothetical protein	-0.376874	-0.26609	-0.366041	-0.216229	-0.081472	0.754638
20.m03985_s_at	N/A	TGME49_201180-t26_1	hypothetical protein	-0.194441	-0.178786	-0.100574	-0.0520211	-0.0581966	0.433942
20.m03988_at	S8F9H7	TGME49_201690-t26_1	BT1 family protein	-0.0807701	-0.00124305	-0.0621972	0.131064	0.145105	-0.170863
20.m03990_at	N/A	TGME49_201900-t26_1	hypothetical protein	0.232846	-0.00896694	-0.165514	-0.114333	-0.125567	0.118072
20.m05875_at	S8GEC6	TGME49_202780-t26_1	rhoptry kinase family protein ROP25	0.0384747	-0.144207	0.0859852	0.0158184	-0.0067046	-0.00399294
20.m05876_at	N/A	TGME49_202170-t26_1	hypothetical protein	0.00641436	-0.133722	-0.0447856	-0.0353284	-0.0496305	0.219665
20.m05877_at	S8F9Q4	TGME49_201190-t26_1	hypothetical protein	0.204663	0.0218873	-0.109458	-0.100716	0.0124525	-0.0643044
20.m05878_at	N/A	TGME49_201230-t26_1	kinesin motor domain-containing protein	0.0344497	0.0326447	0.0996656	-0.111905	-0.0268656	-0.0415056
20.m05879_at	N/A	TGME49_201630-t26_1	protein phosphatase 2C domain-containing protein	0.163429	0.0233095	-0.10014	-0.105487	0.0685645	-0.0797918
20.m05880_at	N/A	TGME49_201520-t26_1	protein phosphatase 2C domain-containing protein	-0.389766	0.0856509	0.414977	0.192941	-0.131123	-0.463461
20.m05881_s_at	S8GEN8	TGME49_201770-t26_1	cullin 3, putative	0.0958521	0.0028188	-0.0875023	0.00184184	-0.0042612	-0.0173773
20.m05882_at	N/A	TGME49_202080-t26_1	hypothetical protein	0.0728838	-0.0388627	-0.0275973	0.00032919	0.0307998	-0.0427787
20.m05883_at	S8F9F0	TGME49_202010-t26_1	hypothetical protein	0.127701	-0.311168	-0.10058	0.0364331	-0.165635	0.294476
20.m05889_at	N/A	TGME49_202205-t26_1	hypothetical protein	0.780042	0.581219	-0.684233	-0.729243	-0.599704	-0.704222
20.m05890_at	S8F379	TGME49_202260-t26_1	hypothetical protein	0.157548	0.038045	-0.038706	-0.0351676	0.0380004	-0.193128
20.m05891_at	N/A	TGME49_202280-t26_1	WD domain, G-beta repeat-containing protein	-0.0645234	0.0173895	0.015767	0.0231511	0.0252155	-0.0201058
20.m05892_at	N/A	TGME49_202290-t26_1	membrane protein, putative	-0.611955	-0.162659	0.111892	0.162431	0.150858	0.139971
20.m05894_at	N/A	TGME49_202450-t26_1	hypothetical protein	-0.0834355	0.0857261	-0.00822598	-0.00590037	-0.0862255	0.0836328
20.m05895_at	S8F6L1	TGME49_201100-t26_1	hypothetical protein	0.313863	0.0715559	-0.600019	-0.569414	-0.538487	0.619948
20.m05895_s_at	N/A	TGME49_234060-t26_1	hypothetical protein	0.0725136	-0.122807	-0.126649	-0.124866	0.118298	0.140736
20.m05897_at	S8GDZ7	TGME49_204110-t26_1	eIF2 kinase IF2K-C	-0.100257	0.22066	0.0354835	-0.0478744	-0.20323	0.0421306
20.m05898_at	S8F5K3	TGME49_205530-t26_1	hypothetical protein	-0.0894761	-0.109893	-0.104015	0.320835	0.0858468	-0.197804
20.m05899_at	N/A	TGME49_205480-t26_1	IMC subcompartment protein ISP4	-0.347219	0.0561359	-0.179753	-0.0987259	0.316021	0.115542
20.m05901_at	S8F8S9	TGME49_205420-t26_1	aspartate-semialdehyde dehydrogenase	0.251848	-0.207872	-0.257235	-0.172981	-0.062866	0.298533
20.m05902_at	B9Q050	TGME49_205390-t26_1	hypothetical protein	-0.498905	0.265844	-0.0445741	0.00508059	0.0137358	0.107009
20.m05904_at	N/A	TGME49_205240-t26_1	cleft lip and palate transmembrane protein 1 (clptm1) protein	0.0168001	-0.107439	-0.0101136	0.0764671	0.046389	-0.0324809
20.m05906_at	N/A	TGME49_204100-t26_1	eIF2 kinase IF2K-C	0.0707274	0.243467	-0.101432	-0.147599	0.0305858	-0.158211
20.m05907_at	S8F5R4	TGME49_204140-t26_1	PHD-finger domain-containing protein	-0.0921827	-0.081385	0.0112987	0.0210437	0.0898078	0.0388642
20.m05909_at	N/A	TGME49_204440-t26_1	cyclic nucleotide-binding domain-containing protein	-0.0558054	-0.0417127	0.00705597	0.10112	0.115128	-0.15126
20.m05911_at	N/A	TGME49_204440-t26_1	cyclic nucleotide-binding domain-containing protein	0.0307788	-0.0520299	-0.0101517	-0.00342703	0.0899536	-0.06311
20.m05912_at	N/A	TGME49_204490-t26_1	hypothetical protein	0.24814	0.117112	-0.144929	-0.189278	-0.0997392	-0.00360527
20.m05914_at	N/A	TGME49_204530-t26_1	microneme protein MIC11	-0.740102	0.360551	0.285342	0.081068	0.264148	-0.989309
20.m05916_at	N/A	TGME49_205060-t26_1	hypothetical protein	-0.666673	0.00822468	0.0145855	0.0913084	0.229295	0.104643
20.m05917_at	B9Q083	TGME49_205080-t26_1	hypothetical protein	0.42995	-0.18174	-0.266654	-0.219839	0.106212	-0.0530237
20.m05918_at	N/A	TGME49_205100-t26_1	hypothetical protein	-0.0849484	-0.143371	0.0542012	-0.0266148	0.0999412	0.0773951
20.m05919_at	S8F8V4	TGME49_205110-t26_1	hypothetical protein	-0.0723343	-0.0479318	-0.00577434	-0.0608036	-0.124349	0.261025
20.m05920_at	S8F2J1	TGME49_205520-t26_1	hypothetical protein	0.59245	0.446611	-0.619762	-0.511271	-0.340185	-0.249571
20.m05922_at	B9Q044	TGME49_205450-t26_1	hypothetical protein	0.566111	0.30116	-0.507867	-0.229766	-0.0381724	-0.638423
20.m05923_at	N/A	TGME49_205398-t26_1	DNA repair and recombination protein RAD54, putative	0.747668	0.383588	-0.498891	-0.495493	-0.474102	-0.542193
20.m05926_at	S8F8U2	TGME49_205210-t26_1	hypothetical protein	0.0968034	0.081383	-0.542991	-0.373	0.260217	0.220488
20.m05927_at	N/A	TGME49_205190-t26_1	hypothetical protein	-0.078969	-0.0685658	0.0967306	-0.0458545	-0.116169	0.178255
20.m05928_at	N/A	TGME49_205150-t26_1	ACR, YagE family COG1723 domain-containing protein	-0.023162	-0.0724282	0.081862	0.0117441	0.0234877	-0.0285248
20.m05930_at	N/A	TGME49_205140-t26_1	hypothetical protein	-0.00948513	0.00260981	0.0225014	-0.0349368	0.0604757	-0.044932
20.m05934_at	N/A	TGME49_205000-t26_1	phosphoglycerate mutase family protein	0.0331108	-0.0097326	-0.0060476	-0.115124	-0.0110077	0.096892
20.m05935_at	N/A	TGME49_204500-t26_1	hypothetical protein	-0.266422	0.0222968	-0.311458	-0.310743	-0.152804	0.63539
20.m05937_at	B9PU32	TGME49_204370-t26_1	WD-40 repeat protein	-0.0530289	-0.341619	-0.0112346	0.0792186	0.0379414	0.207899
20.m05938_at	S8GMY5	TGME49_206660-t26_1	hypothetical protein	0.641761	0.511925	-0.676899	-0.527717	-0.512144	-0.308802
20.m05946_at	N/A	TGME49_206415-t26_1	myosin K	0.00891204	-0.000593956	0.0259958	-0.0197472	-0.163249	0.127055
20.m05947_at	N/A	TGME49_206380-t26_1	hypothetical protein	0.316945	0.164743	-0.135049	-0.177008	-0.0844114	-0.201524
20.m05948_at	N/A	TGME49_205640-t26_1	hypothetical protein	0.261719	0.0127524	-0.000369116	-0.0514339	-0.239771	-0.0495063
20.m05949_at	N/A	TGME49_206540-t26_1	hypothetical protein	0.0274803	-0.030061	0.0654859	-0.0191144	0.00256187	-0.0508277
20.m05950_at	S7UUB0	TGME49_206440-t26_1	cpw-wpc domain-containing protein	0.611816	0.438442	-0.435011	-0.38571	-0.309445	-0.607238
20.m05952_at	S8F5T4	TGME49_203900-t26_1	hypothetical protein	0.0262714	-0.050413	-0.0970643	0.00718982	0.0176607	0.0861894
20.m05954_at	N/A	TGME49_202700-t26_1	hypothetical protein	0.149127	-0.0418507	-0.0445923	-0.0583086	-0.0270688	0.00710125
20.m05957_at	N/A	TGME49_202350-t26_1	50S ribosomal protein L21, putative	0.185056	0.0768122	-0.242282	-0.0721053	-0.108936	0.0996818
20.m05958_at	N/A	TGME49_202440-t26_1	hypothetical protein	-0.174153	-0.21088	-0.0605121	0.0946847	0.0677268	0.214541
20.m05959_at	N/A	TGME49_202480-t26_1	hypothetical protein	0.164861	-0.0275693	-0.0491096	-0.0141168	-0.0302262	-0.0622174
20.m05960_at	N/A	TGME49_202750-t26_1	3' exoribonuclease family, domain 1 domain-containing protein	-0.0910415	0.221574	-0.0378317	-0.142272	-0.0147571	0.023101
20.m05961_at	S8F640	TGME49_202810-t26_1	TIM14	0.097355	-0.0644012	-0.0229133	-0.140129	-0.0174624	0.122958
20.m05962_at	N/A	TGME49_202870-t26_1	SAP domain-containing protein	0.173677	-0.0360473	-0.105816	-0.0219129	0.0374114	-0.072895
20.m05963_at	S8GEB0	TGME49_202930-t26_1	hypothetical protein	-0.296536	0.386713	-0.313972	-0.248233	0.358103	-0.170615
20.m05965_at	S8F312	TGME49_202970-t26_1	hypothetical protein	0.130397	-0.0898548	-0.103512	0.0532693	0.11484	-0.140892
20.m05966_at	S8F622	TGME49_203000-t26_1	hypothetical protein	-0.0778656	-0.0503003	-0.0213493	0.0410901	0.159177	-0.0719262
20.m05968_at	S7WAR3	TGME49_203100-t26_1	hypothetical protein	0.485055	0.0299573	-0.232632	-0.237364	-0.0772848	-0.176082
20.m05970_at	N/A	TGME49_203200-t26_1	hypothetical protein	0.335412	-0.0244943	-0.232093	-0.0971	-0.0090916	-0.0678589
20.m05971_at	N/A	TGME49_203220-t26_1	DEAD/DEAH box helicase domain-containing protein	-0.0715908	-0.118781	0.00313983	0.0306493	0.0420081	0.0988628
20.m05972_at	S8GNJ9	TGME49_203250-t26_1	hypothetical protein	-0.0421125	0.249206	-0.18164	0.095356	-0.131304	-0.054109
20.m05973_at	N/A	TGME49_204040-t26_1	hypothetical protein	-0.00552345	-0.0461803	0.0405545	0.041868	-0.0283202	-0.00559905
20.m05974_at	S8F2R2	TGME49_204010-t26_1	hypothetical protein	0.429433	0.181701	-0.128077	-0.542899	-0.631437	0.240342
20.m05975_at	N/A	TGME49_203760-t26_1	hypothetical protein	0.086106	-0.0506371	-0.120816	-0.0962825	-0.117657	0.243769
20.m05976_at	S8GNE4	TGME49_203740-t26_1	hypothetical protein	-0.15383	-0.206372	0.282542	0.21405	0.00993706	-0.282517
20.m05977_at	B9PU91	TGME49_203700-t26_1	SFT2 family protein	-0.449861	-0.520276	0.127638	0.14656	0.16285	0.260116
20.m05979_at	N/A	TGME49_203540-t26_1	RNA binding protein, putative	0.168486	0.00936376	-0.0598427	-0.0513897	0.0351512	-0.128421
20.m05981_at	N/A	TGME49_203930-t26_1	hypothetical protein	-0.531671	-0.00713554	0.360799	0.163425	0.17809	-0.490137
20.m05982_at	S8GE26	TGME49_203780-t26_1	hypothetical protein	0.00860107	-0.077322	-0.0935308	-0.0522261	-0.151878	0.29777
20.m05983_at	N/A	TGME49_203800-t26_1	hypothetical protein	0.0123615	-0.0400326	-0.00437853	-0.00574769	0.112802	-0.08611
20.m05984_at	S8F2T8	TGME49_203730-t26_1	hypothetical protein	-0.292079	-0.21375	0.0491224	0.0744221	-0.0181287	0.289751
20.m05985_at	S7UVZ7	TGME49_201800-t26_1	hypothetical protein	-0.181625	-0.131774	0.0554932	0.0370408	-0.164954	0.297744
20.m05986_at	N/A	TGME49_206430-t26_1	formin FRM1	-0.178376	-0.151753	0.0570881	0.198932	0.111146	-0.0967695
20.m05987_at	S8F312	TGME49_202970-t26_1	hypothetical protein	-0.145793	-0.180764	0.203459	0.233987	0.0287064	-0.245076
20.m05988_at	N/A	TGME49_203090-t26_1	hypothetical protein	0.703194	0.113127	-0.417689	-0.253806	-0.197028	-0.503432
20.m05990_s_at	N/A	TGME49_204560-t26_1	type I fatty acid synthase, putative	0.396496	-0.124528	-0.010778	-0.0713796	-0.199448	-0.115514
20.m05992_at	N/A	TGME49_204560-t26_1	type I fatty acid synthase, putative	0.449705	-0.161732	-0.110741	-0.0624856	-0.135055	-0.135572
20.m05993_at	N/A	TGME49_204560-t26_1	type I fatty acid synthase, putative	0.450638	0.128887	-0.210273	-0.307982	-0.236732	-0.0422488
20.m05994_at	N/A	TGME49_202650-t26_1	hypothetical protein	-0.0758772	-0.0940403	-0.0487118	0.0493635	0.0729358	0.0807544
20.m07343_at	S8F5F7	TGME49_206520-t26_1	hypothetical protein	0.00771068	-0.0288575	-0.00651771	-0.00366156	0.121808	-0.103897
20.m07345_s_at	S8F2Q1	TGME49_204150-t26_1	hypothetical protein	0.424725	-0.0766389	-0.192382	-0.194614	0.0984801	-0.231971
20.m07346_at	N/A	TGME49_203665-t26_1	hypothetical protein	0.157164	-0.0626344	0.0801085	-0.0273269	-0.0236058	-0.153842
20.m07347_at	N/A	TGME49_203480-t26_1	hypothetical protein	0.200824	0.0127101	-0.0638973	-0.055436	-0.0139981	-0.111461
20.m07348_at	S8F963	TGME49_202990-t26_1	hypothetical protein	0.230252	0.306206	-0.248478	-0.1574	-0.0905647	-0.180257
20.m07349_at	S8F637	TGME49_202860-t26_1	hypothetical protein	0.187114	-0.0698787	0.0255675	-0.0563178	-0.429341	0.214833
20.m07351_at	N/A	TGME49_202250-t26_1	hypothetical protein	0.00516834	-0.11075	-0.0725369	-0.03895	0.0367547	0.157334
20.m07353_at	N/A	TGME49_202160-t26_1	ABC1 family protein	0.0505518	-0.128906	-0.00837132	-0.0250113	0.147768	-0.05881
20.m07354_at	S8GP02	TGME49_201730-t26_1	hypothetical protein	-0.12661	0.176759	0.0844727	-0.00887213	-0.0782261	-0.0817376
20.m07355_at	N/A	TGME49_201110-t26_1	hypothetical protein	-0.269171	0.109567	-0.0432611	-0.0201434	0.0980005	0.0765064
20.m07357_at	S8GEH0	TGME49_202330-t26_1	hypothetical protein	0.091246	0.00389518	-0.0116517	0.031775	0.00616272	-0.135046
20.m07359_at	N/A	TGME49_202600-t26_1	hypothetical protein	0.0558365	-0.0193584	0.0246421	0.0218684	0.0101938	-0.100435
20.m07360_at	S8F312	TGME49_202970-t26_1	hypothetical protein	0.176171	-0.000193337	-0.0146894	-0.117666	-0.0574987	-0.0110442
20.m07361_at	B9PUD6	TGME49_203280-t26_1	hypothetical protein	0.443571	0.223381	-0.145081	-0.445311	-0.168769	-0.172973
20.m07363_at	N/A	TGME49_203665-t26_1	hypothetical protein	0.0139886	-0.0665928	0.0423594	0.0449093	-0.0548529	0.0144059
20.m07364_at	S8F2Q1	TGME49_204150-t26_1	hypothetical protein	0.0210826	-0.0584931	0.00898112	0.00562105	0.0537371	-0.0349608
20.m07365_at	N/A	TGME49_204330-t26_1	hypothetical protein	0.00359261	-0.0448647	-0.111135	-0.0448891	0.265203	-0.121426
20.m07367_at	B9Q072	TGME49_205180-t26_1	RNA recognition motif-containing protein	-0.118479	0.0906204	0.0474943	0.117283	0.13332	-0.354985
20.m07367_x_at	B9Q072	TGME49_205180-t26_1	RNA recognition motif-containing protein	-0.0675288	0.173488	0.0506551	0.059613	0.0156433	-0.292091
20.m07368_s_at	N/A	TGME49_205190-t26_1	hypothetical protein	0.0133202	-0.0706895	-0.0110843	-0.0235119	0.118639	-0.0375593
20.m07369_at	N/A	TGME49_205750-t26_1	histone deacetylase complex subunit Sin3	0.0105643	-0.104014	0.026606	0.0219509	0.127365	-0.101835
20.m07369_x_at	N/A	TGME49_205750-t26_1	histone deacetylase complex subunit Sin3	-0.0662223	-0.0305448	0.0140204	0.0365172	0.117454	-0.0853195
20.m07752_at	N/A	TGME49_202120-t26_1	hypothetical protein	-0.0202043	0.010771	0.0314356	-0.00293506	-0.0857657	0.0604918
20.m07754_at	N/A	TGME49_203840-t26_1	DEAD/DEAH box helicase domain-containing protein	0.0541287	-0.0144718	-0.0413603	-0.024786	0.107805	-0.0944048
20.m07757_at	N/A	TGME49_203910-t26_1	TBC domain-containing protein	0.085669	0.0247253	-0.0317999	-0.0425518	0.0583431	-0.107139
20.m08222_at	Q45WB2	TGME49_203990-t26_1	rhoptry protein ROP12	-0.671754	0.0516894	0.253824	0.240263	0.164725	-0.361627
20.m08224_at	N/A	TGME49_203300-t26_1	hypothetical protein	-0.127152	0.106555	0.210579	-0.0863434	-0.209613	0.0434337
21.m00009_x_at	B6KW23	TGME49_200110-t26_1	hypothetical protein	-0.0734011	-0.00113624	0.06943	0.0563829	0.0512244	-0.117153
22.m00018_at	N/A	TGME49_206910-t26_1	hypothetical protein	0.0335067	-0.0963324	0.00249568	0.0530754	0.142013	-0.164681
239.m00011_at	N/A	TGME49_296121-t26_1	hypothetical protein	0.014763	0.144642	0.0183256	0.0330405	-0.0135592	-0.234607
239.m00011_x_at	N/A	TGME49_296121-t26_1	hypothetical protein	0.0220152	0.150502	-0.0144464	0.0589153	-0.0742983	-0.173657
23.m00001_at	B6KVW8	TGME49_207060-t26_1	ribonucleoside-diphosphate reductase small subunit	0.213291	-0.0526381	0.00945518	-0.297042	-0.350544	0.305066
23.m00015_at	S8G443	TGME49_207150-t26_1	SAG-related sequence SRS49C	-0.214655	-0.7567	-0.0241115	0.338619	0.305351	-0.0123958
23.m00015_s_at	S8G443	TGME49_207150-t26_1	SAG-related sequence SRS49C	-0.198822	-0.511344	0.00778374	0.325459	0.272893	-0.134246
23.m00143_at	N/A	TGME49_207040-t26_1	hypothetical protein	0.0579241	0.226851	-0.140512	-0.162333	-0.122362	0.0786481
23.m00144_at	S8G449	TGME49_207050-t26_1	hypothetical protein	0.0250668	-0.114453	-0.065664	0.0235427	0.037194	0.081212
23.m00146_at	S8ESL0	TGME49_207080-t26_1	histone lysine acetyltransferase MYST-B	0.0992573	-0.0239426	-0.12692	-0.00301244	-0.0253036	0.0643801
23.m00147_at	N/A	TGME49_207100-t26_1	hypothetical protein	0.00673828	-0.207258	-0.0293156	0.0867028	0.0299424	0.0846642
23.m00148_at	S8EZ73	TGME49_207120-t26_1	Sad1/UNC family protein	0.0100776	0.157745	-0.0774318	-0.0875277	-0.136042	0.0994055
23.m00149_at	N/A	TGME49_207130-t26_1	SAG-related sequence SRS49A	-0.22338	-0.31771	-0.0494417	0.276207	0.345778	-0.236478
23.m00149_s_at	N/A	TGME49_207130-t26_1	SAG-related sequence SRS49A	-0.334715	-0.569372	-0.0567925	0.245858	0.316727	0.115506
23.m00150_at	S8ESK6	TGME49_207140-t26_1	SAG-related sequence SRS49B	-0.691027	-0.771453	-0.00398218	0.274164	0.320601	0.298018
23.m00152_at	S8GD90	TGME49_207160-t26_1	SAG-related sequence SRS49D	-0.089169	-0.191649	-0.0495487	0.262545	0.17992	-0.20986
23.m00153_at	S8EVL1	TGME49_207180-t26_1	indole-3-glycerol phosphate synthase domain-containing protein	0.113663	-0.139668	-0.0936665	-0.0318726	-0.0371393	0.154626
23.m00154_at	N/A	TGME49_207200-t26_1	hypothetical protein	0.0431554	0.0718237	0.00487872	0.00778631	-0.091666	-0.0446661
23.m00155_at	B9Q3L8	TGME49_207210-t26_1	hypothetical protein	-0.385994	-0.864823	0.144051	0.44551	0.492697	-0.604869
23.m00156_at	S8GD86	TGME49_207240-t26_1	hypothetical protein	0.148194	-0.0973413	-0.0504422	-0.10516	0.0834751	-0.00504436
23.m00237_at	B9Q3L4	TGME49_207170-t26_1	hypothetical protein	-0.587012	-0.0488213	0.0957406	0.100958	0.00489245	0.246903
23.m00238_at	N/A	TGME49_207200-t26_1	hypothetical protein	-0.102539	0.0268365	-0.0329805	-0.0820817	0.0155665	0.15342
23.m00239_at	N/A	TGME49_207070-t26_1	glycosyl transferase, putative	0.0460413	-0.041603	-0.0840658	-0.0304543	0.0324636	0.0688355
23.m00312_at	N/A	TGME49_207250-t26_1	electron-transfer-flavoprotein, alpha polypeptide	0.673872	0.424673	-0.543805	-0.670001	-0.369943	-0.320103
23.m00313_at	N/A	TGME49_207230-t26_1	hypothetical protein	0.0804013	-0.0357986	-0.124234	-0.0187655	0.192672	-0.134246
23.m00314_at	N/A	TGME49_207230-t26_1	hypothetical protein	0.224478	0.0127332	-0.145079	-0.0844891	0.0551305	-0.111042
23.m00316_at	N/A	TGME49_207010-t26_1	SAG-related sequence SRS48K	-0.134512	-0.118724	-0.226094	-0.283001	-0.133002	0.593978
23.m00317_at	S8EVM3	TGME49_207030-t26_1	hypothetical protein	0.0606723	-0.0377867	-0.00283866	-0.0482399	0.107214	-0.092896
256.m00018_at	N/A	TGME49_306700-t26_1	hypothetical protein	0.0527944	-0.0525687	-0.0436543	0.00472599	0.0444667	-0.0105496
25.m00001_at	Q9XY91	TGME49_207710-t26_1	phosphatidylinositol synthase, putative	-0.0334593	-0.0389453	-0.233736	0.123383	0.0209721	0.119577
25.m00002_at	N/A	TGME49_208430-t26_1	serine proteinase inhibitor PI-2, putative	-0.417954	0.168796	-0.137189	0.0889394	0.122047	0.0611916
25.m00003_at	N/A	TGME49_208450-t26_1	protease inhibitor PI2	-0.680523	0.445022	0.220576	-0.0159051	0.24995	-0.871923
25.m00004_at	B6KP82	TGME49_208850-t26_1	SAG-related sequence SRS11	-0.059702	-0.229245	-0.158328	-0.268824	-0.246398	0.622383
25.m00005_at	S8F8Q0	TGME49_209710-t26_1	ribosomal protein RPL28	0.13281	-0.0474285	-0.0415396	-0.106565	-0.0720008	0.109331
25.m00006_at	B9PXJ3	TGME49_208030-t26_1	microneme protein MIC4	-0.79104	0.366039	0.375052	-0.0138951	0.247571	-0.96119
25.m00007_at	B9PXQ3	TGME49_209030-t26_1	actin ACT1	-0.157439	0.0712772	0.0342136	0.000882885	-0.0424841	0.0748266
25.m00008_at	Q95VT2	TGME49_209910-t26_1	histone H2Bv	0.0604627	0.02036	-0.0477201	-0.0574927	0.0281304	-0.00899622
25.m00185_at	N/A	TGME49_207690-t26_1	programmed cell death 5 protein	0.0939038	-0.0988785	-0.0366789	-0.0766302	-0.0328148	0.129059
25.m00186_at	N/A	TGME49_207750-t26_1	hypothetical protein	-0.324754	0.0417946	0.00274967	0.0152216	0.0225623	0.177061
25.m00187_at	B6KP09	TGME49_207780-t26_1	hypothetical protein	0.714344	0.38617	-0.49469	-0.535476	-0.252892	-0.665308
25.m00188_at	N/A	TGME49_207880-t26_1	hypothetical protein	0.00856529	0.0270318	-0.0903998	0.0434433	0.021079	-0.0153898
25.m00190_at	N/A	TGME49_208330-t26_1	hypothetical protein	0.726734	0.350294	-0.537615	-0.534727	-0.219725	-0.617126
25.m00193_at	B6KP49	TGME49_208390-t26_1	hypothetical protein	-0.259387	-0.0718116	-0.117848	0.203311	-0.0640192	0.219535
25.m00197_at	N/A	TGME49_208590-t26_1	vacuolar ATP synthase subunit 54kD, putative	-0.24324	0.118459	0.064663	-0.0431512	-0.110495	0.157174
25.m00198_at	B6KP77	TGME49_208800-t26_1	mediator complex subunit MED18	-0.0295513	-0.094586	0.0014893	0.0372371	-0.00781054	0.0840838
25.m00200_at	B9PXT2	TGME49_209430-t26_1	40S ribosomal protein S4, putative	-0.231336	-0.0680399	0.104217	-0.0838328	0.0551583	0.170729
25.m00201_at	S8GUM4	TGME49_209790-t26_1	radical SAM domain-containing protein	-0.153156	-0.129724	-0.0292739	-0.205572	0.0720344	0.33907
25.m00202_at	N/A	TGME49_209860-t26_1	SRP40, C-terminal domain-containing protein	-0.273987	-0.0340991	-0.0283516	-0.182242	0.0393389	0.356004
25.m00203_at	B6KPH1	TGME49_209950-t26_1	thioredoxin, putative	-0.0872398	0.0634553	0.0300779	-0.000317328	-0.189617	0.148883
25.m00204_at	B9PXX8	TGME49_209890-t26_1	hypothetical protein	0.177725	0.18626	-0.125741	-0.114063	0.0220904	-0.217675
25.m00205_at	N/A	TGME49_209620-t26_1	eukaryotic aspartyl protease superfamily protein	0.596666	0.198959	-0.613081	0.239483	-0.387789	-0.748686
25.m00206_at	Q5MAV6	TGME49_209570-t26_1	suppressor of mitotic defects protein	-0.209462	-0.105466	-0.027693	0.108637	0.0442802	0.145273
25.m00208_at	N/A	TGME49_209520-t26_1	WD domain, G-beta repeat-containing protein	-0.0814241	0.172754	-0.0197287	-0.0750128	-0.0937212	0.0684907
25.m00210_at	S8GUQ6	TGME49_209470-t26_1	hypothetical protein	0.551242	0.431295	-0.657847	-0.511208	-0.489418	-0.00538924
25.m00211_at	B6KPB2	TGME49_209260-t26_1	cytochrome c oxidase subunit, putative	-0.301879	-0.149427	0.115228	0.0616105	-0.0831093	0.257308
25.m00212_at	N/A	TGME49_208740-t26_1	microneme protein, putative	-0.72483	-0.252871	0.240954	0.460616	0.348971	-0.768076
25.m00214_at	B6KP57	TGME49_208500-t26_1	protein phosphatase 2C domain-containing protein	-0.0541526	0.0729876	-0.0195552	0.00610925	0.0194812	-0.0298816
25.m00215_at	N/A	TGME49_207940-t26_1	ribosomal protein S9, putative	-0.0250203	-0.108549	0.00294125	-0.0351615	-0.0150346	0.160504
25.m00216_at	B9PXH2	TGME49_207840-t26_1	ribosomal protein RPS17	-0.383638	-0.213795	0.104605	0.0858338	0.127628	0.161336
25.m00217_at	B6KP08	TGME49_207770-t26_1	PCI domain-containing protein	-0.439916	-0.00219761	0.091309	-0.0473202	-0.0491852	0.305063
25.m00219_at	B6KNZ3	TGME49_207620-t26_1	pyridine nucleotide-disulfide oxidoreductase domain-containing protein	-0.279151	-0.262179	0.0884475	-0.019883	0.00676406	0.332624
25.m00220_at	Q1JSY8	TGME49_207460-t26_1	Rab5B protein	0.0540711	0.226799	-0.0131185	-0.156481	-0.138807	-0.0229081
25.m00221_at	N/A	TGME49_207440-t26_1	ribosomal protein RPS4	-0.554573	-0.909161	0.229077	0.187807	0.144432	0.338897
25.m01736_at	N/A	TGME49_207370-t26_1	hypothetical protein	-0.186612	0.0919458	-0.0483752	0.0306093	0.0114011	0.0756676
25.m01737_at	Q1JSZ4	TGME49_207390-t26_1	coatomer protein complex, gamma sub-unit, putative	0.0889848	0.126827	-0.129581	-0.131703	-0.111895	0.11557
25.m01738_at	N/A	TGME49_207400-t26_1	hypothetical protein	0.0983296	0.034218	-0.0460311	-0.0883925	-0.150433	0.123203
25.m01739_at	N/A	TGME49_207410-t26_1	tetratricopeptide repeat-containing protein	0.0446871	-0.167024	-0.00677294	0.0566265	0.153138	-0.115272
25.m01740_at	S8FF75	TGME49_207430-t26_1	ATP-dependent RNA helicase DDX1, putative	-0.0833289	0.0318519	0.0545719	0.0201783	-0.195297	0.138478
25.m01742_at	B9PXE5	TGME49_207450-t26_1	DNA segment, Chr 10, Wayne State University 52, expressed family protein	-0.131147	-0.0953539	-0.00282004	-0.0890795	-0.0482589	0.299376
25.m01745_at	S8F962	TGME49_207600-t26_1	tubulin/FtsZ family, GTPase domain-containing protein	-0.064645	-0.157023	-0.0834223	0.0427325	0.164104	0.063873
25.m01746_at	B6KNZ2	TGME49_207610-t26_1	rhoptry kinase family protein ROP36 (incomplete catalytic triad)	-0.133779	-0.1704	-0.250527	-0.212042	0.0118646	0.520359
25.m01748_at	B6KNZ4	TGME49_207630-t26_1	peptidyl-tRNA hydrolase domain-containing protein	-0.00888106	-0.120864	-0.0134502	0.0209437	-0.171192	0.240766
25.m01749_at	N/A	TGME49_207640-t26_1	isoleucyl-tRNA synthetase family protein	-0.27092	-0.0295065	-0.0703563	-0.00371301	-0.068531	0.339523
25.m01750_at	B6KNZ6	TGME49_207650-t26_1	OTU family cysteine protease	0.641926	0.130911	-0.306449	-0.263795	-0.187455	-0.467218
25.m01768_at	N/A	TGME49_207665-t26_1	kinesin motor domain-containing protein	-0.147123	-0.108231	0.0266985	0.234391	-0.0141899	-0.0384448
25.m01769_at	B9PXF8	TGME49_207680-t26_1	suppressor of kinetochore protein 1, putative	-0.415619	-0.00389947	0.0545282	-0.0135203	-0.13183	0.354071
25.m01771_at	B6KP01	TGME49_207700-t26_1	rhoptry kinase family protein ROP22 (incomplete catalytic triad)	0.0797908	-0.10028	-0.182504	0.0776024	0.00816659	0.0864354
25.m01773_at	N/A	TGME49_207720-t26_1	hypothetical protein	-0.302921	0.324026	-0.0928933	-0.134669	-0.197985	0.241361
25.m01774_at	N/A	TGME49_207730-t26_1	hypothetical protein	0.677605	0.461307	-0.586637	-0.568721	-0.446482	-0.382172
25.m01775_at	B6KP05	TGME49_207740-t26_1	hypothetical protein	-0.136676	0.604744	-0.207862	-0.299442	-0.0816232	-0.196266
25.m01777_at	B6KP07	TGME49_207760-t26_1	DnaJ C terminal region domain-containing protein	-0.287987	-0.188627	0.031155	0.0396426	-0.00936402	0.307021
25.m01780_at	B6KP12	TGME49_207820-t26_1	cell-cycle-associated protein kinase MAPK, putative	0.297612	-0.0487125	-0.11139	-0.168855	-0.196084	0.130801
25.m01782_at	B6KP13	TGME49_207830-t26_1	MORN repeat-containing protein	-0.0258529	-0.0539726	-0.124341	-0.0103769	-0.00957438	0.19461
25.m01785_at	N/A	TGME49_207865-t26_1	GCC2 and GCC3 domain-containing protein	-0.0149203	0.127836	-0.0264905	0.0595501	0.0122389	-0.185231
25.m01787_at	N/A	TGME49_207900-t26_1	transcription initiation factor TFIIIB	-0.220313	0.149407	0.00767294	-0.0728973	0.0555436	0.0412116
25.m01788_at	N/A	TGME49_207910-t26_1	manganese resistance 1 protein, putative	-0.18237	0.237751	-0.0754877	-0.0452828	-0.108915	0.111979
25.m01789_at	N/A	TGME49_207920-t26_1	hypothetical protein	0.021866	-0.0678648	0.0957428	0.0135397	-0.086703	0.0123724
25.m01791_at	N/A	TGME49_207970-t26_1	HEAT repeat-containing protein	0.163191	-0.0580818	-0.0504386	-0.0709199	0.0403042	-0.0453225
25.m01792_at	S8GUX4	TGME49_207990-t26_1	ribosomal RNA large subunit methyltransferase J protein	-0.190101	0.101531	0.0293984	-0.144577	-0.177787	0.288119
25.m01793_at	N/A	TGME49_208010-t26_1	hypothetical protein	0.189057	0.335233	-0.167641	-0.253348	-0.274721	0.0119131
25.m01794_at	S8FC54	TGME49_208020-t26_1	AP2 domain transcription factor AP2Ib-1	-0.0158491	-0.188194	-0.137375	-0.0536549	-0.0537272	0.350782
25.m01796_at	N/A	TGME49_208040-t26_1	aldo-keto reductase	-0.453037	-0.0158613	0.0791545	0.0481245	-0.0131683	0.232263
25.m01797_at	N/A	TGME49_208050-t26_1	ABC transporter, putative	-0.0484895	-0.059149	-0.0356371	-0.0716562	0.261415	-0.0941368
25.m01798_at	S8FF35	TGME49_208070-t26_1	inositol polyphosphate kinase	-0.0177212	-0.093014	0.0148261	0.0668132	0.0807122	-0.0636928
25.m01799_at	N/A	TGME49_208200-t26_1	PHD-finger domain-containing protein	-0.21255	0.154899	-0.0475531	8.01145e-05	-0.0648058	0.124913
25.m01800_at	B6KP41	TGME49_208310-t26_1	hypothetical protein	-0.0528401	0.0487523	-0.0187077	0.00391152	-0.0351336	0.0494056
25.m01803_at	N/A	TGME49_208350-t26_1	hypothetical protein	0.180078	0.0775023	-0.220241	-0.188126	0.0127412	0.0755217
25.m01804_at	S8FC47	TGME49_208370-t26_1	myosin heavy chain, putative	-0.800595	0.35182	0.27448	0.203629	0.169893	-0.910262
25.m01805_at	B6KP48	TGME49_208380-t26_1	hypothetical protein	-0.276767	0.542201	-0.283642	0.287972	-0.12882	-0.586821
25.m01807_at	N/A	TGME49_208400-t26_1	hypothetical protein	0.0181241	-0.0656782	-0.0613125	-0.000304373	0.183534	-0.101371
25.m01808_at	B6KP52	TGME49_208420-t26_1	Sodium:neurotransmitter symporter family protein	0.105664	-0.0271818	-0.0352205	-0.060893	0.0428908	-0.0353924
25.m01810_at	Q4JGN8	TGME49_208440-t26_1	hypothetical protein	-0.501603	-0.201436	0.0857187	0.101775	0.0405697	0.291809
25.m01812_at	B6KP56	TGME49_208490-t26_1	hypothetical protein	0.00583108	0.0184569	-0.0232328	-0.07045	0.00816405	0.0566797
25.m01814_at	N/A	TGME49_208510-t26_1	hypothetical protein	0.0505345	-0.0491528	0.0177475	0.116048	-0.0456418	-0.105593
25.m01815_at	B6KP60	TGME49_208530-t26_1	nicotinate phosphoribosyltransferase	0.230024	0.0108489	-0.139345	-0.146324	0.00657581	-0.00999102
25.m01816_at	N/A	TGME49_208540-t26_1	DEAD/DEAH box helicase domain-containing protein	-0.144367	0.116151	0.00268529	-0.139572	0.0692006	0.0650326
25.m01817_at	N/A	TGME49_208550-t26_1	hypothetical protein	-0.0930027	0.261259	0.273619	-0.251933	0.045067	-0.4275
25.m01818_at	N/A	TGME49_208560-t26_1	carrier superfamily protein	-0.0385671	-0.172381	-0.119138	0.0832277	-0.0914282	0.26932
25.m01819_at	N/A	TGME49_208570-t26_1	ubiquitin conjugating enzyme E2, putative	-0.0309447	0.399602	-0.104323	-0.0388384	-0.121309	-0.234914
25.m01820_at	N/A	TGME49_208580-t26_1	DNA ligase 1, putative	0.0642457	-0.206782	0.0568434	0.0636886	-0.162376	0.136344
25.m01822_at	N/A	TGME49_208730-t26_1	microneme protein, putative	-0.466367	-0.0643783	0.110739	0.348215	0.323502	-0.654938
25.m01824_at	N/A	TGME49_208750-t26_1	RWD domain-containing protein	0.12086	0.0148303	-0.0608895	-0.223233	-0.111208	0.199657
25.m01825_at	N/A	TGME49_208760-t26_1	hypothetical protein	-0.0509941	0.333861	-0.132311	-0.0668264	0.0570363	-0.244307
25.m01826_at	B9PXN8	TGME49_208780-t26_1	ubiquitin-conjugating enzyme subfamily protein	-0.146482	-0.0580486	-0.0475009	-0.0279492	-0.11454	0.318331
25.m01827_at	B6KP76	TGME49_208790-t26_1	MC family transporter, putative	-0.42645	-0.0546389	0.00771811	0.0377378	-0.000578694	0.303596
25.m01829_at	B6KP78	TGME49_208810-t26_1	hypothetical protein	0.482227	-0.0239906	-0.153038	-0.160008	-0.092124	-0.246154
25.m01830_at	N/A	TGME49_208820-t26_1	1-deoxy-D-xylulose-5-phosphate synthase	0.237966	0.0221202	-0.0947008	-0.221615	-0.190699	0.15847
25.m01831_at	N/A	TGME49_208842-t26_1	DEAD/DEAH box helicase domain-containing protein	-0.375011	-0.446996	0.254868	0.194932	0.0387189	0.120601
25.m01833_at	N/A	TGME49_208910-t26_1	hypothetical protein	-0.0224945	-0.0518408	0.155113	0.0466201	0.0956016	-0.278485
25.m01835_at	N/A	TGME49_208970-t26_1	RNA recognition motif-containing protein	0.0522809	-0.0644673	-0.068422	0.0301991	0.0412986	0.00207016
25.m01836_at	B6KP86	TGME49_208990-t26_1	hypothetical protein	0.189512	-0.0277598	-0.124397	-0.0190524	-0.0248156	-0.02115
25.m01837_at	N/A	TGME49_209000-t26_1	HECT-domain (ubiquitin-transferase) domain-containing protein	0.221023	0.198606	0.0488811	0.0275384	-0.1348	-0.542936
25.m01838_at	N/A	TGME49_209020-t26_1	hypothetical protein	0.0727945	-0.0688652	-0.0629972	-0.0704146	0.0681784	0.0483408
25.m01841_at	N/A	TGME49_209040-t26_1	hypothetical protein	0.0356986	-0.105642	-0.14751	0.278422	-0.101587	-0.0236675
25.m01842_at	B6KP92	TGME49_209050-t26_1	Tyrosine kinase-like (TKL) protein	-0.107567	-0.041603	-0.065315	-0.0601999	0.067498	0.177775
25.m01843_at	N/A	TGME49_209060-t26_1	thrombospondin type 1 domain-containing protein	-0.159578	-0.272552	-0.0195688	-0.0412398	-0.0545124	0.404728
25.m01844_at	N/A	TGME49_209070-t26_1	hypothetical protein	0.208579	0.19648	-0.104261	-0.0488688	-0.363824	0.00264944
25.m01845_at	B6KP95	TGME49_209080-t26_1	transport protein particle (trapp) component, bet3 protein	0.171993	-0.0140733	-0.0316457	-0.0580813	0.0583766	-0.158096
25.m01846_at	Q1JSL5	TGME49_209090-t26_1	proteasome maturation factor ump1 protein	-0.122657	-0.350544	0.0261064	0.103231	-0.0971141	0.313699
25.m01846_x_at	Q1JSL5	TGME49_209090-t26_1	proteasome maturation factor ump1 protein	-0.0591967	-0.32804	0.0246235	0.0878738	-0.275598	0.37929
25.m01847_at	N/A	TGME49_209100-t26_1	PUB domain-containing protein	-0.0898512	-0.139151	0.0346686	-0.00944862	0.0142625	0.161777
25.m01848_at	N/A	TGME49_209130-t26_1	regulator of chromosome condensation (RCC1) repeat-containing protein	0.0344603	-0.183291	0.0409567	-0.028538	-0.010068	0.121118
25.m01849_at	N/A	TGME49_209140-t26_1	anti-silencing protein, ASF1 family protein	-0.0195418	-0.217184	0.0495641	-0.0506753	-0.185845	0.324087
25.m01850_at	Q3HLX0	TGME49_209150-t26_1	non-proton pumping type-II NADH dehydrogenase I	-0.0597007	-0.0533726	-0.00968323	-0.0271466	-0.123097	0.23283
25.m01851_at	N/A	TGME49_209160-t26_1	myristoyl CoA:protein N-myristoyltransferase	0.126627	-0.0845092	0.00927539	-0.086348	-0.242625	0.210977
25.m01852_at	B6KPA4	TGME49_209170-t26_1	hypothetical protein	-0.14276	-0.0702848	0.0255694	0.189916	0.0297714	-0.0665211
25.m01853_at	B6KPA5	TGME49_209180-t26_1	PAN domain-containing protein	0.158611	-0.11807	0.0380745	-0.0171672	-0.0292449	-0.0549653
25.m01854_at	B6KPA6	TGME49_209190-t26_1	ABC transporter transmembrane region domain-containing protein	-0.0823512	-0.0416928	-0.0229813	-0.00811313	-0.0240439	0.160795
25.m01855_at	N/A	TGME49_209200-t26_1	hypothetical protein	-0.151939	-0.104804	0.156506	0.201163	-0.0391055	-0.120398
25.m01856_at	N/A	TGME49_209210-t26_1	hypothetical protein	0.182469	-0.0884463	-0.221355	-0.0743996	-0.173701	0.27322
25.m01857_at	N/A	TGME49_209240-t26_1	RNA methyltransferase	0.0620941	-0.148061	-0.0638954	-0.0715521	0.0768948	0.117409
25.m01859_at	B6KPB1	TGME49_209250-t26_1	hypothetical protein	-0.0581626	0.137976	0.048064	0.0391249	0.017046	-0.220366
25.m01861_at	N/A	TGME49_209280-t26_1	hypothetical protein	0.0207522	0.0939548	0.0306402	-0.0676162	-0.108712	0.0176424
25.m01862_at	N/A	TGME49_209300-t26_1	WD domain, G-beta repeat-containing protein	0.0160952	-0.00110979	-0.0806508	-0.142673	-0.0442589	0.214001
25.m01863_at	Q1JSJ3	TGME49_209420-t26_1	hypothetical protein	0.0077892	-0.00608477	0.0834831	-0.112434	-0.326187	0.259169
25.m01865_at	N/A	TGME49_209440-t26_1	hypothetical protein	0.107677	-0.032177	-0.0159343	-0.0525098	0.0207979	-0.0367421
25.m01866_at	N/A	TGME49_209450-t26_1	TLD protein	0.178013	0.0748894	-0.108153	-0.141958	-0.00286111	-0.0355198
25.m01868_at	S8FEX2	TGME49_209480-t26_1	hypothetical protein	0.596133	0.134791	-0.390823	-0.282846	-0.0937617	-0.356701
25.m01869_at	S8F8V2	TGME49_209490-t26_1	hypothetical protein	0.0833135	0.147201	-0.120611	0.0388191	0.045218	-0.2455
25.m01872_at	N/A	TGME49_209510-t26_1	hypothetical protein	0.0525297	-0.0219046	-0.458172	-0.342753	-0.432342	0.681324
25.m01874_at	N/A	TGME49_209540-t26_1	hypothetical protein	0.226753	0.0052633	-0.112466	-0.140915	-0.0230205	0.000769317
25.m01875_at	N/A	TGME49_209550-t26_1	hypothetical protein	-0.0105816	0.0264646	-0.123626	-0.123252	-0.0125337	0.205723
25.m01879_at	N/A	TGME49_209640-t26_1	hypothetical protein	0.00188657	0.184627	-0.116217	-0.167435	-0.107473	0.149392
25.m01880_at	N/A	TGME49_209650-t26_1	RNA-directed DNA polymerase	0.0233835	-0.243728	0.0384923	0.0396075	0.0102568	0.0977488
25.m01881_at	N/A	TGME49_209650-t26_1	RNA-directed DNA polymerase	0.0110326	-0.00429508	0.0341144	0.0854197	0.0173363	-0.160371
25.m01882_at	B9PXW0	TGME49_209690-t26_1	small nuclear ribonucleoprotein	-0.383038	-0.00805735	0.0345099	-0.0144571	0.126977	0.157079
25.m01884_at	B9PXW3	TGME49_209720-t26_1	hypothetical protein	0.0660468	0.0452772	-0.102134	-0.10328	-0.00578303	0.0828588
25.m01885_at	S8GUN0	TGME49_209730-t26_1	hypothetical protein	-0.0826173	-0.199271	0.102009	0.0171262	-0.040291	0.161091
25.m01886_at	S8FET1	TGME49_209740-t26_1	hypothetical protein	0.182652	-0.113383	-0.174019	-0.0969717	0.0166234	0.13293
25.m01887_at	N/A	TGME49_209755-t26_1	hypothetical protein	-0.0984338	-0.102345	-0.0468359	0.136527	0.132944	-0.0530733
25.m01887_x_at	N/A	TGME49_209755-t26_1	hypothetical protein	-0.0854887	-0.192202	-0.0496777	0.32994	0.0760912	-0.179947
25.m01888_at	N/A	TGME49_209755-t26_1	hypothetical protein	-0.577768	-0.484555	-0.00234227	0.570346	0.438918	-0.68258
25.m01889_at	N/A	TGME49_209770-t26_1	helicase, putative	-0.0897101	-0.123742	0.0424709	-0.00619265	-0.103213	0.233529
25.m01891_at	S8FBP1	TGME49_209810-t26_1	hypothetical protein	-0.237349	0.35876	-0.0983001	0.292232	-0.211967	-0.321655
25.m01892_at	N/A	TGME49_209820-t26_1	syntaxin protein	-0.0531353	-0.124432	-0.0843383	0.0286639	-0.146602	0.305213
25.m01895_at	N/A	TGME49_209870-t26_1	HAD hydrolase, family IIA protein	-0.283228	0.187688	0.0481843	-0.0543958	-0.167725	0.18081
25.m01896_at	N/A	TGME49_209880-t26_1	glutamic acid-rcih protein, putative	0.0369727	-0.071154	0.0406617	-0.0307574	-0.00466702	0.0241681
25.m01899_at	N/A	TGME49_209920-t26_1	PAN domain-containing protein	-0.375059	0.910588	-0.390028	-0.315618	-0.210635	-0.493441
25.m01902_at	S8FBM5	TGME49_209960-t26_1	glycosyltransferase	0.0103829	0.119657	-0.162708	-0.146207	-0.114899	0.22887
25.m01903_s_at	S8GK81	TGME49_209985-t26_1	cAMP-dependent protein kinase	-0.599865	0.227832	-0.476017	0.240078	0.292564	-0.0379322
25.m02917_at	S8FC78	TGME49_207590-t26_1	protein phosphatase 2C domain-containing protein	-0.236133	0.226443	0.16756	-0.0515791	-0.0414797	-0.145396
25.m02918_at	N/A	TGME49_207480-t26_1	GCC2 and GCC3 domain-containing protein	0.0664021	0.217033	-0.0310445	0.147245	-0.158237	-0.346384
25.m02921_at	N/A	TGME49_207865-t26_1	GCC2 and GCC3 domain-containing protein	-0.0215259	-0.0596197	-0.00191253	0.0211219	0.186533	-0.157037
25.m02922_at	N/A	TGME49_207865-t26_1	GCC2 and GCC3 domain-containing protein	-0.0263608	-0.0729991	-0.0382951	0.0239908	0.165751	-0.0731878
25.m02923_at	B6KP11	TGME49_207800-t26_1	hypothetical protein	-0.0514402	-0.121522	-0.0532326	0.12664	0.0149342	0.0642449
25.m02924_at	N/A	TGME49_208050-t26_1	ABC transporter, putative	-0.0568906	-0.158594	0.0472658	0.026767	-0.0731943	0.179828
25.m02925_at	N/A	TGME49_208090-t26_1	5-formyltetrahydrofolate cyclo-ligase	0.0156847	-0.0709408	-0.0253193	0.0621762	0.0343918	-0.0216975
25.m02926_at	B6KP28	TGME49_207980-t26_1	PIG-P protein	0.0433536	-0.0331401	0.013292	-0.0280586	-0.067116	0.0653111
25.m02927_at	N/A	TGME49_207960-t26_1	hypothetical protein	-0.0822998	0.0610074	-0.0473747	-0.00718903	-0.0676907	0.126616
25.m02928_at	B6KP23	TGME49_207930-t26_1	phosphatidylethanolamine-binding protein	-0.130781	0.241137	-0.0355468	-0.00336687	0.136172	-0.298001
25.m02929_at	N/A	TGME49_208320-t26_1	polynucleotide kinase 3 phosphatase	0.128613	-0.0130953	-0.117112	0.00783681	-0.00367189	-0.0180908
25.m02930_at	N/A	TGME49_208340-t26_1	hypothetical protein	-0.039023	-0.097383	0.172484	0.0790427	0.0332126	-0.190205
25.m02931_at	B6KP46	TGME49_208360-t26_1	hypothetical protein	0.0420442	0.11899	-0.0258595	-0.0776949	-0.220514	0.121222
25.m02932_at	N/A	TGME49_208410-t26_1	hypothetical protein	0.0815762	0.00937198	-0.0618952	-0.0359173	0.117332	-0.131939
25.m02933_at	B6KP74	TGME49_208770-t26_1	hypothetical protein	0.000215439	0.697612	-0.254938	-0.281066	-0.319173	-0.309052
25.m02934_at	N/A	TGME49_208970-t26_1	RNA recognition motif-containing protein	0.262445	0.0221606	-0.137924	-0.096028	-4.03974e-06	-0.107711
25.m02935_at	S8F8Y8	TGME49_209010-t26_1	elongation factor TS protein	0.0802767	0.0845318	-0.131121	-0.168147	-0.179191	0.238952
25.m02937_at	N/A	TGME49_208718-t26_1	protein tyrosine phosphatase type IVA A, putative	0.0403707	0.0282764	-0.00414948	-0.0865014	-0.146524	0.142736
25.m02938_at	N/A	TGME49_208710-t26_1	DNA/RNA non-specific endonuclease	-0.00936202	-0.0425823	-0.0556989	-0.0747963	0.144573	0.0214716
25.m02939_at	N/A	TGME49_209120-t26_1	hypothetical protein	-0.297204	-0.190684	0.104851	0.040946	0.067555	0.189366
25.m02940_at	N/A	TGME49_209210-t26_1	hypothetical protein	0.0202495	-0.147357	-0.0106704	0.00830109	0.187874	-0.0919457
25.m02941_at	N/A	TGME49_209270-t26_1	hypothetical protein	0.0653021	-0.0986775	-0.0967895	0.0480422	0.0642285	0.00318059
25.m02941_x_at	N/A	TGME49_209270-t26_1	hypothetical protein	0.0488351	-0.0694399	-0.030283	-0.0161164	-0.012286	0.07238
25.m02942_at	N/A	TGME49_209460-t26_1	hypothetical protein	0.177359	0.0352495	-0.208526	-0.0844442	-0.0848713	0.113891
25.m02943_at	N/A	TGME49_209500-t26_1	hypothetical protein	0.0260204	-0.164977	0.0181505	-0.0270729	0.0404362	0.0887921
25.m02944_at	S8FEV9	TGME49_209590-t26_1	hypothetical protein	0.815705	0.290073	-0.536034	-0.492751	-0.448113	-0.565871
25.m02945_at	N/A	TGME49_209680-t26_1	hypothetical protein	-0.025306	-0.0341854	0.0362993	-0.0930892	-0.0085803	0.11249
25.m02946_at	N/A	TGME49_209630-t26_1	hypothetical protein	0.221809	0.102563	-0.10372	-0.143545	-0.165649	0.0281565
25.m02948_at	S7UJG1	TGME49_209610-t26_1	oocyst wall protein OWP2	0.525943	0.470908	-0.66258	0.0105404	-0.487362	-0.568918
25.m02949_at	B9PXV0	TGME49_209600-t26_1	hypothetical protein	-0.536941	0.226226	0.162168	0.0836809	0.0585772	-0.176809
25.m02950_at	S8FET7	TGME49_209700-t26_1	hypothetical protein	0.23286	0.0690042	-0.207743	-0.0557704	-0.131653	0.0310502
25.m02951_at	Q1JSG0	TGME49_209800-t26_1	formate/nitrite transporter protein	-0.0142181	-0.153156	-0.0889802	-0.0743934	0.107283	0.182073
25.m02953_at	N/A	TGME49_209930-t26_1	hypothetical protein	-0.0688172	0.534817	-0.223769	0.0119961	-0.15664	-0.367032
25.m02954_at	N/A	TGME49_209970-t26_1	Spc97 / Spc98 family protein	-0.0378127	-0.162954	0.0353123	0.037601	-0.267143	0.298364
25.m02955_at	N/A	TGME49_209290-t26_1	ribosomal protein RPS28	-0.233774	-0.103463	0.046906	-0.0155653	0.0528756	0.198746
25.m02956_at	N/A	TGME49_209410-t26_1	hypothetical protein	0.0490177	-0.027339	-0.00616937	-0.0283053	0.0826856	-0.0784067
25.m03608_at	S8FEP8	TGME49_210100-t26_1	hypothetical protein	0.0338109	0.00873884	0.0161157	0.0163152	0.0388384	-0.122692
25.m03609_at	S8FEW2	TGME49_209560-t26_1	hypothetical protein	0.367173	-0.0311771	-0.162174	-0.0983086	0.00110584	-0.187198
25.m03610_at	N/A	TGME49_208710-t26_1	DNA/RNA non-specific endonuclease	-0.0407882	-0.12641	-0.174543	-0.0461747	0.00168673	0.309182
25.m03612_at	B9PXG8	TGME49_207790-t26_1	enkurin, putative	0.495221	0.232611	-0.336468	-0.207475	-0.145229	-0.348846
25.m03613_s_at	N/A	TGME49_207665-t26_1	kinesin motor domain-containing protein	0.0408103	0.0586959	-0.0394072	0.036182	0.0211591	-0.129762
25.m03615_at	N/A	TGME49_207880-t26_1	hypothetical protein	0.158629	-0.115531	-0.44772	0.157701	-0.0912601	0.194352
25.m03616_at	N/A	TGME49_208510-t26_1	hypothetical protein	0.121714	-0.026285	-0.0578253	-0.0778819	0.104792	-0.0864918
25.m03616_x_at	N/A	TGME49_208510-t26_1	hypothetical protein	0.063711	-0.0561423	-0.0485413	-0.0151866	0.0152685	0.0352505
25.m03618_at	B9PXT2	TGME49_209430-t26_1	40S ribosomal protein S4, putative	-0.113896	-0.132927	-0.0214726	-0.0861609	0.0494366	0.250944
25.m03618_x_at	B9PXT2	TGME49_209430-t26_1	40S ribosomal protein S4, putative	-0.106526	-0.24112	0.0167789	-0.126689	0.0371045	0.321773
25.m03619_at	N/A	TGME49_209580-t26_1	RNA methylase family UPF0020 protein	-0.397884	0.158328	0.0348081	0.0871183	0.0441145	-0.01495
25.m03621_at	S8F8R4	TGME49_209670-t26_1	hypothetical protein	0.0503728	-0.0638379	0.0215702	0.0519114	0.00815915	-0.0759092
25.m03622_at	S8GKA9	TGME49_209780-t26_1	hypothetical protein	0.018203	-0.0235601	0.0459836	0.0635651	0.00843951	-0.123577
25.m03625_at	B6KP85	TGME49_208980-t26_1	hypothetical protein	0.0260194	-0.0203554	-0.0946149	-0.0662718	-0.047307	0.177639
268.m00004_at	N/A	TGME49_302450-t26_1	TFIIH basal transcription factor complex helicase XPB subunit, putative	0.0376761	-0.00667338	-0.0171779	-0.0295826	0.0694508	-0.0592008
26.m00232_at	N/A	TGME49_210230-t26_1	hypothetical protein	0.198182	0.217985	-0.159554	-0.145544	-0.223006	0.0198619
26.m00233_at	N/A	TGME49_210245-t26_1	hypothetical protein	0.0874202	-0.0785603	0.0331737	0.0753781	0.0128393	-0.15169
26.m00234_at	B9Q3A5	TGME49_210260-t26_1	NAD-dependent glycerol-3-phosphate dehydrogenase	0.541047	0.311278	-0.511494	-0.502614	-0.506662	0.104339
26.m00235_at	N/A	TGME49_210270-t26_1	hypothetical protein	-0.080319	0.0586564	0.00513493	0.157598	0.052263	-0.239184
26.m00236_at	N/A	TGME49_210280-t26_1	PEK kinase	0.243444	-0.0787511	-0.146375	-0.148987	-0.113484	0.167177
26.m00237_at	B6KVH0	TGME49_210310-t26_1	hypothetical protein	-0.0509389	0.2456	-0.0967069	-0.0840145	-0.0368149	-0.0200186
26.m00238_at	B6KVH1	TGME49_210320-t26_1	SAG-related sequence SRS37A	-0.0778139	0.113707	-0.0835386	0.0774304	0.030445	-0.0799492
26.m00239_at	B6KVH2	TGME49_210330-t26_1	SAG-related sequence SRS37B	-0.0124752	-0.159604	-0.129203	0.0364232	0.0768823	0.151958
26.m00240_at	N/A	TGME49_210345-t26_1	hypothetical protein	0.0785828	-0.0304023	-0.0386499	0.0223035	0.0159508	-0.0539583
26.m00241_at	B6KVH5	TGME49_210360-t26_1	DEAD (Asp-Glu-Ala-Asp) box polypeptide 41 family protein	-0.00263532	0.169876	-0.0540128	-0.0732541	-0.11651	0.0494266
26.m00242_at	B6KVH6	TGME49_210370-t26_1	hypothetical protein	-0.087294	0.0968369	0.299335	0.126415	-0.0339475	-0.631912
26.m00243_at	N/A	TGME49_210380-t26_1	hypothetical protein	0.0879034	0.0111843	-0.00566456	-0.0470801	-0.0412408	-0.0111521
26.m00244_at	N/A	TGME49_210390-t26_1	WD domain, G-beta repeat-containing protein	0.0432395	-0.134813	-0.0528919	-0.0783741	-0.0130833	0.20035
26.m00245_at	N/A	TGME49_210400-t26_1	hypothetical protein	0.606289	-0.134743	-0.560388	-0.422673	-0.261658	0.259585
26.m00246_at	N/A	TGME49_210408-t26_1	HMG (high mobility group) box domain-containing protein	-0.0563521	0.0595046	-0.0552839	0.0219448	0.223817	-0.255877
26.m00247_at	N/A	TGME49_210430-t26_1	DnaJ domain-containing protein	0.138646	-0.145803	-0.0242113	0.0186393	0.0177696	-0.0262083
26.m00248_at	N/A	TGME49_210440-t26_1	polynucleotide adenylyltransferase	0.10977	-0.0535643	-0.137851	-0.102993	-0.101183	0.23032
26.m00249_at	S8F0L7	TGME49_210450-t26_1	hypothetical protein	-0.215863	-0.226338	-0.151277	-0.137887	-0.100403	0.566124
26.m00250_at	S8G8S0	TGME49_210460-t26_1	hypothetical protein	-0.00513827	-0.0643567	-0.0460857	0.0317475	0.211374	-0.168581
26.m00251_at	N/A	TGME49_210600-t26_1	KRUF family protein	0.0977817	-0.0486578	-0.0144918	0.0289944	-0.000214388	-0.0726204
26.m00368_at	S7UPK0	TGME49_210220-t26_1	hypothetical protein	0.0896814	0.120056	-0.051389	-0.0584378	-0.0637305	-0.0542337
26.m00369_at	N/A	TGME49_210478-t26_1	hypothetical protein	0.00378278	-0.0371484	-0.028207	0.0371557	0.0284246	-0.00621654
26.m00370_at	S8GI79	TGME49_210420-t26_1	hypothetical protein	-0.129089	0.0913395	0.286508	0.0518761	-0.198612	-0.197742
26.m00372_at	N/A	TGME49_210300-t26_1	hypothetical protein	-0.0637584	-0.0150295	-0.0909812	0.129351	0.0834836	-0.0634787
26.m00474_at	S8G8U3	TGME49_210210-t26_1	hypothetical protein	0.258147	-0.0761377	-0.125854	-0.0920866	0.105816	-0.135367
26.m00475_at	N/A	TGME49_210255-t26_1	hypothetical protein	-0.109806	-0.0588667	-0.0607195	-0.0843385	0.12863	0.151591
26.m00476_at	N/A	TGME49_210345-t26_1	hypothetical protein	0.0978129	-0.0943222	0.00462104	0.0472161	0.0201427	-0.0900047
26.m00477_at	N/A	TGME49_210300-t26_1	hypothetical protein	-0.0286239	-0.105882	-0.00239477	-0.000996889	0.117212	0.00768841
26.m00478_at	N/A	TGME49_210245-t26_1	hypothetical protein	-0.01983	-0.0765834	-0.120889	-0.147204	-0.00702188	0.300924
27.m00001_at	Q8MXD1	TGME49_210790-t26_1	dihydroorotate dehydrogenase reveal, putative	-0.297811	0.164077	-0.0506537	0.0533726	-0.200906	0.227799
27.m00002_at	N/A	TGME49_211090-t26_1	aminotransferase, class V superfamily protein	0.403147	0.321305	-0.307232	-0.305387	-0.213159	-0.169365
27.m00003_at	Q9BLM8	TGME49_211680-t26_1	protein disulfide isomerase	-0.641739	-0.292593	0.133492	0.164361	0.10598	0.257775
27.m00071_at	N/A	TGME49_210730-t26_1	ATP-dependent hsl protease ATP-binding subunit hslU, putative	-0.176339	0.178556	-0.0276046	-0.0410383	-0.0540528	0.0827118
27.m00073_at	S8FCF3	TGME49_210770-t26_1	hypothetical protein	0.586941	0.263089	-0.168966	-0.330672	-0.140465	-0.757905
27.m00073_s_at	S8FCF3	TGME49_210770-t26_1	hypothetical protein	0.730237	0.460212	-0.574146	-0.492653	-0.549874	-0.529656
27.m00080_at	B6KTS4	TGME49_211020-t26_1	RNA recognition motif-containing protein	0.0277395	0.0890785	-0.00333578	-0.0807502	-0.216575	0.143528
27.m00081_at	B9PVN7	TGME49_211030-t26_1	hypothetical protein	-0.335177	-0.748728	0.182542	0.189179	0.173984	0.193312
27.m00082_at	S7VTB1	TGME49_211230-t26_1	eukaryotic initiation factor-2B, alpha subunit, putative	0.0499435	0.00556093	-0.0868254	-0.00443476	0.0801821	-0.0541233
27.m00090_at	N/A	TGME49_211270-t26_1	sushi domain (scr repeat) domain-containing protein	0.446433	0.214369	-0.0107854	-0.410898	-0.418091	-0.119275
27.m00091_at	N/A	TGME49_211290-t26_1	rhoptry protein ROP15	-0.634369	0.21309	0.388404	0.0942046	0.139613	-0.675317
27.m00092_at	S7VZ36	TGME49_211320-t26_1	hypothetical protein	0.793665	0.501667	-0.652304	-0.614086	-0.576841	-0.666716
27.m00099_at	S7VZ53	TGME49_211630-t26_1	hypothetical protein	-0.336291	0.184175	0.272076	0.1066	0.0527607	-0.504173
27.m00104_at	N/A	TGME49_211090-t26_1	aminotransferase, class V superfamily protein	0.0441053	0.192566	-0.0925984	0.0197342	-0.0402668	-0.161897
27.m00114_at	N/A	TGME49_210778-t26_1	hemimethylated DNA binding domain-containing protein	0.0485893	-0.00229746	0.00650702	-0.0515784	-0.19025	0.156573
27.m00118_at	N/A	TGME49_210700-t26_1	hypothetical protein	-0.00294809	0.183646	-0.0166107	-0.0709696	-0.0210866	-0.09739
27.m00119_at	B9PVR5	TGME49_210690-t26_1	ribosomal protein RPS6	-0.315044	0.0407726	0.0451564	0.0324002	-0.00610803	0.144615
27.m00818_at	N/A	TGME49_210700-t26_1	hypothetical protein	-0.0234194	-0.0170711	-0.0158108	0.0765019	0.0760478	-0.10843
27.m00819_at	N/A	TGME49_210700-t26_1	hypothetical protein	0.143173	0.0193114	-0.111685	-0.0515833	0.0667351	-0.0904627
27.m00821_at	N/A	TGME49_210750-t26_1	Ferredoxin-fold anticodon binding domain-containing protein	-0.150592	0.0265631	-0.145468	-0.078757	-0.0592848	0.323214
27.m00822_at	B9PVQ8	TGME49_210760-t26_1	glutamine amidotransferase-related, putative	0.102018	0.0183073	-0.122957	-0.0867335	0.0285778	0.0429707
27.m00826_at	S7UKP1	TGME49_210800-t26_1	activator of hsp90 ATPase, putative	-0.0781333	0.0550649	0.00587398	-0.0432275	-0.213416	0.220857
27.m00827_at	S7UKP1	TGME49_210800-t26_1	activator of hsp90 ATPase, putative	0.0436956	0.00800572	-0.0546754	-0.0109739	0.0871328	-0.0829711
27.m00828_at	N/A	TGME49_210820-t26_1	hypothetical protein	-0.0492104	-0.0753652	0.138115	0.0689486	-0.00594966	-0.0975494
27.m00829_s_at	S7VTG6	TGME49_210830-t26_1	RIO1 family protein	-0.0538307	-0.203519	0.00947842	-0.133308	-0.000512932	0.301841
27.m00832_at	N/A	TGME49_210840-t26_1	arginyl-tRNA synthetase family protein	-0.357331	-0.145788	0.0418354	-0.0453715	-0.0193546	0.376325
27.m00833_at	S7UJU1	TGME49_210950-t26_1	oocyst wall protein	-0.19532	0.613961	-0.204097	-0.169042	-0.103883	-0.263308
27.m00834_at	N/A	TGME49_210960-t26_1	replication factor C subunit 4, putative	-0.437951	-0.286654	0.103651	-0.000756372	-0.00204525	0.403768
27.m00835_at	N/A	TGME49_210980-t26_1	alternative splicing type 3 and, putative	-0.0640149	-0.155656	-0.0108496	-0.0251933	0.00565159	0.212008
27.m00836_at	S8F9B0	TGME49_211010-t26_1	hypothetical protein	0.0611019	0.122779	-0.0993345	-0.138262	-0.0820428	0.103292
27.m00839_at	S7VZA3	TGME49_211050-t26_1	ATPase, AAA family protein	0.0990003	0.0208214	-0.107194	0.025166	0.045421	-0.100275
27.m00840_at	N/A	TGME49_211090-t26_1	aminotransferase, class V superfamily protein	-0.0984409	-0.14004	0.0911927	-0.0318133	-0.147594	0.260423
27.m00843_at	N/A	TGME49_211150-t26_1	hypothetical protein	-0.0129067	0.177298	-0.0814346	-0.0682954	-0.00783912	-0.0295652
27.m00845_at	S7UKJ2	TGME49_211240-t26_1	peptidyl-tRNA hydrolase, putative	0.0808024	-0.0800937	-0.0408941	-0.0633763	-0.0972366	0.171388
27.m00846_at	N/A	TGME49_211260-t26_1	rhoptry kinase family protein ROP26 (incomplete catalytic triad)	-0.632021	0.00115459	0.209908	0.261745	0.286622	-0.506422
27.m00847_at	N/A	TGME49_211270-t26_1	sushi domain (scr repeat) domain-containing protein	0.0879749	-0.0295084	-0.0831038	-0.0312168	0.161489	-0.136581
27.m00850_at	N/A	TGME49_211300-t26_1	DUF74 family protein, putative	-0.119851	-0.278708	0.0214478	0.0502525	0.102763	0.161049
27.m00852_at	N/A	TGME49_211330-t26_1	methionine aminopeptidase	-0.0794611	-0.137082	0.034884	-0.0804928	-0.0467984	0.256227
27.m00853_at	S7UKK2	TGME49_211340-t26_1	hypothetical protein	0.140091	0.00643202	-0.0369481	-0.0137427	0.0527961	-0.175692
27.m00854_at	N/A	TGME49_211350-t26_1	CBS domain-containing protein	-0.176121	0.0292435	0.0738995	-0.0368343	-0.0154574	0.101303
27.m00855_at	S7UKI0	TGME49_211360-t26_1	hypothetical protein	0.468799	0.0261596	-0.428949	-0.368999	-0.288181	0.249339
27.m00856_at	N/A	TGME49_211400-t26_1	DEAD/DEAH box helicase domain-containing protein	-0.118944	-0.0380945	-0.0908223	-0.0705101	-0.0590317	0.308767
27.m00857_at	S8FCJ4	TGME49_211410-t26_1	translation initiation factor sui1 protein	-0.173318	-0.152634	-0.108694	-0.132518	-0.0904635	0.478893
27.m00859_at	S8GS44	TGME49_211420-t26_1	RNA recognition motif-containing protein	-0.243135	-0.208859	0.200596	-0.0403055	-0.17699	0.324912
27.m00860_at	S8GHR5	TGME49_211430-t26_1	leucine rich repeat-containing protein	0.0599593	-0.10951	0.00342662	0.0285874	-0.0524807	0.0588617
27.m00861_at	N/A	TGME49_211440-t26_1	hypothetical protein	-0.021176	-0.025599	-0.0622836	-0.0469848	-0.114853	0.231915
27.m00862_at	S7UKJ3	TGME49_211450-t26_1	hypothetical protein	0.0834802	0.137365	-0.118013	-0.0901387	-0.209001	0.141331
27.m00863_at	N/A	TGME49_211460-t26_1	hypothetical protein	-0.0963757	0.287779	0.0233272	-0.0500583	-0.0385089	-0.196726
27.m00864_at	S7VTD5	TGME49_211470-t26_1	Fcf2 pre-rRNA processing protein	-0.151804	-0.0837227	-0.0150881	-0.00999734	-0.0471175	0.256272
27.m00865_at	N/A	TGME49_211480-t26_1	GTP-binding protein engA, putative	-0.155938	0.105665	-0.0876119	-0.048597	-0.054558	0.19668
27.m00866_at	N/A	TGME49_211600-t26_1	hypothetical protein	-0.00799221	0.181137	-0.0813994	-0.0890064	0.055087	-0.087648
27.m00868_at	N/A	TGME49_211640-t26_1	hypothetical protein	0.250808	-0.0521845	-0.142257	-0.105471	0.0432763	-0.0468208
27.m00869_at	N/A	TGME49_211660-t26_1	hypothetical protein	0.101098	0.0213119	0.012895	-0.00649241	-0.0240798	-0.117254
27.m00870_at	B9PVI9	TGME49_211670-t26_1	S1 RNA binding domain-containing protein	0.0693507	0.0521059	0.00143718	-0.00356153	-0.140728	0.00805936
27.m00872_at	N/A	TGME49_211690-t26_1	AAA family protein	0.172407	-0.0626789	-0.00859634	-0.076155	0.0184662	-0.0663082
27.m00873_at	N/A	TGME49_211700-t26_1	hypothetical protein	-0.0549271	0.10661	0.0730579	-0.104387	-0.0684448	0.029977
27.m00874_at	N/A	TGME49_211720-t26_1	AP2 domain transcription factor AP2IV-5	-0.0203369	0.134437	0.00410939	0.0138357	-0.118316	-0.0306928
27.m00875_at	S7UKM8	TGME49_211730-t26_1	histone lysine methyltransferase SET8	-0.0798327	-0.116485	-0.0925954	0.00240042	-0.131402	0.333507
27.m00876_at	N/A	TGME49_318130-t26_1	Toxoplasma gondii family E protein	-0.0208954	-0.0872639	-0.0774764	-0.0279708	0.234603	-0.0597801
27.m01232_at	N/A	TGME49_211650-t26_1	hypothetical protein	-0.0747504	0.0382098	0.137268	0.0616979	-0.0494769	-0.138604
27.m01468_at	S7VZ61	TGME49_211710-t26_1	TB2/DP1, HVA22 family protein	0.0292382	0.0355487	-0.063434	-0.0778123	-0.0370196	0.101483
27.m01471_at	S8F9A7	TGME49_210970-t26_1	hypothetical protein	0.0665371	-0.056511	-0.0766567	0.00108352	0.114082	-0.0639974
27.m01473_at	N/A	TGME49_210740-t26_1	hypothetical protein	0.208253	-0.238883	-0.1221	-0.148226	-0.170681	0.329722
27.m01474_at	S7UKP3	TGME49_211000-t26_1	hypothetical protein	0.475051	-0.0396443	-0.197185	-0.145958	-0.0862271	-0.188556
27.m01475_at	N/A	TGME49_211610-t26_1	hypothetical protein	0.0737092	-0.0961596	-0.0563758	-0.0202287	0.153932	-0.0794582
27.m01476_at	N/A	TGME49_211610-t26_1	hypothetical protein	-0.120512	0.306939	-0.0473569	-0.0559377	0.0470355	-0.214714
27.m01477_at	B9PVN6	TGME49_211040-t26_1	Sec61beta family protein	0.0321709	0.0376611	-0.0131341	-0.0618669	-0.0440704	0.0440937
28.m00026_at	S8G5D9	TGME49_212250-t26_1	XPG N-terminal domain-containing protein	0.00374449	0.0663913	0.0295521	-0.0544218	-0.182074	0.110681
28.m00282_s_at	N/A	TGME49_234165-t26_1	hypothetical protein	0.307871	0.712763	-0.41312	-0.365692	-0.45743	-0.491598
28.m00283_at	N/A	TGME49_211860-t26_1	hypothetical protein	-0.0408723	0.049144	0.0177296	-0.0806508	-0.22358	0.222841
28.m00284_at	N/A	TGME49_211890-t26_1	RAP domain-containing protein	-0.0184495	0.00445557	-0.0728403	-0.0153625	0.0366816	0.060105
28.m00285_at	N/A	TGME49_211890-t26_1	RAP domain-containing protein	-0.489764	0.100508	0.0542226	-0.0789236	0.159161	0.121456
28.m00286_at	N/A	TGME49_211910-t26_1	kinesin-related protein 3A, putative	-0.0268553	0.112123	-0.135237	-0.0431733	0.0677115	0.00651543
28.m00287_at	N/A	TGME49_212030-t26_1	hypothetical protein	0.0588907	0.411999	-0.144903	-0.0941321	-0.00685622	-0.413893
28.m00288_at	N/A	TGME49_212045-t26_1	hypothetical protein	-0.0600016	-0.0756512	-0.0689344	0.103137	0.171928	-0.103724
28.m00289_at	S8EWW5	TGME49_212060-t26_1	hypothetical protein	0.330682	0.102313	-0.173831	-0.110257	-0.142952	-0.108127
28.m00290_at	S8GEJ3	TGME49_212090-t26_1	hypothetical protein	-0.435085	0.330115	0.0876952	0.059628	-0.212893	0.000323115
28.m00291_at	S8ETX6	TGME49_212100-t26_1	ThiF family protein	0.0794204	-0.164278	-0.125815	-0.232738	0.0331046	0.308247
28.m00292_at	N/A	TGME49_212110-t26_1	histone lysine demethylase JMJD5	-0.0173153	-0.0400467	-0.0174389	0.0146326	0.0294361	0.0286802
28.m00293_at	N/A	TGME49_212130-t26_1	phospholipase, patatin family protein	0.284138	0.0738207	-0.0955475	-0.138971	-0.0894352	-0.104035
28.m00294_at	S8F060	TGME49_212140-t26_1	hypothetical protein	0.0365053	-0.0663299	-0.0953875	-0.0523982	-0.07832	0.21862
28.m00295_at	N/A	TGME49_212150-t26_1	hypothetical protein	-0.0723613	-0.066767	0.13462	-0.070841	0.0920778	-0.0385018
28.m00296_at	N/A	TGME49_212160-t26_1	hypothetical protein	0.0980137	0.0734351	0.0503564	-0.0721068	-0.0852734	-0.0828547
28.m00297_at	N/A	TGME49_212170-t26_1	GIY-YIG catalytic domain-containing protein	0.106836	-0.175954	-0.0060785	0.16602	-0.301137	0.125821
28.m00298_at	N/A	TGME49_212190-t26_1	RNA recognition motif-containing protein	0.0498351	-0.0853498	-0.0533515	0.0449915	0.0894567	-0.0586195
28.m00300_at	N/A	TGME49_212220-t26_1	hypothetical protein	-0.106311	0.000806305	-0.0539486	0.00640104	-0.262131	0.319715
28.m00301_at	B9PWK0	TGME49_212240-t26_1	beta-1 tubulin, putative	0.23054	0.0683074	-0.113444	-0.265552	-0.140601	0.132477
28.m00303_at	S8GEK6	TGME49_212260-t26_1	Sjogren's syndrome/scleroderma autoantigen 1 (Autoantigen p27) protein	0.145742	0.0659566	-0.0906449	-0.0862716	-0.17378	0.0987168
28.m00304_at	N/A	TGME49_212270-t26_1	hypothetical protein	-0.70866	0.398175	0.309817	0.0592281	0.205428	-1.00417
28.m00305_at	N/A	TGME49_212280-t26_1	hypothetical protein	-0.0717228	0.00168127	0.064845	-0.0225146	0.00275759	0.0198384
28.m00306_at	N/A	TGME49_212290-t26_1	ribosomal protein RPS19	-0.865157	-0.041702	0.136936	0.0951268	0.134058	0.20689
28.m00307_at	S8G5E3	TGME49_212300-t26_1	hypothetical protein	-0.366562	-0.0158751	0.17162	-0.0220713	0.0614164	0.0897469
28.m00308_at	N/A	TGME49_212310-t26_1	vacuolar ATP synthetase	-0.0632286	-0.0768997	0.0427807	-0.0427647	-0.0144842	0.137867
28.m00429_at	B9PWH3	TGME49_211850-t26_1	hypothetical protein	-0.661003	0.277194	0.282872	0.0908598	0.142707	-0.529663
28.m00430_at	N/A	TGME49_212075-t26_1	hypothetical protein	0.601789	0.249325	-0.395805	-0.404112	-0.327276	-0.18649
28.m00431_at	N/A	TGME49_212075-t26_1	hypothetical protein	0.695693	0.183406	-0.52799	-0.386681	-0.549922	-0.0539213
28.m00433_at	N/A	TGME49_212200-t26_1	hypothetical protein	-0.032843	0.487213	-0.107184	-0.11466	-0.0860851	-0.360984
28.m00544_at	N/A	TGME49_212275-t26_1	hypothetical protein	-0.196197	0.373702	-0.250806	0.234569	0.0389898	-0.442004
28.m00544_x_at	N/A	TGME49_212275-t26_1	hypothetical protein	-0.197159	0.386241	-0.411188	0.277533	0.0697284	-0.426867
28.m00545_at	S8ETW9	TGME49_211880-t26_1	hypothetical protein	0.0081322	0.10395	-0.0637405	-0.137149	0.112843	-0.0484087
28.m00546_at	N/A	TGME49_211870-t26_1	LSU ribosomal protein L18P, putative	-0.223102	-0.0828699	-0.0445902	-0.145609	-0.0373769	0.402326
28.m00547_at	N/A	TGME49_211890-t26_1	RAP domain-containing protein	-0.017761	0.00872558	-0.0128165	-0.0160335	0.150293	-0.133182
28.m00548_s_at	N/A	TGME49_212030-t26_1	hypothetical protein	0.0390941	0.458905	-0.185966	-0.128785	-0.0710767	-0.305254
28.m00549_at	S8F060	TGME49_212140-t26_1	hypothetical protein	0.090944	-0.0246458	-0.067663	0.0125592	0.0341068	-0.0542154
28.m00549_x_at	S8F060	TGME49_212140-t26_1	hypothetical protein	0.0327925	-0.0327225	-0.00701003	-0.0134672	0.0471541	-0.029495
28.m00550_at	S8F062	TGME49_212180-t26_1	hypothetical protein	0.313253	-0.0857365	-0.316154	-0.188817	-0.147184	0.257951
28.m00590_at	S8ETY3	TGME49_212210-t26_1	hypothetical protein	-0.423668	0.228397	0.117613	-0.0657198	-0.181105	0.17666
29.m00018_s_at	N/A	TGME49_237800-t26_1	dense granule protein GRA11	-0.0452815	-0.188418	0.0696719	0.112486	0.0898011	-0.071675
29.m00019_s_at	N/A	TGME49_237810-t26_1	hypothetical protein	-0.183307	-0.187468	-0.159411	-0.203696	-0.288563	0.652709
2.m00067_at	B6KW23	TGME49_200110-t26_1	hypothetical protein	0.0358895	-0.102776	0.045188	0.0689052	0.103321	-0.180655
2.m00067_x_at	B6KW23	TGME49_200110-t26_1	hypothetical protein	-0.0676669	-0.0644601	-0.0189668	0.144619	0.0769419	-0.0931413
31.m00001_at	N/A	TGME49_212840-t26_1	HIT zinc finger protein	0.137617	0.0230558	-0.131489	0.0541744	0.100765	-0.234879
31.m00003_at	Q8MQT6	TGME49_213800-t26_1	protein phosphatase 2b regulatory subunit, putative	0.0707212	0.0627656	0.0307091	0.0601353	-0.189567	-0.0603261
31.m00087_at	B9PSI8	TGME49_213830-t26_1	Ufm1-conjugating enzyme 1, putative	-0.119974	0.0443153	-0.0420072	-0.0385146	-0.104397	0.219775
31.m00089_at	N/A	TGME49_213420-t26_1	RAP domain-containing protein	0.0746581	-0.10802	-0.102362	-0.0728683	0.0093426	0.168106
31.m00090_at	S8F8U9	TGME49_212910-t26_1	rhomboid protease ROM3	0.623282	0.268073	-0.37238	-0.34279	-0.252234	-0.428361
31.m00093_at	N/A	TGME49_213650-t26_1	ATP-binding domain 1 family protein	-0.0252937	0.0784293	-0.0855785	-0.0598405	0.0308804	0.0508182
31.m00856_at	N/A	TGME49_212780-t26_1	hypothetical protein	-0.0468744	-0.0721701	0.0344098	0.0584086	0.0765551	-0.0611291
31.m00857_at	S8GH27	TGME49_212820-t26_1	ubiquitin family protein	0.123068	0.243268	-0.143762	-0.187177	-0.348089	0.175801
31.m00858_at	N/A	TGME49_212810-t26_1	hypothetical protein	0.096657	-0.0399421	-0.0337313	-0.0725076	0.135055	-0.109611
31.m00859_at	N/A	TGME49_212850-t26_1	hypothetical protein	0.0482342	-0.0346151	0.0119366	-0.00181891	0.0114941	-0.0378523
31.m00860_at	S8GRG7	TGME49_212860-t26_1	hypothetical protein	0.250087	0.128065	-0.144883	-0.18058	-0.0917296	-0.0335828
31.m00860_x_at	S8GRG7	TGME49_212860-t26_1	hypothetical protein	0.255252	0.122409	-0.105434	-0.265636	-0.0617922	-0.0281261
31.m00861_at	S8FBX6	TGME49_212920-t26_1	hypothetical protein	-0.482067	-0.0198683	-0.0426296	0.132994	0.198326	0.0790862
31.m00862_at	S8GRH6	TGME49_212960-t26_1	hypothetical protein	-0.207977	0.0699823	0.0602787	-0.0528681	-0.0836654	0.169665
31.m00863_at	B9PSR8	TGME49_212950-t26_1	ADP-ribosylation factor family protein 2, putative	-0.136435	-0.133512	0.0560344	0.0143433	0.0377996	0.132708
31.m00865_at	S8F8V6	TGME49_212990-t26_1	hypothetical protein	0.263314	0.106529	0.00193212	-0.0377981	-0.00270123	-0.471266
31.m00866_at	N/A	TGME49_213000-t26_1	replication factor C, subunit 5, putative	-0.0913094	-0.132889	0.0419607	-0.0476855	-0.142093	0.29853
31.m00868_s_at	S8EML2	TGME49_212735-t26_1	hypothetical protein	0.0337976	-0.0620461	-0.0167329	-0.0136886	0.0107868	0.0441403
31.m00869_at	B6KT79	TGME49_213030-t26_1	hypothetical protein	-0.0378792	-0.275877	-0.107795	-0.0418624	-0.13732	0.4381
31.m00870_at	N/A	TGME49_213040-t26_1	hypothetical protein	-0.0272761	0.117611	-0.042446	-0.0391194	-0.0271125	0.00873286
31.m00871_at	N/A	TGME49_213050-t26_1	hypothetical protein	-0.02826	0.138687	0.178277	-0.0902231	-0.138402	-0.105951
31.m00872_at	N/A	TGME49_213060-t26_1	WD domain, G-beta repeat-containing protein	-0.00096588	-0.0662174	-0.0207297	0.0350272	-0.0451966	0.0899293
31.m00873_at	N/A	TGME49_213072-t26_1	Sec1 family protein	-0.11072	-0.1615	0.0373657	0.0166721	-0.0178676	0.196198
31.m00874_at	N/A	TGME49_213115-t26_1	hypothetical protein	0.0285255	-0.120725	-0.032265	0.0396916	0.0712438	0.00220085
31.m00875_at	S8GH61	TGME49_213300-t26_1	hypothetical protein	-0.261578	-0.106117	-0.0804466	-0.118256	0.0696634	0.369855
31.m00876_at	N/A	TGME49_213325-t26_1	TBC domain-containing protein	-0.0347843	-0.058033	0.025953	-0.073206	0.0569038	0.0735399
31.m00877_at	N/A	TGME49_213392-t26_1	surface antigen repeat-containing protein	-0.151055	-0.0248212	-0.112799	-0.102544	-0.0939412	0.377416
31.m00878_at	B6KTA7	TGME49_213410-t26_1	small nuclear ribonucleoprotein f (snrnp-f), putative	-0.295798	-0.360304	0.0610785	0.0546061	0.052877	0.325838
31.m00879_at	N/A	TGME49_213445-t26_1	hypothetical protein	-0.195814	0.115754	-0.185254	0.0331224	-0.230033	0.333638
31.m00880_at	N/A	TGME49_213460-t26_1	hypothetical protein	0.0614171	-0.0439083	-0.0752514	0.0975265	-0.0591484	0.0070731
31.m00881_at	N/A	TGME49_213480-t26_1	hypothetical protein	-0.122085	0.237519	-0.237532	0.105206	-0.0377533	-0.0157581
31.m00882_at	S8FC19	TGME49_213490-t26_1	hypothetical protein	-0.216223	-0.546245	0.160898	0.0586894	0.0503978	0.284143
31.m00884_at	N/A	TGME49_213550-t26_1	DHHC zinc finger domain-containing protein	0.0309149	-0.105212	-0.00402247	0.0132445	0.121352	-0.0724319
31.m00885_at	S8GH86	TGME49_213590-t26_1	hypothetical protein	-0.334117	0.133416	0.116834	0.0662454	0.0458869	-0.103221
31.m00887_at	S8FC30	TGME49_213620-t26_1	ABC1 family protein	-0.00880503	0.134009	-0.0928558	0.110145	0.0720289	-0.270613
31.m00889_at	S8FC34	TGME49_213690-t26_1	ring box protein 1 family protein	0.22843	0.000986625	-0.179841	-0.0778343	-0.0954727	0.0703867
31.m00890_at	N/A	TGME49_213710-t26_1	WD domain, G-beta repeat-containing protein	0.0198041	-0.0695916	-0.0824867	-0.0280552	-0.116124	0.234044
31.m00891_at	S8GRP9	TGME49_213740-t26_1	hypothetical protein	0.104678	0.0028871	-0.0740869	-0.136739	-0.126334	0.186186
31.m00893_at	N/A	TGME49_213790-t26_1	hypothetical protein	-0.0453916	-0.108632	0.0487822	-0.0224669	-0.0375108	0.145275
31.m00894_at	S8GRR2	TGME49_213820-t26_1	hypothetical protein	-0.0843833	0.168956	0.0558601	0.0776974	0.00111093	-0.277736
31.m00896_at	N/A	TGME49_213910-t26_1	hypothetical protein	-0.000517316	0.105483	-0.142864	-0.124957	-0.133773	0.235131
31.m00897_at	B6KTG1	TGME49_213970-t26_1	ribosomal RNA small subunit methyltransferase B, putative	-0.172305	-0.081857	0.0613029	0.0122691	-0.0702938	0.206354
31.m00898_at	N/A	TGME49_213850-t26_1	MORN repeat-containing protein	0.565989	0.484622	-0.773353	-0.645759	-0.413294	-0.0324665
31.m00899_at	N/A	TGME49_213890-t26_1	Myb family DNA-binding domain-containing protein	-0.0371292	-0.14816	-0.00663547	0.100241	0.0486407	0.0251685
31.m00899_x_at	N/A	TGME49_213890-t26_1	Myb family DNA-binding domain-containing protein	0.00158062	-0.101627	-0.0260477	0.039777	0.137967	-0.0701579
31.m00900_at	N/A	TGME49_213930-t26_1	3' exoribonuclease family, domain 1 domain-containing protein	-0.0171988	0.0325102	-0.0228798	-0.132001	0.0460654	0.0798682
31.m00901_at	S8GRT2	TGME49_213950-t26_1	hypothetical protein	-0.406354	0.164086	0.0332187	0.0532008	-0.0918125	0.144028
31.m00902_s_at	S8F934	TGME49_213940-t26_1	CHCH domain-containing protein	0.0612285	0.0726079	-0.0156036	-0.0956995	-0.0344075	0.00211478
31.m00903_at	S8GHC3	TGME49_213920-t26_1	hypothetical protein	0.0922276	0.0533372	0.18749	-0.0208227	-0.225951	-0.144757
31.m00904_at	A5YVK6	TGME49_213900-t26_1	regulator of chromosome condensation RCC1	0.04047	0.0817905	0.00356436	0.000355175	-0.164476	0.0209854
31.m00904_x_at	A5YVK6	TGME49_213900-t26_1	regulator of chromosome condensation RCC1	0.142163	0.0855498	-0.0230942	-0.0504984	-0.267901	0.0629843
31.m00905_at	N/A	TGME49_213870-t26_1	UBA/TS-N domain-containing protein	0.0489602	0.00777339	-0.0463714	-0.0946668	-0.270242	0.273426
31.m00906_at	N/A	TGME49_213780-t26_1	radical SAM domain-containing protein	-0.0011583	-0.103907	-0.065093	0.0371373	-0.00351284	0.120924
31.m00908_at	S8GRQ6	TGME49_213770-t26_1	Superkiller viralicidic activity 2 family 2, putative	-0.116955	-0.125257	-0.113527	-0.112077	-0.0246825	0.382421
31.m00909_at	N/A	TGME49_213746-t26_1	hypothetical protein	0.152077	-0.0986324	-0.0655674	-0.0792821	-0.0118038	0.0779733
31.m00910_at	S8FC38	TGME49_213730-t26_1	lanthionine synthetase C family protein	0.153266	0.267911	-0.139097	-0.124968	-0.202636	-0.0430218
31.m00911_at	N/A	TGME49_213720-t26_1	hypothetical protein	0.154939	-0.112885	-0.108622	0.0107413	0.100324	-0.0771377
31.m00912_at	N/A	TGME49_213670-t26_1	hypothetical protein	-0.0849293	-0.130461	-0.0613617	-0.0367283	-0.0490349	0.298001
31.m00913_at	N/A	TGME49_213660-t26_1	zinc finger (CCCH type) motif-containing protein	0.0864408	0.0295244	-0.107564	0.0428541	-0.0893278	0.0231284
31.m00914_at	N/A	TGME49_213635-t26_1	hypothetical protein	-0.0392883	0.172349	-0.0557476	0.0230722	0.0168289	-0.145784
31.m00915_at	N/A	TGME49_213600-t26_1	hypothetical protein	-0.253923	0.0370409	0.090708	-0.0448846	0.0023046	0.125
31.m00916_at	N/A	TGME49_213610-t26_1	hypothetical protein	0.080475	0.254264	-0.150649	-0.0120515	0.0735839	-0.353599
31.m00917_at	N/A	TGME49_213550-t26_1	DHHC zinc finger domain-containing protein	0.0236095	0.0108963	0.0260447	-0.00418008	0.0516132	-0.116568
31.m00918_at	N/A	TGME49_213550-t26_1	DHHC zinc finger domain-containing protein	0.00622029	-0.0271647	-0.0283952	0.0892348	0.060483	-0.113316
31.m00920_at	S8FC25	TGME49_213570-t26_1	hypothetical protein	-0.0627527	0.0295821	-0.0299872	-0.0288535	0.0860437	-0.00107097
31.m00922_at	B9PSN8	TGME49_213350-t26_1	ribosomal protein RPS15	-0.734091	-0.12929	0.146307	0.11033	0.130305	0.205359
31.m00924_at	N/A	TGME49_213360-t26_1	leucine rich repeat-containing protein	0.080596	-0.0964105	0.0101339	-0.0239376	0.0595188	-0.0406988
31.m00925_at	N/A	TGME49_213340-t26_1	GMC oxidoreductase	-0.0806704	0.615807	-0.196783	-0.159252	-0.22095	-0.287089
31.m00926_at	N/A	TGME49_213310-t26_1	hypothetical protein	0.0816605	-0.0613209	-0.0672398	0.0511678	0.0160508	-0.0296961
31.m00928_at	S8FBZ9	TGME49_213280-t26_1	SAG-related sequence SRS25	-0.871714	0.50413	0.214059	-0.0778696	0.111618	-0.439505
31.m00929_at	N/A	TGME49_213255-t26_1	hypothetical protein	-0.0148188	0.0731583	0.0349017	0.0227129	0.0425699	-0.178135
31.m00930_at	S8GH56	TGME49_213100-t26_1	hypothetical protein	-0.0467709	-0.185127	0.0595372	-0.0922804	0.0885297	0.138834
31.m00931_at	N/A	TGME49_213067-t26_1	hypothetical protein	-0.458535	-0.073986	0.146066	0.41445	0.228764	-0.670896
31.m00932_at	N/A	TGME49_213010-t26_1	hypothetical protein	-0.242688	-0.120546	0.129393	0.0489616	-0.279286	0.325272
31.m00933_at	N/A	TGME49_213020-t26_1	hypothetical protein	0.343975	-0.0676002	-0.0784572	-0.0971462	0.00331543	-0.199017
31.m00934_at	S8F5S4	TGME49_212980-t26_1	hypothetical protein	-0.648516	0.305836	0.186489	0.130015	0.0905773	-0.384551
31.m00935_at	N/A	TGME49_212970-t26_1	protein kinase (incomplete catalytic triad)	0.643691	0.370902	-0.458843	-0.418778	-0.346603	-0.429992
31.m00936_at	N/A	TGME49_212940-t26_1	hypothetical protein	-0.0098142	0.00894568	-0.0618278	-0.0546322	-0.0650563	0.162873
31.m00938_at	S8FBW9	TGME49_212800-t26_1	hypothetical protein	0.0976443	-0.102818	-0.099358	-0.0765801	-0.0820381	0.216887
31.m00939_at	S8GH25	TGME49_212770-t26_1	hypothetical protein	-0.412338	0.104906	0.282319	0.0547207	-0.00228661	-0.165901
31.m00940_at	N/A	TGME49_212740-t26_1	aromatic amino acid hydrolase AAH2	0.372455	0.356659	-0.242094	-0.265947	-0.153378	-0.341235
31.m00940_s_at	N/A	TGME49_212710-t26_1	phenylalanine-4-hydroxylase	0.27698	0.196991	-0.228027	-0.0538108	-0.0302188	-0.288777
31.m01815_at	S8F5Z7	TGME49_213840-t26_1	hypothetical protein	0.0718125	-0.0439451	-0.0033106	-0.0567872	0.105154	-0.0875557
31.m01816_at	Q6E0I6	TGME49_213810-t26_1	iron-sulfur cluster protein ISCA	0.0713995	0.027817	-0.0518093	-0.0693393	0.00994392	0.00525489
31.m01817_at	N/A	TGME49_213760-t26_1	hypothetical protein	-0.0815923	0.419711	-0.0342558	-0.185749	-0.0605073	-0.199993
31.m01818_at	Q2L8W4	TGME49_213680-t26_1	MmgE/PrpD family protein	0.344916	0.0732968	-0.205813	-0.0973585	-0.219928	-0.0117821
31.m01819_at	N/A	TGME49_213388-t26_1	hypothetical protein	0.0324678	0.0115867	-0.0388889	-0.0498249	0.0869521	-0.0499812
31.m01820_at	N/A	TGME49_213290-t26_1	hypothetical protein	0.169524	-0.0477654	-0.0800448	-0.0972298	-0.0867871	0.108502
31.m01821_at	N/A	TGME49_213255-t26_1	hypothetical protein	0.0923905	-0.0684227	0.0321656	0.0652177	0.0140941	-0.156575
31.m01822_at	N/A	TGME49_213240-t26_1	hypothetical protein	0.0182919	-0.0780718	0.0245808	-0.00209064	-0.00931569	0.0422137
31.m01823_at	N/A	TGME49_213115-t26_1	hypothetical protein	-0.0566836	0.0943817	0.0498487	0.0293165	-0.0361318	-0.0934845
31.m01825_at	S7UPL2	TGME49_212760-t26_1	hypothetical protein	-0.266509	-0.0697925	-0.122852	-0.0791488	0.134264	0.29964
31.m01825_x_at	S7UPL2	TGME49_212760-t26_1	hypothetical protein	-0.214066	-0.016336	-0.0802217	-0.0320794	0.0853771	0.205744
31.m01826_s_at	N/A	TGME49_212725-t26_1	hypothetical protein	0.184047	-0.0363648	-0.0847563	-0.1254	-0.0304664	0.0608742
31.m01827_at	N/A	TGME49_213072-t26_1	Sec1 family protein	0.11072	-0.13964	-0.0316137	0.0985632	0.026455	-0.0899531
31.m01827_x_at	N/A	TGME49_213072-t26_1	Sec1 family protein	0.0713163	-0.101872	0.0254742	0.0225075	0.038253	-0.0668068
31.m01828_at	N/A	TGME49_213325-t26_1	TBC domain-containing protein	0.0966002	-0.0180526	-0.0535117	-0.0364882	0.0353412	-0.0320758
31.m01829_at	N/A	TGME49_213400-t26_1	zinc finger (CCCH type) motif-containing protein	0.0457535	-0.0633224	-0.0366714	0.0285534	0.0793179	-0.0629009
31.m01830_at	N/A	TGME49_213430-t26_1	hypothetical protein	0.0841614	-0.0589962	-0.0075319	-0.0484949	0.0761804	-0.0563911
31.m01831_at	N/A	TGME49_213460-t26_1	hypothetical protein	-0.0329718	-0.297436	-0.102098	0.125692	-0.0216221	0.242342
31.m01831_s_at	N/A	TGME49_213460-t26_1	hypothetical protein	-0.0675253	-0.353756	-0.261208	0.134445	0.00864334	0.365022
31.m01832_at	N/A	TGME49_213560-t26_1	hypothetical protein	0.286944	0.0176926	-0.12113	-0.0592576	-0.0874856	-0.0996149
31.m01833_at	S8GRN3	TGME49_213580-t26_1	hypothetical protein	-0.543791	-0.195467	0.136433	0.112613	0.157717	0.149105
31.m01834_at	S8FC57	TGME49_213860-t26_1	hypothetical protein	0.437342	0.304284	-0.268026	-0.263789	-0.245331	-0.248088
31.m01835_at	S8GHB7	TGME49_213880-t26_1	hypothetical protein	-0.00264296	0.0101164	-0.148104	-0.0164463	-0.0471589	0.176057
31.m01836_at	N/A	TGME49_213960-t26_1	hypothetical protein	0.0064736	-0.224352	-0.000439014	0.0937969	0.0777406	0.015609
339.m00001_at	S8EQM8	TGME49_303050-t26_1	zinc finger, c2h2 type family protein	0.0110547	-0.0300727	-0.0515966	0.0384651	0.0686037	-0.0423118
33.m00002_at	Q8MUM2	TGME49_214320-t26_1	facilitative glucose transporter GT1	-0.301098	-0.123838	-0.0530902	-0.0235382	0.173186	0.232978
33.m00003_at	S7W5T1	TGME49_214820-t26_1	G-patch domain-containing protein	-0.228559	0.076335	-0.0513919	-0.0284131	-0.0258633	0.205904
33.m00004_at	N/A	TGME49_215680-t26_1	SAG-related sequence SRS18	0.0251287	-0.0557095	-0.181081	-0.0120866	0.0951443	0.101263
33.m00005_at	N/A	TGME49_215775-t26_1	rhoptry protein ROP8	-0.520407	-0.317181	-0.224108	0.318329	0.425422	-0.0271349
33.m00006_at	S8GDJ1	TGME49_214940-t26_1	MIC2-associated protein M2AP	-0.54383	0.33456	0.273452	0.0750435	0.138599	-0.731752
33.m00007_at	S8EZC1	TGME49_215260-t26_1	carbamoylphosphate synthetase	-0.246733	-0.261611	-0.0366136	-0.0299062	-0.103231	0.477685
33.m00008_at	Q86C53	TGME49_215450-t26_1	aquaporin 1	0.342809	-0.143621	-0.203464	-0.0830113	-0.0930847	0.0746689
33.m00313_at	S8EZH5	TGME49_214090-t26_1	signal peptidase	0.072385	-0.0290619	-0.0326586	0.0848416	0.0236425	-0.135549
33.m01261_at	N/A	TGME49_214120-t26_1	hypothetical protein	0.00538859	-0.0168023	0.0222571	-0.0512633	-0.0518694	0.0855084
33.m01262_at	S8EZH3	TGME49_214130-t26_1	hypothetical protein	0.116011	-0.134392	0.0443368	-0.0353245	-0.0761531	0.0633914
33.m01263_at	S8EW31	TGME49_214140-t26_1	hypothetical protein	0.00605213	-0.0793701	-0.0298972	-0.0848407	-0.0998323	0.24376
33.m01266_at	S8EZH1	TGME49_214180-t26_1	ENTH domain-containing protein	0.141339	-0.0503104	-0.0617897	-0.141065	-0.111931	0.177838
33.m01267_at	S7VZ54	TGME49_214190-t26_1	SAG-related sequence SRS46	-0.126618	-0.222426	-0.343167	-0.368585	-0.16199	0.72594
33.m01269_at	N/A	TGME49_214230-t26_1	Dopey, N-terminal domain-containing protein	0.0829906	-0.0192458	0.00784106	-0.0792005	0.0279376	-0.0279138
33.m01270_at	N/A	TGME49_214240-t26_1	bromodomain-containing protein	-0.164902	0.161606	-0.0362923	-0.0856888	-0.124744	0.191996
33.m01271_at	S7UR33	TGME49_214250-t26_1	hypothetical protein	-0.112585	0.00460383	0.0393077	-0.0160035	-0.0377159	0.108552
33.m01272_at	N/A	TGME49_214260-t26_1	alpha-glucan water dikinase 1, putative	0.254619	0.0299497	-0.179503	-0.110527	-0.0837876	0.0285409
33.m01274_at	N/A	TGME49_214280-t26_1	phosphoadenosine phosphosulfate reductase family protein	0.243106	0.103457	-0.135742	-0.153273	-0.159486	0.0317435
33.m01277_at	N/A	TGME49_214300-t26_1	hypothetical protein	-0.0259185	-0.0576243	-0.0500829	-0.0460197	0.00399753	0.158201
33.m01280_at	B9PZI4	TGME49_214350-t26_1	GTP-binding protein, putative	-0.310248	-0.454515	0.123686	0.0134427	-0.103891	0.460876
33.m01281_at	N/A	TGME49_214370-t26_1	hypothetical protein	0.251188	0.06551	-0.182407	-0.142055	-0.189518	0.112034
33.m01282_at	S8GDN9	TGME49_214410-t26_1	hypothetical protein	-0.353039	-0.029586	0.102849	0.167992	0.269969	-0.320994
33.m01283_at	S8EZF8	TGME49_214420-t26_1	hypothetical protein	0.0783096	-0.0654229	-0.0392238	-0.0473361	-0.123471	0.167818
33.m01284_at	S8ET05	TGME49_214440-t26_1	4'-phosphopantetheinyl transferase superfamily protein	-0.322969	0.019314	0.187201	0.0372448	0.0179478	-0.00543864
33.m01285_at	N/A	TGME49_214470-t26_1	Ulp1 protease family, C-terminal catalytic domain-containing protein	-0.0265913	-0.000648402	-0.101774	-0.119086	-0.113343	0.294965
33.m01286_at	N/A	TGME49_214480-t26_1	replication factor a protein 3 protein	-0.0522903	-0.140427	0.0162524	-0.0930905	-0.142295	0.327214
33.m01287_at	S8EZF6	TGME49_214490-t26_1	peptidase M16 inactive domain-containing protein	0.038793	-0.11807	-0.119042	-0.09756	-0.0583954	0.287969
33.m01288_at	N/A	TGME49_214500-t26_1	ankyrin repeat-containing protein	0.0240335	-0.0569965	-0.0138487	-0.0405485	-0.193772	0.231686
33.m01289_at	B9PZJ6	TGME49_214510-t26_1	hypothetical protein	0.176643	-0.108124	-0.0647843	0.0612245	-0.0746058	-0.0194252
33.m01292_at	N/A	TGME49_214560-t26_1	hypothetical protein	-0.176514	-0.0751407	0.0418087	0.0550157	-0.100708	0.207625
33.m01293_at	S8GDM4	TGME49_214570-t26_1	hypothetical protein	0.32868	0.616625	-0.400711	-0.397421	-0.36111	-0.329331
33.m01294_at	N/A	TGME49_214580-t26_1	tetratricopeptide repeat-containing protein	-0.0354332	-0.093834	-0.152852	-0.203748	-0.0212589	0.386275
33.m01295_at	B9PZK4	TGME49_214590-t26_1	micro-fibrillar-associated protein 1	0.27305	0.0667465	-0.111685	-0.145404	-0.0614642	-0.0859672
33.m01296_at	N/A	TGME49_214600-t26_1	hypothetical protein	-0.199465	-0.0183072	0.0332585	-0.0823123	-0.0687695	0.270506
33.m01297_at	N/A	TGME49_214610-t26_1	hypothetical protein	-0.0906711	-0.200366	-0.0124893	0.00552397	-0.00499767	0.246945
33.m01298_at	N/A	TGME49_214620-t26_1	hypoxia- inducible factor prolyl hydroxylase (phd2), putative	0.141981	0.160852	-0.0624544	-0.145891	-0.321129	0.134442
33.m01299_at	N/A	TGME49_214630-t26_1	hypothetical protein	0.108589	-0.0616362	-0.0241821	-0.0419581	-0.0113969	0.0211601
33.m01300_at	S8ESY9	TGME49_214740-t26_1	hypothetical protein	-0.00787021	-0.0985934	-0.0675342	-0.0298477	0.106252	0.0809692
33.m01301_at	S8G4E7	TGME49_214750-t26_1	hypothetical protein	-0.1535	-0.152564	-0.00498219	-0.060219	-0.0342411	0.322713
33.m01302_at	N/A	TGME49_214760-t26_1	erythronate-4-phosphate dehydrogenase domain-containing protein	0.117401	0.185128	-0.34784	-0.155296	-0.347823	0.33894
33.m01303_at	S7W5S1	TGME49_214770-t26_1	small GTP binding protein rab1a, putative	0.111949	-0.00371591	-0.0910782	-0.0230393	-0.277428	0.212974
33.m01304_at	S8EVY1	TGME49_214780-t26_1	hydrolase, NUDIX family protein	-0.534784	-0.372487	-0.162323	0.197681	0.283031	0.284653
33.m01305_at	B9PZL6	TGME49_214790-t26_1	glycoprotein	-0.702095	-0.405034	0.166686	0.0873811	-0.0231716	0.462292
33.m01306_at	B9PZL6	TGME49_214790-t26_1	glycoprotein	0.154543	0.0448727	-0.200948	-0.0678776	-0.253212	0.2298
33.m01307_at	B9PZL8	TGME49_214810-t26_1	hypothetical protein	0.313008	-0.0367109	-0.18393	-0.158937	-0.0244449	0.00758885
33.m01309_at	N/A	TGME49_214830-t26_1	hypothetical protein	0.0310686	-0.103217	0.0598341	-0.0805101	0.144368	-0.075912
33.m01310_at	N/A	TGME49_214830-t26_1	hypothetical protein	0.211336	-0.0623647	-0.0052025	-0.0521566	0.0106103	-0.138717
33.m01311_at	N/A	TGME49_214830-t26_1	hypothetical protein	0.106369	-0.118047	0.0457759	0.005328	0.0169525	-0.0727486
33.m01312_at	S8GDK2	TGME49_214840-t26_1	AP2 domain transcription factor AP2X-7	-0.0692665	0.301891	-0.00246342	-0.0288328	-0.0282479	-0.257163
33.m01313_at	N/A	TGME49_214850-t26_1	1-deoxy-D-xylulose 5-phosphate reductoisomerase, putative	-0.177366	-0.0444595	-0.0212778	-0.0659936	-0.0742703	0.309327
33.m01314_at	S8G4D4	TGME49_214870-t26_1	ribosomal protein L9, N-terminal domain-containing protein	0.0320016	0.110806	-0.128631	-0.0478827	-0.163454	0.155766
33.m01315_at	S8GDJ8	TGME49_214880-t26_1	hypothetical protein	-0.107104	0.104066	0.165182	-0.0766295	0.108128	-0.25895
33.m01317_at	N/A	TGME49_214900-t26_1	hypothetical protein	-0.117548	-0.165328	0.00954305	0.0171501	0.0291348	0.188002
33.m01318_at	N/A	TGME49_214910-t26_1	hypothetical protein	0.0151796	-0.0753621	0.0376626	-0.024508	0.0748331	-0.0351899
33.m01319_at	N/A	TGME49_214920-t26_1	GPI-anchored wall transfer protein GWT1, putative	-0.0210863	-0.14635	-0.0679062	-0.0253923	0.234111	-0.0161808
33.m01321_at	B9PZM9	TGME49_214930-t26_1	hypothetical protein	-0.185815	-0.149935	-0.206385	-0.0382809	-0.2405	0.557678
33.m01323_at	B9PZN1	TGME49_214950-t26_1	hypothetical protein	-0.4562	0.0774852	0.135848	-0.0156352	-0.0482491	0.184699
33.m01323_x_at	B9PZN1	TGME49_214950-t26_1	hypothetical protein	-0.416679	0.0745045	0.117878	-0.0520318	-0.0206428	0.19016
33.m01324_at	S8EVW3	TGME49_214960-t26_1	AP2 domain transcription factor AP2X-8	-0.0231002	0.0888223	-0.0490693	0.00492389	0.0239447	-0.0527004
33.m01325_at	S8ESW0	TGME49_214970-t26_1	DNA replication licensing factor, putative	-0.266566	-0.30184	0.150189	-0.136021	-0.151218	0.470004
33.m01326_at	S8G4C8	TGME49_214980-t26_1	hypothetical protein	0.298374	-0.0280433	-0.134926	-0.0921803	-0.10336	-0.0075634
33.m01327_at	S8G4C8	TGME49_214980-t26_1	hypothetical protein	0.381621	-0.029681	-0.1185	-0.0868487	-0.142725	-0.113697
33.m01329_at	S8GDI6	TGME49_214990-t26_1	hypothetical protein	0.157413	-0.0304914	-0.0562929	-0.130323	0.069134	-0.0357324
33.m01331_at	N/A	TGME49_215010-t26_1	hypothetical protein	-0.0212189	-0.166038	-0.0171058	0.0679625	0.06757	0.0494673
33.m01331_x_at	N/A	TGME49_215010-t26_1	hypothetical protein	-0.0290543	-0.15362	0.0406264	0.128254	-6.91367e-05	-0.00722335
33.m01332_at	S8EVV8	TGME49_215020-t26_1	hypothetical protein	0.0376404	-0.0122619	0.006686	-0.0331828	-0.218134	0.178766
33.m01333_at	S8ESV7	TGME49_215030-t26_1	hypothetical protein	0.105599	0.00456232	-0.0957218	-0.148028	-0.218549	0.269449
33.m01334_at	N/A	TGME49_215040-t26_1	HEAT repeat-containing protein	0.0584818	-0.158339	-0.0444468	0.0123867	-0.147768	0.226811
33.m01335_s_at	N/A	TGME49_215050-t26_1	hypothetical protein	0.101651	-0.0502358	-0.0251891	0.0115138	-0.024521	-0.0206974
33.m01336_at	B9PZP3	TGME49_215060-t26_1	small GTP-binding protein sar1, putative	0.0084084	-0.192403	0.0194693	0.0143238	-0.116417	0.217038
33.m01338_at	N/A	TGME49_215080-t26_1	hypothetical protein	-0.0820632	0.0890451	-0.0388026	-0.0787416	0.0256798	0.070854
33.m01339_at	S8GDH4	TGME49_215090-t26_1	ATP binding protein, putative	-0.0551358	0.0709294	0.0110563	-0.111674	-0.0173963	0.0879471
33.m01340_at	N/A	TGME49_215100-t26_1	PP-loop family protein	-0.174451	-0.262536	0.121526	0.0345529	-0.125734	0.296215
33.m01340_x_at	N/A	TGME49_215100-t26_1	PP-loop family protein	-0.130062	-0.146175	0.120237	-0.0122194	-0.21936	0.292148
33.m01341_at	S8EVV1	TGME49_215130-t26_1	adaptor-related protein complex 3, sigma 2 subunit	0.149803	-0.0180887	-0.083344	-0.0983782	-0.0569796	0.0819183
33.m01342_at	N/A	TGME49_215140-t26_1	hypothetical protein	-0.0411943	0.562291	-0.210062	-0.20798	-0.0613158	-0.325195
33.m01343_at	S8G4B4	TGME49_215150-t26_1	AP2 domain transcription factor AP2X-9	0.0363807	-0.0645454	-0.016884	-0.043267	-0.103267	0.167763
33.m01344_at	N/A	TGME49_215160-t26_1	hypothetical protein	-0.0693138	-0.164065	0.0164086	-0.0640475	-0.0212788	0.250625
33.m01346_at	N/A	TGME49_215195-t26_1	tetratricopeptide repeat-containing protein	0.283499	-0.0403891	-0.126119	0.0714235	-0.264065	-0.0117218
33.m01347_at	S8EVU3	TGME49_215210-t26_1	hypothetical protein	-0.282756	0.460753	-0.0398704	-0.127779	-0.109864	-0.0789233
33.m01348_at	S8EZC4	TGME49_215220-t26_1	hypothetical protein	-0.629441	0.434364	0.192108	-0.00729037	0.19795	-0.693767
33.m01349_at	S8EST1	TGME49_215230-t26_1	RNA recognition motif-containing protein	-0.29036	0.13065	-0.0396282	0.00628	-0.144414	0.246439
33.m01353_at	S8GDF5	TGME49_215270-t26_1	hypothetical protein	0.0431104	-0.0152834	-0.0270334	0.0106156	0.0663375	-0.0849853
33.m01354_at	B9PZR3	TGME49_215280-t26_1	succinate dehydrogenase [ubiquinone] iron-sulfur protein	-0.495365	0.243449	0.00156723	-0.0957474	-0.077421	0.246272
33.m01355_at	S8ESS6	TGME49_215290-t26_1	saccharopine dehydrogenase domain-containing protein	0.302379	0.253214	-0.303947	-0.316721	-0.280599	0.128394
33.m01356_at	N/A	TGME49_215300-t26_1	hypothetical protein	0.0370905	-0.14327	-0.00531308	0.0328321	0.0262148	0.0402329
33.m01358_at	N/A	TGME49_215340-t26_1	AP2 domain transcription factor AP2X-10	-0.166642	0.0786855	-0.230638	0.00754078	0.0136728	0.228147
33.m01359_at	B9PZS1	TGME49_215350-t26_1	hypothetical protein	0.0324602	-0.00741046	-0.125199	-0.0431381	-0.0621321	0.177754
33.m01360_at	S8EZB6	TGME49_215360-t26_1	hypothetical protein	-0.18691	0.720444	0.142577	-0.480053	-0.277516	-0.535324
33.m01361_at	N/A	TGME49_215370-t26_1	hypothetical protein	0.109375	-0.116589	-0.00699026	-0.0921008	-0.0569103	0.13518
33.m01362_at	S8ESR9	TGME49_215380-t26_1	hypothetical protein	0.00572759	-0.00742879	0.00571491	0.104979	0.0807137	-0.221672
33.m01363_at	S8EZB3	TGME49_215400-t26_1	RNA recognition motif-containing protein	-0.475544	-0.133074	0.0217702	0.00288083	0.157419	0.268249
33.m01364_at	N/A	TGME49_215420-t26_1	SNARE protein	0.263655	-0.0893099	-0.0722491	-0.124985	-0.223161	0.157828
33.m01365_at	N/A	TGME49_215440-t26_1	WWE domain-containing protein	-0.1001	0.0333426	0.0342845	0.0720403	0.03858	-0.0916363
33.m01367_at	N/A	TGME49_215460-t26_1	ribosomal protein RPS24	-0.292868	-0.0945279	0.0844663	0.00406785	0.0546941	0.178688
33.m01368_at	B9PZT4	TGME49_215470-t26_1	ribosomal protein RPL10A	-0.870586	-0.0676459	0.134534	0.0945393	0.0709347	0.285205
33.m01369_at	S8GDD1	TGME49_215480-t26_1	Adenosine/AMP deaminase domain-containing protein	-0.0597018	-0.208159	0.0939983	-0.00648716	0.0473928	0.100072
33.m01370_at	S8EZA7	TGME49_215490-t26_1	transporter, major facilitator family protein	-0.308289	-0.00327218	0.0343471	-0.0277454	0.146945	0.097756
33.m01371_at	N/A	TGME49_215500-t26_1	TPR repeat-containing protein	-0.292878	-0.0636572	-0.259269	0.0418165	-0.247005	0.542385
33.m01372_at	S8ESQ6	TGME49_215510-t26_1	MraW methylase family protein	0.290745	0.0605957	-0.170242	-0.0810721	-0.314324	0.0991541
33.m01373_at	S7UR02	TGME49_215530-t26_1	hypothetical protein	-0.558958	0.231835	0.233809	0.20789	0.230295	-0.882293
33.m01374_at	N/A	TGME49_215540-t26_1	hypothetical protein	0.127809	-0.0684059	-0.168318	0.236891	-0.00547417	-0.194977
33.m01375_s_at	N/A	TGME49_215550-t26_1	hypothetical protein	0.320665	-0.178102	0.0143813	-0.135635	-0.14578	0.032569
33.m01376_at	S8ESP8	TGME49_215560-t26_1	histone arginine methyltransferase PRMT5	0.187737	-0.204778	-0.113365	-0.149912	-0.0394678	0.234081
33.m01378_at	N/A	TGME49_215570-t26_1	AP2 domain transcription factor AP2X-11	0.0483278	-0.0306557	0.0285394	0.0110704	0.0436241	-0.109811
33.m01380_at	Q309Z9	TGME49_215590-t26_1	flavoprotein subunit of succinate dehydrogenase	-0.0839046	-0.109624	0.0116096	-0.0161728	-0.0926366	0.244632
33.m01383_at	S8EVQ7	TGME49_215600-t26_1	hypothetical protein	-0.2847	0.17169	0.0169003	-0.0707835	-0.176274	0.241655
33.m01384_at	N/A	TGME49_215620-t26_1	hypothetical protein	-0.00432714	-0.114868	-0.0212377	0.00507877	0.0959457	0.0276701
33.m01385_at	N/A	TGME49_215640-t26_1	zinc finger, C3HC4 type (RING finger) domain-containing protein	0.121893	-0.0748576	0.0613209	-0.00430273	-0.0411932	-0.0791508
33.m01386_at	S8GDC2	TGME49_215650-t26_1	hypothetical protein	0.0564543	-0.00145798	-0.05986	0.0384145	0.00838673	-0.0471981
33.m01387_at	N/A	TGME49_215660-t26_1	hypothetical protein	0.118187	-0.0385351	-0.0651476	-0.078749	-0.0807735	0.121106
33.m01388_at	S8ESP0	TGME49_215670-t26_1	cAMP-dependent protein kinase	0.318297	-0.0341701	-0.0337715	-0.153057	0.00897775	-0.192472
33.m01390_at	N/A	TGME49_215690-t26_1	hypothetical protein	0.0611138	-0.0600768	-0.0207069	0.0154459	-0.0370409	0.0359261
33.m01391_at	N/A	TGME49_215700-t26_1	phosphatidylinositol 3- and 4-kinase	0.124292	0.198673	-0.125197	-0.145396	-0.115994	0.0103344
33.m01391_x_at	N/A	TGME49_215700-t26_1	phosphatidylinositol 3- and 4-kinase	0.140123	0.114867	-0.0860703	-0.100531	-0.0744906	-0.0224943
33.m01392_at	N/A	TGME49_215700-t26_1	phosphatidylinositol 3- and 4-kinase	0.0624204	-0.079173	-0.000533369	0.0148077	0.047415	-0.0525905
33.m01393_at	S7UQU8	TGME49_215730-t26_1	Gas41, putative	-0.179179	-0.00740134	0.0329621	-0.0055664	-0.187321	0.273289
33.m01393_x_at	S7UQU8	TGME49_215730-t26_1	Gas41, putative	-0.199436	-0.108017	0.0688038	-0.0281557	-0.0167446	0.2282
33.m01394_at	S8G472	TGME49_215740-t26_1	notchless, putative	-0.00470927	0.00806436	-0.0445854	-0.0795013	0.0378313	0.0751765
33.m01395_at	S8G472	TGME49_215740-t26_1	notchless, putative	0.0867752	0.062388	-0.0821069	-0.036205	-0.0287046	-0.0124231
33.m01396_at	N/A	TGME49_215750-t26_1	cytidine and deoxycytidylate deaminase zinc-binding region domain-containing protein	-0.185367	-0.099036	0.0374159	-0.0610074	0.147335	0.118501
33.m01398_s_at	N/A	TGME49_215775-t26_1	rhoptry protein ROP8	-0.606974	0.14767	0.274892	0.232039	0.192057	-0.68008
33.m02185_at	S8G4J8	TGME49_214080-t26_1	toxofilin	-0.66533	0.151265	0.014307	0.113118	0.216984	-0.0554145
33.m02186_at	S8ET38	TGME49_214110-t26_1	protein yipf5, putative	-0.0235585	-0.0304804	-0.0559272	-0.201814	0.0104739	0.246797
33.m02187_at	N/A	TGME49_215410-t26_1	DPCD family protein	0.135158	-0.0236049	-0.260428	-0.180177	-0.141803	0.340019
33.m02193_at	N/A	TGME49_214540-t26_1	hypothetical protein	0.00704636	-0.20703	-0.0500523	0.0325354	-0.0546188	0.222213
33.m02195_at	N/A	TGME49_214530-t26_1	DnaJ domain-containing protein	-0.0828374	-0.000567406	0.0237276	-0.0411975	0.0420843	0.0520545
33.m02196_at	N/A	TGME49_214520-t26_1	general transcription factor IIH polypeptide 4 GTF2H4	-0.0731806	-0.184983	0.0737578	0.0329255	-0.0116269	0.131895
33.m02199_at	S8GDQ5	TGME49_214270-t26_1	translation initiation factor IF-2, putative	0.0636189	-0.132529	-0.0923495	-0.0894705	-0.138096	0.308381
33.m02201_at	B9PZG4	TGME49_214150-t26_1	mitochondrial inner membrane translocase subunit TIM17, putative	-0.108198	-0.228969	0.0495357	-0.14597	-0.0290115	0.351238
33.m02202_at	S8ESV1	TGME49_215070-t26_1	ferodoxin FD	-0.0439669	-0.0408709	0.046303	-0.112009	-0.047697	0.172449
33.m02203_at	B9PZT0	TGME49_215430-t26_1	hypothetical protein	0.0517405	-0.0407944	-0.1608	-0.181706	-0.107481	0.338947
33.m02206_at	N/A	TGME49_215300-t26_1	hypothetical protein	0.208871	0.05768	-0.0687725	-0.0446611	-0.122896	-0.068149
33.m02208_at	N/A	TGME49_214200-t26_1	WD domain, G-beta repeat-containing protein	-0.101182	-0.248105	0.0296242	0.0147284	-0.0822219	0.30009
33.m02209_at	S8EST9	TGME49_215170-t26_1	serine/threonine-protein phosphatase 2A catalytic subunit beta isoform, putative	0.303279	0.0718624	0.0264334	-0.153882	-0.382781	0.00506635
33.m02210_at	S8ET11	TGME49_214390-t26_1	hypothetical protein	-0.0615045	-0.141538	-0.00241004	-0.0400805	0.100843	0.119756
33.m02211_at	S8ESZ6	TGME49_214550-t26_1	hypothetical protein	0.418943	-0.0323847	-0.144307	-0.158026	0.027379	-0.268787
33.m02212_at	S8GDC8	TGME49_215520-t26_1	hypothetical protein	-0.120063	0.0393852	0.179889	0.165028	0.0632517	-0.460198
33.m02213_at	B9PZG9	TGME49_214210-t26_1	rRNA pseudouridine synthase	-0.42673	-0.093822	0.0894719	0.0441555	0.0876377	0.187791
33.m02662_at	N/A	TGME49_215250-t26_1	thiamin pyrophosphokinase, catalytic domain-containing protein	0.0325559	0.102724	0.0566165	-0.049719	-0.112449	-0.0456952
33.m02663_at	N/A	TGME49_215710-t26_1	hypothetical protein	-0.250907	0.201725	-0.00299735	-0.0903442	-0.149732	0.204435
33.m02665_s_at	N/A	TGME49_214170-t26_1	hypothetical protein	0.0156298	-0.151374	-0.0810429	-0.051749	-0.194529	0.357519
33.m02666_at	N/A	TGME49_214220-t26_1	hypothetical protein	-0.263405	0.21494	0.0591695	0.130367	0.0986174	-0.374058
33.m02667_at	B9PZG9	TGME49_214210-t26_1	rRNA pseudouridine synthase	0.00632754	-0.00990149	-0.0758167	-0.0641637	0.0904859	0.0430226
33.m02668_at	S8EW18	TGME49_214290-t26_1	DJ-1 family protein	-0.696588	0.0423898	0.072468	0.0963111	0.111367	0.152165
33.m02669_at	N/A	TGME49_214340-t26_1	hypothetical protein	0.186309	0.0618058	-0.0596896	-0.232394	-0.209521	0.170407
33.m02671_at	N/A	TGME49_214430-t26_1	hypothetical protein	-0.0966569	-0.230664	-0.125431	-0.169668	-0.0757156	0.497731
33.m02674_at	S8EW13	TGME49_214330-t26_1	DnaJ domain-containing protein	0.189931	0.19102	-0.249611	-0.121235	-0.0745724	-0.0128005
33.m02675_at	S8GDQ1	TGME49_214310-t26_1	hypothetical protein	0.267372	0.0837924	-0.13434	-0.159049	-0.171564	0.0358272
33.m02676_at	S7UR08	TGME49_215580-t26_1	hypothetical protein	0.166213	-0.114352	-0.0440676	0.0159132	0.00541299	-0.05248
33.m02677_at	S8GDE0	TGME49_215390-t26_1	TIM10 family protein, putative	-0.0491867	0.0736679	-0.157999	-0.222222	0.124496	0.169221
33.m02678_at	N/A	TGME49_215385-t26_1	transporter, major facilitator family protein	0.341579	-0.0995381	-0.0701763	-0.121858	-0.0636573	-0.0706946
33.m02678_x_at	N/A	TGME49_215385-t26_1	transporter, major facilitator family protein	0.304996	-0.0924658	-0.0599442	-0.112636	-0.0433236	-0.0631456
33.m02679_at	N/A	TGME49_215250-t26_1	thiamin pyrophosphokinase, catalytic domain-containing protein	0.0058337	-0.00741015	-0.0344518	-0.0479735	0.087434	-0.00917412
33.m02680_at	B9PZL8	TGME49_214810-t26_1	hypothetical protein	-0.00966188	-0.00523833	0.00997415	0.027468	0.0218608	-0.0461846
33.m02680_x_at	B9PZL8	TGME49_214810-t26_1	hypothetical protein	0.152935	-0.0688867	-0.0929855	0.0116187	0.0517481	-0.0776214
33.m02681_at	N/A	TGME49_214170-t26_1	hypothetical protein	0.0301468	-0.0811837	-0.00865701	-0.0182908	0.130317	-0.0672889
33.m02682_at	S8G4J8	TGME49_214080-t26_1	toxofilin	-0.0496138	-0.0217615	0.0554031	-0.0482601	0.0649133	-0.00701406
33.m02683_at	S7VZ39	TGME49_214100-t26_1	hypothetical protein	-0.134885	-0.0711564	-0.0239744	0.112041	-0.0896546	0.170376
33.m02684_at	S8EVX1	TGME49_214860-t26_1	hypothetical protein	0.0381186	0.0196982	-0.0933	-0.0127051	0.100204	-0.0644741
33.m02687_at	N/A	TGME49_215710-t26_1	hypothetical protein	0.00737786	0.1204	0.0398606	-0.0631829	-0.0631844	-0.0550488
33.m02873_at	S8GDF0	TGME49_215320-t26_1	hypothetical protein	-0.0276193	0.528565	-0.270249	-0.268889	-0.0183848	-0.19657
35.m00001_at	B9Q0D3	TGME49_216790-t26_1	ATP-binding cassette sub-family E member 1, putative	0.267998	-0.062801	-0.0610002	-0.179704	-0.264075	0.190016
35.m00002_at	Q5DQ94	TGME49_216880-t26_1	guanine nucleotide-binding protein	-0.567397	-0.645131	0.173761	0.138726	0.0287649	0.4322
35.m00004_at	B9Q0K5	TGME49_216080-t26_1	apical complex lysine methyltransferase	-0.561737	0.143589	0.145411	0.0912753	0.148502	-0.147118
35.m00005_at	N/A	TGME49_216120-t26_1	hypothetical protein	-0.16177	-0.105345	-0.00347574	-0.0159768	0.10123	0.150261
35.m00006_at	B9Q0K0	TGME49_216130-t26_1	ubiquitin conjugating enzyme E2, putative	0.0818725	0.076975	0.0174903	-0.0948796	-0.119828	0.0202615
35.m00008_at	B9Q0H3	TGME49_216390-t26_1	RNA methyltransferase, TrmH family protein	-0.190351	-0.0298564	-0.053072	-0.0168741	-0.096607	0.309875
35.m00010_at	B9Q0H2	TGME49_216400-t26_1	meiotic recombination protein DMC1 family protein	0.822917	0.387834	-0.576024	-0.588442	-0.521543	-0.619603
35.m00013_at	B6KST5	TGME49_216820-t26_1	transporter, major facilitator family protein	-0.292078	0.182623	0.108815	-0.051799	0.0961094	-0.119265
35.m00014_at	B6KSU6	TGME49_216930-t26_1	cholinephosphate cytidylyltransferase	0.166608	0.0509912	-0.0453113	-0.125325	-0.202102	0.105686
35.m00015_at	S7UM63	TGME49_216970-t26_1	coronin, putative	-0.621234	0.280083	0.169797	0.0925458	0.0557063	-0.222939
35.m00017_at	N/A	TGME49_217040-t26_1	hypothetical protein	0.599287	0.260527	-0.397494	-0.308894	-0.136967	-0.50533
35.m00023_at	B9Q0C0	TGME49_216920-t26_1	mediator complex subunit MED8	0.142266	0.11571	-0.0466673	-0.0837676	-0.180074	0.0150737
35.m00025_at	N/A	TGME49_216890-t26_1	hypothetical protein	0.119326	0.102856	-0.0687885	-0.0390769	-0.0919932	-0.0433054
35.m00026_at	B9Q0C6	TGME49_216860-t26_1	DEAD (Asp-Glu-Ala-Asp) box polypeptide DDX39	-0.283048	-0.0887323	0.0112318	-0.0253716	-0.0654324	0.34254
35.m00027_at	N/A	TGME49_216680-t26_1	ankyrin repeat-containing protein	-0.204914	0.0973583	0.0950416	-0.0204356	-0.160978	0.141708
35.m00028_at	N/A	TGME49_216510-t26_1	thioredoxin, putative	-0.00100399	-0.0488561	-0.0838978	-0.124732	-0.275566	0.396952
35.m00029_at	B9Q0H1	TGME49_216410-t26_1	hypothetical protein	-0.0316836	-0.422055	0.0480087	-0.0559945	-0.112012	0.39658
35.m00031_at	N/A	TGME49_216150-t26_1	peptidase family M3 protein	0.567295	0.380202	-0.658086	-0.404789	-0.47428	-0.0339319
35.m00032_at	B9Q0J9	TGME49_216140-t26_1	tetratricopeptide repeat-containing protein	-0.0410367	-0.376046	-0.0757457	0.389059	0.33203	-0.584836
35.m00033_at	N/A	TGME49_216090-t26_1	hypothetical protein	0.689287	0.242593	-0.366115	-0.379492	-0.30077	-0.485687
35.m00035_at	B9Q0L2	TGME49_216010-t26_1	ribosomal protein RPL24	-0.0853622	0.0592241	0.0466129	-0.0306155	-0.133861	0.120916
35.m00036_at	B9Q0M5	TGME49_215890-t26_1	hypothetical protein	0.245543	0.0445016	-0.0831673	-0.0127885	-0.142558	-0.103638
35.m00845_at	N/A	TGME49_215900-t26_1	hypothetical protein	-0.0339217	-0.151695	0.0993088	0.0276149	0.0303885	0.0107818
35.m00846_at	S7ULS1	TGME49_215910-t26_1	hypothetical protein	-0.0677733	-0.0525765	0.0501532	0.0912604	0.0848156	-0.126422
35.m00847_at	N/A	TGME49_215930-t26_1	mediator complex subunit MED21	-0.316248	-0.100245	-0.0332131	-0.116212	0.106137	0.334264
35.m00848_at	B9Q0M0	TGME49_215940-t26_1	Acetyl-coenzyme A transporter, putative	0.0265264	-0.192644	-0.0599879	-0.04989	0.044039	0.190794
35.m00849_at	B9Q0L9	TGME49_215950-t26_1	hypothetical protein	-0.105015	-0.0614675	0.100987	0.0168236	-0.00552412	0.040745
35.m00849_x_at	B9Q0L9	TGME49_215950-t26_1	hypothetical protein	-0.0633536	-0.00946251	-0.0203934	0.0155264	0.114962	-0.0476
35.m00850_at	N/A	TGME49_215960-t26_1	hypothetical protein	0.0579748	-0.0831192	-0.0768573	0.00322829	0.147796	-0.0709183
35.m00851_at	N/A	TGME49_215990-t26_1	helicase, putative	-0.265039	-0.110591	0.191448	0.0609953	-0.088758	0.138506
35.m00853_at	N/A	TGME49_216030-t26_1	hypothetical protein	0.0760828	0.0122325	-0.00994417	-0.00901891	0.0206574	-0.0980082
35.m00854_at	B9Q0K9	TGME49_216040-t26_1	30S ribosomal protein S15, putative	0.0238132	-0.0187469	-0.136897	-0.0298131	0.120242	0.0237324
35.m00855_at	B9Q0K9	TGME49_216040-t26_1	30S ribosomal protein S15, putative	-0.314577	0.0241793	0.0872132	-0.0468691	-0.154043	0.294796
35.m00856_at	B9Q0K8	TGME49_216050-t26_1	tetratricopeptide repeat-containing protein	-0.194583	0.0511116	0.0750206	-0.0605432	-0.176002	0.236341
35.m00857_at	B9Q0K7	TGME49_216060-t26_1	hypothetical protein	-0.17722	-0.120834	-0.0423779	-0.0383482	0.109748	0.21458
35.m00858_at	N/A	TGME49_216070-t26_1	hypothetical protein	0.0335963	-0.0328707	-0.0198037	-0.0216711	-0.0236732	0.0607294
35.m00860_at	N/A	TGME49_216120-t26_1	hypothetical protein	0.108532	-0.106603	-0.0397764	0.027151	-0.0702563	0.0637213
35.m00865_at	B9Q0J7	TGME49_216160-t26_1	hypothetical protein	-0.142239	0.775434	-0.300989	-0.251899	-0.303631	-0.348834
35.m00866_at	N/A	TGME49_216170-t26_1	SufS subfamily cysteine desulfurase	0.0512527	0.00183849	-0.0694062	-0.05736	-0.0560183	0.115868
35.m00867_at	B9Q0J5	TGME49_216180-t26_1	hypothetical protein	-0.167571	0.0649228	-0.00786951	0.0225317	0.0598413	0.0105339
35.m00868_at	N/A	TGME49_216190-t26_1	hypothetical protein	-0.019605	-0.0160278	-0.0372634	-0.00333856	0.154765	-0.0966857
35.m00869_at	N/A	TGME49_216210-t26_1	hypothetical protein	-0.370018	-0.0906752	-0.0217772	-0.0201396	0.0804141	0.302847
35.m00870_at	N/A	TGME49_216220-t26_1	AP2 domain transcription factor AP2XI-5	0.24247	-0.0344208	-0.0713905	-0.104355	-0.0683927	-0.00647523
35.m00871_at	B9Q0J0	TGME49_216230-t26_1	hypothetical protein	0.218936	0.0613424	-0.0764343	-0.0841262	-0.1073	-0.0534
35.m00872_at	B9Q0I8	TGME49_216250-t26_1	RecF/RecN/SMC N terminal domain-containing protein	-0.0151841	-0.122299	-0.116348	-0.0537439	0.0672687	0.201113
35.m00873_at	N/A	TGME49_216260-t26_1	eukaryotic initiation factor-2B, gamma subunit, putative	-0.188032	0.0931893	0.0248276	-0.0819996	-0.139295	0.229014
35.m00874_at	N/A	TGME49_216280-t26_1	adenylate and guanylate cyclase catalytic domain-containing protein	0.180129	-0.109712	-0.138632	0.0283121	0.104361	-0.108399
35.m00875_at	N/A	TGME49_216335-t26_1	hypothetical protein	-0.0313144	-0.127224	-0.0588264	0.0647628	0.217906	-0.108648
35.m00876_at	N/A	TGME49_216380-t26_1	phospholipid-translocating P-type ATPase, flippase subfamily protein	0.0104739	-0.0157467	-0.0554966	-0.0196663	0.0225146	0.0542832
35.m00880_at	N/A	TGME49_216430-t26_1	TBC domain-containing protein	0.0695826	0.00139007	-0.0835736	0.00210437	-0.0769174	0.0757122
35.m00881_at	B6KT23	TGME49_216440-t26_1	OTU family cysteine protease	0.308537	0.14348	-0.17045	-0.215873	-0.2578	0.0605421
35.m00882_at	B6KT24	TGME49_216450-t26_1	peptidase, T1 family protein	-0.156436	-0.288337	-0.0250253	0.0589952	-0.113418	0.382859
35.m00883_at	B6KT25	TGME49_216460-t26_1	hypothetical protein	0.265642	-0.181112	0.214348	-0.0935237	0.060616	-0.432125
35.m00884_at	B6KT26	TGME49_216470-t26_1	hypothetical protein	-0.017476	0.00284185	-0.001223	-0.00060585	-0.102767	0.107929
35.m00885_at	N/A	TGME49_216480-t26_1	NMD3 family protein	0.442348	0.041579	-0.187097	-0.208369	-0.458715	0.120287
35.m00886_at	N/A	TGME49_216500-t26_1	tRNA synthetase, putative	0.0397878	-0.0242929	-0.0822651	0.0124615	-0.0278008	0.0744216
35.m00888_at	N/A	TGME49_216540-t26_1	dolichyl-phosphate beta-glucosyltransferase	-0.0206535	-0.180045	-0.0310142	-0.043203	0.111542	0.131054
35.m00889_at	B6KT35	TGME49_216580-t26_1	hypothetical protein	0.0256291	-0.0374677	-0.0823463	-0.00611023	0.197364	-0.130376
35.m00890_at	B6KT35	TGME49_216580-t26_1	hypothetical protein	0.0209652	0.00135559	-0.0306499	-0.130195	0.118579	0.00381431
35.m00891_at	N/A	TGME49_216590-t26_1	HEAT repeat-containing protein	-0.0258237	-0.140085	-0.00020238	-0.083739	0.187444	0.0301199
35.m00892_at	N/A	TGME49_216600-t26_1	exonuclease III APE	0.0401907	-0.0261621	-0.00330699	-0.0889689	0.0566005	0.0148966
35.m00893_at	N/A	TGME49_216610-t26_1	ribosomal RNA large subunit methyltransferase J protein	0.515014	0.252966	-0.390662	-0.319457	-0.126204	-0.28248
35.m00895_at	B6KT39	TGME49_216620-t26_1	EF hand domain-containing protein	-0.114506	-0.0520609	0.236937	-0.0044798	-0.0472971	-0.0595091
35.m00896_at	N/A	TGME49_216630-t26_1	trigger factor protein, putative	-0.0523801	-0.0797058	-0.031486	0.0822477	-0.105907	0.159911
35.m00897_at	N/A	TGME49_216630-t26_1	trigger factor protein, putative	-0.212827	-0.216712	0.0123995	-0.116443	-0.0976058	0.45551
35.m00898_at	N/A	TGME49_216640-t26_1	GHMP kinase, putative	0.431066	0.308695	-0.283853	-0.003581	-0.339531	-0.44934
35.m00899_at	B6KT42	TGME49_216650-t26_1	S15 sporozoite-expressed protein	-0.38328	0.143549	0.0357042	0.00200841	0.0879343	0.033182
35.m00900_at	B6KT43	TGME49_216660-t26_1	hypothetical protein	0.397182	-0.00989244	-0.169611	-0.177442	-0.278682	0.0806896
35.m00901_at	B6KT44	TGME49_216670-t26_1	FUSE-binding protein 2 / KH-type splicing regulatory protein	-0.252387	-0.153456	-0.118759	-0.0192353	-0.126584	0.479488
35.m00903_at	N/A	TGME49_216700-t26_1	hypothetical protein	0.274297	-0.260684	-0.0992344	-0.0180329	-0.108616	0.121452
35.m00904_at	N/A	TGME49_216710-t26_1	transporter, major facilitator family protein	0.0388714	0.214109	-0.0943692	0.071512	-0.0490572	-0.24156
35.m00905_at	N/A	TGME49_216730-t26_1	MCM2/3/5 family protein	-0.0182039	0.273105	0.149939	-0.111185	0.0352939	-0.491775
35.m00906_at	N/A	TGME49_216730-t26_1	MCM2/3/5 family protein	0.0204247	-0.102738	-0.0328923	-0.107554	-0.0220907	0.209596
35.m00908_at	N/A	TGME49_216740-t26_1	riboflavin kinase	0.0767859	0.201014	-0.0748566	-0.157357	-0.147406	0.0510059
35.m00909_at	S8ETE7	TGME49_216750-t26_1	Paf1/RNA polymerase II complex component LEO1	0.0305058	-0.0259382	-0.0602557	0.0325928	-0.189448	0.176102
35.m00911_at	N/A	TGME49_216780-t26_1	hypothetical protein	-0.0699672	-0.165922	0.0258918	-0.0585143	0.0730094	0.161547
35.m00914_at	N/A	TGME49_216800-t26_1	flagellar/basal body protein	0.0137048	0.0431392	0.0782235	0.00374736	0.119817	-0.315111
35.m00915_at	B6KST4	TGME49_216810-t26_1	5'-nucleotidase, C-terminal domain-containing protein	0.0208075	-0.0444542	-0.0172979	-0.0368815	-0.0263426	0.0969567
35.m00917_at	B6KST6	TGME49_216830-t26_1	DTW domain-containing protein	0.265505	-0.00323438	-0.137316	-0.102957	-0.0954031	0.016142
35.m00918_at	N/A	TGME49_216840-t26_1	hypothetical protein	0.107533	-0.171555	-0.0539198	-0.0346657	-0.027348	0.146399
35.m00919_at	N/A	TGME49_216850-t26_1	hypothetical protein	-0.0893123	-0.15556	-0.0256658	-0.0620439	-0.0342035	0.299088
35.m00921_at	B6KSU0	TGME49_216870-t26_1	DNA excision repair helicase	0.127351	0.105861	-0.146589	-0.193525	-0.0615165	0.117322
35.m00924_at	N/A	TGME49_216900-t26_1	cytokine induced apoptosis inhibitor 1 family protein	0.0922189	0.146851	-0.0433772	-0.150804	-0.215689	0.114811
35.m00927_at	S8GBA3	TGME49_216950-t26_1	helicase	0.0749905	-0.159525	-0.0486093	-0.0366535	0.099535	0.047224
35.m00928_at	B6KSU9	TGME49_216960-t26_1	elongation factor Tu GTP binding domain-containing protein	-0.000275146	-0.0539623	-0.0578183	-0.0453219	-0.10867	0.228147
35.m00930_at	N/A	TGME49_216980-t26_1	WDR8 protein isoform 3 family protein	0.00620915	-0.110775	-0.0135385	0.00745289	0.0220827	0.07906
35.m00931_at	B6KSV3	TGME49_217000-t26_1	hypothetical protein	0.282443	0.149394	-0.106819	-0.180321	-0.161982	-0.0743391
35.m00932_at	N/A	TGME49_217010-t26_1	hypothetical protein	-0.1694	0.272508	0.0182519	-0.0593121	-0.0995799	-0.0237544
35.m00933_at	B6KSV5	TGME49_217020-t26_1	ATPase, AFG1 family protein	0.0353819	-0.0398688	-0.0884422	-0.172087	-0.120621	0.307071
35.m00934_at	B6KSV6	TGME49_217030-t26_1	hypothetical protein	0.0336006	0.0789802	-0.0536299	-0.112111	0.108146	-0.0750389
35.m00936_at	B6KSV8	TGME49_217050-t26_1	ADA2-A transcriptional co-activator SAGA component	-0.111991	-0.0365065	0.0585935	-0.0163505	-0.097446	0.174389
35.m00937_at	N/A	TGME49_217160-t26_1	Der1 family protein	0.166588	0.0187507	-0.0738167	-0.170005	0.0614077	-0.0366952
35.m00939_at	N/A	TGME49_217182-t26_1	RNA-dependent RNA polymerase RDP	0.364803	-0.0532547	-0.205367	-0.149344	-0.00430671	-0.0615482
35.m00940_s_at	N/A	TGME49_316780-t26_1	hypothetical protein	0.00443815	0.560961	-0.201093	-0.229419	-0.202551	-0.206138
35.m01586_at	N/A	TGME49_216490-t26_1	hypothetical protein	0.169108	0.071082	-0.148996	-0.164367	-0.0158421	0.0466893
35.m01587_at	S7UM63	TGME49_216970-t26_1	coronin, putative	-0.0395919	0.196716	0.0444189	-0.00617453	-0.0594861	-0.174464
35.m01589_at	B6KSW5	TGME49_217220-t26_1	zinc finger, C3HC4 type (RING finger) domain-containing protein	-0.243787	0.0181745	0.075093	0.0104172	0.058316	0.0483129
35.m01591_at	N/A	TGME49_216940-t26_1	hypothetical protein	0.590636	0.331272	-0.406812	-0.335244	-0.353691	-0.329754
35.m01592_at	N/A	TGME49_216910-t26_1	hypothetical protein	-0.162362	0.169495	-0.0187901	-0.00943241	0.0585458	-0.0694907
35.m01593_at	N/A	TGME49_216090-t26_1	hypothetical protein	0.748945	0.395708	-0.475453	-0.56321	-0.359505	-0.671789
35.m01594_at	B9Q0L1	TGME49_216020-t26_1	peptidase family c78 protein	-0.305912	-0.0492556	0.135507	-0.0603397	-0.155505	0.314129
35.m01595_at	Q6GYB1	TGME49_216000-t26_1	alveolin domain containing intermediate filament IMC3	-0.391195	0.206961	0.244524	0.149901	-0.110144	-0.275252
35.m01965_at	N/A	TGME49_217182-t26_1	RNA-dependent RNA polymerase RDP	-0.123452	-0.188559	0.106525	0.0881084	0.24816	-0.220887
35.m01965_x_at	N/A	TGME49_217182-t26_1	RNA-dependent RNA polymerase RDP	-0.0587487	-0.15137	0.0133368	0.111846	0.217906	-0.195662
35.m01966_at	N/A	TGME49_216530-t26_1	ribosome recycling factor protein	0.0198755	0.0047135	-0.00989035	0.0775431	0.0261047	-0.130148
35.m01966_x_at	N/A	TGME49_216530-t26_1	ribosome recycling factor protein	0.0292717	0.0118288	0.025849	-0.0228709	0.0717503	-0.127339
35.m01968_s_at	N/A	TGME49_216430-t26_1	TBC domain-containing protein	0.0691927	-0.0180031	-0.0414539	-0.0216485	0.0524206	-0.0466696
35.m01969_at	N/A	TGME49_216285-t26_1	hypothetical protein	0.0135975	0.0105932	-0.0176575	0.00944508	0.0430563	-0.06222
35.m01970_at	B9Q0J3	TGME49_216200-t26_1	hypothetical protein	-0.0266685	-0.0778058	-0.0290491	0.0460639	0.202826	-0.153382
35.m01972_at	N/A	TGME49_215920-t26_1	hypothetical protein	0.0954295	-0.0384326	-0.0534558	-0.0347132	-0.0889806	0.103349
35.m01974_at	N/A	TGME49_216335-t26_1	hypothetical protein	0.0206527	-0.13509	-0.0390027	0.00495999	0.104526	0.0281894
35.m01975_at	N/A	TGME49_216335-t26_1	hypothetical protein	0.156958	-0.102661	-0.0588311	-0.0132263	0.030799	-0.0339544
35.m01976_at	N/A	TGME49_216335-t26_1	hypothetical protein	0.0707018	-0.0347957	0.0526237	-0.0407069	0.0285075	-0.0856941
35.m01977_at	N/A	TGME49_216335-t26_1	hypothetical protein	0.0819703	-0.0493949	0.00585011	-0.0372081	-0.00286009	-0.0037225
35.m01978_at	N/A	TGME49_216335-t26_1	hypothetical protein	-0.0440514	-0.136007	0.0497926	0.0415406	0.183742	-0.133436
35.m01979_at	N/A	TGME49_216430-t26_1	TBC domain-containing protein	0.122627	-0.0271444	0.00804019	-0.0200701	0.0331016	-0.134151
35.m01979_x_at	N/A	TGME49_216430-t26_1	TBC domain-containing protein	0.12341	-0.0929386	-0.0344668	0.0557945	0.00240638	-0.0709673
35.m01982_at	N/A	TGME49_216785-t26_1	hypothetical protein	0.215652	-0.0203402	0.0226913	-0.00957383	-0.0355944	-0.221882
35.m01982_x_at	N/A	TGME49_216785-t26_1	hypothetical protein	0.12972	-0.0254553	-0.0933375	-0.000776748	0.0599024	-0.0890697
35.m01983_at	N/A	TGME49_216770-t26_1	hypothetical protein	-0.151274	-0.00607523	0.250256	0.00683605	0.0586212	-0.229592
35.m01985_at	N/A	TGME49_216270-t26_1	hypothetical protein	0.0103001	0.0917275	-0.06183	-0.0678422	-0.0917633	0.101481
35.m02116_at	N/A	TGME49_216760-t26_1	RNA pseudouridine synthase superfamily protein	0.247201	0.00773152	-0.173004	-0.148854	0.0180956	-0.00933038
37.m00001_at	Q9GSG5	TGME49_217890-t26_1	alkyl hydroperoxide reductase/ Thiol specific antioxidant/ Mal allergen, putative	-0.412317	0.130161	0.0114838	0.0168638	0.0385524	0.123112
37.m00002_at	B6KU35	TGME49_217910-t26_1	DNA polymerase (pol2) superfamily protein	0.256597	-0.159607	-0.109007	-0.175087	-0.0115987	0.12259
37.m00003_at	N/A	TGME49_217600-t26_1	calcium-dependent protein kinase CDPK9	0.0465077	0.00344921	0.0396714	-0.0182905	-0.0637466	-0.011717
37.m00005_at	B6KTZ8	TGME49_217540-t26_1	RNA recognition motif-containing protein	-0.403024	0.381073	0.188491	0.0384719	0.163247	-0.812212
37.m00008_at	S8ENA6	TGME49_217760-t26_1	GTP-binding protein	-0.184548	-0.138122	0.16466	-0.112096	0.108577	0.104258
37.m00009_at	N/A	TGME49_217730-t26_1	hypothetical protein	-0.233445	-0.217599	0.137458	0.145474	-0.145052	0.210936
37.m00011_at	S8FZT8	TGME49_217610-t26_1	hypothetical protein	-0.357902	0.327289	-0.0996023	0.140242	-0.359648	0.148407
37.m00013_at	B9PQA0	TGME49_217560-t26_1	DNA-directed RNA polymerase II RPB10	-0.743371	0.150409	0.056818	-0.109667	0.305939	0.0484914
37.m00734_at	N/A	TGME49_218000-t26_1	hypothetical protein	0.201034	-0.111004	-0.0518303	-0.0934806	-0.0858923	0.0993567
37.m00735_at	B6KTX8	TGME49_217340-t26_1	hypothetical protein	-0.058081	0.181654	0.0196704	-0.0961228	-0.109341	0.0320646
37.m00736_at	B6KTX9	TGME49_217350-t26_1	methyltransferase MTA70, putative	-0.336172	0.14146	0.0631016	-0.0553699	-0.141457	0.226483
37.m00737_at	S8G8W5	TGME49_217360-t26_1	hypothetical protein	-0.149703	0.0545353	0.170919	-0.00769009	-0.0116051	-0.0879671
37.m00738_at	B6KTY2	TGME49_217380-t26_1	hypothetical protein	0.0856996	-0.0839101	0.00829464	-0.0670868	-0.0273699	0.0719137
37.m00739_at	N/A	TGME49_217400-t26_1	hypothetical protein	-0.0185364	0.171969	0.0213885	0.236253	-0.246105	-0.273422
37.m00740_at	N/A	TGME49_217410-t26_1	hypothetical protein	-0.161432	-0.185027	-0.0490378	0.116106	-0.0260991	0.237832
37.m00741_at	B6KTY7	TGME49_217430-t26_1	protease inhibitor PI1	0.0381255	0.156262	-0.0731621	-0.200103	-0.0710784	0.106628
37.m00743_at	B6KTZ0	TGME49_217460-t26_1	glutaminyl-tRNA synthetase (GlnRS)	-0.320901	-0.215476	0.128383	-0.0146291	0.0300799	0.274099
37.m00744_at	S8FZS6	TGME49_217470-t26_1	hypothetical protein	-0.200461	0.0538023	-0.0645628	0.121809	-0.0602313	0.11137
37.m00745_at	B6KTZ2	TGME49_217480-t26_1	hypothetical protein	-0.192842	0.104877	0.0813593	-0.0857077	-0.20202	0.219225
37.m00746_at	N/A	TGME49_217500-t26_1	HMG (high mobility group) box domain-containing protein	-0.0434958	-0.0855835	-0.0269545	-0.0457926	0.0708038	0.115621
37.m00747_at	N/A	TGME49_217510-t26_1	hypothetical protein	0.0252861	0.100322	0.0320435	0.0360069	-3.46783e-05	-0.223551
37.m00748_at	B9PQA6	TGME49_217520-t26_1	hypothetical protein	-0.337011	-0.0998139	0.243594	0.246496	0.35233	-0.907937
37.m00750_at	B6KTZ8	TGME49_217540-t26_1	RNA recognition motif-containing protein	0.0293233	-0.101431	0.0195814	0.0424025	-0.159762	0.14086
37.m00751_at	N/A	TGME49_217550-t26_1	hypothetical protein	-0.0680216	-0.00910793	0.0173986	0.00479911	0.0464011	0.00495801
37.m00753_at	N/A	TGME49_217570-t26_1	ribosomal protein RPS27	-0.591024	-0.0733281	0.106616	0.0474212	0.141983	0.185081
37.m00754_at	B9PQ98	TGME49_217580-t26_1	DNA-directed RNA polymerase III RPC6	0.103498	0.0484974	-0.0729741	-0.0802904	-0.119457	0.0965716
37.m00755_at	B6KU03	TGME49_217590-t26_1	50S ribosomal protein L17, putative	0.171041	-0.0111444	-0.0117656	-0.105327	-0.0383397	-0.0265246
37.m00759_at	B6KU06	TGME49_217620-t26_1	hypothetical protein	0.000307956	-0.0811257	-0.0585584	-0.0457545	0.0502206	0.12019
37.m00760_at	N/A	TGME49_217630-t26_1	hypothetical protein	0.00916034	-0.237681	-0.0878134	-0.206404	-0.0222729	0.402082
37.m00761_at	B9PQ91	TGME49_217640-t26_1	hypothetical protein	-0.406345	0.299496	0.0363386	-0.200635	0.166485	-0.0530025
37.m00762_at	B6KU09	TGME49_217650-t26_1	hypothetical protein	0.368356	0.148614	-0.270584	-0.249704	-0.176898	0.0144822
37.m00763_at	N/A	TGME49_217660-t26_1	Tctex-1 family protein	0.0477712	-0.0277204	-0.048637	-0.00511797	-0.0953438	0.115048
37.m00764_at	N/A	TGME49_217670-t26_1	ribosomal protein RPS6	0.248239	0.02259	-0.154267	-0.106004	-0.188892	0.105303
37.m00765_at	N/A	TGME49_217680-t26_1	hypothetical protein	-0.179957	0.287898	0.029554	-0.184409	-0.120043	0.0793641
37.m00766_at	N/A	TGME49_217692-t26_1	hypothetical protein	-0.173084	-0.182068	0.0410749	0.0563081	-0.148523	0.310095
37.m00767_at	N/A	TGME49_217700-t26_1	AP2 domain transcription factor AP2XII-2	0.00684915	-0.080185	-0.0080242	-0.0871355	-0.0261998	0.171834
37.m00768_at	B6KU15	TGME49_217710-t26_1	DnaJ domain-containing protein	-0.0729801	-0.00552591	-0.333785	-0.324943	-0.313656	0.645188
37.m00770_at	B6KU18	TGME49_217740-t26_1	3-ketoacyl-(acyl-carrier-protein) reductase	-0.407588	-0.468084	0.138707	0.0943479	-0.341729	0.559774
37.m00772_at	B6KU21	TGME49_217770-t26_1	hypothetical protein	-0.006145	-0.174916	0.0435512	0.0603213	0.0559347	0.00237592
37.m00772_x_at	B6KU21	TGME49_217770-t26_1	hypothetical protein	-0.00564508	-0.123949	0.0198573	0.0232561	0.0107557	0.0656063
37.m00773_at	N/A	TGME49_217780-t26_1	Sec20 protein	0.139837	-0.0371807	-0.0381675	-0.0433275	-0.00690247	-0.0272258
37.m00774_at	N/A	TGME49_217790-t26_1	S1 RNA binding domain-containing protein	0.0458272	-0.0247567	0.0249814	-0.0421265	-0.0170962	0.0104112
37.m00775_at	B9PQ71	TGME49_217820-t26_1	PCI domain-containing protein	-0.0292491	-0.186252	0.00573866	0.00480382	-0.0856082	0.239203
37.m00776_at	N/A	TGME49_217830-t26_1	hypothetical protein	-0.428808	0.341977	0.0809369	0.0115577	-0.185627	0.0143729
37.m00777_at	N/A	TGME49_217850-t26_1	Sucrose-6F-phosphate phosphohydrolase	0.00975208	0.269463	-0.154513	-0.166186	-0.164273	0.121073
37.m00778_at	N/A	TGME49_217850-t26_1	Sucrose-6F-phosphate phosphohydrolase	-0.0484686	0.156371	-0.170696	-0.121393	-0.0294248	0.164061
37.m00779_at	B6KU30	TGME49_217860-t26_1	hypothetical protein	0.347948	-0.0726154	-0.209603	-0.271542	-0.0971967	0.159903
37.m00780_at	B6KU31	TGME49_217870-t26_1	DHHC zinc finger domain-containing protein	0.258837	0.107492	-0.13768	-0.156047	-0.0975255	-0.0438269
37.m00781_at	B6KU32	TGME49_217880-t26_1	RNA-binding protein Nova-1, putative	0.207174	-0.110931	-0.140576	-0.0756267	-0.0349545	0.107179
37.m00783_at	N/A	TGME49_217900-t26_1	hypothetical protein	0.117206	-0.0952881	-0.0417794	-0.0358995	0.019597	0.0226707
37.m00784_at	B6KU35	TGME49_217910-t26_1	DNA polymerase (pol2) superfamily protein	0.0482338	-0.0713991	0.0624226	0.00774829	-0.279189	0.174715
37.m00786_s_at	N/A	TGME49_217961-t26_1	hypothetical protein	0.0813697	-0.00664249	-0.0476239	-0.0751757	0.200068	-0.199317
37.m01061_at	B6KTZ3	TGME49_217490-t26_1	hypothetical protein	0.656277	0.457488	-0.482203	-0.349051	-0.373659	-0.731249
37.m01065_at	B6KTY8	TGME49_217440-t26_1	HCNGP family protein	0.167948	0.014719	-0.0838196	-0.0906677	-0.15622	0.107964
37.m01273_s_at	N/A	TGME49_217951-t26_1	hypothetical protein	0.0200164	-0.00548114	0.0229604	-0.0658906	0.0640253	-0.0411664
37.m01274_at	N/A	TGME49_217420-t26_1	hypothetical protein	0.135738	-0.086809	-0.0355918	-0.0407927	0.0997177	-0.0966815
37.m01276_at	B6KTY3	TGME49_217390-t26_1	hypothetical protein	-0.194288	-0.088349	-0.293605	-0.249744	-0.138744	0.62386
37.m01277_at	B6KTY1	TGME49_217370-t26_1	hypothetical protein	-0.0716083	-0.292431	-0.0542584	-0.221185	-0.0599376	0.489854
37.m01278_at	B6KU19	TGME49_217750-t26_1	hypothetical protein	-0.275186	-0.396295	0.164631	0.185447	-0.13589	0.271635
37.m01280_at	N/A	TGME49_217940-t26_1	hypothetical protein	-0.277103	0.465938	-0.104684	0.011164	-0.112764	-0.170411
37.m01281_at	B9PQB4	TGME49_217450-t26_1	general transcription factor IIH polypeptide 5 GTF2H5	-0.0157438	0.16849	-0.0442408	-0.152725	0.055079	-0.0404152
37.m01346_at	N/A	TGME49_217920-t26_1	hypothetical protein	-0.0203345	-0.104019	0.0691669	0.0313497	0.0594437	-0.0468675
38.m00001_at	S8EUQ3	TGME49_218310-t26_1	microneme protein MIC14	0.0287692	0.128145	-0.0271896	0.059524	-0.333407	0.079836
38.m00002_at	Q86GS6	TGME49_218410-t26_1	ribosomal protein RPP0	-0.494585	-0.20856	0.165703	0.101426	-0.148804	0.357476
38.m00003_at	S8EUN7	TGME49_218520-t26_1	microneme protein MIC6	-0.215704	0.231685	0.25956	0.0216659	0.0638954	-0.599547
38.m00004_at	S8G8Q9	TGME49_218850-t26_1	ribosomal protein RPS9	0.194902	-0.224856	0.00936964	-0.0405215	-0.13999	0.137244
38.m00005_at	O44000	TGME49_218220-t26_1	cell-cycle-associated protein kinase CDK, putative	0.0185633	-0.116197	0.0295354	-0.0170132	0.0953608	-0.0224489
38.m00006_at	N/A	TGME49_218260-t26_1	histone H3.3	0.0131062	0.0597095	-0.0211597	-0.0184068	0.0571554	-0.0991191
38.m00008_at	S8EN02	TGME49_219290-t26_1	F-actin-capping protein subunit beta, putative	-0.0157049	0.0579001	-0.0706263	-0.00397529	0.0321848	-0.00458844
38.m00009_at	S8G8T4	TGME49_218420-t26_1	WD domain, G-beta repeat-containing protein	0.0529853	0.0246612	0.00301985	-0.0666576	-0.141927	0.10831
38.m00011_at	N/A	TGME49_218780-t26_1	phosphoserine aminotransferase, putative	-0.0127542	-0.285228	0.175633	0.0825415	-0.0193003	0.00189967
38.m00012_at	S8G8P6	TGME49_219080-t26_1	edge expressed protein, putative	0.153446	-0.144608	-0.0453177	-0.13044	-0.144728	0.239122
38.m00013_at	S8EUL6	TGME49_218810-t26_1	histidyl-tRNA synthetase	-0.369637	-0.339849	0.0294826	0.0467797	0.113054	0.336209
38.m00014_at	N/A	TGME49_218720-t26_1	calcium-dependent protein kinase CDPK6	-0.38436	0.345603	0.256269	-0.0969957	0.0103007	-0.362034
38.m00015_at	S8EQV7	TGME49_219190-t26_1	nuclear movement protein domain containing protein	0.11652	0.0874294	-0.0517091	-0.130031	-0.0844935	0.0376847
38.m00016_at	B6KS69	TGME49_219280-t26_1	actin like protein ALP1	0.0920703	0.108759	-0.0268655	-0.0914046	-0.127162	0.0216959
38.m00017_at	B9PQP0	TGME49_219550-t26_1	dihydrolipoyllysine-residue succinyltransferase component of oxoglutarate dehydrogenase	-0.000306061	0.148453	-0.0363226	-0.0795387	-0.195937	0.122512
38.m00018_at	Q2VTP7	TGME49_219520-t26_1	histone arginine methyltransferase PRMT1	-0.51644	-0.129119	0.0915068	0.0840712	-0.0678583	0.341151
38.m00019_at	B6KS88	TGME49_219590-t26_1	RuvB family 1 protein	-0.0449383	-0.0942346	-0.0961433	-0.0789292	-0.201486	0.394687
38.m00020_at	N/A	TGME49_219770-t26_1	30S ribosomal protein S12, putative	-0.142342	0.0318351	-0.113531	-0.0855669	-0.0392746	0.283805
38.m00021_at	N/A	TGME49_219850-t26_1	prolyl-tRNA synthetase (ProRS)	-0.207031	-0.241795	0.229276	0.0528157	-0.167996	0.21874
38.m01031_at	N/A	TGME49_218192-t26_1	hypothetical protein	-0.0285344	-0.0356408	0.0290296	-0.00323373	-0.0518363	0.0838203
38.m01032_at	S8EUM7	TGME49_218610-t26_1	ATPase (DUF699) protein	-0.432841	-0.00555102	0.0856726	-0.0764374	-0.0242306	0.311118
38.m01033_at	N/A	TGME49_218600-t26_1	RNA recognition motif-containing protein	-0.0712743	0.0401268	-0.107881	-0.151992	-0.122827	0.32693
38.m01034_at	B6KRY2	TGME49_218070-t26_1	hypothetical protein	0.0829454	-0.101223	0.0265279	0.0228317	-0.0931205	0.0475748
38.m01034_x_at	B6KRY2	TGME49_218070-t26_1	hypothetical protein	-0.0265748	-0.0564551	-0.0134395	-0.0504028	-0.0136148	0.145953
38.m01035_at	N/A	TGME49_218200-t26_1	UDP-sugar pyrophospharylase	0.153891	0.018314	-0.141995	-0.169959	-0.0239192	0.119971
38.m01037_at	B6KRY9	TGME49_218240-t26_1	hypothetical protein	0.231516	0.0355973	-0.0414394	-0.104245	-0.114129	-0.0505597
38.m01040_at	B9PQD9	TGME49_218270-t26_1	hypothetical protein	-0.279156	-0.04941	0.210064	0.0336868	0.176482	-0.185418
38.m01041_at	N/A	TGME49_218290-t26_1	WD domain, G-beta repeat-containing protein	0.0096257	0.163438	-0.130023	-0.191116	-0.0386281	0.136762
38.m01042_at	S8G8U4	TGME49_218300-t26_1	zinc finger (CCCH type) motif-containing protein	-0.154724	-0.118334	0.0207238	-0.0670876	0.0397584	0.229791
38.m01043_at	N/A	TGME49_218250-t26_1	TAP42 family protein	0.0983315	0.0879438	-0.0584552	-0.151625	-0.219398	0.181664
38.m01044_at	N/A	TGME49_218362-t26_1	zinc finger protein ZFP1	0.00401851	0.100783	-0.0186822	0.00928482	0.00789098	-0.115192
38.m01045_at	S8EN59	TGME49_218400-t26_1	NEK kinase	0.357511	-0.0634491	-0.123526	-0.0858145	-0.0968669	-0.0806985
38.m01047_at	N/A	TGME49_218490-t26_1	hypothetical protein	0.134522	-0.111375	-0.0149137	0.0415111	0.0799983	-0.161883
38.m01048_at	N/A	TGME49_218490-t26_1	hypothetical protein	-0.252679	0.148491	-0.0182114	-0.006203	0.0792119	0.00498459
38.m01049_at	N/A	TGME49_218500-t26_1	hypothetical protein	0.00572709	-0.102706	0.0328164	0.0379949	0.0548972	-0.0373427
38.m01050_at	S8EN43	TGME49_218540-t26_1	peptidase S15, putative	-0.573416	-0.694713	0.0679895	0.278519	0.075722	0.383217
38.m01052_at	N/A	TGME49_218570-t26_1	Nin one binding (NOB1) Zn-ribbon family protein	0.0672913	0.198724	-0.104225	-0.102662	-0.216023	0.0965608
38.m01053_at	S8FZM1	TGME49_218590-t26_1	protein phosphatase 2C domain-containing protein	0.276396	0.10262	-0.153891	-0.221567	-0.216311	0.103862
38.m01054_at	S8G8R3	TGME49_218800-t26_1	hypothetical protein	-0.16429	-0.0760922	0.0569805	-0.0403929	0.0391795	0.153381
38.m01055_at	N/A	TGME49_218830-t26_1	hypothetical protein	-0.125509	0.116949	-0.00649964	0.0483268	-0.18839	0.115614
38.m01056_at	N/A	TGME49_218880-t26_1	SF-assemblin, putative	0.117892	-0.137749	0.100174	-0.0214097	0.0119049	-0.0971689
38.m01057_at	N/A	TGME49_218910-t26_1	hypothetical protein	-0.087686	-0.190969	0.016789	-0.0435428	0.113408	0.151331
38.m01058_at	S8FZJ5	TGME49_218950-t26_1	hypothetical protein	0.165279	-0.0198296	-0.0886485	-0.185571	-0.0999111	0.173278
38.m01059_at	S8EQW3	TGME49_218960-t26_1	AP2 domain transcription factor AP2XII-1	-0.00417647	0.0357024	0.0738718	0.0389094	-0.0446063	-0.110818
38.m01060_at	N/A	TGME49_219100-t26_1	cyclin-dependent kinase regulatory subunit protein	0.29369	-0.00409788	-0.0559592	-0.199351	-0.271842	0.127432
38.m01061_at	Q6PQ42	TGME49_219320-t26_1	acid phosphatase GAP50	-0.176324	-0.135237	0.117389	0.0602308	-0.114656	0.190482
38.m01062_at	N/A	TGME49_219440-t26_1	hypothetical protein	0.0313332	0.0344435	-0.0918563	-0.0683409	-0.0789424	0.150879
38.m01063_at	N/A	TGME49_219485-t26_1	hypothetical protein	-0.165198	-0.178597	0.00442314	0.159517	0.0604545	0.0733753
38.m01064_at	S8G8L3	TGME49_219510-t26_1	GTP binding protein 7 isoform 2 family protein, putative	-0.344423	-0.312666	0.107244	0.0733911	0.0670219	0.263287
38.m01065_at	S8G8K9	TGME49_219570-t26_1	hypothetical protein	0.0891783	0.274789	-0.233499	-0.196569	0.0907431	-0.125359
38.m01067_at	N/A	TGME49_219540-t26_1	cytosolic tRNA-Ala synthetase	-0.233128	-0.23501	0.129958	-0.0825531	-0.0321322	0.328918
38.m01068_at	N/A	TGME49_219650-t26_1	transporter, small conductance mechanosensitive ion channel (MscS) family protein	0.121515	0.211064	-0.200131	-0.156046	-0.0171578	-0.0215615
38.m01069_at	N/A	TGME49_219690-t26_1	hypothetical protein	0.165354	0.0288218	-0.0702111	-0.044657	-0.0576421	-0.0424504
38.m01070_at	N/A	TGME49_219710-t26_1	hypothetical protein	-0.126502	0.0318915	-0.00348868	0.0127273	-0.11768	0.172368
38.m01072_at	S8G8J1	TGME49_219760-t26_1	N-acetyltransferase family protein	-0.117861	-0.0516216	-0.0309512	-0.0531418	-0.0679697	0.269596
38.m01073_at	B9PQQ9	TGME49_219750-t26_1	cytochrome c, putative	-0.352045	0.0518207	0.0490091	-0.0581273	0.0833651	0.150888
38.m01074_at	S8EQT4	TGME49_219790-t26_1	pre-mRNA processing factor PRP3	-0.301222	0.105791	0.0985608	-0.0253885	-0.140203	0.18299
38.m01075_at	N/A	TGME49_219810-t26_1	hypothetical protein	-0.718199	0.140881	0.191829	0.0742269	0.118764	-0.0550235
38.m01076_s_at	N/A	TGME49_219820-t26_1	polyubiquitin UbC, putative	0.0305745	0.0584327	-0.0589155	-0.0498932	0.0343245	-0.0204661
38.m01077_at	N/A	TGME49_219860-t26_1	replication licensing factor, putative	-0.314588	-0.397872	0.127962	-0.0785103	-0.092153	0.485627
38.m01078_at	B9PQJ5	TGME49_218920-t26_1	proteasome subunit beta type, putative	0.00155374	-0.059312	-0.0537677	0.00211414	-0.0741259	0.163571
38.m01079_at	S8FZK0	TGME49_218890-t26_1	hypothetical protein	0.249469	-0.169117	-0.0969135	0.0154267	-0.0841156	0.0293069
38.m01080_at	S8EQW8	TGME49_218870-t26_1	TBC domain-containing protein	0.0772536	0.0254838	0.0159407	-0.0481017	-0.0054727	-0.0723287
38.m01081_at	N/A	TGME49_218840-t26_1	mutS domain protein	0.0587464	0.0722213	-0.0641723	-0.0141789	-0.1446	0.0727555
38.m01082_at	B9PQI5	TGME49_218820-t26_1	alba 2	-0.576178	0.0606523	0.079821	0.0655805	0.029945	0.177442
38.m01083_at	N/A	TGME49_218790-t26_1	elongation factor G C-terminus domain-containing protein	-0.122378	-0.0993624	-0.0422521	0.0459336	0.120142	0.0736982
38.m01085_at	S8EUM1	TGME49_218760-t26_1	SNAP protein (soluble N-ethylmaleimide-sensitive factor Attachment Protein), putative	0.0490486	0.082896	0.00605193	-0.235777	-0.223108	0.236845
38.m01086_at	B9PQH5	TGME49_218730-t26_1	hypothetical protein	0.104234	0.0797692	-0.0483461	-0.122334	-0.0340044	0.00287452
38.m01087_at	S8EN39	TGME49_218580-t26_1	RNA methyltransferase, TrmH family protein	-0.249342	-0.0469146	0.0722788	-0.185406	-0.0200092	0.322523
38.m01088_at	N/A	TGME49_218550-t26_1	PIK3R4 kinase-related protein	-0.358217	0.331007	0.126496	0.217938	-0.0869885	-0.488303
38.m01089_at	N/A	TGME49_218530-t26_1	proteasome-interacting thioredoxin domain-containing protein	-0.508859	-0.669038	0.19873	0.208116	0.111125	0.27602
38.m01090_at	S8EQZ1	TGME49_218510-t26_1	hypothetical protein	0.676269	0.429053	-0.533123	-0.437476	-0.336952	-0.595489
38.m01092_at	S8EUP3	TGME49_218450-t26_1	hypothetical protein	-0.162705	0.63924	-0.246844	-0.285081	-0.116801	-0.183755
38.m01093_at	S8EN54	TGME49_218470-t26_1	protein disulfide-isomerase, putative	0.123041	0.0107237	-0.258101	-0.266178	-0.257555	0.436013
38.m01095_at	N/A	TGME49_218370-t26_1	hypothetical protein	-0.131901	0.0849582	-0.0495812	-0.0806426	0.041856	0.111546
38.m01096_at	B6KRZ3	TGME49_218280-t26_1	eukaryotic porin, putative	-0.201408	-0.285149	0.0221906	-0.0122487	-0.210865	0.476465
38.m01097_at	B6KRY6	TGME49_218210-t26_1	Chromosome-associated kinesin KLP1, putative	-0.202331	0.0745745	-0.137436	-0.146222	-0.000492479	0.315312
38.m01098_at	N/A	TGME49_219070-t26_1	cyclic nucleotide-binding domain-containing protein	-0.135704	0.358884	-0.0577178	0.0347927	-0.0848437	-0.226661
38.m01099_at	B9PQJ6	TGME49_218930-t26_1	BTB/POZ domain-containing protein	0.261631	-0.0305523	-0.276432	0.0800081	-0.252637	0.106621
38.m01100_at	N/A	TGME49_219130-t26_1	NADPH-glutathione reductase	-0.676274	0.188186	-0.0485314	0.101101	0.0526632	0.15815
38.m01101_at	N/A	TGME49_219150-t26_1	zinc finger, zz type domain-containing protein	-0.039734	0.15126	-0.0853864	-0.0997158	-0.115782	0.149914
38.m01103_at	N/A	TGME49_219230-t26_1	AMP-binding enzyme domain-containing protein	0.270809	0.162032	0.117451	-0.161564	0.00449936	-0.62899
38.m01104_at	N/A	TGME49_219222-t26_1	hypothetical protein	-0.0557246	-0.0399974	0.0168063	0.0132341	0.140741	-0.0921024
38.m01105_at	N/A	TGME49_219240-t26_1	Peptidyl-tRNA hydrolase PTH2 domain-containing protein	-0.128778	0.0438096	-0.210243	-0.0530842	-0.0105641	0.283575
38.m01106_at	N/A	TGME49_219250-t26_1	acetyltransferase, GNAT family protein	-0.090076	0.156506	-0.0946324	-0.125831	-0.159413	0.241067
38.m01107_at	N/A	TGME49_219640-t26_1	hypothetical protein	0.165712	0.0955773	-0.229006	-0.138723	-0.227351	0.228759
38.m01108_at	S8G8K4	TGME49_219630-t26_1	flavodoxin domain-containing protein	0.0824865	0.114664	-0.0298787	-0.124289	-0.045644	-0.0166887
38.m01109_at	N/A	TGME49_219610-t26_1	hypothetical protein	0.648153	0.355281	-0.48217	-0.455578	-0.262498	-0.445099
38.m01110_at	N/A	TGME49_219460-t26_1	hypothetical protein	0.0733557	-0.0157465	-0.0829062	-0.00854041	0.0500293	-0.0240115
38.m01111_at	S8G8L8	TGME49_219450-t26_1	WD domain, G-beta repeat-containing protein	0.0450916	-0.0247263	-0.0416167	0.0514899	0.0238916	-0.0597032
38.m01112_at	N/A	TGME49_219430-t26_1	tRNA ligase class II core domain (G, H, P, S and T) domain-containing protein	0.00967063	-0.0206097	-0.0499642	-0.0135479	-0.0280955	0.0958363
38.m01113_at	S7V1R0	TGME49_219310-t26_1	DnaK family protein	-0.160483	-0.257312	0.0410926	0.0518319	-0.203335	0.381165
38.m01114_at	B9PQM0	TGME49_219270-t26_1	multi-pass transmembrane protein	0.00549351	-0.207388	0.137176	0.0435627	-0.186406	0.148674
38.m01115_at	N/A	TGME49_219260-t26_1	cation-transporting ATPase, putative	-0.0196633	-0.0862988	-0.0210144	-0.0289927	0.0724183	0.0736386
38.m01116_at	S8EN05	TGME49_219200-t26_1	DEAD/DEAH box RNA helicase family protein	-0.332904	0.35448	0.0356312	-0.074858	-0.243712	0.104234
38.m01119_at	N/A	TGME49_219160-t26_1	hypothetical protein	0.737755	0.470867	-0.545997	-0.62315	-0.471869	-0.565578
38.m01887_at	N/A	TGME49_219828-t26_1	HMG (high mobility group) box domain-containing protein	0.137342	0.199114	-0.0328417	-0.126255	-0.177657	-0.0553569
38.m01889_at	B9PQR4	TGME49_219800-t26_1	vacuolar ATP synthase subunit b, putative	-0.284727	-0.0131403	0.042844	0.0205919	-0.203737	0.322502
38.m01890_at	S8EMY3	TGME49_219700-t26_1	DNA replication licensing factor MCM4, putative	-0.141937	-0.162028	0.0646677	-0.0779857	-0.263507	0.419875
38.m01891_at	S8FZD8	TGME49_219670-t26_1	zinc finger (CCCH type) motif-containing protein	-0.174672	0.624109	-0.247903	-0.0326872	-0.0998129	-0.445659
38.m01892_at	B9PQK6	TGME49_219140-t26_1	EF-1 guanine nucleotide exchange domain-containing protein	-0.0958523	0.0736987	-0.0192605	-0.110336	0.0614655	0.0723841
38.m01893_at	N/A	TGME49_219120-t26_1	zinc finger (CCCH type) motif-containing protein	0.00908508	-0.0984831	-0.047091	0.103538	0.0604195	-0.0415601
38.m01895_at	S8G8Q0	TGME49_218940-t26_1	hypothetical protein	-0.438077	-0.26478	0.172047	0.00896642	-0.200013	0.452278
38.m01896_at	S8EUD6	TGME49_219730-t26_1	hypothetical protein	0.00900952	0.314358	0.305859	0.0640241	-0.433795	-0.598536
38.m01897_at	S8G8J6	TGME49_219720-t26_1	Ras-related protein Rab-5C, putative	0.251711	0.0340989	-0.174378	-0.238497	-0.148567	0.173412
38.m01899_at	N/A	TGME49_219738-t26_1	hypothetical protein	-0.0246324	-0.127443	-0.0180257	0.110211	-0.00848867	0.0523945
38.m01900_at	S8FZG5	TGME49_219300-t26_1	ran binding protein	-0.069553	-0.149398	-0.0191315	-0.0590422	0.0203045	0.232487
38.m01901_at	N/A	TGME49_219175-t26_1	hypothetical protein	-0.00241454	0.01483	0.0803665	0.0073044	0.00268197	-0.112307
38.m01902_at	S8EMY5	TGME49_219660-t26_1	hypothetical protein	-0.0312024	-0.229139	-0.142797	-0.165564	-0.150952	0.507581
38.m02351_at	S8EQU4	TGME49_219600-t26_1	hypothetical protein	-0.019581	0.084944	-0.0193208	0.0170727	-0.0344368	-0.0340728
38.m02353_at	S8EQU8	TGME49_219470-t26_1	hypothetical protein	-0.0202853	-0.0114635	0.0043182	-0.00430142	0.0820744	-0.055611
38.m02354_at	N/A	TGME49_218900-t26_1	hypothetical protein	0.0496527	-0.13725	-0.279102	-0.216128	-0.00218512	0.417018
38.m02355_at	N/A	TGME49_218860-t26_1	hypothetical protein	0.567873	0.117856	-0.322135	-0.234758	-0.113323	-0.35356
38.m02357_at	S8EUN7	TGME49_218520-t26_1	microneme protein MIC6	0.0225406	0.303196	-0.0633363	-0.194075	0.129277	-0.32463
38.m02358_at	B9PQF5	TGME49_218460-t26_1	hypothetical protein	-0.000188631	0.0293414	0.000908002	-0.0196193	0.0631793	-0.0793523
38.m02359_at	N/A	TGME49_218340-t26_1	hypothetical protein	0.0677399	-0.0484715	-0.0634147	0.0796547	0.0553297	-0.106614
38.m02360_at	N/A	TGME49_218340-t26_1	hypothetical protein	0.00911705	-0.0615211	0.016277	0.0326225	0.0265482	-0.0263093
38.m02361_at	N/A	TGME49_218000-t26_1	hypothetical protein	0.25614	0.0256414	-0.0385598	-0.166709	-0.193194	0.0479807
38.m02362_at	N/A	TGME49_218215-t26_1	hypothetical protein	0.414357	-0.122934	-0.167242	-0.195691	0.117771	-0.211918
38.m02364_at	S8EN63	TGME49_218350-t26_1	hypothetical protein	-0.0577523	0.00807811	0.00465499	0.0782564	0.0612914	-0.106771
38.m02365_at	N/A	TGME49_218740-t26_1	membrane protein, putative	-0.167631	0.369607	0.421089	-0.219721	-0.270067	-0.482113
38.m02366_at	S8G8R7	TGME49_218750-t26_1	hypothetical protein	0.140998	0.0367931	-0.0476647	-0.0309931	0.0658982	-0.198395
38.m02367_s_at	S8G8R3	TGME49_218800-t26_1	hypothetical protein	0.116649	-0.0291164	-0.0383751	-0.0567813	0.0324221	-0.0357663
38.m02368_at	S8FZJ0	TGME49_219090-t26_1	hypothetical protein	0.0827586	-0.0420563	-0.0284791	-0.0724601	0.0871509	-0.0389302
38.m02369_at	N/A	TGME49_219120-t26_1	zinc finger (CCCH type) motif-containing protein	0.726976	0.381043	-0.497406	-0.420558	-0.432426	-0.591215
38.m02371_at	N/A	TGME49_219180-t26_1	acetyltransferase, GNAT family protein	-0.148176	-0.225994	-0.0221782	0.299673	0.0683344	-0.0599721
38.m02372_at	N/A	TGME49_219218-t26_1	hypothetical protein	0.107543	-0.0955982	-0.00993032	0.0609671	0.0669668	-0.156198
38.m02373_at	N/A	TGME49_219530-t26_1	hypothetical protein	-0.130276	-0.176447	-0.0141312	0.00834644	-0.033339	0.279406
38.m02374_at	S8EMX4	TGME49_219840-t26_1	hypothetical protein	0.00564289	-0.0557935	-0.0513736	-0.00229408	0.171692	-0.0902943
38.m02375_at	S8EQT4	TGME49_219790-t26_1	pre-mRNA processing factor PRP3	-0.0687998	-0.0903345	0.0323559	0.0362294	0.0981106	-0.0202053
38.m02375_x_at	S8EQT4	TGME49_219790-t26_1	pre-mRNA processing factor PRP3	-0.0715976	-0.0829977	0.0535692	0.014422	0.0337907	0.0438415
38.m02376_at	S8EN54	TGME49_218470-t26_1	protein disulfide-isomerase, putative	0.279816	0.251096	-0.612725	-0.519104	-0.376463	0.450101
38.m02377_at	B6KRY8	TGME49_218230-t26_1	histone lysine methyltransferase, SET, putative	-0.286177	-0.0108083	-0.0177259	0.0429745	0.0084763	0.202751
38.m02529_at	S8EUN2	TGME49_218560-t26_1	acetyl-coA carboxylase ACC2	0.0718569	-0.010188	-0.0206699	-0.104654	-0.210835	0.219577
38.m02530_at	N/A	TGME49_218340-t26_1	hypothetical protein	0.19549	-0.0533676	-0.0316163	-0.0189195	0.0365783	-0.164086
39.m00001_at	S8GGZ6	TGME49_220400-t26_1	actin depolymerizing factor ADF	-0.103322	0.0885524	0.0172248	-0.0443978	0.00992046	0.0214235
39.m00329_at	S8GGW3	TGME49_220090-t26_1	hypothetical protein	0.144168	0.0686323	-0.0500313	-0.0669966	-0.0866671	-0.0299449
39.m00330_at	S8F5K6	TGME49_220100-t26_1	phosphoribosylpyrophosphate synthetase	-0.542133	0.0224464	0.0114146	-0.109871	0.0164569	0.386466
39.m00331_at	S7UGW6	TGME49_220140-t26_1	EF hand domain-containing protein	-0.0877371	-0.0168141	-0.115995	-0.0819883	-0.057792	0.296441
39.m00332_at	B9Q2A2	TGME49_220150-t26_1	50S ribosomal protein L16, putative	0.312746	0.0345524	-0.211906	-0.070466	-0.175803	0.0177276
39.m00333_at	S8GGX3	TGME49_220160-t26_1	WD domain-containing protein	-0.0417668	-0.0195782	-0.0231528	-0.0567583	0.0956535	0.0372776
39.m00334_at	S7UFY6	TGME49_220600-t26_1	hypothetical protein	0.0554509	-0.0245504	-0.037091	-0.166961	-0.0503776	0.187759
39.m00336_at	N/A	TGME49_220080-t26_1	Toxoplasma gondii family C protein	0.0276928	-0.0272014	-0.137496	0.046226	0.0341889	0.0441376
39.m00343_at	N/A	TGME49_220170-t26_1	hypothetical protein	-0.520632	0.200657	0.104121	-0.0572908	0.0208978	0.102988
39.m00344_at	S8GRA9	TGME49_220190-t26_1	hypothetical protein	0.0770894	-0.0428547	-0.117428	-0.0842809	0.0138068	0.130616
39.m00345_at	S8GGX8	TGME49_220200-t26_1	hypothetical protein	0.0334731	-0.104038	0.0149456	-0.00258337	-0.00304463	0.0538553
39.m00346_at	N/A	TGME49_220208-t26_1	hypothetical protein	-0.0623172	0.00723755	0.0326569	-0.118773	-0.107706	0.210305
39.m00349_at	S8F5M1	TGME49_220260-t26_1	hypothetical protein	-0.0751995	-0.223159	0.0292297	0.0372312	-0.0475313	0.224166
39.m00350_at	S8F8Q1	TGME49_220270-t26_1	alveolin domain containing intermediate filament IMC6	-0.187863	-0.0627958	0.248316	0.095034	0.00136802	-0.163453
39.m00351_at	N/A	TGME49_220290-t26_1	hypothetical protein	0.0416273	-0.0520251	0.00872898	0.0471786	0.0323934	-0.085352
39.m00352_at	N/A	TGME49_220300-t26_1	ribosomal protein L15 protein	-0.0424872	0.00660434	-0.0288178	-0.0394095	-0.0128728	0.108685
39.m00353_at	S8F5M5	TGME49_220320-t26_1	BSD domain-containing protein	-0.0328879	-0.173128	-0.0759821	0.0532873	0.139193	0.058657
39.m00354_at	S8FBT7	TGME49_220330-t26_1	hypothetical protein	-0.0044072	-0.12786	-0.0431281	0.0388537	-0.11478	0.211436
39.m00355_at	S8GRC2	TGME49_220340-t26_1	hypothetical protein	-0.0926832	-0.231441	-0.197133	-0.127278	-0.177371	0.563089
39.m00356_at	S8GGZ1	TGME49_220350-t26_1	tRNA ligases class II (D, K and N) domain-containing protein	-0.41688	0.206843	0.058711	-0.0103066	-0.0679309	0.119178
39.m00357_at	N/A	TGME49_220360-t26_1	FAD binding domain-containing protein	-0.0176818	-0.0193212	0.049342	0.0216037	0.0706973	-0.115425
39.m00358_at	S8F8Q9	TGME49_220370-t26_1	hypothetical protein	-0.0911305	0.0805155	0.0858443	0.04949	0.00197362	-0.149767
39.m00359_at	N/A	TGME49_220380-t26_1	hypothetical protein	0.0856519	0.31661	0.124702	-0.376995	-0.135196	-0.167436
39.m00361_at	N/A	TGME49_220420-t26_1	3'5'-cyclic nucleotide phosphodiesterase domain-containing protein	0.20333	0.193451	-0.140241	0.0118404	-0.0436906	-0.324646
39.m00362_at	S8F8R2	TGME49_220430-t26_1	hypothetical protein	0.254339	-0.0813217	-0.10929	-0.0719841	-0.136442	0.0852783
39.m00363_at	S8FBU5	TGME49_220440-t26_1	cyclin-dependent kinase regulatory subunit protein	-0.0214093	-0.149786	-0.0229327	0.0180764	-0.0342646	0.180991
39.m00364_at	S8F5N3	TGME49_220470-t26_1	hypothetical protein	-0.206031	0.291296	-0.0381827	-0.0491027	-0.06991	0.000932812
39.m00365_at	S8FBU7	TGME49_220490-t26_1	pre-rRNA-processing protein PNO1, putative	0.00688667	-0.0223287	-0.0713795	-0.0548139	2.88937e-05	0.12872
39.m00366_at	S8GRD5	TGME49_220500-t26_1	UBX domain-containing protein	0.150835	0.111698	-0.0187574	-0.138103	-0.223392	0.0646577
39.m00367_at	N/A	TGME49_220510-t26_1	hypothetical protein	-0.267426	0.429838	0.0125793	-0.0150516	-0.0745036	-0.259134
39.m00368_at	N/A	TGME49_220530-t26_1	AP2 domain transcription factor AP2V-1	0.0564766	0.027807	-0.0205568	0.0380041	0.080299	-0.208623
39.m00369_at	N/A	TGME49_220560-t26_1	hypothetical protein	0.0293751	-0.0907059	-0.223348	0.209119	0.300239	-0.394089
39.m00370_at	N/A	TGME49_220570-t26_1	hypothetical protein	-0.0407613	0.101108	-0.0207584	-0.0887658	-0.00993838	0.0477599
39.m00372_at	N/A	TGME49_220610-t26_1	protein phosphatase 2C domain-containing protein	-0.196234	-0.155318	-0.027507	-0.0557487	0.00718349	0.333742
39.m00613_at	N/A	TGME49_220390-t26_1	hypothetical protein	-0.0216135	-0.0206533	-0.0229914	-0.0830007	0.00921982	0.126579
39.m00614_at	N/A	TGME49_220520-t26_1	hypothetical protein	-0.0618818	-0.0352895	-0.0614876	0.148198	0.117855	-0.139846
39.m00616_at	S8F8S5	TGME49_220580-t26_1	hypothetical protein	0.0118406	-0.00176892	-3.80243e-05	-0.037052	0.122274	-0.109586
39.m00617_s_at	N/A	TGME49_296231-t26_1	hypothetical protein	-0.274041	0.303803	0.0721411	0.100178	0.051487	-0.428191
39.m00618_at	N/A	TGME49_220630-t26_1	hypothetical protein	-0.0996064	-0.0162393	-0.0918898	0.233247	0.122144	-0.21555
39.m00619_at	S8GRE0	TGME49_220540-t26_1	hypothetical protein	0.333095	0.160225	-0.106604	-0.170922	-0.0165645	-0.348701
39.m00621_at	S8GRD1	TGME49_220450-t26_1	ribonuclease HI protein	-0.0260371	-0.145373	-0.0820333	0.0799023	-0.0852064	0.213704
39.m00622_at	N/A	TGME49_220250-t26_1	Nucleotide-sensitive chloride conductance regulator (ICln) protein	-0.25105	0.114926	-0.0749782	-0.105544	-0.11216	0.32116
39.m00623_at	S8GRB2	TGME49_220240-t26_1	hypothetical protein	-0.135229	0.0963096	0.419651	-0.131387	-0.0210246	-0.434048
39.m00790_at	S8F5M5	TGME49_220320-t26_1	BSD domain-containing protein	0.00850694	-0.0865945	-0.026047	0.0357675	0.0744505	-0.0136814
39.m00794_at	B9Q294	TGME49_220070-t26_1	hypothetical protein	-0.108393	-0.00558727	-0.0565842	0.341098	-0.0912662	-0.169551
40.m00009_at	N/A	TGME49_329000-t26_1	hypothetical protein	0.0703291	-0.0164391	0.0546841	-0.0256473	0.0091143	-0.101588
40.m00009_x_at	N/A	TGME49_329000-t26_1	hypothetical protein	0.0447934	0.0324528	-0.0505802	0.0138275	0.0667342	-0.119245
40.m00011_s_at	N/A	TGME49_220730-t26_1	hypothetical protein	0.0937063	-0.0156743	-0.00465033	-0.0595844	0.0850938	-0.115434
41.m00001_at	S8F7V1	TGME49_221210-t26_1	cyclophilin	-0.170913	-0.17332	0.12381	0.0285691	0.0458921	0.103002
41.m00002_at	S8F7V5	TGME49_221260-t26_1	Class-II DAHP synthetase family protein	-0.0965172	-0.192181	0.0710282	0.0354863	-0.131886	0.247385
41.m00003_at	N/A	TGME49_221330-t26_1	DNA gyrase/topoisomerase IV, A subunit domain-containing protein	-0.210839	-0.163646	0.25728	0.0542634	-0.043215	0.033607
41.m00004_at	N/A	TGME49_221320-t26_1	acetyl-CoA carboxylase ACC1	-0.020151	-0.103411	-0.0981435	-0.0501075	-0.201526	0.366769
41.m00005_at	B9PYV2	TGME49_222380-t26_1	importin-beta N-terminal domain-containing protein	-0.287251	-0.118614	0.0941741	0.000799853	-0.126049	0.322375
41.m00006_at	B9PYW7	TGME49_222860-t26_1	eukaryotic translation initiation factor, putative	-0.0387873	-0.0614514	0.0479149	-0.0189923	-0.123962	0.168869
41.m00008_at	S7ULH4	TGME49_221170-t26_1	CAAX metallo endopeptidase	0.0930455	-0.104433	0.0581525	-0.0344157	-0.263893	0.188594
41.m00013_at	N/A	TGME49_221450-t26_1	SPRY domain-containing protein	-0.052787	-0.122086	0.127671	0.000625264	-0.0200899	0.0482479
41.m00014_at	N/A	TGME49_221522-t26_1	adaptor complexes medium subunit family protein	-0.0255575	-0.133468	0.0655668	0.100189	-0.279897	0.199812
41.m00015_at	B9PYM8	TGME49_221590-t26_1	dual specificity phosphatase, catalytic domain-containing protein	-0.298372	0.119438	0.361738	0.0972315	0.068191	-0.648931
41.m00016_at	N/A	TGME49_221610-t26_1	ubiquitin carboxyl-terminal hydrolase	0.0165646	0.0779169	0.0811041	0.112866	-0.193561	-0.134355
41.m00017_at	S7ULC6	TGME49_221700-t26_1	hypothetical protein	0.519742	-0.154377	-0.307616	-0.244449	-0.289279	0.177578
41.m00020_at	N/A	TGME49_222192-t26_1	hypothetical protein	0.122811	-0.0542186	-0.0112223	-0.157278	-0.0384027	0.110173
41.m00021_at	S8GJM7	TGME49_222220-t26_1	alveolin domain containing intermediate filament IMC7	-0.452581	-0.496566	0.171603	0.150366	-0.168861	0.445523
41.m00022_at	S8F848	TGME49_222270-t26_1	hypothetical protein	-0.00106591	-0.47599	0.130276	0.142148	-0.171727	0.219695
41.m00024_at	N/A	TGME49_222710-t26_1	IMP-specific 5'-nucleotidase 1, putative	0.115849	0.0552187	0.0224667	0.0542352	-0.232116	-0.0522472
41.m00025_at	N/A	TGME49_222880-t26_1	hypothetical protein	-0.0355321	-0.0876981	-0.0473712	0.0187015	-0.0872494	0.206861
41.m00026_at	S7VTV4	TGME49_223070-t26_1	hypothetical protein	0.0366269	0.00690039	0.0168494	0.0478222	-0.0770329	-0.0367323
41.m00027_at	N/A	TGME49_223140-t26_1	tRNA binding domain-containing protein	-0.42198	-0.0899775	0.121776	0.0799361	-0.0478113	0.234494
41.m00028_at	N/A	TGME49_223130-t26_1	hypothetical protein	-0.278957	-0.0494187	0.00217973	0.0808641	-0.105	0.266138
41.m00029_at	B9PYZ6	TGME49_223110-t26_1	glycolipid transfer protein GLTP	0.212097	-0.261705	-0.0138444	0.15547	0.0769414	-0.275019
41.m00030_at	N/A	TGME49_222840-t26_1	Ser/Thr phosphatase family protein	-0.569563	0.0178198	0.261149	0.182957	0.0384252	-0.130233
41.m00031_at	S8GU03	TGME49_222210-t26_1	SPFH domain / Band 7 family protein	-0.156457	-0.227704	-0.012134	0.029393	-0.1689	0.396161
41.m00032_at	S8FE58	TGME49_222160-t26_1	aldehyde dehydrogenase	0.311658	-0.0598517	-0.256066	0.0378679	-0.181138	0.0444028
41.m00033_at	S8GJK5	TGME49_222000-t26_1	brix domain-containing protein	-0.43673	-0.0237095	0.162792	0.0145143	-0.0173771	0.184902
41.m00036_at	B9PYN1	TGME49_221620-t26_1	beta-tubulin, putative	0.0782874	0.0141409	0.104772	0.0502801	-0.199293	-0.0801338
41.m00037_at	N/A	TGME49_221490-t26_1	cell cycle regulator protein	0.166315	-0.079195	-0.0242039	-0.0490894	-0.125115	0.0812269
41.m00038_at	S8FAY8	TGME49_221360-t26_1	hypothetical protein	0.150125	0.0947608	0.00910989	0.0116915	-0.088403	-0.220246
41.m00040_at	S8FDY9	TGME49_221180-t26_1	hypothetical protein	-0.169172	0.229423	0.278392	0.0208345	-0.235837	-0.266839
41.m01265_at	N/A	TGME49_220840-t26_1	threonine synthase	0.532935	0.301729	-0.389119	-0.346794	-0.19111	-0.31029
41.m01266_at	B6KQ13	TGME49_220860-t26_1	DEAD/DEAH box helicase	0.0202115	-0.0451941	0.0651523	-0.0172424	-0.10011	0.0665425
41.m01268_at	B9Q3R6	TGME49_220870-t26_1	hypothetical protein	-0.202515	0.0442013	-0.0193294	-0.11996	-0.06602	0.288338
41.m01269_at	S8FDY4	TGME49_220890-t26_1	hypothetical protein	-0.52647	0.274776	0.26933	0.128267	0.198886	-0.850755
41.m01270_at	S8GTQ4	TGME49_220900-t26_1	hypothetical protein	-0.401462	-0.0103519	0.333524	0.221582	0.0135829	-0.380742
41.m01271_at	S8F7U5	TGME49_220920-t26_1	hypothetical protein	0.0984467	-0.0524429	0.054165	-0.00442709	-0.0351834	-0.0715324
41.m01272_at	S8FAW6	TGME49_220930-t26_1	hypothetical protein	0.142044	-0.170906	0.190678	0.0370595	-0.196873	-0.0668318
41.m01273_at	N/A	TGME49_220940-t26_1	ribosomal RNA methyltransferase (FtsJ) family protein	-0.0121165	-0.128427	0.0854802	0.0359904	-0.0642643	0.0666514
41.m01274_at	N/A	TGME49_220950-t26_1	hypothetical protein	-0.247232	0.0976716	0.421067	0.156542	-0.223446	-0.47219
41.m01275_at	S8F7U8	TGME49_221160-t26_1	acetyltransferase, GNAT family protein	0.0672867	0.0769294	-0.125184	-0.159962	-0.0784135	0.175078
41.m01278_at	S8GTR1	TGME49_221190-t26_1	mrna cleavage factor family protein, putative	-0.0185224	-0.0509851	0.0188705	-0.00163911	0.097114	-0.0527035
41.m01279_at	S8GJC2	TGME49_221200-t26_1	CW-type Zinc Finger protein	-0.109756	-0.170649	0.0885849	0.0709826	-0.0574258	0.140152
41.m01279_x_at	S8GJC2	TGME49_221200-t26_1	CW-type Zinc Finger protein	-0.0221934	-0.0982499	0.000801504	-0.000341498	-0.0321607	0.136902
41.m01281_at	N/A	TGME49_221220-t26_1	hypothetical protein	0.0157847	-0.136451	-0.0599298	0.159352	0.0606474	-0.0677061
41.m01282_at	S8FDZ3	TGME49_221230-t26_1	hypothetical protein	-0.0937696	-0.0408282	-0.00499199	0.0465459	0.0297935	0.055061
41.m01283_at	S8GJC7	TGME49_221250-t26_1	hypothetical protein	-0.0420989	-0.0270162	0.235088	0.110036	-0.0815995	-0.268009
41.m01285_at	S8FDZ6	TGME49_221270-t26_1	oxidoreductase, 2OG-Fe(II) oxygenase family protein	0.12898	0.0396578	0.153101	0.132994	-0.0410308	-0.589882
41.m01286_at	N/A	TGME49_221295-t26_1	hypothetical protein	-0.125929	0.108081	0.112222	0.170983	0.153453	-0.629047
41.m01289_at	N/A	TGME49_221340-t26_1	hypothetical protein	-0.00394718	-0.164197	0.0706807	-0.00364466	-0.00247301	0.084556
41.m01290_at	S8F7W3	TGME49_221350-t26_1	Ctr copper transporter family protein	0.146147	-0.129002	-0.0727899	0.0575745	-0.132284	0.0939537
41.m01292_at	S8FE04	TGME49_221370-t26_1	hypothetical protein	-0.137944	0.104244	0.279566	0.0473755	-0.0876597	-0.312196
41.m01293_at	N/A	TGME49_221390-t26_1	hypothetical protein	-0.161223	0.278896	0.165553	0.14757	-0.188456	-0.41562
41.m01294_at	S8FAZ4	TGME49_221400-t26_1	hypothetical protein	-0.140753	-0.105007	0.0293681	0.126147	0.131054	-0.0761296
41.m01295_at	S8F7W8	TGME49_221410-t26_1	actin-like protein ALP4	0.0220284	-0.115401	0.320564	0.0787482	-0.441097	-0.0165857
41.m01296_at	N/A	TGME49_221430-t26_1	hypothetical protein	0.166836	-0.127725	-0.113294	-0.137703	0.0877332	0.0791826
41.m01297_at	N/A	TGME49_221440-t26_1	RPGR, putative	0.0547466	-0.0711604	0.0393376	0.0206989	-0.00760595	-0.0419107
41.m01297_x_at	N/A	TGME49_221440-t26_1	RPGR, putative	0.0619999	-0.105711	-0.0130853	0.0264617	0.0295587	-0.00749007
41.m01299_at	N/A	TGME49_221480-t26_1	hypothetical protein	-0.231698	0.304343	0.341163	-0.143666	-0.214346	-0.25974
41.m01301_at	B9PYL9	TGME49_221510-t26_1	hypothetical protein	0.0381388	-0.0353814	0.0514699	-0.00471329	-0.123048	0.0616136
41.m01303_at	N/A	TGME49_221540-t26_1	hypothetical protein	0.152184	0.062326	-0.0539861	0.0498796	-0.18494	-0.0602037
41.m01304_at	S8GTU8	TGME49_221550-t26_1	CMGC kinase, MAPK family, MEK kinase-related (incomplete catalytic triad)	0.343739	0.144159	-0.484644	0.218977	0.0684145	-0.686778
41.m01305_at	N/A	TGME49_221560-t26_1	hypothetical protein	-0.0404857	0.00293148	-0.024219	0.0302002	0.0654346	-0.0383399
41.m01306_at	N/A	TGME49_221580-t26_1	ribosomal RNA large subunit methyltransferase J protein	0.0578765	-0.0866754	0.0173593	0.00391536	-0.0264013	0.0276767
41.m01308_at	S8GJG7	TGME49_221600-t26_1	hypothetical protein	-0.245109	0.110474	0.0115042	0.0566034	-0.0707925	0.0945023
41.m01311_at	N/A	TGME49_221630-t26_1	hypothetical protein	-0.244086	0.294851	0.0201117	-0.0282214	-0.0457987	-0.0769561
41.m01312_at	S8GTV6	TGME49_221640-t26_1	hypothetical protein	0.216026	0.0262298	0.0370974	-0.0961543	-0.0908939	-0.135756
41.m01313_at	N/A	TGME49_221660-t26_1	DEAD/DEAH box helicase domain-containing protein	0.0353066	-0.0411818	0.0457841	0.00406618	0.068675	-0.125113
41.m01315_at	S7ULL0	TGME49_221670-t26_1	transcriptional elongation factor FACT140	-0.06356	0.0619728	-0.101435	-0.0572162	-0.122055	0.234771
41.m01316_at	N/A	TGME49_221675-t26_1	hypothetical protein	-0.11504	-0.19951	0.140188	0.287153	0.0265277	-0.249056
41.m01317_at	N/A	TGME49_221675-t26_1	hypothetical protein	0.0162083	-0.156078	0.0912676	0.0959826	0.122939	-0.221832
41.m01318_at	S8GJH8	TGME49_221690-t26_1	hypothetical protein	0.155572	-0.0610347	-0.028377	-0.0886543	-0.116582	0.107727
41.m01320_at	N/A	TGME49_221720-t26_1	hypothetical protein	-0.0189183	-0.182169	0.12364	0.0487932	-0.0201062	0.0232999
41.m01320_x_at	N/A	TGME49_221720-t26_1	hypothetical protein	-0.0159993	-0.114277	0.11158	0.0128017	-0.0395698	0.0312379
41.m01321_at	S8GTW7	TGME49_221830-t26_1	subtilisin SUB12	0.0279218	-0.0554425	0.0284349	0.0372804	0.0445005	-0.0907064
41.m01321_x_at	S8GTW7	TGME49_221830-t26_1	subtilisin SUB12	0.0343288	-0.166518	0.0220016	0.0744028	0.0912276	-0.0796239
41.m01322_at	N/A	TGME49_221840-t26_1	hypothetical protein	-0.309557	-0.405728	-0.130766	0.521803	0.361178	-0.507114
41.m01323_at	N/A	TGME49_221870-t26_1	hypothetical protein	-0.112468	0.0368097	-0.00106615	-0.0441622	0.0269509	0.0823432
41.m01324_at	N/A	TGME49_221890-t26_1	WD domain, G-beta repeat-containing protein	-0.0362261	-0.0918283	0.0346689	0.0994455	-0.0295189	0.01249
41.m01325_at	B6KQ87	TGME49_221910-t26_1	AN1 family Zinc finger domain-containing protein	0.25781	-0.0169653	0.0412142	-0.0672631	-0.2294	-0.0505623
41.m01326_at	N/A	TGME49_221922-t26_1	NifU family domain-containing protein	-0.451194	-0.145527	0.197972	0.0177946	-0.0690407	0.283972
41.m01327_at	B9PYQ7	TGME49_221930-t26_1	hypothetical protein	0.150526	0.00351488	-0.239328	-0.171244	-0.144503	0.291781
41.m01328_at	N/A	TGME49_221940-t26_1	adaptin n terminal region domain-containing protein	0.062224	0.116781	-0.124916	-0.049518	-0.0621486	0.0372219
41.m01329_at	N/A	TGME49_221980-t26_1	U1 zinc finger protein	0.0492203	-0.0849873	-0.0146072	-0.0318079	0.00132799	0.0727893
41.m01331_at	N/A	TGME49_222020-t26_1	phosphoglycerate kinase PGKII	-0.0984072	-0.377754	0.193272	-0.0493837	-0.213983	0.361813
41.m01332_at	S8GTY7	TGME49_222040-t26_1	Ran-interacting Mog1 protein	-0.270194	0.183001	-0.109848	0.103685	-0.0974186	0.116498
41.m01333_at	N/A	TGME49_222060-t26_1	hypothetical protein	-0.353987	-0.205394	0.419135	0.10196	-0.117105	-0.0342669
41.m01334_at	N/A	TGME49_222060-t26_1	hypothetical protein	0.0676157	-0.0234824	-0.0642653	-0.0547451	0.0699218	-0.00365891
41.m01335_at	S8FB55	TGME49_222070-t26_1	elongation factor Tu GTP binding domain-containing protein	0.0236633	-0.0294903	-0.105061	-0.0827887	0.0808225	0.0954193
41.m01336_at	B9PYS5	TGME49_222090-t26_1	hypothetical protein	0.123026	-0.0163928	-0.0394232	-0.0566348	-0.0751674	0.0501933
41.m01337_at	N/A	TGME49_222100-t26_1	hypothetical protein	-0.463806	-0.222254	0.408384	0.244731	0.05736	-0.315118
41.m01338_at	S8FB61	TGME49_222110-t26_1	PUB domain-containing protein	0.166093	0.117685	-0.130425	-0.176915	-0.149234	0.111082
41.m01339_at	S8GTZ6	TGME49_222130-t26_1	hypothetical protein	-0.0603322	-0.0078104	0.0991619	0.0827727	0.0036016	-0.136759
41.m01340_at	N/A	TGME49_222140-t26_1	DEAD/DEAH box helicase domain-containing protein	0.0425139	-0.0566424	0.00244567	-0.0430076	0.0777976	-0.0300666
41.m01342_at	S8GTZ8	TGME49_222170-t26_1	dense-granule antigen DG32	-0.190226	-0.347065	0.0424902	-0.131747	-0.193003	0.543498
41.m01345_at	N/A	TGME49_222200-t26_1	LMBR1 family region protein, putative	-0.0431071	-0.102796	-0.00607885	0.0255029	0.0233036	0.0921529
41.m01348_at	N/A	TGME49_222230-t26_1	hypothetical protein	0.0918874	0.0278408	0.0442839	-0.0728065	-0.126991	0.0195337
41.m01349_at	S8FB73	TGME49_222240-t26_1	hypothetical protein	0.0568401	0.149776	-0.0102119	0.00524543	-0.0874442	-0.140907
41.m01350_at	N/A	TGME49_222250-t26_1	hypothetical protein	0.0722413	-0.0776693	-0.0132165	0.00997315	0.0670032	-0.068683
41.m01352_at	S8FB77	TGME49_222280-t26_1	hypothetical protein	-0.287024	0.175414	0.118292	0.00117256	-0.0968016	0.0230175
41.m01353_at	N/A	TGME49_222290-t26_1	LSM domain-containing protein	-0.0375181	-0.0631313	-0.0160111	-0.0578753	-0.033089	0.184541
41.m01354_at	S8GU09	TGME49_222300-t26_1	hypothetical protein	-0.235576	-0.381073	-0.00501659	0.291254	-0.060825	0.225275
41.m01356_at	N/A	TGME49_222330-t26_1	hypothetical protein	0.0343054	-0.0826056	0.0343226	0.0556819	0.0193634	-0.0697217
41.m01357_at	N/A	TGME49_222340-t26_1	NOL1/NOP2/sun family protein	0.0344077	-0.0560936	-0.0563328	0.0016623	0.0227005	0.0484991
41.m01358_at	N/A	TGME49_222350-t26_1	hypothetical protein	-0.0998518	0.0814932	0.272359	0.0276003	-0.0741883	-0.300317
41.m01359_at	N/A	TGME49_222360-t26_1	hypothetical protein	-0.0562101	-0.119686	0.108146	0.0881889	-0.129469	0.0792679
41.m01360_at	N/A	TGME49_222370-t26_1	SAG-related sequence SRS13	-0.234563	-0.201418	-0.10309	0.45783	0.0464485	-0.149333
41.m01362_at	S8GU15	TGME49_222390-t26_1	hypothetical protein	0.15392	-0.185955	-0.0530242	-0.0213856	-0.042272	0.11108
41.m01363_at	N/A	TGME49_222400-t26_1	hypothetical protein	0.0570932	-0.150366	0.0156988	0.0676677	0.0259704	-0.0317903
41.m01364_at	N/A	TGME49_222410-t26_1	hypothetical protein	-0.103207	-0.156821	-0.0306697	0.0364585	-0.0533241	0.253248
41.m01365_at	S8FB89	TGME49_222420-t26_1	hypothetical protein	0.0865322	-0.0997484	-0.0351368	0.0150785	0.0575539	-0.0360004
41.m01366_at	N/A	TGME49_222430-t26_1	HECT-domain (ubiquitin-transferase) domain-containing protein	-0.0466067	0.343211	-0.122865	-0.141533	-0.0617337	-0.0581282
41.m01368_at	S8F863	TGME49_222700-t26_1	hypothetical protein	0.0409257	-0.0498094	0.0069484	0.0798141	0.00684995	-0.0944394
41.m01370_at	N/A	TGME49_222800-t26_1	glycogen synthase, putative	0.0661711	-0.0397684	-0.00979645	-0.0175555	0.0381267	-0.0420032
41.m01372_at	B9PYW6	TGME49_222850-t26_1	stress responsive a/b barrel domain-containing protein	-0.521883	0.00957924	0.107202	0.0196548	0.0628881	0.181535
41.m01375_at	N/A	TGME49_222900-t26_1	phosphoserine phosphatase	-0.360346	0.194351	0.0569951	0.129785	-0.0757966	-0.0368673
41.m01376_at	S8GJQ9	TGME49_222910-t26_1	phosphoglycerate mutase	-0.38873	-0.0919177	0.136859	0.195441	-0.123893	0.151789
41.m01377_at	S7VTT8	TGME49_222920-t26_1	mbp-1 interacting protein-2a family protein	0.0542047	0.085503	0.0668091	-0.0452269	-0.181996	-0.00344806
41.m01378_at	N/A	TGME49_222940-t26_1	hypothetical protein	-0.208043	0.314857	0.0446136	0.235806	-0.191112	-0.385409
41.m01379_at	N/A	TGME49_222952-t26_1	phosphohistidine phosphatase	-0.0604858	0.0699236	0.0217852	0.0667342	-0.127067	0.0144515
41.m01380_at	N/A	TGME49_222960-t26_1	SCY kinase-related protein (incomplete catalytic triad)	0.0407735	-0.11727	0.00715985	0.0243783	0.00815789	0.0285721
41.m01381_at	S7UK47	TGME49_222970-t26_1	inositol(myo)-1(or 4)-monophosphatase 2, putative	-0.288661	0.155145	0.0111839	0.0858526	0.00480347	-0.0230647
41.m01382_at	N/A	TGME49_222990-t26_1	ribosomal protein S18, putative	0.0416815	0.01099	-0.0336013	0.00176023	-0.0781221	0.0514693
41.m01383_at	S7UL29	TGME49_223000-t26_1	dynein light chain DLC	-0.530673	-0.190023	0.133749	0.202354	0.148564	0.0557163
41.m01384_at	N/A	TGME49_223020-t26_1	coproporphyrinogen III oxidase	-0.439549	-0.149401	0.271466	-0.0768886	-0.163222	0.341579
41.m01385_at	S8F883	TGME49_223030-t26_1	tetratricopeptide repeat-containing protein	-0.170958	-0.210768	-0.0786375	-0.15973	-0.127729	0.52493
41.m01386_at	S8FBB2	TGME49_223040-t26_1	hypothetical protein	-0.770416	-0.816506	0.278114	0.256767	0.117302	0.305546
41.m01387_at	B6KQG9	TGME49_223050-t26_1	ribosomal protein RPS20	-0.946074	-0.0264275	0.185547	0.138792	0.0610611	0.200565
41.m01389_at	N/A	TGME49_223060-t26_1	MORN repeat-containing protein	-0.268203	-0.286413	-0.00861787	0.306668	-0.10042	0.206631
41.m01391_at	N/A	TGME49_223080-t26_1	hypothetical protein	0.0354871	0.18294	-0.0889094	-0.0362536	0.0166512	-0.142694
41.m01392_at	N/A	TGME49_223095-t26_1	hypothetical protein	0.187889	-0.0678666	-0.192227	-0.0514181	-0.0425849	0.118321
41.m01394_at	N/A	TGME49_223120-t26_1	cyclin-dependent kinase regulatory subunit protein	0.701352	0.44329	-0.526376	-0.607849	-0.375988	-0.504471
41.m01397_at	N/A	TGME49_223150-t26_1	START domain-containing protein	0.0264454	-0.0031534	0.0081532	0.0293158	-0.193615	0.108351
41.m02356_at	S8GTR6	TGME49_221240-t26_1	hypothetical protein	0.0160018	-0.0022369	-0.0500487	0.0279578	0.0692052	-0.0673024
41.m02357_at	S8GTU1	TGME49_221460-t26_1	phosphoglycerate mutase family protein	-0.302455	-0.289697	0.223912	0.0260611	-0.0515308	0.251046
41.m02358_at	N/A	TGME49_221470-t26_1	hypothetical protein	-0.12861	0.100145	0.0844227	0.181497	-0.0156924	-0.295953
41.m02360_at	N/A	TGME49_221310-t26_1	aminopeptidase N protein	0.48014	0.293425	-0.436325	-0.0627691	-0.325148	-0.308294
41.m02362_at	S8GTU4	TGME49_221500-t26_1	dual specificity phosphatase, catalytic domain-containing protein	0.293095	0.0982238	-0.0713615	-0.133245	-0.153082	-0.114529
41.m02364_at	N/A	TGME49_222660-t26_1	leucine rich repeat-containing protein	0.00208733	-0.0540411	0.121263	0.0711437	-0.148451	-0.0142836
41.m02365_at	S8FBA0	TGME49_222930-t26_1	hypothetical protein	-0.0893393	-0.0404778	-0.00555288	-0.045965	-0.0756538	0.22191
41.m02937_at	N/A	TGME49_223020-t26_1	coproporphyrinogen III oxidase	0.051117	-0.0210228	-0.0318126	-0.0932478	0.0701476	0.0159079
41.m02938_at	S8GJR8	TGME49_222980-t26_1	hypothetical protein	-0.0411061	-0.0699366	-0.00316357	-0.000209452	0.140321	-0.0402545
41.m02939_at	N/A	TGME49_222960-t26_1	SCY kinase-related protein (incomplete catalytic triad)	0.0149119	-0.0563274	-0.0259314	-0.0552201	0.144236	-0.0367556
41.m02939_x_at	N/A	TGME49_222960-t26_1	SCY kinase-related protein (incomplete catalytic triad)	0.0141753	-0.085746	-0.0248943	0.0746864	0.109302	-0.105986
41.m02940_at	N/A	TGME49_222935-t26_1	hypothetical protein	0.588751	0.0634448	-0.274824	-0.160751	-0.116368	-0.459808
41.m02941_at	N/A	TGME49_222660-t26_1	leucine rich repeat-containing protein	0.04528	0.00508792	-0.00347962	-0.00534444	0.0420259	-0.0894208
41.m02941_x_at	N/A	TGME49_222660-t26_1	leucine rich repeat-containing protein	-0.0615351	-0.0255338	0.0384075	-0.00270486	0.082855	-0.0386858
41.m02943_at	N/A	TGME49_222180-t26_1	hypothetical protein	-0.516087	0.00887546	0.144037	0.0656987	-0.0402391	0.191315
41.m02944_at	S8F835	TGME49_222150-t26_1	hypothetical protein	-0.00481914	-0.0209544	-0.00744564	0.0171272	0.0897577	-0.0814508
41.m02945_at	N/A	TGME49_222120-t26_1	hypothetical protein	-0.178678	0.0502368	0.168933	0.0233359	-0.186436	0.0718945
41.m02947_at	S8FB55	TGME49_222070-t26_1	elongation factor Tu GTP binding domain-containing protein	-0.342812	0.0772166	-0.00866553	0.0197407	-0.399667	0.424025
41.m02948_at	N/A	TGME49_222010-t26_1	HAD hydrolase, family IIID protein	0.0819841	-0.085166	-0.107942	0.0450324	-0.00975501	0.060312
41.m02949_at	N/A	TGME49_221990-t26_1	hypothetical protein	-0.0245434	-0.0838425	0.126264	0.0943625	-0.032895	-0.101492
41.m02951_at	N/A	TGME49_323110-t26_1	hypothetical protein	-0.00477836	0.268587	-0.0136204	-0.085135	-0.054921	-0.168145
41.m02951_x_at	N/A	TGME49_323110-t26_1	hypothetical protein	-0.148369	0.292989	-0.0223433	-0.0946464	0.094693	-0.210056
41.m02952_at	B6KQ13	TGME49_220860-t26_1	DEAD/DEAH box helicase	0.143019	-0.106968	0.0637682	0.00248679	0.00552931	-0.134887
41.m02953_at	B9Q3R7	TGME49_220880-t26_1	hypothetical protein	0.147879	-0.0171901	-0.0208686	0.0318479	0.0246599	-0.197237
41.m02954_s_at	N/A	TGME49_323110-t26_1	hypothetical protein	0.000998773	-0.0853766	0.130982	0.0471786	0.0476428	-0.169861
41.m02956_at	N/A	TGME49_221850-t26_1	prohibitin family protein, putative	0.0331486	-0.054633	-0.0100053	-0.0132929	-0.0898201	0.120914
41.m02957_at	N/A	TGME49_221870-t26_1	hypothetical protein	0.0953261	-0.0685528	-0.0285594	-0.0358625	0.0884336	-0.0649023
41.m02958_s_at	N/A	TGME49_221990-t26_1	hypothetical protein	0.0782484	-0.0121786	0.00538123	-0.0171433	0.00666198	-0.0665343
41.m02959_at	N/A	TGME49_222030-t26_1	hypothetical protein	0.318793	-0.145773	-0.104549	-0.158831	-0.164382	0.1466
41.m02962_at	S8F851	TGME49_222310-t26_1	hypothetical protein	0.13892	-0.0777892	0.0127725	-0.0342875	0.0443345	-0.103886
41.m03142_at	S8FB45	TGME49_221970-t26_1	hypothetical protein	-0.186477	-0.0216606	0.0736934	0.0171776	-0.0356875	0.124697
41.m03143_x_at	B6KQ91	TGME49_221950-t26_1	splicesome-associated protein, putative	-0.0540682	-0.0903168	0.075337	0.039351	0.0961421	-0.0837161
41.m03144_at	S8GTT2	TGME49_221380-t26_1	alba 1	-0.387626	-0.269436	0.110028	0.117285	-0.19895	0.403585
42.m00002_at	S8F0I0	TGME49_224750-t26_1	SAG-related sequence SRS40F	0.304123	-0.14627	-0.312293	-0.270645	-0.311069	0.440396
42.m00005_at	S8EXE8	TGME49_225490-t26_1	calcium-dependent protein kinase CDPK2	0.121195	0.0995365	-0.120076	-0.210299	-0.0316479	0.0957223
42.m00006_at	S8G6H2	TGME49_228170-t26_1	inner membrane complex protein IMC2A	-0.0908699	0.33877	0.0756655	-0.150269	-0.0761745	-0.201003
42.m00007_at	N/A	TGME49_223970-t26_1	translation elongation and release factors (gtpases), putative	-0.025715	-0.140421	-0.0980605	-0.0311136	-0.0898305	0.312143
42.m00008_at	N/A	TGME49_225050-t26_1	adenosylhomocysteinase, putative	0.16462	-0.125439	0.0436561	-0.0033982	-0.401119	0.205505
42.m00009_at	S8G5Z7	TGME49_226400-t26_1	lipoic acid synthase LIPA	-0.270104	-0.0798693	0.101829	0.0457355	-0.103564	0.229406
42.m00010_at	B9PMQ2	TGME49_226550-t26_1	TBC domain containing protein	-0.491144	0.0525473	0.0723576	0.0029426	-0.0522601	0.267775
42.m00013_at	I7CPS1	TGME49_227280-t26_1	dense granule protein GRA3	-0.742237	0.0937172	0.326348	0.239852	0.328696	-0.968665
42.m00014_at	Q2Y2R0	TGME49_227290-t26_1	histone deacetylase HDAC3	-0.0686143	-0.0657834	0.0315902	0.0440543	0.0837075	-0.0350726
42.m00015_at	B6KEX2	TGME49_227620-t26_1	dense granule protein GRA2	-1.04012	0.252335	0.339128	0.263953	0.289025	-1.14367
42.m00016_s_at	N/A	TGME49_212310-t26_1	vacuolar ATP synthetase	-0.00784721	-0.0510987	0.0187895	-0.0573423	-0.0283789	0.115446
42.m00016_x_at	N/A	TGME49_212310-t26_1	vacuolar ATP synthetase	0.12049	-0.0770386	0.0219726	-0.0865637	0.016289	-0.0096659
42.m00018_at	S5Y8U5	TGME49_223510-t26_1	hypothetical protein	0.193512	-0.0247177	-0.115989	-0.177049	-0.0360305	0.111609
42.m00019_at	S8EX03	TGME49_223570-t26_1	hypothetical protein	-0.247338	0.0295694	-0.0743072	0.186137	0.0305158	0.0248414
42.m00020_at	N/A	TGME49_223590-t26_1	proteasome subunit	-0.131587	0.0274972	0.0523478	0.0244089	-0.19577	0.17795
42.m00021_at	N/A	TGME49_223600-t26_1	hypothetical protein	0.0421025	-0.040651	-0.0222031	-0.0741598	0.0404051	0.0478727
42.m00022_at	B6KDY1	TGME49_223680-t26_1	ubiquitin family protein	-0.0637303	-0.229518	0.0316737	-0.0531358	-0.0910372	0.317297
42.m00024_at	B9PM03	TGME49_223910-t26_1	acyltransferase domain-containing protein	-0.284226	-0.10588	0.0970444	0.0665568	-0.0224921	0.181806
42.m00025_at	B9PM06	TGME49_223930-t26_1	RNA recognition motif-containing protein	0.0400557	-0.131199	-0.0505772	-0.0265442	-0.186097	0.283229
42.m00026_at	N/A	TGME49_223920-t26_1	rhoptry neck protein RON3	-0.699215	0.047741	0.277344	0.19045	0.229136	-0.404668
42.m00027_at	B9PM09	TGME49_223960-t26_1	ubiquitin interaction motif family protein	0.273425	-0.0350315	-0.136522	-0.14692	-0.132831	0.103101
42.m00032_at	S8EU57	TGME49_224460-t26_1	aminopeptidase n, putative	0.0157358	-0.0436733	0.310154	0.119998	-0.0621781	-0.517468
42.m00033_at	N/A	TGME49_224290-t26_1	DHHC zinc finger domain-containing protein	0.0240984	-0.113396	-0.00329884	0.048498	0.012144	0.0239056
42.m00034_at	N/A	TGME49_224110-t26_1	adhesion regulating molecule region protein, putative	0.0821467	-0.0502825	0.0626356	-0.00431215	-0.279177	0.136873
42.m00037_at	B9PMB3	TGME49_225080-t26_1	ribosomal protein RPS18	-0.266963	-0.0553031	0.045583	0.069444	0.0551573	0.106918
42.m00038_at	S8GEZ4	TGME49_225060-t26_1	nucleoredoxin family protein	-0.167594	-0.218059	-0.0315196	0.0492146	-0.0380442	0.31345
42.m00039_at	N/A	TGME49_225300-t26_1	hypothetical protein	-0.207487	0.279616	0.0681722	0.137021	0.114213	-0.641768
42.m00040_at	N/A	TGME49_225460-t26_1	hypothetical protein	0.643113	0.405456	-0.399028	-0.347002	-0.468267	-0.521283
42.m00041_at	N/A	TGME49_225480-t26_1	hypothetical protein	0.261351	-0.043206	-0.0638842	-0.0455478	-0.0987935	-0.0575383
42.m00042_at	S8EXF3	TGME49_225540-t26_1	hypothetical protein	-0.789771	0.141572	0.0683884	0.20917	0.251679	-0.217722
42.m00044_at	S8G5U2	TGME49_225560-t26_1	hypothetical protein	-0.557567	0.205279	0.370635	0.174405	0.0817007	-0.744001
42.m00045_at	B9PMH5	TGME49_225710-t26_1	mitochondrial inner membrane translocase subunit TIM17, putative	-0.139141	-0.214775	-0.0508326	-0.0361798	0.00222709	0.340775
42.m00046_at	B9PMH7	TGME49_225730-t26_1	membrane protein, putative	-0.220552	-0.104597	0.0173424	0.0566417	0.0909158	0.118929
42.m00047_at	N/A	TGME49_225800-t26_1	iron-sulfur assembly ATPase	-0.0395495	0.116488	-0.143434	-0.0652284	0.0716427	0.0370365
42.m00048_at	S8F0U5	TGME49_225940-t26_1	hypothetical protein	-0.390164	0.312415	-0.0381602	0.149699	-0.00526325	-0.177289
42.m00049_at	N/A	TGME49_225950-t26_1	hypothetical protein	0.67559	0.394444	-0.528737	-0.635303	-0.487538	-0.200907
42.m00050_at	B9PMJ9	TGME49_225930-t26_1	triose-phosphate isomerase TPI-I	-0.266056	0.0596131	-0.0126321	-0.0137881	-0.0296459	0.205089
42.m00051_at	B9PMI4	TGME49_225790-t26_1	PDI family protein	-0.192022	0.215206	0.0705501	-0.0632818	0.184209	-0.32774
42.m00052_at	S8EXG3	TGME49_225720-t26_1	hypothetical protein	-0.207935	-0.0848388	-0.0102518	0.0677725	0.0562865	0.140854
42.m00053_at	N/A	TGME49_225580-t26_1	proteasome (prosome, macropain) 26S subunit, non-ATPase, 9, putative	-0.325923	-0.0381306	-0.0107129	0.0563905	0.0851695	0.164917
42.m00054_at	N/A	TGME49_225510-t26_1	RAP domain-containing protein	0.12657	0.0879751	-0.15291	-0.141148	-0.00588397	0.0510816
42.m00055_at	S8F0Q9	TGME49_225500-t26_1	hypothetical protein	-0.171061	0.110425	0.0614964	-0.0465069	-0.107734	0.11745
42.m00056_at	B9PMF9	TGME49_225470-t26_1	peptide methionine sulfoxide reductase	0.142463	0.0301173	0.00690345	-0.069265	-0.072468	-0.0552886
42.m00057_at	S8GF40	TGME49_225450-t26_1	hypothetical protein	0.216223	-0.00892307	-0.130659	-0.0836361	-0.114393	0.0753992
42.m00058_at	B6KEE2	TGME49_225420-t26_1	histidine triad domain-containing protein	-0.241885	-0.0346121	0.0833899	0.01466	0.0439439	0.0973231
42.m00059_at	S8EXE0	TGME49_225410-t26_1	histone H3 centromeric CENH3	0.339538	0.0462259	-0.142301	-0.216074	-0.201871	0.0565272
42.m00060_at	N/A	TGME49_225330-t26_1	hypothetical protein	-0.195423	-0.137229	0.324393	0.178393	-0.0444532	-0.260409
42.m00061_at	S8GF26	TGME49_225320-t26_1	hypothetical protein	-0.174059	0.0553464	0.159955	0.0395059	0.180875	-0.369868
42.m00062_at	S8EXD0	TGME49_225310-t26_1	ARF1-directed GTPase-activating protein, putative	-0.171794	-0.0701306	0.0153597	-0.0228108	-0.182575	0.336135
42.m00063_at	S7UX13	TGME49_225250-t26_1	LSU ribosomal protein L14P, putative	-0.117465	0.0877388	-0.193443	-0.178107	-0.171906	0.41614
42.m00064_at	B9PMD5	TGME49_225240-t26_1	50S ribosomal protein L13, putative	-0.182442	0.0720935	0.0249205	-0.00433878	-0.0748779	0.133875
42.m00065_at	B6KEJ0	TGME49_226000-t26_1	ATP synthase, putative	-0.550397	-0.268271	0.143595	0.120951	0.0311789	0.295592
42.m00066_at	B9PMK8	TGME49_226020-t26_1	transporter, major facilitator family protein	-0.783725	0.213948	0.13448	0.0359303	0.114095	0.00335081
42.m00068_at	N/A	TGME49_226072-t26_1	Ser/Thr phosphatase family protein	0.0417994	0.145406	0.00400902	-0.0923282	-0.00427378	-0.11738
42.m00069_at	S8EUM4	TGME49_226410-t26_1	EF-1 guanine nucleotide exchange domain-containing protein	-0.661424	-0.434197	0.175992	0.10903	0.167724	0.297037
42.m00070_at	B9PMQ4	TGME49_226570-t26_1	hypothetical protein	0.000250972	-0.212786	0.0769999	-0.0153918	-0.031476	0.146381
42.m00071_at	S8G616	TGME49_226580-t26_1	hypothetical protein	-0.670594	0.248648	0.116778	0.00750604	0.107402	-0.0392414
42.m00072_at	B9PMQ7	TGME49_226600-t26_1	syntaxin 5, putative	0.330599	0.153459	-0.215512	-0.217441	-0.184798	0.00036257
42.m00073_at	N/A	TGME49_226560-t26_1	zinc finger (CCCH type) motif-containing protein	0.102368	0.120869	-0.0265701	-0.109015	-0.0117705	-0.0998899
42.m00074_at	S8F0Y3	TGME49_226520-t26_1	hypothetical protein	-0.149577	-0.192815	0.121375	-0.0817578	0.104914	0.142485
42.m00075_at	N/A	TGME49_226480-t26_1	DNA topoisomerase family protein	0.098664	-0.0016081	-0.132721	-0.118455	-0.0455198	0.164166
42.m00076_at	S8EXM3	TGME49_226470-t26_1	hypothetical protein	-0.381588	0.199124	0.110801	-0.0315789	0.11311	-0.115357
42.m00077_at	S8EXL9	TGME49_226420-t26_1	peptidase family M3 protein	-0.149425	-0.102448	-0.0184871	0.194541	0.165529	-0.151151
42.m00078_at	S8EXJ9	TGME49_226230-t26_1	hypothetical protein	-0.107144	0.629703	-0.182188	-0.196429	-0.168483	-0.322273
42.m00079_at	B9PMK9	TGME49_226030-t26_1	AGC kinase	-0.338902	0.0992243	0.144977	0.05395	0.00698155	-0.0359556
42.m00081_at	S8EUT2	TGME49_227020-t26_1	histone deacetylase SIR2	-0.0112651	0.169786	-0.190955	0.00380915	-0.0661977	0.0584758
42.m00083_at	N/A	TGME49_227070-t26_1	hypothetical protein	0.707852	0.383406	-0.496438	-0.499125	-0.383475	-0.501116
42.m00084_at	B9PMX8	TGME49_227360-t26_1	ribosomal protein RPL3	-0.667186	-0.0678939	0.112725	0.114084	-0.0319754	0.295493
42.m00085_at	N/A	TGME49_227430-t26_1	transmembrane amino acid transporter protein	0.183558	-0.0432045	-0.265101	0.224436	-0.0139866	-0.179193
42.m00086_at	N/A	TGME49_227350-t26_1	hypothetical protein	-0.00471728	-0.191429	-0.0884872	-0.066785	-0.0575217	0.325061
42.m00087_at	N/A	TGME49_227350-t26_1	hypothetical protein	-0.217964	-0.25701	-0.0282046	-0.0379729	0.0947856	0.32796
42.m00088_at	S8F139	TGME49_227150-t26_1	glutaredoxin, putative	-0.254864	-0.150906	0.081386	-0.0823036	-0.0687366	0.35466
42.m00089_at	S8G668	TGME49_227060-t26_1	hypothetical protein	-0.00966022	-0.0262176	-0.177804	0.00707713	-0.152978	0.287532
42.m00091_at	S7W5S9	TGME49_227030-t26_1	hypothetical protein	0.121328	-0.012033	-0.0741235	-0.0601645	0.00607621	0.00668154
42.m00093_at	N/A	TGME49_227000-t26_1	hypothetical protein	-0.0790006	0.0227807	0.234119	0.0242143	-0.0924152	-0.159128
42.m00094_at	B9PMZ0	TGME49_227570-t26_1	transmembrane amino acid transporter protein	0.33791	0.373173	-0.0811975	-0.218519	-0.205362	-0.501573
42.m00095_at	S8EXV4	TGME49_227580-t26_1	transmembrane amino acid transporter protein	0.395167	0.176136	0.00947219	-0.280881	-0.231643	-0.268005
42.m00096_at	N/A	TGME49_227790-t26_1	glycosyltransferase, group 1 family protein	-0.368028	-0.0382498	0.146045	-0.00647884	-0.0497812	0.21769
42.m00098_at	S8G6I9	TGME49_228210-t26_1	26S proteasome regulatory subunit	0.157992	0.00660045	-0.0419202	-0.091078	-0.187638	0.11459
42.m00099_at	B6KF29	TGME49_228300-t26_1	CCDC25 protein	0.0138493	0.104995	-0.0262758	-0.0872923	-0.181331	0.140383
42.m00101_at	N/A	TGME49_228010-t26_1	hypothetical protein	0.248343	-0.0394276	-0.245975	-0.109884	-0.117324	0.173604
42.m00102_at	B9PN20	TGME49_228000-t26_1	splicing factor 3A subunit 2, putative	-0.044512	0.0299051	0.0130261	-0.0805374	-0.104763	0.162892
42.m00103_at	S8F1A0	TGME49_227970-t26_1	histone family DNA-binding protein	-0.523136	-0.17986	0.194861	0.0946991	-0.010832	0.237644
42.m00104_at	S8G6A2	TGME49_227560-t26_1	IWS1 transcription factor, putative	-0.165118	0.0792303	0.038807	-0.0236644	0.0160929	0.0366656
42.m00105_at	S8EVA1	TGME49_228400-t26_1	WD domain, G-beta repeat-containing protein	0.177655	-0.0128706	-0.128913	-0.0452813	-0.090287	0.0675904
42.m00106_at	S8F1L1	TGME49_228490-t26_1	hypothetical protein	-0.385356	-0.0612023	0.171785	-0.123761	-0.0533263	0.307539
42.m00107_at	S8G6M2	TGME49_228620-t26_1	hypothetical protein	0.721531	0.528197	-0.602397	-0.545741	-0.464067	-0.711482
42.m00109_at	N/A	TGME49_228660-t26_1	Sec7 domain-containing protein	0.138773	-0.0607978	-0.127637	-0.0581413	0.071263	0.0124919
42.m00110_at	N/A	TGME49_228770-t26_1	hypothetical protein	-0.398838	-0.201986	0.119894	0.0963945	-0.171802	0.365392
42.m00111_at	B9PN66	TGME49_228470-t26_1	ribosomal protein RPL15	-0.596356	-0.341848	0.154637	0.141857	0.0569883	0.307807
42.m00112_at	N/A	TGME49_228390-t26_1	hypothetical protein	-0.136406	0.052554	-0.116951	-0.0672501	0.0249573	0.201871
42.m00113_at	N/A	TGME49_224480-t26_1	cell-cycle-associated protein kinase CLK, putative	0.282775	-0.0579717	-0.126899	-0.162673	-0.195636	0.162555
42.m00115_at	S8G5N6	TGME49_224860-t26_1	exosome component 2, putative	0.391923	0.18591	-0.333682	-0.406288	-0.26523	0.153951
42.m00116_at	B9PM93	TGME49_224900-t26_1	adenylate kinase, putative	-0.635355	0.0151986	0.0554026	0.0545807	0.0198117	0.279043
42.m00117_at	B9PMM2	TGME49_226250-t26_1	DEAD (Asp-Glu-Ala-Asp) box polypeptide DDX3X	-0.0819466	-0.22148	0.0040061	-0.124932	-0.147642	0.423983
42.m00118_at	B6KEL0	TGME49_226300-t26_1	2,4-dienoyl CoA reductase 2, peroxisomal family protein	0.66637	0.556854	-0.782266	-0.680271	-0.518113	-0.290111
42.m00119_at	N/A	TGME49_226340-t26_1	hypothetical protein	0.299864	-0.114549	-0.0741276	-0.118241	-0.0902064	0.0273997
42.m00120_at	S7UX00	TGME49_226740-t26_1	zinc finger, C3HC4 type (RING finger) domain-containing protein	-0.291512	0.403777	0.0561469	-0.184154	0.0547635	-0.211283
42.m00121_at	N/A	TGME49_226870-t26_1	tubulin gamma chain	-0.101601	-0.0776354	-0.113221	-0.06887	0.0279945	0.27499
42.m00122_at	S8EXR5	TGME49_226910-t26_1	Amylo-alpha-1,6-glucosidase	0.313381	0.111038	-0.286363	-0.239088	-0.169989	0.124437
42.m00123_at	B9Q857	TGME49_226960-t26_1	phosphofructokinase PFKII	-0.244034	-0.250057	0.106057	-0.0553296	-0.120338	0.400857
42.m00124_at	N/A	TGME49_227090-t26_1	aspartokinase	0.354618	-0.0463182	-0.259212	-0.154023	-0.0502977	0.0389976
42.m00125_at	B9PMU7	TGME49_226970-t26_1	ribosomal protein RPS11	-0.171457	-0.0989987	0.0585664	0.00714054	0.0413958	0.132846
42.m00127_at	B9PMN6	TGME49_226370-t26_1	dgat2l1-prov protein	0.0300753	0.0782737	-0.075674	-0.00362303	-0.139821	0.0907852
42.m00128_at	N/A	TGME49_226440-t26_1	SWI2/SNF2-containing protein RAD16	-0.0469835	0.146245	0.0175566	-0.0540213	-0.0956852	0.0144392
42.m03274_at	N/A	TGME49_223262-t26_1	WD domain, G-beta repeat-containing protein	-0.00550289	-0.0409862	-0.0480274	-0.0802954	-0.0370445	0.187359
42.m03275_at	N/A	TGME49_223390-t26_1	activating signal cointegrator 1 complex subunit 3 family 1 ASCC3L1, putative	-0.181418	0.17437	-0.0575766	-0.118749	-0.130271	0.235451
42.m03276_at	N/A	TGME49_223410-t26_1	eukaryotic initiation factor-4E, putative	0.108216	0.0297608	-0.0817753	-0.116802	-0.0462111	0.0856472
42.m03277_at	S8GEL7	TGME49_223430-t26_1	hypothetical protein	-0.111418	0.364773	-0.195236	0.027412	-0.0181447	-0.182964
42.m03278_at	N/A	TGME49_223440-t26_1	DEAD/DEAH box helicase domain-containing protein	0.206803	-0.0248422	-0.0982725	-0.107302	-0.1028	0.0841872
42.m03279_at	N/A	TGME49_223450-t26_1	ubiquitin carboxyl-terminal hydrolase	0.108684	0.0173262	0.0194296	-0.0369766	-0.0145657	-0.106634
42.m03280_at	N/A	TGME49_223470-t26_1	hypothetical protein	0.0356127	-0.133691	0.016139	0.0495494	0.0268319	-0.00539222
42.m03281_at	N/A	TGME49_223480-t26_1	sushi domain (scr repeat) domain-containing protein	0.569992	-0.0844255	-0.245728	-0.168204	-0.369169	-0.00593642
42.m03282_at	N/A	TGME49_223485-t26_1	hypothetical protein	-0.0658363	-0.0253849	-0.0140766	-0.029088	0.0295105	0.0966529
42.m03283_at	S8G5F3	TGME49_223490-t26_1	hypothetical protein	-0.246862	0.000232773	0.00617951	0.0420584	-0.0989426	0.233941
42.m03284_at	S8EU00	TGME49_223500-t26_1	hypothetical protein	0.195007	-0.106059	-0.152626	-0.117604	-0.1428	0.239711
42.m03286_at	N/A	TGME49_223520-t26_1	EF hand domain-containing protein	0.644006	0.155504	-0.321964	-0.351188	-0.252855	-0.325031
42.m03287_at	S7UVZ4	TGME49_223530-t26_1	hypothetical protein	0.198224	-0.177532	0.0175557	0.0429859	-0.0977998	-0.0253525
42.m03288_at	N/A	TGME49_223540-t26_1	importin-beta N-terminal domain-containing protein	-0.0151035	-0.101899	-0.0822983	-0.023074	-0.0343516	0.221102
42.m03289_at	S8EU02	TGME49_223550-t26_1	hypothetical protein	-0.131992	-0.156143	-0.182594	-0.246985	-0.205233	0.609493
42.m03293_at	S8EX07	TGME49_223610-t26_1	hypothetical protein	0.222936	-0.127937	-0.0920333	-0.183593	-0.0421471	0.15467
42.m03294_at	B9PLX3	TGME49_223620-t26_1	golgi SNARE, putative	0.0920925	0.0797537	-0.0453534	-0.199715	0.0313573	0.0139379
42.m03295_at	S8F092	TGME49_223630-t26_1	hypothetical protein	0.160276	0.0772153	-0.0575761	-0.177273	-0.0118381	-0.024234
42.m03295_x_at	S8F092	TGME49_223630-t26_1	hypothetical protein	0.136883	0.058235	-0.0264772	-0.155206	-0.0294231	-0.00780263
42.m03296_at	S8G5G2	TGME49_223640-t26_1	hypothetical protein	0.192607	-0.0426805	-0.256192	-0.28906	0.0230296	0.249293
42.m03297_at	N/A	TGME49_223668-t26_1	LYAR-type C2HC zinc finger protein	-0.215275	0.0983916	-0.0735758	-0.173931	0.114789	0.181678
42.m03299_at	S8EX14	TGME49_223690-t26_1	hypothetical protein	0.0728945	-0.0782494	-0.0599447	-0.0766818	0.039806	0.0871306
42.m03301_at	N/A	TGME49_223700-t26_1	F5/8 type C domain-containing protein	0.637907	0.415894	-0.357714	-0.44301	-0.417269	-0.525023
42.m03303_at	B6KDY4	TGME49_223710-t26_1	tetratricopeptide repeat-containing protein	0.130741	-0.113358	-0.129788	-0.294261	-0.243538	0.444868
42.m03304_at	N/A	TGME49_223725-t26_1	hypothetical protein	-0.0148867	-0.137335	-0.0191608	0.120626	0.11359	-0.0903823
42.m03305_at	N/A	TGME49_223725-t26_1	hypothetical protein	0.0203118	-0.102668	0.0398109	0.149819	0.0184626	-0.155273
42.m03306_at	N/A	TGME49_223750-t26_1	hypothetical protein	-0.145337	0.474297	0.00547809	-0.0753006	-0.0592375	-0.426264
42.m03307_at	N/A	TGME49_223760-t26_1	hypothetical protein	0.0123515	0.0865838	-0.0616456	-0.0786282	-0.00974147	0.0413567
42.m03308_at	N/A	TGME49_223780-t26_1	hypothetical protein	0.0248358	-0.141014	-0.0374208	0.0615872	0.0478071	0.0301548
42.m03309_at	S8G5H2	TGME49_223790-t26_1	hypothetical protein	-0.370332	0.172056	0.212868	0.0724153	0.0626681	-0.294702
42.m03310_at	N/A	TGME49_223810-t26_1	hypothetical protein	0.0261492	-0.0699352	-0.00659661	0.0388876	0.0409708	-0.0344349
42.m03311_at	S8GEP4	TGME49_223840-t26_1	ATP-citrate lyase, putative	-0.217273	0.214665	0.0150843	-0.116826	-0.268386	0.251763
42.m03312_at	N/A	TGME49_223855-t26_1	RNA recognition motif-containing protein	-0.16826	0.0196133	-0.211232	0.107418	0.126753	0.0741206
42.m03313_at	N/A	TGME49_223855-t26_1	RNA recognition motif-containing protein	-0.219479	-0.0179748	0.0238385	0.0894725	-0.0113836	0.102984
42.m03314_at	N/A	TGME49_223870-t26_1	hypothetical protein	0.0756948	-0.0948495	-0.0595919	0.00810907	-0.00229649	0.0619036
42.m03315_at	N/A	TGME49_223880-t26_1	zinc finger, C3HC4 type (RING finger) domain-containing protein	0.141215	-0.0345925	0.028124	0.0671303	-0.0321104	-0.203376
42.m03316_at	N/A	TGME49_223880-t26_1	zinc finger, C3HC4 type (RING finger) domain-containing protein	0.15552	0.151468	-0.0920365	-0.0540131	-0.0407314	-0.16415
42.m03317_at	N/A	TGME49_223900-t26_1	hypothetical protein	0.359843	-0.0510727	-0.18442	0.0218183	-0.0244416	-0.239289
42.m03322_at	S8G5I1	TGME49_223950-t26_1	hypothetical protein	-0.0438013	-0.0848968	0.0639281	0.0400082	-0.0618678	0.0745569
42.m03325_at	N/A	TGME49_223985-t26_1	serine/threonine specific protein phosphatase	0.0777304	0.129183	-0.114926	-0.0489126	-0.163143	0.0844372
42.m03326_at	S8GEQ4	TGME49_224000-t26_1	hypothetical protein	-0.0576106	0.0138238	0.0107334	0.103936	0.0895295	-0.188642
42.m03327_at	N/A	TGME49_224010-t26_1	hypothetical protein	0.421806	0.0166786	-0.319503	-0.210907	-0.0253173	-0.0543414
42.m03328_at	N/A	TGME49_224030-t26_1	hypothetical protein	0.522945	0.176612	-0.28476	-0.262743	-0.252214	-0.196464
42.m03329_at	S8F0C6	TGME49_224040-t26_1	flagellar associated protein	0.0208719	-0.029198	-0.124201	-0.0483319	0.173569	-0.0180392
42.m03330_at	S8GEQ8	TGME49_224050-t26_1	AP2 domain transcription factor AP2X-4	-0.213186	0.0647418	0.062317	-0.0156533	-0.0834304	0.145301
42.m03331_at	B9PM19	TGME49_224060-t26_1	thioredoxin, putative	0.50783	-0.0263649	-0.194124	-0.149521	-0.256265	-0.0990171
42.m03332_at	N/A	TGME49_224070-t26_1	hypothetical protein	-0.106438	-0.165025	0.0492509	0.115317	-0.078955	0.145228
42.m03333_at	N/A	TGME49_224080-t26_1	Kazal-type serine protease inhibitor domain-containing protein	0.342456	-0.0423552	-0.0654664	-0.0928093	-0.153846	-0.0750835
42.m03335_at	B9PM23	TGME49_224130-t26_1	hypothetical protein	-0.851313	0.251091	0.232122	0.205619	0.194452	-0.538687
42.m03336_at	S8F0D4	TGME49_224150-t26_1	hypothetical protein	0.0833462	-0.0579376	-0.0283132	-0.0734245	-0.11106	0.159733
42.m03337_at	N/A	TGME49_224160-t26_1	hypothetical protein	0.237449	-0.0488093	-0.0392314	-0.0709967	-0.104167	-0.0145462
42.m03338_at	N/A	TGME49_224170-t26_1	SAG-related sequence SRS60A	-0.454551	-0.344363	-0.157303	0.455076	0.539215	-0.671002
42.m03339_at	N/A	TGME49_224180-t26_1	hypothetical protein	-0.224824	0.321553	-0.115886	0.123036	-0.00526843	-0.215886
42.m03340_at	N/A	TGME49_224190-t26_1	cation-transporting atpase family protein	-0.0286549	-0.0839439	-0.04237	-0.19669	-0.150503	0.384262
42.m03341_at	N/A	TGME49_224210-t26_1	hypothetical protein	-0.0353452	-0.058318	-0.0298954	-0.0401458	0.0258586	0.125739
42.m03342_at	S7UWK0	TGME49_224220-t26_1	serine/threonine-protein phosphatase PP2A catalytic subunit	0.200356	-0.0377841	-0.0645792	-0.107288	-0.025012	0.00420582
42.m03343_at	S8GES2	TGME49_224240-t26_1	protein phosphatase 2C domain-containing protein	-0.11505	0.119918	-0.00964003	0.00401827	-0.056747	0.0411501
42.m03344_at	N/A	TGME49_224260-t26_1	PHD-finger domain-containing protein	-0.139268	-0.0108427	0.031343	-0.00438324	-0.106484	0.194196
42.m03346_at	N/A	TGME49_224270-t26_1	hypothetical protein	0.181183	0.00560443	-0.0484214	-0.0105177	-0.121051	-0.0330532
42.m03347_at	N/A	TGME49_224280-t26_1	CPSF A subunit region protein	0.143912	-0.117201	0.0192389	0.0100136	-0.246735	0.135383
42.m03349_at	S8F0F1	TGME49_224330-t26_1	proteasome activator pa28 beta subunit protein	-0.0779511	-0.0611355	-0.117147	-0.0524705	-0.0183581	0.273189
42.m03350_at	S8G5K8	TGME49_224350-t26_1	aminopeptidase N, putative	0.299096	-0.0587527	-0.17601	-0.123128	-0.514883	0.327929
42.m03352_at	N/A	TGME49_224470-t26_1	hypothetical protein	-0.153153	-0.168128	0.279024	0.186073	-0.0317751	-0.221042
42.m03355_at	N/A	TGME49_224510-t26_1	hypothetical protein	0.000222232	-0.0337432	0.00147818	-0.0725301	-0.0365753	0.128706
42.m03356_at	B9PM56	TGME49_224520-t26_1	alveolin domain containing intermediate filament IMC8	-0.374961	0.232313	0.244321	0.145459	-0.00546784	-0.472729
42.m03357_at	S8EX64	TGME49_224530-t26_1	alveolin domain containing intermediate filament IMC5	-0.299882	0.018485	0.28694	0.0696303	-0.00297936	-0.175597
42.m03358_at	N/A	TGME49_224540-t26_1	hypothetical protein	0.0022523	0.0141416	-4.14159e-05	-0.0234251	0.0906295	-0.0922972
42.m03359_at	N/A	TGME49_224540-t26_1	hypothetical protein	-0.187049	0.33497	-0.0192512	0.00677814	-0.00778091	-0.232291
42.m03360_at	S8G5L4	TGME49_224570-t26_1	hypothetical protein	-0.214974	-0.326302	0.069402	-0.019532	-0.0961009	0.412741
42.m03362_at	N/A	TGME49_224580-t26_1	RNA recognition motif-containing protein	0.0381669	-0.102066	-0.00628186	0.0525865	-0.0467155	0.0545212
42.m03362_x_at	N/A	TGME49_224580-t26_1	RNA recognition motif-containing protein	0.0540837	-0.123331	0.00264244	0.0493947	-0.0298393	0.0359207
42.m03364_at	B6KE61	TGME49_224600-t26_1	GTP binding protein	-0.132981	-0.0114525	-0.0390815	-0.106494	-0.191276	0.371113
42.m03365_at	S8G5L8	TGME49_224610-t26_1	GYF domain-containing protein	0.455653	-0.0353204	-0.320741	-0.183895	-0.291632	0.142214
42.m03366_at	N/A	TGME49_224630-t26_1	zinc finger (CCCH type) motif-containing protein	-0.0641574	0.117762	-0.0272897	0.0300604	0.135694	-0.237954
42.m03367_at	N/A	TGME49_224650-t26_1	mRNA capping enzyme, beta chain protein	0.142607	0.0722187	-0.0601041	-0.0653165	-0.151347	0.0332857
42.m03368_at	S8GEU8	TGME49_224660-t26_1	transcription factor s-ii (tfiis), central domain-containing protein	-0.100216	-0.00528362	-0.11265	-0.0291496	-0.0895671	0.278817
42.m03369_at	N/A	TGME49_224680-t26_1	hypothetical protein	0.577349	0.331376	-0.444047	-0.291327	-0.264493	-0.401218
42.m03370_at	N/A	TGME49_224700-t26_1	hypothetical protein	-0.00897917	0.213484	-0.043707	-0.0405765	-0.0257796	-0.129044
42.m03371_at	N/A	TGME49_224710-t26_1	hypothetical protein	-0.315356	0.369677	-0.169214	0.132974	0.0823534	-0.286593
42.m03372_at	N/A	TGME49_224720-t26_1	SPOC domain-containing protein	0.0229319	-0.0952164	0.00384992	-0.105487	-0.0728854	0.210403
42.m03373_at	N/A	TGME49_224740-t26_1	hypothetical protein	0.17242	0.112718	-0.0994977	-0.137202	-0.0658456	-0.0210755
42.m03379_at	B9PM81	TGME49_224800-t26_1	hypothetical protein	-0.109303	0.108291	-0.0457453	-0.150876	-0.144715	0.269004
[truncated: 5,800 more rows]
