# Supplementary material for: Gene target discovery with network analysis in Toxoplasma gondii
Source: Sci Rep. 2019 Jan 24;9:646. doi: 10.1038/s41598-018-36671-y (PMC6345969; doi:10.1038/s41598-018-36671-y)
Supplement: Supplementary file 10 — dataset 9 [file 41598_2018_36671_MOESM10_ESM.xls]

## Sheet: Description of gene clusters
Gene ID	Cluster ID	Probe ID	UniProt ID	ToxoDB ID	Gene Description
1	1	107.m00007_s_at	N/A	TGME49_207010-t26_1	SAG-related sequence SRS48K
2	31	107.m00010_at	S8G453	TGME49_296640-t26_1	SAG-related sequence SRS48E
3	83	108.m00006_at	S8G453	TGME49_296640-t26_1	SAG-related sequence SRS48E
4	37	108.m00006_x_at	S8G453	TGME49_296640-t26_1	SAG-related sequence SRS48E
5	103	113.m00001_at	N/A	TGME49_297120-t26_1	hypothetical protein
6	401	113.m00009_at	N/A	TGME49_297960-t26_1	rhoptry neck protein RON6
7	44	113.m00012_at	S8FBF9	TGME49_297500-t26_1	T-complex protein 1 eta subunit
8	212	113.m00015_at	S8F8A4	TGME49_297160-t26_1	hypothetical protein
9	50	113.m00016_at	N/A	TGME49_297060-t26_1	phosphoglycerate mutase PGMII
10	91	113.m00753_at	N/A	TGME49_296950-t26_1	hypothetical protein
11	401	113.m00755_at	S8FBC4	TGME49_297070-t26_1	hypothetical protein
12	86	113.m00756_at	N/A	TGME49_297080-t26_1	pyridoxal kinase
13	116	113.m00757_at	S8F8A0	TGME49_297110-t26_1	kinesin motor domain-containing protein
14	124	113.m00758_at	S8F8A0	TGME49_297110-t26_1	kinesin motor domain-containing protein
15	164	113.m00760_at	B9Q154	TGME49_297130-t26_1	hypothetical protein
16	83	113.m00761_at	N/A	TGME49_297140-t26_1	U6 snRNA-associated sm family protein Lsm2, putative
17	132	113.m00762_at	S8GJU5	TGME49_297150-t26_1	MORN repeat-containing protein
18	33	113.m00764_at	B9Q149	TGME49_297170-t26_1	50S ribosomal protein L17, putative
19	183	113.m00765_at	N/A	TGME49_297180-t26_1	hypothetical protein
20	83	113.m00766_at	N/A	TGME49_297210-t26_1	hypothetical protein
21	91	113.m00767_at	S8F8A8	TGME49_297220-t26_1	AMP-binding enzyme domain-containing protein
22	126	113.m00768_at	S8FBD8	TGME49_297230-t26_1	Vps53 family, N-terminal protein
23	44	113.m00769_at	N/A	TGME49_297245-t26_1	transporter, major facilitator family protein
24	92	113.m00770_at	N/A	TGME49_297245-t26_1	transporter, major facilitator family protein
25	92	113.m00770_x_at	N/A	TGME49_297245-t26_1	transporter, major facilitator family protein
26	227	113.m00771_at	B6KTI7	TGME49_297300-t26_1	hypothetical protein
27	93	113.m00772_at	S8FEC4	TGME49_297310-t26_1	hypothetical protein
28	92	113.m00773_at	N/A	TGME49_297320-t26_1	hypothetical protein
29	188	113.m00774_at	N/A	TGME49_297340-t26_1	hypothetical protein
30	515	113.m00775_at	S8FBE6	TGME49_297350-t26_1	hypothetical protein
31	79	113.m00776_at	N/A	TGME49_297360-t26_1	hypothetical protein
32	356	113.m00777_at	B9Q131	TGME49_293368-t26_1	TIP49 C-terminus family protein
33	502	113.m00778_at	S8GJW9	TGME49_297410-t26_1	hypothetical protein
34	51	113.m00779_at	N/A	TGME49_297420-t26_1	beta-tubulin cofactor D, putative
35	51	113.m00780_at	S7UK03	TGME49_297430-t26_1	hypothetical protein
36	83	113.m00781_at	N/A	TGME49_297460-t26_1	hypothetical protein
37	190	113.m00782_at	S8FBF7	TGME49_297470-t26_1	myosin light chain 2, putative
38	91	113.m00783_at	N/A	TGME49_297495-t26_1	hypothetical protein
39	139	113.m00785_at	S8GUA4	TGME49_297510-t26_1	hypothetical protein
40	50	113.m00786_at	N/A	TGME49_297520-t26_1	proteophosphoglycan PPG1
41	56	113.m00787_at	S8F8D7	TGME49_297530-t26_1	DNA-directed RNA polymerase I RPA2
42	91	113.m00788_at	N/A	TGME49_297640-t26_1	acyltransferase domain-containing protein
43	92	113.m00789_at	N/A	TGME49_297650-t26_1	Ser/Thr phosphatase family protein
44	118	113.m00790_at	N/A	TGME49_297670-t26_1	hypothetical protein
45	51	113.m00791_at	S8GJZ2	TGME49_297690-t26_1	hypothetical protein
46	141	113.m00793_at	N/A	TGME49_297745-t26_1	hypothetical protein
47	91	113.m00794_at	N/A	TGME49_297745-t26_1	hypothetical protein
48	92	113.m00795_at	S8FBH3	TGME49_297770-t26_1	hypothetical protein
49	92	113.m00795_x_at	S8FBH3	TGME49_297770-t26_1	hypothetical protein
50	95	113.m00796_at	N/A	TGME49_297780-t26_1	ATPase/histidine kinase/DNA gyrase B/HSP90 domain-containing protein
51	46	113.m00798_at	N/A	TGME49_297810-t26_1	hypothetical protein
52	86	113.m00799_at	S8FEG9	TGME49_297830-t26_1	hypothetical protein
53	83	113.m00800_at	S8GUD1	TGME49_297840-t26_1	DNA primase, large subunit
54	420	113.m00801_at	N/A	TGME49_297870-t26_1	hypothetical protein
55	312	113.m00802_at	B9Q183	TGME49_297880-t26_1	dense granule protein DG32
56	44	113.m00803_at	N/A	TGME49_297890-t26_1	hypothetical protein
57	104	113.m00804_at	S8GK08	TGME49_297900-t26_1	hypothetical protein
58	124	113.m00805_at	N/A	TGME49_297925-t26_1	HesB-like domain-containing protein
59	84	113.m00807_at	N/A	TGME49_297970-t26_1	aspartyl aminopeptidase
60	58	113.m00810_at	S8GUE5	TGME49_298020-t26_1	DEAD-family helicase
61	83	113.m00812_at	N/A	TGME49_298030-t26_1	Ubiquinol-cytochrome c chaperone, putative
62	197	113.m00813_at	N/A	TGME49_298060-t26_1	Toxoplasma gondii family C protein
63	248	113.m01277_at	N/A	TGME49_298040-t26_1	hypothetical protein
64	239	113.m01283_at	B9Q185	TGME49_297850-t26_1	Branched-chain-amino-acid aminotransferase
65	83	113.m01284_at	N/A	TGME49_298050-t26_1	hypothetical protein
66	241	113.m01286_at	N/A	TGME49_298010-t26_1	hypothetical protein
67	171	113.m01287_at	N/A	TGME49_297940-t26_1	single-strand binding protein
68	46	113.m01288_at	N/A	TGME49_297800-t26_1	RecF/RecN/SMC N terminal domain-containing protein
69	92	113.m01289_at	S8GJU2	TGME49_297100-t26_1	hypothetical protein
70	89	113.m01290_at	N/A	TGME49_297680-t26_1	calmodulin, putative
71	92	113.m01572_at	B9Q173	TGME49_297980-t26_1	hypothetical protein
72	463	113.m01573_at	S8F8G1	TGME49_297910-t26_1	hypothetical protein
73	91	113.m01574_at	S8FBE9	TGME49_297390-t26_1	hypothetical protein
74	287	113.m01575_at	N/A	TGME49_297380-t26_1	hypothetical protein
75	227	113.m01576_at	S8F8B3	TGME49_297290-t26_1	hypothetical protein
76	374	113.m01577_at	S8GJV5	TGME49_297280-t26_1	hypothetical protein
77	91	113.m01578_at	N/A	TGME49_297270-t26_1	hypothetical protein
78	91	113.m01579_at	S8GU72	TGME49_297190-t26_1	hypothetical protein
79	10	113.m01580_at	S8GU63	TGME49_297090-t26_1	hypothetical protein
80	48	113.m01584_at	N/A	TGME49_297270-t26_1	hypothetical protein
81	91	113.m01586_at	S8FED6	TGME49_297440-t26_1	hypothetical protein
82	91	113.m01587_at	S8GU94	TGME49_297450-t26_1	hypothetical protein
83	91	113.m01588_at	S8GUB5	TGME49_297700-t26_1	hypothetical protein
84	164	113.m01589_at	S8F8F0	TGME49_297760-t26_1	hypothetical protein
85	31	113.m01590_at	B6KTN9	TGME49_297920-t26_1	hypothetical protein
86	216	113.m01591_at	N/A	TGME49_297820-t26_1	sperm associated antigen 6, putative
87	79	113.m01592_at	S8FBD8	TGME49_297230-t26_1	Vps53 family, N-terminal protein
88	541	125.m00066_s_at	N/A	TGME49_298590-t26_1	hypothetical protein
89	91	125.m00070_at	B9Q0M8	TGME49_298600-t26_1	leucine zipper-like transcriptional regulator
90	50	125.m00071_at	N/A	TGME49_298610-t26_1	GYF domain-containing protein
91	92	125.m00072_at	B6KW32	TGME49_298630-t26_1	vacuolar transporter chaperone VTC2
92	91	125.m00100_at	B9Q0N0	TGME49_298620-t26_1	hypothetical protein
93	96	125.m00101_s_at	N/A	TGME49_298590-t26_1	hypothetical protein
94	91	125.m00111_at	B9Q0M8	TGME49_298600-t26_1	leucine zipper-like transcriptional regulator
95	18	129.m00243_at	N/A	TGME49_298960-t26_1	Toxoplasma gondii family C protein
96	175	129.m00244_at	N/A	TGME49_298980-t26_1	RNA pseudouridine synthase superfamily protein
97	58	129.m00246_at	B6KV94	TGME49_298990-t26_1	ferredoxin NADP+ oxidoreductase FNR
98	91	129.m00247_at	N/A	TGME49_299000-t26_1	hypothetical protein
99	83	129.m00248_at	N/A	TGME49_299020-t26_1	AP2 domain transcription factor AP2III-4
100	53	129.m00250_at	N/A	TGME49_299030-t26_1	RNA recognition motif 2 protein
101	421	129.m00252_at	Q5XVN1	TGME49_299060-t26_1	sodium/hydrogen exchanger NHE2
102	37	129.m00253_at	B6KVA2	TGME49_299070-t26_1	pyruvate kinase PyKII
103	175	129.m00254_at	N/A	TGME49_299080-t26_1	VTC domain-containing protein
104	175	129.m00255_at	N/A	TGME49_299100-t26_1	hypothetical protein
105	133	129.m00256_at	B6KVA6	TGME49_299110-t26_1	cleft lip and palate transmembrane protein 1 (clptm1) protein
106	523	129.m00257_at	N/A	TGME49_299150-t26_1	AP2 domain transcription factor AP2III-3
107	116	129.m00259_at	B6KVB4	TGME49_299190-t26_1	B-box zinc finger domain-containing protein
108	83	129.m00260_at	B9Q377	TGME49_299200-t26_1	Bet3 transport protein, putative
109	64	129.m00261_at	B6KVB6	TGME49_299210-t26_1	CTP synthase
110	128	129.m00262_at	N/A	TGME49_299240-t26_1	hypothetical protein
111	84	129.m00263_at	B6KVC0	TGME49_299250-t26_1	hypothetical protein
112	124	129.m00398_at	B6KV90	TGME49_298840-t26_1	hypothetical protein
113	35	129.m00402_at	B9Q363	TGME49_299050-t26_1	ribosomal protein RPL17
114	37	129.m00403_at	B6KV99	TGME49_299040-t26_1	phosphatidylinositol n-acetylglucosaminyltransferase
115	92	129.m00404_at	N/A	TGME49_299168-t26_1	ATPase, AAA family protein
116	35	129.m00405_at	B6KVB3	TGME49_299180-t26_1	prenylated protein, putative
117	51	129.m00509_at	B6KVC2	TGME49_299270-t26_1	hypothetical protein
118	521	129.m00510_at	B6KVC0	TGME49_299250-t26_1	hypothetical protein
119	91	129.m00511_at	B6KVB8	TGME49_299230-t26_1	F-box domain-containing protein
120	92	129.m00512_at	N/A	TGME49_299160-t26_1	hypothetical protein
121	92	129.m00512_x_at	N/A	TGME49_299160-t26_1	hypothetical protein
122	94	129.m00513_at	B6KVA7	TGME49_299120-t26_1	hypothetical protein
123	91	129.m00514_at	N/A	TGME49_299100-t26_1	hypothetical protein
124	92	129.m00514_x_at	N/A	TGME49_299100-t26_1	hypothetical protein
125	84	129.m00515_at	B9Q354	TGME49_298970-t26_1	LSM3, U6 small nuclear RNA associated isoform 2 family protein
126	92	129.m00517_s_at	N/A	TGME49_298830-t26_1	hypothetical protein
127	92	129.m00517_x_at	N/A	TGME49_298830-t26_1	hypothetical protein
128	35	129.m00519_at	N/A	TGME49_299130-t26_1	hypothetical protein
129	109	129.m00520_at	N/A	TGME49_299220-t26_1	hypothetical protein
130	91	137.m00012_at	B9PZ51	TGME49_299570-t26_1	Toxoplasma gondii family B protein
131	92	145.m00001_at	Q6V7J6	TGME49_300190-t26_1	ribosomal protein RPL37A
132	92	145.m00001_x_at	Q6V7J6	TGME49_300190-t26_1	ribosomal protein RPL37A
133	84	145.m00002_at	Q8MZS6	TGME49_300200-t26_1	histone H2AZ
134	60	145.m00003_at	B9Q2T3	TGME49_300140-t26_1	elongation factor 1-gamma, putative
135	412	145.m00321_at	N/A	TGME49_299670-t26_1	hypothetical protein
136	36	145.m00322_at	N/A	TGME49_299810-t26_1	cysteine-tRNA synthetase (CysRS)
137	92	145.m00324_at	N/A	TGME49_299900-t26_1	hypothetical protein
138	128	145.m00325_at	B6KV47	TGME49_299970-t26_1	tetratricopeptide repeat-containing protein
139	180	145.m00326_at	N/A	TGME49_299980-t26_1	hypothetical protein
140	83	145.m00327_at	B6KV50	TGME49_300000-t26_1	ribosomal protein RPL18
141	125	145.m00328_at	N/A	TGME49_300020-t26_1	ATP-dependent metallopeptidase HflB subfamily protein
142	51	145.m00329_at	N/A	TGME49_300030-t26_1	hypothetical protein
143	195	145.m00330_at	N/A	TGME49_300048-t26_1	hypothetical protein
144	188	145.m00331_at	B6KV60	TGME49_300100-t26_1	rhoptry neck protein RON2
145	33	145.m00332_at	S8EQ36	TGME49_300110-t26_1	hypothetical protein
146	79	145.m00333_at	N/A	TGME49_300120-t26_1	aminotransferase, class V superfamily protein
147	79	145.m00336_at	S8ET47	TGME49_300150-t26_1	hypothetical protein
148	84	145.m00337_at	N/A	TGME49_300160-t26_1	hypothetical protein
149	92	145.m00338_at	S8G1L3	TGME49_300180-t26_1	hypothetical protein
150	136	145.m00342_at	S8EQ31	TGME49_300230-t26_1	nuclease, putative
151	49	145.m00343_at	S8G1K9	TGME49_300240-t26_1	syntaxin 6, n-terminal protein
152	177	145.m00344_at	S8GAV3	TGME49_300250-t26_1	MtN3/saliva family protein
153	36	145.m00346_at	N/A	TGME49_300285-t26_1	hypothetical protein
154	51	145.m00347_at	N/A	TGME49_300310-t26_1	26S proteasome regulatory subunit, S6a family AAA ATpase
155	92	145.m00349_at	S8G1K1	TGME49_300330-t26_1	hypothetical protein
156	56	145.m00350_at	S8GAU2	TGME49_300340-t26_1	CAF1 family ribonuclease
157	132	145.m00351_at	N/A	TGME49_300350-t26_1	cysteine desulfurase/selenocysteine lyase family PLP dependent transferase superfamily protein
158	125	145.m00353_at	N/A	TGME49_300380-t26_1	endoplasmic reticulum oxidoreductin, putative
159	462	145.m00583_at	S8G1N9	TGME49_299780-t26_1	hypothetical protein
160	33	145.m00584_at	S8G1N2	TGME49_299820-t26_1	hypothetical protein
161	124	145.m00585_at	N/A	TGME49_299990-t26_1	archease family protein
162	83	145.m00586_at	N/A	TGME49_300010-t26_1	hypothetical protein
163	96	145.m00587_at	B9Q2U4	TGME49_300040-t26_1	ubiquitin-conjugating enzyme subfamily protein
164	91	145.m00588_at	N/A	TGME49_300130-t26_1	apical membrane antigen 1 domain-containing protein
165	148	145.m00589_at	N/A	TGME49_300130-t26_1	apical membrane antigen 1 domain-containing protein
166	35	145.m00592_at	S8GAU7	TGME49_300290-t26_1	SNARE domain-containing protein
167	135	145.m00594_at	N/A	TGME49_300070-t26_1	hypothetical protein
168	31	145.m00596_at	N/A	TGME49_299900-t26_1	hypothetical protein
169	218	145.m00597_at	S8ET67	TGME49_299800-t26_1	hypothetical protein
170	529	145.m00598_at	S8G1N9	TGME49_299780-t26_1	hypothetical protein
171	53	145.m00601_at	S8EQ26	TGME49_300320-t26_1	dimethyladenosine transferase
172	196	145.m00602_at	N/A	TGME49_300220-t26_1	hypothetical protein
173	189	145.m00603_at	N/A	TGME49_300220-t26_1	hypothetical protein
174	320	145.m00604_at	S8EWL8	TGME49_300260-t26_1	threonyl-tRNA synthetase family protein
175	132	145.m00605_at	S8ET39	TGME49_300270-t26_1	hypothetical protein
176	521	145.m00606_s_at	S8EQ23	TGME49_300370-t26_1	hypothetical protein
177	118	145.m00607_at	S7UGY6	TGME49_300360-t26_1	ADP/ATP translocase
178	91	145.m00747_at	B6KV60	TGME49_300100-t26_1	rhoptry neck protein RON2
179	91	145.m00748_at	N/A	TGME49_299900-t26_1	hypothetical protein
180	488	145.m00750_at	B6KV58	TGME49_300080-t26_1	hypothetical protein
181	92	145.m00751_at	S8EWL4	TGME49_300300-t26_1	hypothetical protein
182	472	148.m00014_at	N/A	TGME49_300660-t26_1	RNA polymerase B
183	96	148.m00015_x_at	N/A	TGME49_300660-t26_1	RNA polymerase B
184	474	148.m00016_at	N/A	TGME49_300690-t26_1	RNA polymerase C2, putative
185	474	148.m00016_x_at	N/A	TGME49_300690-t26_1	RNA polymerase C2, putative
186	91	160.m00013_s_at	N/A	TGME49_300790-t26_1	hypothetical protein
187	92	160.m00013_x_at	N/A	TGME49_300790-t26_1	hypothetical protein
188	96	162.m00001_at	S7UHK8	TGME49_301440-t26_1	calcium-dependent protein kinase CDPK1
189	494	162.m00002_at	N/A	TGME49_301210-t26_1	NAD(P) transhydrogenase subunit beta, putative
190	10	162.m00304_at	N/A	TGME49_300990-t26_1	Toxoplasma gondii family C protein
191	50	162.m00305_at	N/A	TGME49_301000-t26_1	methyltransferase
192	91	162.m00306_at	S7UHG2	TGME49_301010-t26_1	serine/threonine protein phosphatase, putative
193	91	162.m00307_at	S7UHG2	TGME49_301010-t26_1	serine/threonine protein phosphatase, putative
194	140	162.m00308_at	B9Q2W7	TGME49_301120-t26_1	acetyl-CoA acetyltransferase
195	96	162.m00309_at	N/A	TGME49_301140-t26_1	SAG-related sequence SRS19A
196	32	162.m00310_at	S7UGC8	TGME49_301150-t26_1	SAG-related sequence SRS19B
197	32	162.m00311_at	S7UHG9	TGME49_301160-t26_1	SAG-related sequence SRS19C
198	17	162.m00311_s_at	S7UHG9	TGME49_301160-t26_1	SAG-related sequence SRS19C
199	27	162.m00312_at	S8GRZ6	TGME49_301170-t26_1	SAG-related sequence SRS19D
200	13	162.m00313_at	S7VPV0	TGME49_301180-t26_1	SAG-related sequence SRS19F
201	91	162.m00314_at	N/A	TGME49_301190-t26_1	hypothetical protein
202	96	162.m00315_at	S7UGD5	TGME49_301200-t26_1	hypothetical protein
203	92	162.m00317_at	N/A	TGME49_301222-t26_1	DNA repair protein Rad4 domain-containing protein
204	83	162.m00318_at	N/A	TGME49_301270-t26_1	Tyrosine kinase-like (TKL) protein
205	85	162.m00319_at	N/A	TGME49_301290-t26_1	hypothetical protein
206	91	162.m00320_at	N/A	TGME49_301300-t26_1	hypothetical protein
207	46	162.m00322_at	N/A	TGME49_301380-t26_1	elongation factor Tu GTP binding domain-containing protein
208	175	162.m00323_at	N/A	TGME49_301390-t26_1	ribosome biogenesis protein BOP1, putative
209	227	162.m00324_at	N/A	TGME49_301400-t26_1	hypothetical protein
210	84	162.m00325_at	N/A	TGME49_301410-t26_1	hypothetical protein
211	417	162.m00326_at	S7UHP2	TGME49_301420-t26_1	hypothetical protein
212	92	162.m00327_at	S7UGJ6	TGME49_301430-t26_1	septum formation protein maf, putative
213	83	162.m00329_at	N/A	TGME49_301450-t26_1	FG-GAP repeat-containing protein
214	92	162.m00330_at	B9Q307	TGME49_301470-t26_1	hypothetical protein
215	83	162.m00331_at	N/A	TGME49_301480-t26_1	hypothetical protein
216	91	162.m00332_at	B9Q309	TGME49_301690-t26_1	hypothetical protein
217	50	162.m00505_at	B9Q2W8	TGME49_301130-t26_1	hypothetical protein
218	109	162.m00506_at	N/A	TGME49_301210-t26_1	NAD(P) transhydrogenase subunit beta, putative
219	418	162.m00508_at	N/A	TGME49_301250-t26_1	hypothetical protein
220	521	162.m00510_at	N/A	TGME49_301370-t26_1	DHHC zinc finger domain-containing protein
221	91	162.m00511_at	N/A	TGME49_301240-t26_1	hypothetical protein
222	92	162.m00512_at	N/A	TGME49_301310-t26_1	hypothetical protein
223	86	162.m00513_at	S7UHM6	TGME49_301340-t26_1	DnaJ domain-containing protein
224	91	162.m00639_at	S7UHM6	TGME49_301340-t26_1	DnaJ domain-containing protein
225	91	162.m00640_at	S7UHL2	TGME49_301280-t26_1	hypothetical protein
226	91	162.m00641_at	N/A	TGME49_301240-t26_1	hypothetical protein
227	92	162.m00642_at	N/A	TGME49_300990-t26_1	Toxoplasma gondii family C protein
228	91	162.m00643_at	N/A	TGME49_301222-t26_1	DNA repair protein Rad4 domain-containing protein
229	91	162.m00644_at	N/A	TGME49_301350-t26_1	SNARE associated protein
230	91	173.m00003_x_at	N/A	TGME49_292390-t26_1	KRUF family protein
231	58	177.m00020_s_at	N/A	TGME49_301890-t26_1	Toxoplasma gondii family B protein
232	420	1.m00014_at	S8ER97	TGME49_200010-t26_1	hypothetical protein
233	545	200024_at	B9PPE8	TGME49_242330-t26_1	ribosomal protein RPS5
234	473	207.m00013_at	N/A	TGME49_302000-t26_1	chaperone clp, putative
235	257	207.m00015_at	S8EMK4	TGME49_302050-t26_1	elongation factor tu, apicoplast, putative
236	257	207.m00015_x_at	S8EMK4	TGME49_302050-t26_1	elongation factor tu, apicoplast, putative
237	175	20.m00001_at	S8F9P4	TGME49_201380-t26_1	chorismate synthase, putative
238	423	20.m00002_at	N/A	TGME49_201780-t26_1	microneme protein MIC2
239	415	20.m00003_at	B9PUL4	TGME49_202500-t26_1	GAPM1a
240	74	20.m00004_at	S8GED8	TGME49_202680-t26_1	peptidase M16, alpha subunit, putative
241	352	20.m00005_at	A0SIX9	TGME49_203310-t26_1	dense granule protein GRA7
242	188	20.m00327_at	N/A	TGME49_201260-t26_1	sugar transporter ST3
243	45	20.m00328_at	N/A	TGME49_201270-t26_1	hypothetical protein
244	423	20.m00331_at	S8GNW3	TGME49_202200-t26_1	hypothetical protein
245	20	20.m00332_at	S8F993	TGME49_202630-t26_1	ATP-dependent metallopeptidase HflB subfamily protein
246	84	20.m00334_at	S8GNM2	TGME49_203030-t26_1	N-methyl-D-aspartate receptor-associated protein
247	245	20.m00337_at	B9PU89	TGME49_203720-t26_1	vitamin k epoxide reductase family protein
248	50	20.m00338_at	S8F921	TGME49_203610-t26_1	3'-5' exoribonuclease csl4, putative
249	83	20.m00340_at	N/A	TGME49_203490-t26_1	GNL3L/Grn1 GTPase
250	28	20.m00342_at	S8F2Y7	TGME49_203170-t26_1	OB-fold nucleic acid binding domain-containing protein
251	518	20.m00344_at	N/A	TGME49_203070-t26_1	hypothetical protein
252	50	20.m00347_at	N/A	TGME49_202610-t26_1	protein phosphatase 2C domain-containing protein
253	35	20.m00348_at	B9PUM5	TGME49_202380-t26_1	rab GDI alpha, putative
254	39	20.m00349_at	S8F368	TGME49_202370-t26_1	T-complex protein 1, epsilon subunit (TCP-1-epsilon), putative
255	444	20.m00351_at	S8F6A1	TGME49_202020-t26_1	DnAK-TPR
256	124	20.m00354_s_at	S8GEN8	TGME49_201770-t26_1	cullin 3, putative
257	149	20.m00355_at	N/A	TGME49_201630-t26_1	protein phosphatase 2C domain-containing protein
258	50	20.m00358_at	N/A	TGME49_203940-t26_1	ABC1 protein
259	341	20.m00365_at	S8F8S4	TGME49_205510-t26_1	nucleolar protein 5, putative
260	438	20.m00367_at	S8F8R5	TGME49_205650-t26_1	AP2 domain transcription factor AP2VIIa-3
261	189	20.m00368_at	S8GN16	TGME49_205680-t26_1	hypothetical protein
262	515	20.m00370_at	B9Q012	TGME49_205760-t26_1	membrane protein
263	96	20.m00372_at	N/A	TGME49_206590-t26_1	calcium-dependent protein kinase CDPK2A
264	33	20.m00373_at	N/A	TGME49_206610-t26_1	pyruvate dehydrogenase complex subunit PDH-E2
265	91	20.m00378_at	S8F2H8	TGME49_206320-t26_1	hypothetical protein
266	343	20.m00379_at	N/A	TGME49_205750-t26_1	histone deacetylase complex subunit Sin3
267	239	20.m00380_at	B9Q022	TGME49_205670-t26_1	SF-assemblin/beta giardin protein
268	521	20.m00381_at	S8F5N2	TGME49_205070-t26_1	hypothetical protein
269	58	20.m00382_at	N/A	TGME49_204400-t26_1	ATPase synthase subunit alpha, putative
270	186	20.m00387_at	S8F5S3	TGME49_204050-t26_1	subtilisin SUB1
271	45	20.m00388_at	B9PU56	TGME49_204020-t26_1	ribosomal protein RPL8
272	446	20.m00390_at	S8GNE0	TGME49_203790-t26_1	hypothetical protein
273	86	20.m00392_at	B9Q055	TGME49_205350-t26_1	integral membrane protein, GNS1/SUR4 family protein, putative
274	84	20.m03645_at	N/A	TGME49_201120-t26_1	ELMO/CED-12 family protein
275	35	20.m03646_at	N/A	TGME49_201130-t26_1	rhoptry kinase family protein ROP33
276	92	20.m03647_at	N/A	TGME49_201150-t26_1	heavy metal translocating P-type ATPase subfamily protein
277	410	20.m03648_at	B9PUV9	TGME49_201170-t26_1	hypothetical protein
278	83	20.m03649_at	S8F6K2	TGME49_201200-t26_1	zinc finger (CCCH type) motif-containing protein
279	58	20.m03650_at	N/A	TGME49_201210-t26_1	hypothetical protein
280	116	20.m03651_at	B9PUV4	TGME49_201220-t26_1	zinc finger protein
281	91	20.m03653_at	N/A	TGME49_201240-t26_1	hypothetical protein
282	487	20.m03654_at	N/A	TGME49_201240-t26_1	hypothetical protein
283	295	20.m03655_at	S8F3I6	TGME49_201250-t26_1	histone lysine methyltransferase, SET, putative
284	414	20.m03659_at	S8F6J3	TGME49_201390-t26_1	hypothetical protein
285	124	20.m03660_at	N/A	TGME49_201400-t26_1	Sin3-associated polypeptide SAP18
286	84	20.m03663_at	N/A	TGME49_201650-t26_1	hypothetical protein
287	119	20.m03664_at	S8F3H4	TGME49_201660-t26_1	hypothetical protein
288	92	20.m03665_at	S8GER5	TGME49_201670-t26_1	DnaJ domain-containing protein
289	49	20.m03667_at	S8GP08	TGME49_201680-t26_1	eukaryotic initiation factor-3 subunit 10, putative
290	47	20.m03668_at	S8F6C0	TGME49_201700-t26_1	WD domain, G-beta repeat-containing protein
291	83	20.m03668_x_at	S8F6C0	TGME49_201700-t26_1	WD domain, G-beta repeat-containing protein
292	84	20.m03669_at	S8F3F2	TGME49_201710-t26_1	WD domain, G-beta repeat-containing protein
293	49	20.m03670_at	N/A	TGME49_201720-t26_1	protein c9orf32, putative
294	177	20.m03671_at	S8F9H3	TGME49_201740-t26_1	hypothetical protein
295	133	20.m03672_at	B9PUT2	TGME49_201750-t26_1	Tctex-1 family protein
296	189	20.m03673_at	B9PUT1	TGME49_201760-t26_1	hypothetical protein
297	91	20.m03676_at	S8F3D9	TGME49_201790-t26_1	FHA domain-containing protein
298	92	20.m03678_at	N/A	TGME49_201820-t26_1	hypothetical protein
299	284	20.m03679_at	S8F6A8	TGME49_201830-t26_1	ribosomal protein L37
300	242	20.m03680_at	S8F3D0	TGME49_201840-t26_1	aspartyl protease ASP1
301	253	20.m03681_at	S8GEM4	TGME49_201850-t26_1	WD domain, G-beta repeat-containing protein
302	189	20.m03682_at	B9PUS0	TGME49_201860-t26_1	hypothetical protein
303	139	20.m03683_at	S8F9F5	TGME49_201870-t26_1	tetratricopeptide repeat-containing protein
304	53	20.m03684_at	S7UVH4	TGME49_201880-t26_1	hypothetical protein
305	92	20.m03685_at	S8F3C3	TGME49_201890-t26_1	MORN repeat-containing protein
306	389	20.m03687_at	N/A	TGME49_202030-t26_1	hypothetical protein
307	190	20.m03689_at	N/A	TGME49_202040-t26_1	hypothetical protein
308	68	20.m03690_at	N/A	TGME49_202050-t26_1	hypothetical protein
309	91	20.m03691_at	N/A	TGME49_202070-t26_1	hypothetical protein
310	92	20.m03692_at	N/A	TGME49_202070-t26_1	hypothetical protein
311	513	20.m03693_at	S8F9E0	TGME49_202090-t26_1	hypothetical protein
312	510	20.m03694_at	N/A	TGME49_202100-t26_1	hypothetical protein
313	511	20.m03695_at	S8F3A1	TGME49_202110-t26_1	hypothetical protein
314	91	20.m03696_at	N/A	TGME49_202120-t26_1	hypothetical protein
315	145	20.m03697_at	S8GNW8	TGME49_202140-t26_1	enoyl-CoA hydratase/isomerase family protein
316	83	20.m03698_at	N/A	TGME49_202160-t26_1	ABC1 family protein
317	317	20.m03699_at	N/A	TGME49_202180-t26_1	hypothetical protein
318	256	20.m03700_at	N/A	TGME49_202190-t26_1	hypothetical protein
319	50	20.m03702_at	S8F387	TGME49_202220-t26_1	hypothetical protein
320	164	20.m03703_at	S8GEI3	TGME49_202230-t26_1	histone deacetylase HDAC5
321	56	20.m03704_at	N/A	TGME49_202240-t26_1	RAP domain-containing protein
322	97	20.m03706_at	N/A	TGME49_202280-t26_1	WD domain, G-beta repeat-containing protein
323	490	20.m03707_at	N/A	TGME49_202285-t26_1	EGF family domain-containing protein
324	53	20.m03708_at	N/A	TGME49_202290-t26_1	membrane protein, putative
325	31	20.m03709_at	N/A	TGME49_202300-t26_1	inosine triphosphate pyrophosphatase, putative
326	180	20.m03710_at	S8F373	TGME49_202310-t26_1	O-sialoglycoprotein endopeptidase
327	223	20.m03711_at	S8GNU8	TGME49_202340-t26_1	proline dehydrogenase
328	92	20.m03712_at	N/A	TGME49_202360-t26_1	methylase, putative
329	178	20.m03715_at	S8F9B5	TGME49_202390-t26_1	S15 sporozoite-expressed protein
330	125	20.m03716_at	N/A	TGME49_202400-t26_1	calcium binding egf domain-containing protein
331	125	20.m03717_at	S8F363	TGME49_202410-t26_1	hypothetical protein
332	417	20.m03718_at	S8GEG0	TGME49_202420-t26_1	hypothetical protein
333	118	20.m03719_at	N/A	TGME49_202430-t26_1	hypothetical protein
334	46	20.m03720_at	N/A	TGME49_202460-t26_1	diacylglycerol kinase accessory domain (presumed) domain-containing protein
335	165	20.m03721_at	N/A	TGME49_202470-t26_1	rRNA metabolism protein, SBDS family protein
336	127	20.m03722_at	S8F659	TGME49_202490-t26_1	AP2 domain transcription factor AP2VIIa-7
337	47	20.m03724_at	S8GEF1	TGME49_202510-t26_1	multi-pass transmembrane protein
338	88	20.m03725_at	N/A	TGME49_202520-t26_1	hypothetical protein
339	39	20.m03726_at	S8F9A0	TGME49_202530-t26_1	aspartate-tRNA ligase
340	92	20.m03727_at	S8F656	TGME49_202540-t26_1	3'5'-cyclic nucleotide phosphodiesterase domain-containing protein
341	92	20.m03728_at	N/A	TGME49_202550-t26_1	NLI interacting factor family phosphatase
342	83	20.m03729_at	N/A	TGME49_202572-t26_1	ribophorin i protein
343	92	20.m03730_at	N/A	TGME49_202580-t26_1	ATPase, AAA family protein
344	86	20.m03731_at	N/A	TGME49_202590-t26_1	hypothetical protein
345	383	20.m03733_at	S8GNR6	TGME49_202620-t26_1	hypothetical protein
346	46	20.m03736_at	N/A	TGME49_202640-t26_1	RNA pseudouridine synthase superfamily protein
347	56	20.m03740_at	N/A	TGME49_202690-t26_1	DNA-directed RNA polymerase II RPB9
348	91	20.m03741_at	N/A	TGME49_202720-t26_1	RNB family domain-containing protein
349	91	20.m03742_at	S8GED2	TGME49_202730-t26_1	hypothetical protein
350	91	20.m03742_x_at	S8GED2	TGME49_202730-t26_1	hypothetical protein
351	92	20.m03743_at	S8GNQ5	TGME49_202740-t26_1	hypothetical protein
352	56	20.m03744_at	S8F641	TGME49_202760-t26_1	hypothetical protein
353	175	20.m03745_at	B9PUI6	TGME49_202770-t26_1	RNA recognition motif-containing protein
354	127	20.m03746_at	S8GNQ0	TGME49_202790-t26_1	dihydrouridine synthase (dus) protein
355	35	20.m03747_at	S7UV33	TGME49_202820-t26_1	ubiquitin-conjugating enzyme subfamily protein
356	446	20.m03748_at	S8GEC0	TGME49_202830-t26_1	Elicitor-responsive protein, putative
357	127	20.m03749_at	N/A	TGME49_202840-t26_1	FHA domain-containing protein
358	92	20.m03750_at	N/A	TGME49_202850-t26_1	ATP-binding domain-containing protein
359	286	20.m03751_at	S8GNN9	TGME49_202890-t26_1	hypothetical protein
360	92	20.m03752_at	N/A	TGME49_202900-t26_1	zinc finger (CCCH type) motif-containing protein
361	84	20.m03753_at	S8F631	TGME49_202920-t26_1	p-aminobenzoic acid synthase
362	92	20.m03755_at	S8GNN2	TGME49_202940-t26_1	hypothetical protein
363	83	20.m03756_at	N/A	TGME49_202950-t26_1	hypothetical protein
364	133	20.m03757_at	S8F968	TGME49_202960-t26_1	glycine cleavage H-protein
365	53	20.m03759_at	S8GNM8	TGME49_202980-t26_1	hypothetical protein
366	195	20.m03760_at	N/A	TGME49_203010-t26_1	aurora kinase
367	83	20.m03761_at	N/A	TGME49_203020-t26_1	ribosome biogenesis GTPase Der protein
368	254	20.m03763_at	N/A	TGME49_203040-t26_1	hypothetical protein
369	92	20.m03764_at	S8F2Z9	TGME49_203050-t26_1	AP2 domain transcription factor AP2VIIa-6
370	175	20.m03765_at	N/A	TGME49_203060-t26_1	hypothetical protein
371	92	20.m03766_at	S8GNL6	TGME49_203080-t26_1	RNA recognition motif-containing protein
372	287	20.m03767_at	N/A	TGME49_203110-t26_1	citrate synthase, putative
373	83	20.m03768_at	N/A	TGME49_203120-t26_1	hypothetical protein
374	140	20.m03773_at	S8F953	TGME49_203150-t26_1	hypothetical protein
375	417	20.m03774_at	N/A	TGME49_203160-t26_1	hypothetical protein
376	91	20.m03776_at	N/A	TGME49_203180-t26_1	leucine rich repeat-containing protein
377	92	20.m03777_at	N/A	TGME49_203180-t26_1	leucine rich repeat-containing protein
378	91	20.m03778_at	N/A	TGME49_203220-t26_1	DEAD/DEAH box helicase domain-containing protein
379	536	20.m03779_at	B9PUE2	TGME49_203230-t26_1	hypothetical protein
380	96	20.m03780_at	S8GE76	TGME49_203240-t26_1	hypothetical protein
381	92	20.m03781_at	S8F948	TGME49_203260-t26_1	hypothetical protein
382	91	20.m03783_at	N/A	TGME49_203270-t26_1	ATP-dependent Clp endopeptidase, proteolytic subunit ClpP domain-containing protein
383	387	20.m03784_at	S8GE72	TGME49_203290-t26_1	hypothetical protein
384	86	20.m03787_at	N/A	TGME49_203320-t26_1	zinc finger in N-recognin protein
385	225	20.m03788_at	N/A	TGME49_203330-t26_1	hypothetical protein
386	130	20.m03789_at	S8GE66	TGME49_203340-t26_1	metallo-beta-lactamase domain-containing protein
387	92	20.m03790_at	N/A	TGME49_203350-t26_1	hypothetical protein
388	96	20.m03791_at	N/A	TGME49_203358-t26_1	hypothetical protein
389	56	20.m03792_at	S8F2W4	TGME49_203370-t26_1	hypothetical protein
390	58	20.m03793_at	N/A	TGME49_203380-t26_1	DnaJ domain-containing protein
391	414	20.m03794_at	S8F936	TGME49_203390-t26_1	CRAL/TRIO domain-containing protein
392	53	20.m03795_at	N/A	TGME49_203400-t26_1	hypothetical protein
393	83	20.m03796_at	N/A	TGME49_203420-t26_1	4'-phosphopantetheinyl transferase domain-containing protein
394	91	20.m03797_at	S8GNH3	TGME49_203440-t26_1	anaphase-promoting complex subunit APC10
395	36	20.m03798_at	N/A	TGME49_203450-t26_1	DUF3228 domain-containing protein
396	92	20.m03799_at	S8F5X9	TGME49_203460-t26_1	hypothetical protein
397	84	20.m03800_at	N/A	TGME49_203480-t26_1	hypothetical protein
398	23	20.m03802_at	B9PUB1	TGME49_203500-t26_1	alanine dehydrogenase/pyridine nucleotide transhydrogenase domain-containing protein
399	84	20.m03803_at	S8F2V3	TGME49_203510-t26_1	zinc finger, C3HC4 type (RING finger) domain-containing protein
400	91	20.m03804_at	S8GE47	TGME49_203520-t26_1	hypothetical protein
401	256	20.m03805_at	N/A	TGME49_203540-t26_1	RNA binding protein, putative
402	128	20.m03806_at	N/A	TGME49_203540-t26_1	RNA binding protein, putative
403	124	20.m03807_at	S8F5W8	TGME49_203570-t26_1	acyltransferase domain-containing protein
404	91	20.m03808_at	S8GE42	TGME49_203590-t26_1	hypothetical protein
405	47	20.m03809_at	S8GNF7	TGME49_203600-t26_1	hypothetical protein
406	45	20.m03811_at	N/A	TGME49_203620-t26_1	hypothetical protein
407	313	20.m03812_at	B9PU99	TGME49_203630-t26_1	ribosomal protein RPL44
408	91	20.m03813_at	N/A	TGME49_203665-t26_1	hypothetical protein
409	91	20.m03814_at	N/A	TGME49_203665-t26_1	hypothetical protein
410	92	20.m03815_at	N/A	TGME49_203665-t26_1	hypothetical protein
411	139	20.m03816_at	N/A	TGME49_203690-t26_1	AP2 domain transcription factor AP2VIIa-5
412	31	20.m03817_at	N/A	TGME49_203710-t26_1	AP2 domain transcription factor AP2VIIa-4
413	59	20.m03819_at	N/A	TGME49_203750-t26_1	hypothetical protein
414	91	20.m03820_at	N/A	TGME49_203760-t26_1	hypothetical protein
415	96	20.m03822_at	S8F5U3	TGME49_203810-t26_1	kelch repeat-containing protein
416	414	20.m03823_at	N/A	TGME49_203820-t26_1	hypothetical protein
417	91	20.m03824_at	S8GND7	TGME49_203830-t26_1	FHA domain-containing protein
418	50	20.m03826_at	N/A	TGME49_203840-t26_1	DEAD/DEAH box helicase domain-containing protein
419	90	20.m03827_at	S8F5T7	TGME49_203860-t26_1	hypothetical protein
420	56	20.m03828_at	B6KI24	TGME49_203870-t26_1	RAB43, member RAS oncogene family protein
421	514	20.m03830_at	S8F904	TGME49_203890-t26_1	hypothetical protein
422	91	20.m03831_at	S8F5T4	TGME49_203900-t26_1	hypothetical protein
423	258	20.m03832_at	N/A	TGME49_203910-t26_1	TBC domain-containing protein
424	124	20.m03835_at	S8F903	TGME49_203950-t26_1	Myb family DNA-binding domain-containing protein
425	86	20.m03836_at	S8F5T2	TGME49_203960-t26_1	hypothetical protein
426	49	20.m03837_at	N/A	TGME49_203970-t26_1	dolichyl-diphosphooligosaccharide--protein glycosyltransferase
427	86	20.m03838_at	S8GE08	TGME49_203980-t26_1	hypothetical protein
428	86	20.m03841_at	S8F5S9	TGME49_204000-t26_1	hypothetical protein
429	124	20.m03843_at	N/A	TGME49_204040-t26_1	hypothetical protein
430	50	20.m03845_at	S8GNB9	TGME49_204070-t26_1	YT521-B family protein
431	91	20.m03846_at	N/A	TGME49_204080-t26_1	histidine acid phosphatase superfamily protein
432	84	20.m03847_at	N/A	TGME49_204100-t26_1	eIF2 kinase IF2K-C
433	84	20.m03848_at	N/A	TGME49_204120-t26_1	hypothetical protein
434	232	20.m03849_at	N/A	TGME49_204130-t26_1	perforin-like protein PLP1
435	84	20.m03851_at	N/A	TGME49_204160-t26_1	GYF domain-containing protein
436	91	20.m03852_at	S8GNA6	TGME49_204270-t26_1	hypothetical protein
437	83	20.m03853_at	S8F8Y6	TGME49_204280-t26_1	cell-cycle-associated protein kinase DYRK, putative
438	91	20.m03854_at	N/A	TGME49_204290-t26_1	hypothetical protein
439	91	20.m03855_at	S8F2Q0	TGME49_204300-t26_1	hypothetical protein
440	127	20.m03856_at	S8GDY9	TGME49_204310-t26_1	hypothetical protein
441	183	20.m03857_at	S8F8Y3	TGME49_204320-t26_1	hypothetical protein
442	446	20.m03858_at	S8F2P8	TGME49_204340-t26_1	hypothetical protein
443	83	20.m03859_at	N/A	TGME49_204350-t26_1	hypothetical protein
444	124	20.m03860_at	N/A	TGME49_204360-t26_1	subtilisin SUB4
445	132	20.m03861_at	N/A	TGME49_204380-t26_1	hypothetical protein
446	83	20.m03862_at	S8GDX7	TGME49_204390-t26_1	hypothetical protein
447	181	20.m03864_at	N/A	TGME49_204410-t26_1	endonuclease/exonuclease/phosphatase family protein
448	197	20.m03865_at	S8F2P2	TGME49_204420-t26_1	oocyst wall protein OWP1
449	92	20.m03866_at	N/A	TGME49_204440-t26_1	cyclic nucleotide-binding domain-containing protein
450	479	20.m03867_at	S8GN88	TGME49_204460-t26_1	hydroxymethylglutaryl-CoA lyase, putative
451	91	20.m03868_at	N/A	TGME49_204468-t26_1	hypothetical protein
452	133	20.m03869_at	N/A	TGME49_204480-t26_1	thioredoxin domain-containing protein
453	541	20.m03870_at	S8F2N5	TGME49_204520-t26_1	hypothetical protein
454	92	20.m03872_at	S8GN79	TGME49_204540-t26_1	DUF367 domain-containing protein
455	145	20.m03873_at	N/A	TGME49_204550-t26_1	hypothetical protein
456	91	20.m03875_at	N/A	TGME49_204560-t26_1	type I fatty acid synthase, putative
457	83	20.m03879_at	N/A	TGME49_204870-t26_1	hypothetical protein
458	92	20.m03880_at	S8GDW1	TGME49_204880-t26_1	hypothetical protein
459	125	20.m03881_at	N/A	TGME49_205000-t26_1	phosphoglycerate mutase family protein
460	53	20.m03882_at	S8F8W2	TGME49_205010-t26_1	U2 small nuclear ribonucleoprotein family protein, putative
461	219	20.m03884_at	N/A	TGME49_205020-t26_1	hypothetical protein
462	58	20.m03885_at	S8GDV6	TGME49_205040-t26_1	PGAP1 family protein
463	276	20.m03886_at	S8GN69	TGME49_205050-t26_1	hypothetical protein
464	514	20.m03887_at	B9Q082	TGME49_205090-t26_1	Toxoplasma gondii family D protein
465	92	20.m03888_at	N/A	TGME49_205120-t26_1	hypothetical protein
466	230	20.m03889_at	N/A	TGME49_205130-t26_1	hypothetical protein
467	139	20.m03890_at	S8F8U4	TGME49_205160-t26_1	hypothetical protein
468	438	20.m03891_at	N/A	TGME49_205170-t26_1	hypothetical protein
469	36	20.m03892_at	B9Q072	TGME49_205180-t26_1	RNA recognition motif-containing protein
470	245	20.m03893_at	S8GN56	TGME49_205200-t26_1	hypothetical protein
471	92	20.m03894_at	N/A	TGME49_205220-t26_1	U5 snRNP-associated subunit, putative
472	141	20.m03895_at	N/A	TGME49_205240-t26_1	cleft lip and palate transmembrane protein 1 (clptm1) protein
473	446	20.m03896_at	B6KIB2	TGME49_205250-t26_1	rhoptry protein ROP18
474	114	20.m03897_at	N/A	TGME49_205265-t26_1	transporter, cation channel family protein
475	228	20.m03898_at	S8F5M0	TGME49_205280-t26_1	hypothetical protein
476	124	20.m03899_at	S8F2K7	TGME49_205290-t26_1	serine/threonine specific protein phosphatase
477	50	20.m03900_at	N/A	TGME49_205300-t26_1	hypothetical protein
478	96	20.m03901_at	S8GN45	TGME49_205320-t26_1	hypothetical protein
479	351	20.m03902_at	B9Q057	TGME49_205330-t26_1	hypothetical protein
480	92	20.m03903_at	B9Q056	TGME49_205340-t26_1	ribosomal protein RPS12
481	196	20.m03905_at	N/A	TGME49_205360-t26_1	hypothetical protein
482	91	20.m03906_at	N/A	TGME49_205370-t26_1	hypothetical protein
483	47	20.m03907_at	B6KIC4	TGME49_205380-t26_1	fructose-bisphospatase I
484	83	20.m03908_at	N/A	TGME49_205410-t26_1	RNA pseudouridine synthase superfamily protein
485	253	20.m03909_at	N/A	TGME49_205430-t26_1	isovaleryl-CoA dehydrogenase
486	39	20.m03910_at	S8GDS3	TGME49_205440-t26_1	CCT chaperonin gamma subunit
487	86	20.m03911_at	B9Q043	TGME49_205460-t26_1	AN1 family Zinc finger domain-containing protein
488	315	20.m03912_at	N/A	TGME49_205470-t26_1	translation elongation factor 2 family protein, putative
489	192	20.m03913_at	B9Q040	TGME49_205490-t26_1	integral membrane protein, putative
490	48	20.m03914_at	S8GN30	TGME49_205500-t26_1	hypothetical protein
491	56	20.m03916_at	S8GDR3	TGME49_205540-t26_1	DEAD/DEAH box helicase domain-containing protein
492	96	20.m03917_at	N/A	TGME49_205550-t26_1	AGC kinase
493	83	20.m03918_at	N/A	TGME49_205558-t26_1	NAC domain-containing protein
494	124	20.m03919_at	B6KIE3	TGME49_205570-t26_1	hypothetical protein
495	35	20.m03920_at	B9Q033	TGME49_205580-t26_1	nuclear factor NF4
496	92	20.m03921_at	N/A	TGME49_205590-t26_1	hypothetical protein
497	92	20.m03922_at	N/A	TGME49_205600-t26_1	zinc finger, C3HC4 type (RING finger) domain-containing protein
498	127	20.m03923_at	N/A	TGME49_205625-t26_1	hypothetical protein
499	515	20.m03926_at	N/A	TGME49_205658-t26_1	F5/8 type C domain-containing protein
500	86	20.m03929_at	N/A	TGME49_205690-t26_1	hypothetical protein
501	337	20.m03930_at	S8F5I7	TGME49_205700-t26_1	cyclophilin precursor
502	49	20.m03931_at	S8F2I2	TGME49_205710-t26_1	lysine-tRNA ligase
503	83	20.m03932_at	B9Q017	TGME49_205720-t26_1	Adenosine/AMP deaminase domain-containing protein
504	194	20.m03933_at	N/A	TGME49_205730-t26_1	hypothetical protein
505	295	20.m03934_at	S8F8Q7	TGME49_205740-t26_1	hypothetical protein
506	92	20.m03939_at	N/A	TGME49_206290-t26_1	hypothetical protein
507	58	20.m03940_at	S8F8Q5	TGME49_206300-t26_1	hypothetical protein
508	15	20.m03941_at	N/A	TGME49_206310-t26_1	prenyltransferase, UbiA family protein
509	92	20.m03943_at	N/A	TGME49_206330-t26_1	PHD-finger domain-containing protein
510	50	20.m03944_at	B6KIH0	TGME49_206340-t26_1	hypothetical protein
511	174	20.m03945_at	B9Q003	TGME49_206350-t26_1	ER-retrevial receptor Ter1p, putative
512	53	20.m03946_s_at	N/A	TGME49_206360-t26_1	peptidyl-tRNA hydrolase domain-containing protein
513	96	20.m03947_at	N/A	TGME49_206380-t26_1	hypothetical protein
514	125	20.m03948_at	B6KIH5	TGME49_206390-t26_1	hypothetical protein
515	514	20.m03950_at	N/A	TGME49_206400-t26_1	FAD binding domain of DNA photolyase domain-containing protein
516	92	20.m03951_at	N/A	TGME49_206415-t26_1	myosin K
517	492	20.m03953_at	N/A	TGME49_206450-t26_1	autophagy-related cysteine peptidase atg4, putative
518	86	20.m03954_at	S8F5G1	TGME49_206470-t26_1	pyruvate dehydrogenase complex subunit PDH-E3II
519	40	20.m03955_at	B9PZY8	TGME49_206480-t26_1	hypothetical protein
520	92	20.m03956_at	S8F2G8	TGME49_206490-t26_1	ICE family protease (caspase) p20 domain-containing protein
521	91	20.m03957_at	N/A	TGME49_206500-t26_1	hypothetical protein
522	178	20.m03958_at	N/A	TGME49_206510-t26_1	toxolysin TLN4
523	175	20.m03959_at	N/A	TGME49_206540-t26_1	hypothetical protein
524	84	20.m03960_at	N/A	TGME49_206550-t26_1	hypothetical protein
525	21	20.m03961_at	B9PZX9	TGME49_206560-t26_1	EF hand domain-containing protein
526	50	20.m03963_at	N/A	TGME49_206580-t26_1	formin FRM2
527	35	20.m03966_at	N/A	TGME49_206600-t26_1	sigma-70, region 3 protein
528	124	20.m03970_at	N/A	TGME49_206620-t26_1	hypothetical protein
529	75	20.m03971_at	N/A	TGME49_206630-t26_1	hypothetical protein
530	11	20.m03972_at	S8F2F9	TGME49_206640-t26_1	hypothetical protein
531	91	20.m03973_at	N/A	TGME49_206650-t26_1	zinc finger, c2h2 type domain-containing protein
532	85	20.m03974_at	S8F8N1	TGME49_206670-t26_1	hypothetical protein
533	418	20.m03975_at	S8F2F5	TGME49_206690-t26_1	glideosome-associated protein with multiple-membrane spans GAPM2B
534	33	20.m03976_at	B9PZW2	TGME49_206700-t26_1	hypothetical protein
535	195	20.m03977_at	N/A	TGME49_206710-t26_1	hypothetical protein
536	31	20.m03979_at	N/A	TGME49_202800-t26_1	cytochrome c oxidase assembly protein COX11 protein, putative
537	84	20.m03983_at	N/A	TGME49_203135-t26_1	dynein heavy chain family protein
538	91	20.m03984_at	S8F3J4	TGME49_201160-t26_1	hypothetical protein
539	2	20.m03985_at	N/A	TGME49_201180-t26_1	hypothetical protein
540	31	20.m03985_s_at	N/A	TGME49_201180-t26_1	hypothetical protein
541	91	20.m03988_at	S8F9H7	TGME49_201690-t26_1	BT1 family protein
542	124	20.m03990_at	N/A	TGME49_201900-t26_1	hypothetical protein
543	92	20.m05875_at	S8GEC6	TGME49_202780-t26_1	rhoptry kinase family protein ROP25
544	83	20.m05876_at	N/A	TGME49_202170-t26_1	hypothetical protein
545	127	20.m05877_at	S8F9Q4	TGME49_201190-t26_1	hypothetical protein
546	88	20.m05878_at	N/A	TGME49_201230-t26_1	kinesin motor domain-containing protein
547	127	20.m05879_at	N/A	TGME49_201630-t26_1	protein phosphatase 2C domain-containing protein
548	402	20.m05880_at	N/A	TGME49_201520-t26_1	protein phosphatase 2C domain-containing protein
549	91	20.m05881_s_at	S8GEN8	TGME49_201770-t26_1	cullin 3, putative
550	91	20.m05882_at	N/A	TGME49_202080-t26_1	hypothetical protein
551	39	20.m05883_at	S8F9F0	TGME49_202010-t26_1	hypothetical protein
552	519	20.m05889_at	N/A	TGME49_202205-t26_1	hypothetical protein
553	91	20.m05890_at	S8F379	TGME49_202260-t26_1	hypothetical protein
554	50	20.m05891_at	N/A	TGME49_202280-t26_1	WD domain, G-beta repeat-containing protein
555	314	20.m05892_at	N/A	TGME49_202290-t26_1	membrane protein, putative
556	50	20.m05894_at	N/A	TGME49_202450-t26_1	hypothetical protein
557	275	20.m05895_at	S8F6L1	TGME49_201100-t26_1	hypothetical protein
558	83	20.m05895_s_at	N/A	TGME49_234060-t26_1	hypothetical protein
559	164	20.m05897_at	S8GDZ7	TGME49_204110-t26_1	eIF2 kinase IF2K-C
560	111	20.m05898_at	S8F5K3	TGME49_205530-t26_1	hypothetical protein
561	344	20.m05899_at	N/A	TGME49_205480-t26_1	IMC subcompartment protein ISP4
562	134	20.m05901_at	S8F8S9	TGME49_205420-t26_1	aspartate-semialdehyde dehydrogenase
563	347	20.m05902_at	B9Q050	TGME49_205390-t26_1	hypothetical protein
564	91	20.m05904_at	N/A	TGME49_205240-t26_1	cleft lip and palate transmembrane protein 1 (clptm1) protein
565	96	20.m05906_at	N/A	TGME49_204100-t26_1	eIF2 kinase IF2K-C
566	92	20.m05907_at	S8F5R4	TGME49_204140-t26_1	PHD-finger domain-containing protein
567	91	20.m05909_at	N/A	TGME49_204440-t26_1	cyclic nucleotide-binding domain-containing protein
568	91	20.m05911_at	N/A	TGME49_204440-t26_1	cyclic nucleotide-binding domain-containing protein
569	124	20.m05912_at	N/A	TGME49_204490-t26_1	hypothetical protein
570	448	20.m05914_at	N/A	TGME49_204530-t26_1	microneme protein MIC11
571	341	20.m05916_at	N/A	TGME49_205060-t26_1	hypothetical protein
572	121	20.m05917_at	B9Q083	TGME49_205080-t26_1	hypothetical protein
573	92	20.m05918_at	N/A	TGME49_205100-t26_1	hypothetical protein
574	83	20.m05919_at	S8F8V4	TGME49_205110-t26_1	hypothetical protein
575	507	20.m05920_at	S8F2J1	TGME49_205520-t26_1	hypothetical protein
576	483	20.m05922_at	B9Q044	TGME49_205450-t26_1	hypothetical protein
577	515	20.m05923_at	N/A	TGME49_205398-t26_1	DNA repair and recombination protein RAD54, putative
578	361	20.m05926_at	S8F8U2	TGME49_205210-t26_1	hypothetical protein
579	51	20.m05927_at	N/A	TGME49_205190-t26_1	hypothetical protein
580	91	20.m05928_at	N/A	TGME49_205150-t26_1	ACR, YagE family COG1723 domain-containing protein
581	91	20.m05930_at	N/A	TGME49_205140-t26_1	hypothetical protein
582	92	20.m05934_at	N/A	TGME49_205000-t26_1	phosphoglycerate mutase family protein
583	3	20.m05935_at	N/A	TGME49_204500-t26_1	hypothetical protein
584	46	20.m05937_at	B9PU32	TGME49_204370-t26_1	WD-40 repeat protein
585	512	20.m05938_at	S8GMY5	TGME49_206660-t26_1	hypothetical protein
586	85	20.m05946_at	N/A	TGME49_206415-t26_1	myosin K
587	252	20.m05947_at	N/A	TGME49_206380-t26_1	hypothetical protein
588	126	20.m05948_at	N/A	TGME49_205640-t26_1	hypothetical protein
589	91	20.m05949_at	N/A	TGME49_206540-t26_1	hypothetical protein
590	521	20.m05950_at	S7UUB0	TGME49_206440-t26_1	cpw-wpc domain-containing protein
591	92	20.m05952_at	S8F5T4	TGME49_203900-t26_1	hypothetical protein
592	91	20.m05954_at	N/A	TGME49_202700-t26_1	hypothetical protein
593	124	20.m05957_at	N/A	TGME49_202350-t26_1	50S ribosomal protein L21, putative
594	53	20.m05958_at	N/A	TGME49_202440-t26_1	hypothetical protein
595	91	20.m05959_at	N/A	TGME49_202480-t26_1	hypothetical protein
596	165	20.m05960_at	N/A	TGME49_202750-t26_1	3' exoribonuclease family, domain 1 domain-containing protein
597	84	20.m05961_at	S8F640	TGME49_202810-t26_1	TIM14
598	91	20.m05962_at	N/A	TGME49_202870-t26_1	SAP domain-containing protein
599	367	20.m05963_at	S8GEB0	TGME49_202930-t26_1	hypothetical protein
600	91	20.m05965_at	S8F312	TGME49_202970-t26_1	hypothetical protein
601	91	20.m05966_at	S8F622	TGME49_203000-t26_1	hypothetical protein
602	119	20.m05968_at	S7WAR3	TGME49_203100-t26_1	hypothetical protein
603	124	20.m05970_at	N/A	TGME49_203200-t26_1	hypothetical protein
604	92	20.m05971_at	N/A	TGME49_203220-t26_1	DEAD/DEAH box helicase domain-containing protein
605	165	20.m05972_at	S8GNJ9	TGME49_203250-t26_1	hypothetical protein
606	92	20.m05973_at	N/A	TGME49_204040-t26_1	hypothetical protein
607	283	20.m05974_at	S8F2R2	TGME49_204010-t26_1	hypothetical protein
608	83	20.m05975_at	N/A	TGME49_203760-t26_1	hypothetical protein
609	436	20.m05976_at	S8GNE4	TGME49_203740-t26_1	hypothetical protein
610	317	20.m05977_at	B9PU91	TGME49_203700-t26_1	SFT2 family protein
611	127	20.m05979_at	N/A	TGME49_203540-t26_1	RNA binding protein, putative
612	410	20.m05981_at	N/A	TGME49_203930-t26_1	hypothetical protein
613	33	20.m05982_at	S8GE26	TGME49_203780-t26_1	hypothetical protein
614	91	20.m05983_at	N/A	TGME49_203800-t26_1	hypothetical protein
615	45	20.m05984_at	S8F2T8	TGME49_203730-t26_1	hypothetical protein
616	35	20.m05985_at	S7UVZ7	TGME49_201800-t26_1	hypothetical protein
617	115	20.m05986_at	N/A	TGME49_206430-t26_1	formin FRM1
618	436	20.m05987_at	S8F312	TGME49_202970-t26_1	hypothetical protein
619	485	20.m05988_at	N/A	TGME49_203090-t26_1	hypothetical protein
620	116	20.m05990_s_at	N/A	TGME49_204560-t26_1	type I fatty acid synthase, putative
621	116	20.m05992_at	N/A	TGME49_204560-t26_1	type I fatty acid synthase, putative
622	287	20.m05993_at	N/A	TGME49_204560-t26_1	type I fatty acid synthase, putative
623	92	20.m05994_at	N/A	TGME49_202650-t26_1	hypothetical protein
624	91	20.m07343_at	S8F5F7	TGME49_206520-t26_1	hypothetical protein
625	119	20.m07345_s_at	S8F2Q1	TGME49_204150-t26_1	hypothetical protein
626	91	20.m07346_at	N/A	TGME49_203665-t26_1	hypothetical protein
627	127	20.m07347_at	N/A	TGME49_203480-t26_1	hypothetical protein
628	252	20.m07348_at	S8F963	TGME49_202990-t26_1	hypothetical protein
629	78	20.m07349_at	S8F637	TGME49_202860-t26_1	hypothetical protein
630	83	20.m07351_at	N/A	TGME49_202250-t26_1	hypothetical protein
631	91	20.m07353_at	N/A	TGME49_202160-t26_1	ABC1 family protein
632	178	20.m07354_at	S8GP02	TGME49_201730-t26_1	hypothetical protein
633	53	20.m07355_at	N/A	TGME49_201110-t26_1	hypothetical protein
634	91	20.m07357_at	S8GEH0	TGME49_202330-t26_1	hypothetical protein
635	91	20.m07359_at	N/A	TGME49_202600-t26_1	hypothetical protein
636	127	20.m07360_at	S8F312	TGME49_202970-t26_1	hypothetical protein
637	288	20.m07361_at	B9PUD6	TGME49_203280-t26_1	hypothetical protein
638	92	20.m07363_at	N/A	TGME49_203665-t26_1	hypothetical protein
639	91	20.m07364_at	S8F2Q1	TGME49_204150-t26_1	hypothetical protein
640	91	20.m07365_at	N/A	TGME49_204330-t26_1	hypothetical protein
641	189	20.m07367_at	B9Q072	TGME49_205180-t26_1	RNA recognition motif-containing protein
642	188	20.m07367_x_at	B9Q072	TGME49_205180-t26_1	RNA recognition motif-containing protein
643	91	20.m07368_s_at	N/A	TGME49_205190-t26_1	hypothetical protein
644	91	20.m07369_at	N/A	TGME49_205750-t26_1	histone deacetylase complex subunit Sin3
645	91	20.m07369_x_at	N/A	TGME49_205750-t26_1	histone deacetylase complex subunit Sin3
646	92	20.m07752_at	N/A	TGME49_202120-t26_1	hypothetical protein
647	91	20.m07754_at	N/A	TGME49_203840-t26_1	DEAD/DEAH box helicase domain-containing protein
648	91	20.m07757_at	N/A	TGME49_203910-t26_1	TBC domain-containing protein
649	410	20.m08222_at	Q45WB2	TGME49_203990-t26_1	rhoptry protein ROP12
650	52	20.m08224_at	N/A	TGME49_203300-t26_1	hypothetical protein
651	91	21.m00009_x_at	B6KW23	TGME49_200110-t26_1	hypothetical protein
652	91	22.m00018_at	N/A	TGME49_206910-t26_1	hypothetical protein
653	96	239.m00011_at	N/A	TGME49_296121-t26_1	hypothetical protein
654	96	239.m00011_x_at	N/A	TGME49_296121-t26_1	hypothetical protein
655	142	23.m00001_at	B6KVW8	TGME49_207060-t26_1	ribonucleoside-diphosphate reductase small subunit
656	307	23.m00015_at	S8G443	TGME49_207150-t26_1	SAG-related sequence SRS49C
657	301	23.m00015_s_at	S8G443	TGME49_207150-t26_1	SAG-related sequence SRS49C
658	86	23.m00143_at	N/A	TGME49_207040-t26_1	hypothetical protein
659	92	23.m00144_at	S8G449	TGME49_207050-t26_1	hypothetical protein
660	84	23.m00146_at	S8ESL0	TGME49_207080-t26_1	histone lysine acetyltransferase MYST-B
661	92	23.m00147_at	N/A	TGME49_207100-t26_1	hypothetical protein
662	86	23.m00148_at	S8EZ73	TGME49_207120-t26_1	Sad1/UNC family protein
663	302	23.m00149_at	N/A	TGME49_207130-t26_1	SAG-related sequence SRS49A
664	303	23.m00149_s_at	N/A	TGME49_207130-t26_1	SAG-related sequence SRS49A
665	328	23.m00150_at	S8ESK6	TGME49_207140-t26_1	SAG-related sequence SRS49B
666	114	23.m00152_at	S8GD90	TGME49_207160-t26_1	SAG-related sequence SRS49D
667	83	23.m00153_at	S8EVL1	TGME49_207180-t26_1	indole-3-glycerol phosphate synthase domain-containing protein
668	91	23.m00154_at	N/A	TGME49_207200-t26_1	hypothetical protein
669	377	23.m00155_at	B9Q3L8	TGME49_207210-t26_1	hypothetical protein
670	92	23.m00156_at	S8GD86	TGME49_207240-t26_1	hypothetical protein
671	341	23.m00237_at	B9Q3L4	TGME49_207170-t26_1	hypothetical protein
672	50	23.m00238_at	N/A	TGME49_207200-t26_1	hypothetical protein
673	92	23.m00239_at	N/A	TGME49_207070-t26_1	glycosyl transferase, putative
674	507	23.m00312_at	N/A	TGME49_207250-t26_1	electron-transfer-flavoprotein, alpha polypeptide
675	91	23.m00313_at	N/A	TGME49_207230-t26_1	hypothetical protein
676	127	23.m00314_at	N/A	TGME49_207230-t26_1	hypothetical protein
677	11	23.m00316_at	N/A	TGME49_207010-t26_1	SAG-related sequence SRS48K
678	91	23.m00317_at	S8EVM3	TGME49_207030-t26_1	hypothetical protein
679	92	256.m00018_at	N/A	TGME49_306700-t26_1	hypothetical protein
680	38	25.m00001_at	Q9XY91	TGME49_207710-t26_1	phosphatidylinositol synthase, putative
681	347	25.m00002_at	N/A	TGME49_208430-t26_1	serine proteinase inhibitor PI-2, putative
682	448	25.m00003_at	N/A	TGME49_208450-t26_1	protease inhibitor PI2
683	12	25.m00004_at	B6KP82	TGME49_208850-t26_1	SAG-related sequence SRS11
684	84	25.m00005_at	S8F8Q0	TGME49_209710-t26_1	ribosomal protein RPL28
685	448	25.m00006_at	B9PXJ3	TGME49_208030-t26_1	microneme protein MIC4
686	50	25.m00007_at	B9PXQ3	TGME49_209030-t26_1	actin ACT1
687	92	25.m00008_at	Q95VT2	TGME49_209910-t26_1	histone H2Bv
688	83	25.m00185_at	N/A	TGME49_207690-t26_1	programmed cell death 5 protein
689	53	25.m00186_at	N/A	TGME49_207750-t26_1	hypothetical protein
690	515	25.m00187_at	B6KP09	TGME49_207780-t26_1	hypothetical protein
691	91	25.m00188_at	N/A	TGME49_207880-t26_1	hypothetical protein
692	515	25.m00190_at	N/A	TGME49_208330-t26_1	hypothetical protein
693	37	25.m00193_at	B6KP49	TGME49_208390-t26_1	hypothetical protein
694	62	25.m00197_at	N/A	TGME49_208590-t26_1	vacuolar ATP synthase subunit 54kD, putative
695	92	25.m00198_at	B6KP77	TGME49_208800-t26_1	mediator complex subunit MED18
696	53	25.m00200_at	B9PXT2	TGME49_209430-t26_1	40S ribosomal protein S4, putative
697	68	25.m00201_at	S8GUM4	TGME49_209790-t26_1	radical SAM domain-containing protein
698	56	25.m00202_at	N/A	TGME49_209860-t26_1	SRP40, C-terminal domain-containing protein
699	51	25.m00203_at	B6KPH1	TGME49_209950-t26_1	thioredoxin, putative
700	96	25.m00204_at	B9PXX8	TGME49_209890-t26_1	hypothetical protein
701	478	25.m00205_at	N/A	TGME49_209620-t26_1	eukaryotic aspartyl protease superfamily protein
702	53	25.m00206_at	Q5MAV6	TGME49_209570-t26_1	suppressor of mitotic defects protein
703	86	25.m00208_at	N/A	TGME49_209520-t26_1	WD domain, G-beta repeat-containing protein
704	510	25.m00210_at	S8GUQ6	TGME49_209470-t26_1	hypothetical protein
705	58	25.m00211_at	B6KPB2	TGME49_209260-t26_1	cytochrome c oxidase subunit, putative
706	386	25.m00212_at	N/A	TGME49_208740-t26_1	microneme protein, putative
707	92	25.m00214_at	B6KP57	TGME49_208500-t26_1	protein phosphatase 2C domain-containing protein
708	83	25.m00215_at	N/A	TGME49_207940-t26_1	ribosomal protein S9, putative
709	55	25.m00216_at	B9PXH2	TGME49_207840-t26_1	ribosomal protein RPS17
710	58	25.m00217_at	B6KP08	TGME49_207770-t26_1	PCI domain-containing protein
711	45	25.m00219_at	B6KNZ3	TGME49_207620-t26_1	pyridine nucleotide-disulfide oxidoreductase domain-containing protein
712	165	25.m00220_at	Q1JSY8	TGME49_207460-t26_1	Rab5B protein
713	330	25.m00221_at	N/A	TGME49_207440-t26_1	ribosomal protein RPS4
714	50	25.m01736_at	N/A	TGME49_207370-t26_1	hypothetical protein
715	86	25.m01737_at	Q1JSZ4	TGME49_207390-t26_1	coatomer protein complex, gamma sub-unit, putative
716	86	25.m01738_at	N/A	TGME49_207400-t26_1	hypothetical protein
717	91	25.m01739_at	N/A	TGME49_207410-t26_1	tetratricopeptide repeat-containing protein
718	51	25.m01740_at	S8FF75	TGME49_207430-t26_1	ATP-dependent RNA helicase DDX1, putative
719	31	25.m01742_at	B9PXE5	TGME49_207450-t26_1	DNA segment, Chr 10, Wayne State University 52, expressed family protein
720	92	25.m01745_at	S8F962	TGME49_207600-t26_1	tubulin/FtsZ family, GTPase domain-containing protein
721	11	25.m01746_at	B6KNZ2	TGME49_207610-t26_1	rhoptry kinase family protein ROP36 (incomplete catalytic triad)
722	33	25.m01748_at	B6KNZ4	TGME49_207630-t26_1	peptidyl-tRNA hydrolase domain-containing protein
723	59	25.m01749_at	N/A	TGME49_207640-t26_1	isoleucyl-tRNA synthetase family protein
724	485	25.m01750_at	B6KNZ6	TGME49_207650-t26_1	OTU family cysteine protease
725	111	25.m01768_at	N/A	TGME49_207665-t26_1	kinesin motor domain-containing protein
726	59	25.m01769_at	B9PXF8	TGME49_207680-t26_1	suppressor of kinetochore protein 1, putative
727	83	25.m01771_at	B6KP01	TGME49_207700-t26_1	rhoptry kinase family protein ROP22 (incomplete catalytic triad)
728	174	25.m01773_at	N/A	TGME49_207720-t26_1	hypothetical protein
729	507	25.m01774_at	N/A	TGME49_207730-t26_1	hypothetical protein
730	223	25.m01775_at	B6KP05	TGME49_207740-t26_1	hypothetical protein
731	45	25.m01777_at	B6KP07	TGME49_207760-t26_1	DnaJ C terminal region domain-containing protein
732	124	25.m01780_at	B6KP12	TGME49_207820-t26_1	cell-cycle-associated protein kinase MAPK, putative
733	83	25.m01782_at	B6KP13	TGME49_207830-t26_1	MORN repeat-containing protein
734	96	25.m01785_at	N/A	TGME49_207865-t26_1	GCC2 and GCC3 domain-containing protein
735	170	25.m01787_at	N/A	TGME49_207900-t26_1	transcription initiation factor TFIIIB
736	164	25.m01788_at	N/A	TGME49_207910-t26_1	manganese resistance 1 protein, putative
737	92	25.m01789_at	N/A	TGME49_207920-t26_1	hypothetical protein
738	91	25.m01791_at	N/A	TGME49_207970-t26_1	HEAT repeat-containing protein
739	56	25.m01792_at	S8GUX4	TGME49_207990-t26_1	ribosomal RNA large subunit methyltransferase J protein
740	140	25.m01793_at	N/A	TGME49_208010-t26_1	hypothetical protein
741	31	25.m01794_at	S8FC54	TGME49_208020-t26_1	AP2 domain transcription factor AP2Ib-1
742	58	25.m01796_at	N/A	TGME49_208040-t26_1	aldo-keto reductase
743	91	25.m01797_at	N/A	TGME49_208050-t26_1	ABC transporter, putative
744	91	25.m01798_at	S8FF35	TGME49_208070-t26_1	inositol polyphosphate kinase
745	164	25.m01799_at	N/A	TGME49_208200-t26_1	PHD-finger domain-containing protein
746	50	25.m01800_at	B6KP41	TGME49_208310-t26_1	hypothetical protein
747	90	25.m01803_at	N/A	TGME49_208350-t26_1	hypothetical protein
748	446	25.m01804_at	S8FC47	TGME49_208370-t26_1	myosin heavy chain, putative
749	267	25.m01805_at	B6KP48	TGME49_208380-t26_1	hypothetical protein
750	91	25.m01807_at	N/A	TGME49_208400-t26_1	hypothetical protein
751	91	25.m01808_at	B6KP52	TGME49_208420-t26_1	Sodium:neurotransmitter symporter family protein
752	316	25.m01810_at	Q4JGN8	TGME49_208440-t26_1	hypothetical protein
753	92	25.m01812_at	B6KP56	TGME49_208490-t26_1	hypothetical protein
754	91	25.m01814_at	N/A	TGME49_208510-t26_1	hypothetical protein
755	127	25.m01815_at	B6KP60	TGME49_208530-t26_1	nicotinate phosphoribosyltransferase
756	50	25.m01816_at	N/A	TGME49_208540-t26_1	DEAD/DEAH box helicase domain-containing protein
757	208	25.m01817_at	N/A	TGME49_208550-t26_1	hypothetical protein
758	37	25.m01818_at	N/A	TGME49_208560-t26_1	carrier superfamily protein
759	227	25.m01819_at	N/A	TGME49_208570-t26_1	ubiquitin conjugating enzyme E2, putative
760	85	25.m01820_at	N/A	TGME49_208580-t26_1	DNA ligase 1, putative
761	384	25.m01822_at	N/A	TGME49_208730-t26_1	microneme protein, putative
762	90	25.m01824_at	N/A	TGME49_208750-t26_1	RWD domain-containing protein
763	194	25.m01825_at	N/A	TGME49_208760-t26_1	hypothetical protein
764	35	25.m01826_at	B9PXN8	TGME49_208780-t26_1	ubiquitin-conjugating enzyme subfamily protein
765	58	25.m01827_at	B6KP76	TGME49_208790-t26_1	MC family transporter, putative
766	119	25.m01829_at	B6KP78	TGME49_208810-t26_1	hypothetical protein
767	124	25.m01830_at	N/A	TGME49_208820-t26_1	1-deoxy-D-xylulose-5-phosphate synthase
768	317	25.m01831_at	N/A	TGME49_208842-t26_1	DEAD/DEAH box helicase domain-containing protein
769	189	25.m01833_at	N/A	TGME49_208910-t26_1	hypothetical protein
770	92	25.m01835_at	N/A	TGME49_208970-t26_1	RNA recognition motif-containing protein
771	127	25.m01836_at	B6KP86	TGME49_208990-t26_1	hypothetical protein
772	239	25.m01837_at	N/A	TGME49_209000-t26_1	HECT-domain (ubiquitin-transferase) domain-containing protein
773	92	25.m01838_at	N/A	TGME49_209020-t26_1	hypothetical protein
774	98	25.m01841_at	N/A	TGME49_209040-t26_1	hypothetical protein
775	50	25.m01842_at	B6KP92	TGME49_209050-t26_1	Tyrosine kinase-like (TKL) protein
776	49	25.m01843_at	N/A	TGME49_209060-t26_1	thrombospondin type 1 domain-containing protein
777	139	25.m01844_at	N/A	TGME49_209070-t26_1	hypothetical protein
778	127	25.m01845_at	B6KP95	TGME49_209080-t26_1	transport protein particle (trapp) component, bet3 protein
779	44	25.m01846_at	Q1JSL5	TGME49_209090-t26_1	proteasome maturation factor ump1 protein
780	29	25.m01846_x_at	Q1JSL5	TGME49_209090-t26_1	proteasome maturation factor ump1 protein
781	53	25.m01847_at	N/A	TGME49_209100-t26_1	PUB domain-containing protein
782	83	25.m01848_at	N/A	TGME49_209130-t26_1	regulator of chromosome condensation (RCC1) repeat-containing protein
783	36	25.m01849_at	N/A	TGME49_209140-t26_1	anti-silencing protein, ASF1 family protein
784	83	25.m01850_at	Q3HLX0	TGME49_209150-t26_1	non-proton pumping type-II NADH dehydrogenase I
785	85	25.m01851_at	N/A	TGME49_209160-t26_1	myristoyl CoA:protein N-myristoyltransferase
786	111	25.m01852_at	B6KPA4	TGME49_209170-t26_1	hypothetical protein
787	84	25.m01853_at	B6KPA5	TGME49_209180-t26_1	PAN domain-containing protein
788	83	25.m01854_at	B6KPA6	TGME49_209190-t26_1	ABC transporter transmembrane region domain-containing protein
789	95	25.m01855_at	N/A	TGME49_209200-t26_1	hypothetical protein
790	133	25.m01856_at	N/A	TGME49_209210-t26_1	hypothetical protein
791	83	25.m01857_at	N/A	TGME49_209240-t26_1	RNA methyltransferase
792	96	25.m01859_at	B6KPB1	TGME49_209250-t26_1	hypothetical protein
793	86	25.m01861_at	N/A	TGME49_209280-t26_1	hypothetical protein
794	83	25.m01862_at	N/A	TGME49_209300-t26_1	WD domain, G-beta repeat-containing protein
795	74	25.m01863_at	Q1JSJ3	TGME49_209420-t26_1	hypothetical protein
796	91	25.m01865_at	N/A	TGME49_209440-t26_1	hypothetical protein
797	127	25.m01866_at	N/A	TGME49_209450-t26_1	TLD protein
798	485	25.m01868_at	S8FEX2	TGME49_209480-t26_1	hypothetical protein
799	96	25.m01869_at	S8F8V2	TGME49_209490-t26_1	hypothetical protein
800	25	25.m01872_at	N/A	TGME49_209510-t26_1	hypothetical protein
801	127	25.m01874_at	N/A	TGME49_209540-t26_1	hypothetical protein
802	90	25.m01875_at	N/A	TGME49_209550-t26_1	hypothetical protein
803	90	25.m01879_at	N/A	TGME49_209640-t26_1	hypothetical protein
804	92	25.m01880_at	N/A	TGME49_209650-t26_1	RNA-directed DNA polymerase
805	91	25.m01881_at	N/A	TGME49_209650-t26_1	RNA-directed DNA polymerase
806	342	25.m01882_at	B9PXW0	TGME49_209690-t26_1	small nuclear ribonucleoprotein
807	92	25.m01884_at	B9PXW3	TGME49_209720-t26_1	hypothetical protein
808	35	25.m01885_at	S8GUN0	TGME49_209730-t26_1	hypothetical protein
809	84	25.m01886_at	S8FET1	TGME49_209740-t26_1	hypothetical protein
810	91	25.m01887_at	N/A	TGME49_209755-t26_1	hypothetical protein
811	111	25.m01887_x_at	N/A	TGME49_209755-t26_1	hypothetical protein
812	381	25.m01888_at	N/A	TGME49_209755-t26_1	hypothetical protein
813	35	25.m01889_at	N/A	TGME49_209770-t26_1	helicase, putative
814	269	25.m01891_at	S8FBP1	TGME49_209810-t26_1	hypothetical protein
815	33	25.m01892_at	N/A	TGME49_209820-t26_1	syntaxin protein
816	62	25.m01895_at	N/A	TGME49_209870-t26_1	HAD hydrolase, family IIA protein
817	92	25.m01896_at	N/A	TGME49_209880-t26_1	glutamic acid-rcih protein, putative
818	530	25.m01899_at	N/A	TGME49_209920-t26_1	PAN domain-containing protein
819	90	25.m01902_at	S8FBM5	TGME49_209960-t26_1	glycosyltransferase
820	332	25.m01903_s_at	S8GK81	TGME49_209985-t26_1	cAMP-dependent protein kinase
821	178	25.m02917_at	S8FC78	TGME49_207590-t26_1	protein phosphatase 2C domain-containing protein
822	250	25.m02918_at	N/A	TGME49_207480-t26_1	GCC2 and GCC3 domain-containing protein
823	91	25.m02921_at	N/A	TGME49_207865-t26_1	GCC2 and GCC3 domain-containing protein
824	91	25.m02922_at	N/A	TGME49_207865-t26_1	GCC2 and GCC3 domain-containing protein
825	92	25.m02923_at	B6KP11	TGME49_207800-t26_1	hypothetical protein
826	35	25.m02924_at	N/A	TGME49_208050-t26_1	ABC transporter, putative
827	91	25.m02925_at	N/A	TGME49_208090-t26_1	5-formyltetrahydrofolate cyclo-ligase
828	84	25.m02926_at	B6KP28	TGME49_207980-t26_1	PIG-P protein
829	51	25.m02927_at	N/A	TGME49_207960-t26_1	hypothetical protein
830	194	25.m02928_at	B6KP23	TGME49_207930-t26_1	phosphatidylethanolamine-binding protein
831	91	25.m02929_at	N/A	TGME49_208320-t26_1	polynucleotide kinase 3 phosphatase
832	91	25.m02930_at	N/A	TGME49_208340-t26_1	hypothetical protein
833	86	25.m02931_at	B6KP46	TGME49_208360-t26_1	hypothetical protein
834	91	25.m02932_at	N/A	TGME49_208410-t26_1	hypothetical protein
835	219	25.m02933_at	B6KP74	TGME49_208770-t26_1	hypothetical protein
836	127	25.m02934_at	N/A	TGME49_208970-t26_1	RNA recognition motif-containing protein
837	141	25.m02935_at	S8F8Y8	TGME49_209010-t26_1	elongation factor TS protein
838	86	25.m02937_at	N/A	TGME49_208718-t26_1	protein tyrosine phosphatase type IVA A, putative
839	92	25.m02938_at	N/A	TGME49_208710-t26_1	DNA/RNA non-specific endonuclease
840	55	25.m02939_at	N/A	TGME49_209120-t26_1	hypothetical protein
841	91	25.m02940_at	N/A	TGME49_209210-t26_1	hypothetical protein
842	91	25.m02941_at	N/A	TGME49_209270-t26_1	hypothetical protein
843	92	25.m02941_x_at	N/A	TGME49_209270-t26_1	hypothetical protein
844	124	25.m02942_at	N/A	TGME49_209460-t26_1	hypothetical protein
845	92	25.m02943_at	N/A	TGME49_209500-t26_1	hypothetical protein
846	515	25.m02944_at	S8FEV9	TGME49_209590-t26_1	hypothetical protein
847	83	25.m02945_at	N/A	TGME49_209680-t26_1	hypothetical protein
848	124	25.m02946_at	N/A	TGME49_209630-t26_1	hypothetical protein
849	481	25.m02948_at	S7UJG1	TGME49_209610-t26_1	oocyst wall protein OWP2
850	412	25.m02949_at	B9PXV0	TGME49_209600-t26_1	hypothetical protein
851	124	25.m02950_at	S8FET7	TGME49_209700-t26_1	hypothetical protein
852	83	25.m02951_at	Q1JSG0	TGME49_209800-t26_1	formate/nitrite transporter protein
853	222	25.m02953_at	N/A	TGME49_209930-t26_1	hypothetical protein
854	36	25.m02954_at	N/A	TGME49_209970-t26_1	Spc97 / Spc98 family protein
855	53	25.m02955_at	N/A	TGME49_209290-t26_1	ribosomal protein RPS28
856	91	25.m02956_at	N/A	TGME49_209410-t26_1	hypothetical protein
857	91	25.m03608_at	S8FEP8	TGME49_210100-t26_1	hypothetical protein
858	127	25.m03609_at	S8FEW2	TGME49_209560-t26_1	hypothetical protein
859	31	25.m03610_at	N/A	TGME49_208710-t26_1	DNA/RNA non-specific endonuclease
860	490	25.m03612_at	B9PXG8	TGME49_207790-t26_1	enkurin, putative
861	96	25.m03613_s_at	N/A	TGME49_207665-t26_1	kinesin motor domain-containing protein
862	154	25.m03615_at	N/A	TGME49_207880-t26_1	hypothetical protein
863	91	25.m03616_at	N/A	TGME49_208510-t26_1	hypothetical protein
864	92	25.m03616_x_at	N/A	TGME49_208510-t26_1	hypothetical protein
865	83	25.m03618_at	B9PXT2	TGME49_209430-t26_1	40S ribosomal protein S4, putative
866	31	25.m03618_x_at	B9PXT2	TGME49_209430-t26_1	40S ribosomal protein S4, putative
867	176	25.m03619_at	N/A	TGME49_209580-t26_1	RNA methylase family UPF0020 protein
868	91	25.m03621_at	S8F8R4	TGME49_209670-t26_1	hypothetical protein
869	91	25.m03622_at	S8GKA9	TGME49_209780-t26_1	hypothetical protein
870	83	25.m03625_at	B6KP85	TGME49_208980-t26_1	hypothetical protein
871	91	268.m00004_at	N/A	TGME49_302450-t26_1	TFIIH basal transcription factor complex helicase XPB subunit, putative
872	140	26.m00232_at	N/A	TGME49_210230-t26_1	hypothetical protein
873	91	26.m00233_at	N/A	TGME49_210245-t26_1	hypothetical protein
874	502	26.m00234_at	B9Q3A5	TGME49_210260-t26_1	NAD-dependent glycerol-3-phosphate dehydrogenase
875	188	26.m00235_at	N/A	TGME49_210270-t26_1	hypothetical protein
876	124	26.m00236_at	N/A	TGME49_210280-t26_1	PEK kinase
877	165	26.m00237_at	B6KVH0	TGME49_210310-t26_1	hypothetical protein
878	97	26.m00238_at	B6KVH1	TGME49_210320-t26_1	SAG-related sequence SRS37A
879	83	26.m00239_at	B6KVH2	TGME49_210330-t26_1	SAG-related sequence SRS37B
880	91	26.m00240_at	N/A	TGME49_210345-t26_1	hypothetical protein
881	86	26.m00241_at	B6KVH5	TGME49_210360-t26_1	DEAD (Asp-Glu-Ala-Asp) box polypeptide 41 family protein
882	467	26.m00242_at	B6KVH6	TGME49_210370-t26_1	hypothetical protein
883	91	26.m00243_at	N/A	TGME49_210380-t26_1	hypothetical protein
884	83	26.m00244_at	N/A	TGME49_210390-t26_1	WD domain, G-beta repeat-containing protein
885	294	26.m00245_at	N/A	TGME49_210400-t26_1	hypothetical protein
886	161	26.m00246_at	N/A	TGME49_210408-t26_1	HMG (high mobility group) box domain-containing protein
887	91	26.m00247_at	N/A	TGME49_210430-t26_1	DnaJ domain-containing protein
888	83	26.m00248_at	N/A	TGME49_210440-t26_1	polynucleotide adenylyltransferase
889	11	26.m00249_at	S8F0L7	TGME49_210450-t26_1	hypothetical protein
890	91	26.m00250_at	S8G8S0	TGME49_210460-t26_1	hypothetical protein
891	91	26.m00251_at	N/A	TGME49_210600-t26_1	KRUF family protein
892	86	26.m00368_at	S7UPK0	TGME49_210220-t26_1	hypothetical protein
893	91	26.m00369_at	N/A	TGME49_210478-t26_1	hypothetical protein
894	192	26.m00370_at	S8GI79	TGME49_210420-t26_1	hypothetical protein
895	91	26.m00372_at	N/A	TGME49_210300-t26_1	hypothetical protein
896	127	26.m00474_at	S8G8U3	TGME49_210210-t26_1	hypothetical protein
897	50	26.m00475_at	N/A	TGME49_210255-t26_1	hypothetical protein
898	91	26.m00476_at	N/A	TGME49_210345-t26_1	hypothetical protein
899	92	26.m00477_at	N/A	TGME49_210300-t26_1	hypothetical protein
900	31	26.m00478_at	N/A	TGME49_210245-t26_1	hypothetical protein
901	62	27.m00001_at	Q8MXD1	TGME49_210790-t26_1	dihydroorotate dehydrogenase reveal, putative
902	492	27.m00002_at	N/A	TGME49_211090-t26_1	aminotransferase, class V superfamily protein
903	313	27.m00003_at	Q9BLM8	TGME49_211680-t26_1	protein disulfide isomerase
904	164	27.m00071_at	N/A	TGME49_210730-t26_1	ATP-dependent hsl protease ATP-binding subunit hslU, putative
905	484	27.m00073_at	S8FCF3	TGME49_210770-t26_1	hypothetical protein
906	515	27.m00073_s_at	S8FCF3	TGME49_210770-t26_1	hypothetical protein
907	86	27.m00080_at	B6KTS4	TGME49_211020-t26_1	RNA recognition motif-containing protein
908	331	27.m00081_at	B9PVN7	TGME49_211030-t26_1	hypothetical protein
909	91	27.m00082_at	S7VTB1	TGME49_211230-t26_1	eukaryotic initiation factor-2B, alpha subunit, putative
910	281	27.m00090_at	N/A	TGME49_211270-t26_1	sushi domain (scr repeat) domain-containing protein
911	455	27.m00091_at	N/A	TGME49_211290-t26_1	rhoptry protein ROP15
912	515	27.m00092_at	S7VZ36	TGME49_211320-t26_1	hypothetical protein
913	418	27.m00099_at	S7VZ53	TGME49_211630-t26_1	hypothetical protein
914	96	27.m00104_at	N/A	TGME49_211090-t26_1	aminotransferase, class V superfamily protein
915	85	27.m00114_at	N/A	TGME49_210778-t26_1	hemimethylated DNA binding domain-containing protein
916	96	27.m00118_at	N/A	TGME49_210700-t26_1	hypothetical protein
917	53	27.m00119_at	B9PVR5	TGME49_210690-t26_1	ribosomal protein RPS6
918	91	27.m00818_at	N/A	TGME49_210700-t26_1	hypothetical protein
919	127	27.m00819_at	N/A	TGME49_210700-t26_1	hypothetical protein
920	57	27.m00821_at	N/A	TGME49_210750-t26_1	Ferredoxin-fold anticodon binding domain-containing protein
921	92	27.m00822_at	B9PVQ8	TGME49_210760-t26_1	glutamine amidotransferase-related, putative
922	51	27.m00826_at	S7UKP1	TGME49_210800-t26_1	activator of hsp90 ATPase, putative
923	91	27.m00827_at	S7UKP1	TGME49_210800-t26_1	activator of hsp90 ATPase, putative
924	95	27.m00828_at	N/A	TGME49_210820-t26_1	hypothetical protein
925	31	27.m00829_s_at	S7VTG6	TGME49_210830-t26_1	RIO1 family protein
926	45	27.m00832_at	N/A	TGME49_210840-t26_1	arginyl-tRNA synthetase family protein
927	223	27.m00833_at	S7UJU1	TGME49_210950-t26_1	oocyst wall protein
928	316	27.m00834_at	N/A	TGME49_210960-t26_1	replication factor C subunit 4, putative
929	83	27.m00835_at	N/A	TGME49_210980-t26_1	alternative splicing type 3 and, putative
930	86	27.m00836_at	S8F9B0	TGME49_211010-t26_1	hypothetical protein
931	91	27.m00839_at	S7VZA3	TGME49_211050-t26_1	ATPase, AAA family protein
932	35	27.m00840_at	N/A	TGME49_211090-t26_1	aminotransferase, class V superfamily protein
933	92	27.m00843_at	N/A	TGME49_211150-t26_1	hypothetical protein
934	83	27.m00845_at	S7UKJ2	TGME49_211240-t26_1	peptidyl-tRNA hydrolase, putative
935	410	27.m00846_at	N/A	TGME49_211260-t26_1	rhoptry kinase family protein ROP26 (incomplete catalytic triad)
936	91	27.m00847_at	N/A	TGME49_211270-t26_1	sushi domain (scr repeat) domain-containing protein
937	46	27.m00850_at	N/A	TGME49_211300-t26_1	DUF74 family protein, putative
938	83	27.m00852_at	N/A	TGME49_211330-t26_1	methionine aminopeptidase
939	91	27.m00853_at	S7UKK2	TGME49_211340-t26_1	hypothetical protein
940	53	27.m00854_at	N/A	TGME49_211350-t26_1	CBS domain-containing protein
941	137	27.m00855_at	S7UKI0	TGME49_211360-t26_1	hypothetical protein
942	31	27.m00856_at	N/A	TGME49_211400-t26_1	DEAD/DEAH box helicase domain-containing protein
943	11	27.m00857_at	S8FCJ4	TGME49_211410-t26_1	translation initiation factor sui1 protein
944	35	27.m00859_at	S8GS44	TGME49_211420-t26_1	RNA recognition motif-containing protein
945	92	27.m00860_at	S8GHR5	TGME49_211430-t26_1	leucine rich repeat-containing protein
946	83	27.m00861_at	N/A	TGME49_211440-t26_1	hypothetical protein
947	140	27.m00862_at	S7UKJ3	TGME49_211450-t26_1	hypothetical protein
948	194	27.m00863_at	N/A	TGME49_211460-t26_1	hypothetical protein
949	35	27.m00864_at	S7VTD5	TGME49_211470-t26_1	Fcf2 pre-rRNA processing protein
950	50	27.m00865_at	N/A	TGME49_211480-t26_1	GTP-binding protein engA, putative
951	96	27.m00866_at	N/A	TGME49_211600-t26_1	hypothetical protein
952	127	27.m00868_at	N/A	TGME49_211640-t26_1	hypothetical protein
953	91	27.m00869_at	N/A	TGME49_211660-t26_1	hypothetical protein
954	86	27.m00870_at	B9PVI9	TGME49_211670-t26_1	S1 RNA binding domain-containing protein
955	91	27.m00872_at	N/A	TGME49_211690-t26_1	AAA family protein
956	86	27.m00873_at	N/A	TGME49_211700-t26_1	hypothetical protein
957	86	27.m00874_at	N/A	TGME49_211720-t26_1	AP2 domain transcription factor AP2IV-5
958	33	27.m00875_at	S7UKM8	TGME49_211730-t26_1	histone lysine methyltransferase SET8
959	91	27.m00876_at	N/A	TGME49_318130-t26_1	Toxoplasma gondii family E protein
960	95	27.m01232_at	N/A	TGME49_211650-t26_1	hypothetical protein
961	92	27.m01468_at	S7VZ61	TGME49_211710-t26_1	TB2/DP1, HVA22 family protein
962	91	27.m01471_at	S8F9A7	TGME49_210970-t26_1	hypothetical protein
963	133	27.m01473_at	N/A	TGME49_210740-t26_1	hypothetical protein
964	119	27.m01474_at	S7UKP3	TGME49_211000-t26_1	hypothetical protein
965	91	27.m01475_at	N/A	TGME49_211610-t26_1	hypothetical protein
966	194	27.m01476_at	N/A	TGME49_211610-t26_1	hypothetical protein
967	92	27.m01477_at	B9PVN6	TGME49_211040-t26_1	Sec61beta family protein
968	86	28.m00026_at	S8G5D9	TGME49_212250-t26_1	XPG N-terminal domain-containing protein
969	541	28.m00282_s_at	N/A	TGME49_234165-t26_1	hypothetical protein
970	51	28.m00283_at	N/A	TGME49_211860-t26_1	hypothetical protein
971	92	28.m00284_at	N/A	TGME49_211890-t26_1	RAP domain-containing protein
972	342	28.m00285_at	N/A	TGME49_211890-t26_1	RAP domain-containing protein
973	92	28.m00286_at	N/A	TGME49_211910-t26_1	kinesin-related protein 3A, putative
974	228	28.m00287_at	N/A	TGME49_212030-t26_1	hypothetical protein
975	91	28.m00288_at	N/A	TGME49_212045-t26_1	hypothetical protein
976	128	28.m00289_at	S8EWW5	TGME49_212060-t26_1	hypothetical protein
977	179	28.m00290_at	S8GEJ3	TGME49_212090-t26_1	hypothetical protein
978	31	28.m00291_at	S8ETX6	TGME49_212100-t26_1	ThiF family protein
979	92	28.m00292_at	N/A	TGME49_212110-t26_1	histone lysine demethylase JMJD5
980	128	28.m00293_at	N/A	TGME49_212130-t26_1	phospholipase, patatin family protein
981	83	28.m00294_at	S8F060	TGME49_212140-t26_1	hypothetical protein
982	95	28.m00295_at	N/A	TGME49_212150-t26_1	hypothetical protein
983	86	28.m00296_at	N/A	TGME49_212160-t26_1	hypothetical protein
984	85	28.m00297_at	N/A	TGME49_212170-t26_1	GIY-YIG catalytic domain-containing protein
985	91	28.m00298_at	N/A	TGME49_212190-t26_1	RNA recognition motif-containing protein
986	75	28.m00300_at	N/A	TGME49_212220-t26_1	hypothetical protein
987	124	28.m00301_at	B9PWK0	TGME49_212240-t26_1	beta-1 tubulin, putative
988	86	28.m00303_at	S8GEK6	TGME49_212260-t26_1	Sjogren's syndrome/scleroderma autoantigen 1 (Autoantigen p27) protein
989	448	28.m00304_at	N/A	TGME49_212270-t26_1	hypothetical protein
990	50	28.m00305_at	N/A	TGME49_212280-t26_1	hypothetical protein
991	337	28.m00306_at	N/A	TGME49_212290-t26_1	ribosomal protein RPS19
992	342	28.m00307_at	S8G5E3	TGME49_212300-t26_1	hypothetical protein
993	83	28.m00308_at	N/A	TGME49_212310-t26_1	vacuolar ATP synthetase
994	406	28.m00429_at	B9PWH3	TGME49_211850-t26_1	hypothetical protein
995	524	28.m00430_at	N/A	TGME49_212075-t26_1	hypothetical protein
996	505	28.m00431_at	N/A	TGME49_212075-t26_1	hypothetical protein
997	228	28.m00433_at	N/A	TGME49_212200-t26_1	hypothetical protein
998	265	28.m00544_at	N/A	TGME49_212275-t26_1	hypothetical protein
999	265	28.m00544_x_at	N/A	TGME49_212275-t26_1	hypothetical protein
1000	92	28.m00545_at	S8ETW9	TGME49_211880-t26_1	hypothetical protein
1001	56	28.m00546_at	N/A	TGME49_211870-t26_1	LSU ribosomal protein L18P, putative
1002	91	28.m00547_at	N/A	TGME49_211890-t26_1	RAP domain-containing protein
1003	228	28.m00548_s_at	N/A	TGME49_212030-t26_1	hypothetical protein
1004	91	28.m00549_at	S8F060	TGME49_212140-t26_1	hypothetical protein
1005	91	28.m00549_x_at	S8F060	TGME49_212140-t26_1	hypothetical protein
1006	133	28.m00550_at	S8F062	TGME49_212180-t26_1	hypothetical protein
1007	63	28.m00590_at	S8ETY3	TGME49_212210-t26_1	hypothetical protein
1008	91	29.m00018_s_at	N/A	TGME49_237800-t26_1	dense granule protein GRA11
1009	12	29.m00019_s_at	N/A	TGME49_237810-t26_1	hypothetical protein
1010	91	2.m00067_at	B6KW23	TGME49_200110-t26_1	hypothetical protein
1011	91	2.m00067_x_at	B6KW23	TGME49_200110-t26_1	hypothetical protein
1012	96	31.m00001_at	N/A	TGME49_212840-t26_1	HIT zinc finger protein
1013	248	31.m00003_at	Q8MQT6	TGME49_213800-t26_1	protein phosphatase 2b regulatory subunit, putative
1014	56	31.m00087_at	B9PSI8	TGME49_213830-t26_1	Ufm1-conjugating enzyme 1, putative
1015	83	31.m00089_at	N/A	TGME49_213420-t26_1	RAP domain-containing protein
1016	521	31.m00090_at	S8F8U9	TGME49_212910-t26_1	rhomboid protease ROM3
1017	92	31.m00093_at	N/A	TGME49_213650-t26_1	ATP-binding domain 1 family protein
1018	92	31.m00856_at	N/A	TGME49_212780-t26_1	hypothetical protein
1019	140	31.m00857_at	S8GH27	TGME49_212820-t26_1	ubiquitin family protein
1020	91	31.m00858_at	N/A	TGME49_212810-t26_1	hypothetical protein
1021	91	31.m00859_at	N/A	TGME49_212850-t26_1	hypothetical protein
1022	124	31.m00860_at	S8GRG7	TGME49_212860-t26_1	hypothetical protein
1023	128	31.m00860_x_at	S8GRG7	TGME49_212860-t26_1	hypothetical protein
1024	343	31.m00861_at	S8FBX6	TGME49_212920-t26_1	hypothetical protein
1025	51	31.m00862_at	S8GRH6	TGME49_212960-t26_1	hypothetical protein
1026	53	31.m00863_at	B9PSR8	TGME49_212950-t26_1	ADP-ribosylation factor family protein 2, putative
1027	239	31.m00865_at	S8F8V6	TGME49_212990-t26_1	hypothetical protein
1028	35	31.m00866_at	N/A	TGME49_213000-t26_1	replication factor C, subunit 5, putative
1029	92	31.m00868_s_at	S8EML2	TGME49_212735-t26_1	hypothetical protein
1030	32	31.m00869_at	B6KT79	TGME49_213030-t26_1	hypothetical protein
1031	92	31.m00870_at	N/A	TGME49_213040-t26_1	hypothetical protein
1032	178	31.m00871_at	N/A	TGME49_213050-t26_1	hypothetical protein
1033	92	31.m00872_at	N/A	TGME49_213060-t26_1	WD domain, G-beta repeat-containing protein
1034	35	31.m00873_at	N/A	TGME49_213072-t26_1	Sec1 family protein
1035	91	31.m00874_at	N/A	TGME49_213115-t26_1	hypothetical protein
1036	69	31.m00875_at	S8GH61	TGME49_213300-t26_1	hypothetical protein
1037	92	31.m00876_at	N/A	TGME49_213325-t26_1	TBC domain-containing protein
1038	31	31.m00877_at	N/A	TGME49_213392-t26_1	surface antigen repeat-containing protein
1039	45	31.m00878_at	B6KTA7	TGME49_213410-t26_1	small nuclear ribonucleoprotein f (snrnp-f), putative
1040	75	31.m00879_at	N/A	TGME49_213445-t26_1	hypothetical protein
1041	84	31.m00880_at	N/A	TGME49_213460-t26_1	hypothetical protein
1042	169	31.m00881_at	N/A	TGME49_213480-t26_1	hypothetical protein
1043	318	31.m00882_at	S8FC19	TGME49_213490-t26_1	hypothetical protein
1044	91	31.m00884_at	N/A	TGME49_213550-t26_1	DHHC zinc finger domain-containing protein
1045	176	31.m00885_at	S8GH86	TGME49_213590-t26_1	hypothetical protein
1046	188	31.m00887_at	S8FC30	TGME49_213620-t26_1	ABC1 family protein
1047	124	31.m00889_at	S8FC34	TGME49_213690-t26_1	ring box protein 1 family protein
1048	83	31.m00890_at	N/A	TGME49_213710-t26_1	WD domain, G-beta repeat-containing protein
1049	83	31.m00891_at	S8GRP9	TGME49_213740-t26_1	hypothetical protein
1050	83	31.m00893_at	N/A	TGME49_213790-t26_1	hypothetical protein
1051	188	31.m00894_at	S8GRR2	TGME49_213820-t26_1	hypothetical protein
1052	90	31.m00896_at	N/A	TGME49_213910-t26_1	hypothetical protein
1053	53	31.m00897_at	B6KTG1	TGME49_213970-t26_1	ribosomal RNA small subunit methyltransferase B, putative
1054	510	31.m00898_at	N/A	TGME49_213850-t26_1	MORN repeat-containing protein
1055	92	31.m00899_at	N/A	TGME49_213890-t26_1	Myb family DNA-binding domain-containing protein
1056	91	31.m00899_x_at	N/A	TGME49_213890-t26_1	Myb family DNA-binding domain-containing protein
1057	92	31.m00900_at	N/A	TGME49_213930-t26_1	3' exoribonuclease family, domain 1 domain-containing protein
1058	175	31.m00901_at	S8GRT2	TGME49_213950-t26_1	hypothetical protein
1059	92	31.m00902_s_at	S8F934	TGME49_213940-t26_1	CHCH domain-containing protein
1060	248	31.m00903_at	S8GHC3	TGME49_213920-t26_1	hypothetical protein
1061	86	31.m00904_at	A5YVK6	TGME49_213900-t26_1	regulator of chromosome condensation RCC1
1062	86	31.m00904_x_at	A5YVK6	TGME49_213900-t26_1	regulator of chromosome condensation RCC1
1063	85	31.m00905_at	N/A	TGME49_213870-t26_1	UBA/TS-N domain-containing protein
1064	92	31.m00906_at	N/A	TGME49_213780-t26_1	radical SAM domain-containing protein
1065	31	31.m00908_at	S8GRQ6	TGME49_213770-t26_1	Superkiller viralicidic activity 2 family 2, putative
1066	84	31.m00909_at	N/A	TGME49_213746-t26_1	hypothetical protein
1067	140	31.m00910_at	S8FC38	TGME49_213730-t26_1	lanthionine synthetase C family protein
1068	91	31.m00911_at	N/A	TGME49_213720-t26_1	hypothetical protein
1069	31	31.m00912_at	N/A	TGME49_213670-t26_1	hypothetical protein
1070	84	31.m00913_at	N/A	TGME49_213660-t26_1	zinc finger (CCCH type) motif-containing protein
1071	96	31.m00914_at	N/A	TGME49_213635-t26_1	hypothetical protein
1072	53	31.m00915_at	N/A	TGME49_213600-t26_1	hypothetical protein
1073	245	31.m00916_at	N/A	TGME49_213610-t26_1	hypothetical protein
1074	91	31.m00917_at	N/A	TGME49_213550-t26_1	DHHC zinc finger domain-containing protein
1075	91	31.m00918_at	N/A	TGME49_213550-t26_1	DHHC zinc finger domain-containing protein
1076	92	31.m00920_at	S8FC25	TGME49_213570-t26_1	hypothetical protein
1077	336	31.m00922_at	B9PSN8	TGME49_213350-t26_1	ribosomal protein RPS15
1078	91	31.m00924_at	N/A	TGME49_213360-t26_1	leucine rich repeat-containing protein
1079	223	31.m00925_at	N/A	TGME49_213340-t26_1	GMC oxidoreductase
1080	91	31.m00926_at	N/A	TGME49_213310-t26_1	hypothetical protein
1081	353	31.m00928_at	S8FBZ9	TGME49_213280-t26_1	SAG-related sequence SRS25
1082	96	31.m00929_at	N/A	TGME49_213255-t26_1	hypothetical protein
1083	92	31.m00930_at	S8GH56	TGME49_213100-t26_1	hypothetical protein
1084	384	31.m00931_at	N/A	TGME49_213067-t26_1	hypothetical protein
1085	77	31.m00932_at	N/A	TGME49_213010-t26_1	hypothetical protein
1086	127	31.m00933_at	N/A	TGME49_213020-t26_1	hypothetical protein
1087	406	31.m00934_at	S8F5S4	TGME49_212980-t26_1	hypothetical protein
1088	523	31.m00935_at	N/A	TGME49_212970-t26_1	protein kinase (incomplete catalytic triad)
1089	83	31.m00936_at	N/A	TGME49_212940-t26_1	hypothetical protein
1090	83	31.m00938_at	S8FBW9	TGME49_212800-t26_1	hypothetical protein
1091	414	31.m00939_at	S8GH25	TGME49_212770-t26_1	hypothetical protein
1092	490	31.m00940_at	N/A	TGME49_212740-t26_1	aromatic amino acid hydrolase AAH2
1093	253	31.m00940_s_at	N/A	TGME49_212710-t26_1	phenylalanine-4-hydroxylase
1094	91	31.m01815_at	S8F5Z7	TGME49_213840-t26_1	hypothetical protein
1095	92	31.m01816_at	Q6E0I6	TGME49_213810-t26_1	iron-sulfur cluster protein ISCA
1096	227	31.m01817_at	N/A	TGME49_213760-t26_1	hypothetical protein
1097	124	31.m01818_at	Q2L8W4	TGME49_213680-t26_1	MmgE/PrpD family protein
1098	91	31.m01819_at	N/A	TGME49_213388-t26_1	hypothetical protein
1099	84	31.m01820_at	N/A	TGME49_213290-t26_1	hypothetical protein
1100	91	31.m01821_at	N/A	TGME49_213255-t26_1	hypothetical protein
1101	92	31.m01822_at	N/A	TGME49_213240-t26_1	hypothetical protein
1102	95	31.m01823_at	N/A	TGME49_213115-t26_1	hypothetical protein
1103	68	31.m01825_at	S7UPL2	TGME49_212760-t26_1	hypothetical protein
1104	53	31.m01825_x_at	S7UPL2	TGME49_212760-t26_1	hypothetical protein
1105	84	31.m01826_s_at	N/A	TGME49_212725-t26_1	hypothetical protein
1106	92	31.m01827_at	N/A	TGME49_213072-t26_1	Sec1 family protein
1107	91	31.m01827_x_at	N/A	TGME49_213072-t26_1	Sec1 family protein
1108	91	31.m01828_at	N/A	TGME49_213325-t26_1	TBC domain-containing protein
1109	91	31.m01829_at	N/A	TGME49_213400-t26_1	zinc finger (CCCH type) motif-containing protein
1110	91	31.m01830_at	N/A	TGME49_213430-t26_1	hypothetical protein
1111	42	31.m01831_at	N/A	TGME49_213460-t26_1	hypothetical protein
1112	14	31.m01831_s_at	N/A	TGME49_213460-t26_1	hypothetical protein
1113	127	31.m01832_at	N/A	TGME49_213560-t26_1	hypothetical protein
1114	314	31.m01833_at	S8GRN3	TGME49_213580-t26_1	hypothetical protein
1115	492	31.m01834_at	S8FC57	TGME49_213860-t26_1	hypothetical protein
1116	83	31.m01835_at	S8GHB7	TGME49_213880-t26_1	hypothetical protein
1117	92	31.m01836_at	N/A	TGME49_213960-t26_1	hypothetical protein
1118	91	339.m00001_at	S8EQM8	TGME49_303050-t26_1	zinc finger, c2h2 type family protein
1119	69	33.m00002_at	Q8MUM2	TGME49_214320-t26_1	facilitative glucose transporter GT1
1120	53	33.m00003_at	S7W5T1	TGME49_214820-t26_1	G-patch domain-containing protein
1121	92	33.m00004_at	N/A	TGME49_215680-t26_1	SAG-related sequence SRS18
1122	308	33.m00005_at	N/A	TGME49_215775-t26_1	rhoptry protein ROP8
1123	450	33.m00006_at	S8GDJ1	TGME49_214940-t26_1	MIC2-associated protein M2AP
1124	49	33.m00007_at	S8EZC1	TGME49_215260-t26_1	carbamoylphosphate synthetase
1125	124	33.m00008_at	Q86C53	TGME49_215450-t26_1	aquaporin 1
1126	91	33.m00313_at	S8EZH5	TGME49_214090-t26_1	signal peptidase
1127	92	33.m01261_at	N/A	TGME49_214120-t26_1	hypothetical protein
1128	84	33.m01262_at	S8EZH3	TGME49_214130-t26_1	hypothetical protein
1129	83	33.m01263_at	S8EW31	TGME49_214140-t26_1	hypothetical protein
1130	83	33.m01266_at	S8EZH1	TGME49_214180-t26_1	ENTH domain-containing protein
1131	12	33.m01267_at	S7VZ54	TGME49_214190-t26_1	SAG-related sequence SRS46
1132	91	33.m01269_at	N/A	TGME49_214230-t26_1	Dopey, N-terminal domain-containing protein
1133	164	33.m01270_at	N/A	TGME49_214240-t26_1	bromodomain-containing protein
1134	92	33.m01271_at	S7UR33	TGME49_214250-t26_1	hypothetical protein
1135	127	33.m01272_at	N/A	TGME49_214260-t26_1	alpha-glucan water dikinase 1, putative
1136	124	33.m01274_at	N/A	TGME49_214280-t26_1	phosphoadenosine phosphosulfate reductase family protein
1137	83	33.m01277_at	N/A	TGME49_214300-t26_1	hypothetical protein
1138	321	33.m01280_at	B9PZI4	TGME49_214350-t26_1	GTP-binding protein, putative
1139	124	33.m01281_at	N/A	TGME49_214370-t26_1	hypothetical protein
1140	421	33.m01282_at	S8GDN9	TGME49_214410-t26_1	hypothetical protein
1141	83	33.m01283_at	S8EZF8	TGME49_214420-t26_1	hypothetical protein
1142	176	33.m01284_at	S8ET05	TGME49_214440-t26_1	4'-phosphopantetheinyl transferase superfamily protein
1143	33	33.m01285_at	N/A	TGME49_214470-t26_1	Ulp1 protease family, C-terminal catalytic domain-containing protein
1144	35	33.m01286_at	N/A	TGME49_214480-t26_1	replication factor a protein 3 protein
1145	31	33.m01287_at	S8EZF6	TGME49_214490-t26_1	peptidase M16 inactive domain-containing protein
1146	85	33.m01288_at	N/A	TGME49_214500-t26_1	ankyrin repeat-containing protein
1147	84	33.m01289_at	B9PZJ6	TGME49_214510-t26_1	hypothetical protein
1148	35	33.m01292_at	N/A	TGME49_214560-t26_1	hypothetical protein
1149	538	33.m01293_at	S8GDM4	TGME49_214570-t26_1	hypothetical protein
1150	32	33.m01294_at	N/A	TGME49_214580-t26_1	tetratricopeptide repeat-containing protein
1151	128	33.m01295_at	B9PZK4	TGME49_214590-t26_1	micro-fibrillar-associated protein 1
1152	35	33.m01296_at	N/A	TGME49_214600-t26_1	hypothetical protein
1153	35	33.m01297_at	N/A	TGME49_214610-t26_1	hypothetical protein
1154	139	33.m01298_at	N/A	TGME49_214620-t26_1	hypoxia- inducible factor prolyl hydroxylase (phd2), putative
1155	91	33.m01299_at	N/A	TGME49_214630-t26_1	hypothetical protein
1156	92	33.m01300_at	S8ESY9	TGME49_214740-t26_1	hypothetical protein
1157	31	33.m01301_at	S8G4E7	TGME49_214750-t26_1	hypothetical protein
1158	146	33.m01302_at	N/A	TGME49_214760-t26_1	erythronate-4-phosphate dehydrogenase domain-containing protein
1159	85	33.m01303_at	S7W5S1	TGME49_214770-t26_1	small GTP binding protein rab1a, putative
1160	311	33.m01304_at	S8EVY1	TGME49_214780-t26_1	hydrolase, NUDIX family protein
1161	312	33.m01305_at	B9PZL6	TGME49_214790-t26_1	glycoprotein
1162	145	33.m01306_at	B9PZL6	TGME49_214790-t26_1	glycoprotein
1163	124	33.m01307_at	B9PZL8	TGME49_214810-t26_1	hypothetical protein
1164	91	33.m01309_at	N/A	TGME49_214830-t26_1	hypothetical protein
1165	91	33.m01310_at	N/A	TGME49_214830-t26_1	hypothetical protein
1166	94	33.m01311_at	N/A	TGME49_214830-t26_1	hypothetical protein
1167	194	33.m01312_at	S8GDK2	TGME49_214840-t26_1	AP2 domain transcription factor AP2X-7
1168	35	33.m01313_at	N/A	TGME49_214850-t26_1	1-deoxy-D-xylulose 5-phosphate reductoisomerase, putative
1169	85	33.m01314_at	S8G4D4	TGME49_214870-t26_1	ribosomal protein L9, N-terminal domain-containing protein
1170	196	33.m01315_at	S8GDJ8	TGME49_214880-t26_1	hypothetical protein
1171	53	33.m01317_at	N/A	TGME49_214900-t26_1	hypothetical protein
1172	91	33.m01318_at	N/A	TGME49_214910-t26_1	hypothetical protein
1173	158	33.m01319_at	N/A	TGME49_214920-t26_1	GPI-anchored wall transfer protein GWT1, putative
1174	11	33.m01321_at	B9PZM9	TGME49_214930-t26_1	hypothetical protein
1175	175	33.m01323_at	B9PZN1	TGME49_214950-t26_1	hypothetical protein
1176	175	33.m01323_x_at	B9PZN1	TGME49_214950-t26_1	hypothetical protein
1177	92	33.m01324_at	S8EVW3	TGME49_214960-t26_1	AP2 domain transcription factor AP2X-8
1178	49	33.m01325_at	S8ESW0	TGME49_214970-t26_1	DNA replication licensing factor, putative
1179	124	33.m01326_at	S8G4C8	TGME49_214980-t26_1	hypothetical protein
1180	116	33.m01327_at	S8G4C8	TGME49_214980-t26_1	hypothetical protein
1181	92	33.m01329_at	S8GDI6	TGME49_214990-t26_1	hypothetical protein
1182	92	33.m01331_at	N/A	TGME49_215010-t26_1	hypothetical protein
1183	92	33.m01331_x_at	N/A	TGME49_215010-t26_1	hypothetical protein
1184	85	33.m01332_at	S8EVV8	TGME49_215020-t26_1	hypothetical protein
1185	85	33.m01333_at	S8ESV7	TGME49_215030-t26_1	hypothetical protein
1186	83	33.m01334_at	N/A	TGME49_215040-t26_1	HEAT repeat-containing protein
1187	91	33.m01335_s_at	N/A	TGME49_215050-t26_1	hypothetical protein
1188	83	33.m01336_at	B9PZP3	TGME49_215060-t26_1	small GTP-binding protein sar1, putative
1189	50	33.m01338_at	N/A	TGME49_215080-t26_1	hypothetical protein
1190	86	33.m01339_at	S8GDH4	TGME49_215090-t26_1	ATP binding protein, putative
1191	44	33.m01340_at	N/A	TGME49_215100-t26_1	PP-loop family protein
1192	36	33.m01340_x_at	N/A	TGME49_215100-t26_1	PP-loop family protein
1193	84	33.m01341_at	S8EVV1	TGME49_215130-t26_1	adaptor-related protein complex 3, sigma 2 subunit
1194	223	33.m01342_at	N/A	TGME49_215140-t26_1	hypothetical protein
1195	83	33.m01343_at	S8G4B4	TGME49_215150-t26_1	AP2 domain transcription factor AP2X-9
1196	83	33.m01344_at	N/A	TGME49_215160-t26_1	hypothetical protein
1197	126	33.m01346_at	N/A	TGME49_215195-t26_1	tetratricopeptide repeat-containing protein
1198	177	33.m01347_at	S8EVU3	TGME49_215210-t26_1	hypothetical protein
1199	449	33.m01348_at	S8EZC4	TGME49_215220-t26_1	hypothetical protein
1200	62	33.m01349_at	S8EST1	TGME49_215230-t26_1	RNA recognition motif-containing protein
1201	91	33.m01353_at	S8GDF5	TGME49_215270-t26_1	hypothetical protein
1202	62	33.m01354_at	B9PZR3	TGME49_215280-t26_1	succinate dehydrogenase [ubiquinone] iron-sulfur protein
1203	286	33.m01355_at	S8ESS6	TGME49_215290-t26_1	saccharopine dehydrogenase domain-containing protein
1204	92	33.m01356_at	N/A	TGME49_215300-t26_1	hypothetical protein
1205	57	33.m01358_at	N/A	TGME49_215340-t26_1	AP2 domain transcription factor AP2X-10
1206	83	33.m01359_at	B9PZS1	TGME49_215350-t26_1	hypothetical protein
1207	464	33.m01360_at	S8EZB6	TGME49_215360-t26_1	hypothetical protein
1208	83	33.m01361_at	N/A	TGME49_215370-t26_1	hypothetical protein
1209	91	33.m01362_at	S8ESR9	TGME49_215380-t26_1	hypothetical protein
1210	342	33.m01363_at	S8EZB3	TGME49_215400-t26_1	RNA recognition motif-containing protein
1211	132	33.m01364_at	N/A	TGME49_215420-t26_1	SNARE protein
1212	91	33.m01365_at	N/A	TGME49_215440-t26_1	WWE domain-containing protein
1213	53	33.m01367_at	N/A	TGME49_215460-t26_1	ribosomal protein RPS24
1214	337	33.m01368_at	B9PZT4	TGME49_215470-t26_1	ribosomal protein RPL10A
1215	92	33.m01369_at	S8GDD1	TGME49_215480-t26_1	Adenosine/AMP deaminase domain-containing protein
1216	53	33.m01370_at	S8EZA7	TGME49_215490-t26_1	transporter, major facilitator family protein
1217	16	33.m01371_at	N/A	TGME49_215500-t26_1	TPR repeat-containing protein
1218	124	33.m01372_at	S8ESQ6	TGME49_215510-t26_1	MraW methylase family protein
1219	446	33.m01373_at	S7UR02	TGME49_215530-t26_1	hypothetical protein
1220	109	33.m01374_at	N/A	TGME49_215540-t26_1	hypothetical protein
1221	132	33.m01375_s_at	N/A	TGME49_215550-t26_1	hypothetical protein
1222	133	33.m01376_at	S8ESP8	TGME49_215560-t26_1	histone arginine methyltransferase PRMT5
1223	91	33.m01378_at	N/A	TGME49_215570-t26_1	AP2 domain transcription factor AP2X-11
1224	35	33.m01380_at	Q309Z9	TGME49_215590-t26_1	flavoprotein subunit of succinate dehydrogenase
1225	62	33.m01383_at	S8EVQ7	TGME49_215600-t26_1	hypothetical protein
1226	92	33.m01384_at	N/A	TGME49_215620-t26_1	hypothetical protein
1227	91	33.m01385_at	N/A	TGME49_215640-t26_1	zinc finger, C3HC4 type (RING finger) domain-containing protein
1228	91	33.m01386_at	S8GDC2	TGME49_215650-t26_1	hypothetical protein
1229	84	33.m01387_at	N/A	TGME49_215660-t26_1	hypothetical protein
1230	127	33.m01388_at	S8ESP0	TGME49_215670-t26_1	cAMP-dependent protein kinase
1231	84	33.m01390_at	N/A	TGME49_215690-t26_1	hypothetical protein
1232	129	33.m01391_at	N/A	TGME49_215700-t26_1	phosphatidylinositol 3- and 4-kinase
1233	86	33.m01391_x_at	N/A	TGME49_215700-t26_1	phosphatidylinositol 3- and 4-kinase
1234	91	33.m01392_at	N/A	TGME49_215700-t26_1	phosphatidylinositol 3- and 4-kinase
1235	35	33.m01393_at	S7UQU8	TGME49_215730-t26_1	Gas41, putative
1236	53	33.m01393_x_at	S7UQU8	TGME49_215730-t26_1	Gas41, putative
1237	92	33.m01394_at	S8G472	TGME49_215740-t26_1	notchless, putative
1238	92	33.m01395_at	S8G472	TGME49_215740-t26_1	notchless, putative
1239	53	33.m01396_at	N/A	TGME49_215750-t26_1	cytidine and deoxycytidylate deaminase zinc-binding region domain-containing protein
1240	454	33.m01398_s_at	N/A	TGME49_215775-t26_1	rhoptry protein ROP8
1241	340	33.m02185_at	S8G4J8	TGME49_214080-t26_1	toxofilin
1242	83	33.m02186_at	S8ET38	TGME49_214110-t26_1	protein yipf5, putative
1243	133	33.m02187_at	N/A	TGME49_215410-t26_1	DPCD family protein
1244	83	33.m02193_at	N/A	TGME49_214540-t26_1	hypothetical protein
1245	92	33.m02195_at	N/A	TGME49_214530-t26_1	DnaJ domain-containing protein
1246	35	33.m02196_at	N/A	TGME49_214520-t26_1	general transcription factor IIH polypeptide 4 GTF2H4
1247	33	33.m02199_at	S8GDQ5	TGME49_214270-t26_1	translation initiation factor IF-2, putative
1248	31	33.m02201_at	B9PZG4	TGME49_214150-t26_1	mitochondrial inner membrane translocase subunit TIM17, putative
1249	83	33.m02202_at	S8ESV1	TGME49_215070-t26_1	ferodoxin FD
1250	133	33.m02203_at	B9PZT0	TGME49_215430-t26_1	hypothetical protein
1251	127	33.m02206_at	N/A	TGME49_215300-t26_1	hypothetical protein
1252	36	33.m02208_at	N/A	TGME49_214200-t26_1	WD domain, G-beta repeat-containing protein
1253	139	33.m02209_at	S8EST9	TGME49_215170-t26_1	serine/threonine-protein phosphatase 2A catalytic subunit beta isoform, putative
1254	92	33.m02210_at	S8ET11	TGME49_214390-t26_1	hypothetical protein
1255	119	33.m02211_at	S8ESZ6	TGME49_214550-t26_1	hypothetical protein
1256	189	33.m02212_at	S8GDC8	TGME49_215520-t26_1	hypothetical protein
1257	342	33.m02213_at	B9PZG9	TGME49_214210-t26_1	rRNA pseudouridine synthase
1258	86	33.m02662_at	N/A	TGME49_215250-t26_1	thiamin pyrophosphokinase, catalytic domain-containing protein
1259	62	33.m02663_at	N/A	TGME49_215710-t26_1	hypothetical protein
1260	33	33.m02665_s_at	N/A	TGME49_214170-t26_1	hypothetical protein
1261	195	33.m02666_at	N/A	TGME49_214220-t26_1	hypothetical protein
1262	92	33.m02667_at	B9PZG9	TGME49_214210-t26_1	rRNA pseudouridine synthase
1263	341	33.m02668_at	S8EW18	TGME49_214290-t26_1	DJ-1 family protein
1264	124	33.m02669_at	N/A	TGME49_214340-t26_1	hypothetical protein
1265	32	33.m02671_at	N/A	TGME49_214430-t26_1	hypothetical protein
1266	129	33.m02674_at	S8EW13	TGME49_214330-t26_1	DnaJ domain-containing protein
1267	124	33.m02675_at	S8GDQ1	TGME49_214310-t26_1	hypothetical protein
1268	91	33.m02676_at	S7UR08	TGME49_215580-t26_1	hypothetical protein
1269	89	33.m02677_at	S8GDE0	TGME49_215390-t26_1	TIM10 family protein, putative
1270	127	33.m02678_at	N/A	TGME49_215385-t26_1	transporter, major facilitator family protein
1271	127	33.m02678_x_at	N/A	TGME49_215385-t26_1	transporter, major facilitator family protein
1272	92	33.m02679_at	N/A	TGME49_215250-t26_1	thiamin pyrophosphokinase, catalytic domain-containing protein
1273	91	33.m02680_at	B9PZL8	TGME49_214810-t26_1	hypothetical protein
1274	91	33.m02680_x_at	B9PZL8	TGME49_214810-t26_1	hypothetical protein
1275	91	33.m02681_at	N/A	TGME49_214170-t26_1	hypothetical protein
1276	92	33.m02682_at	S8G4J8	TGME49_214080-t26_1	toxofilin
1277	37	33.m02683_at	S7VZ39	TGME49_214100-t26_1	hypothetical protein
1278	91	33.m02684_at	S8EVX1	TGME49_214860-t26_1	hypothetical protein
1279	96	33.m02687_at	N/A	TGME49_215710-t26_1	hypothetical protein
1280	223	33.m02873_at	S8GDF0	TGME49_215320-t26_1	hypothetical protein
1281	132	35.m00001_at	B9Q0D3	TGME49_216790-t26_1	ATP-binding cassette sub-family E member 1, putative
1282	312	35.m00002_at	Q5DQ94	TGME49_216880-t26_1	guanine nucleotide-binding protein
1283	414	35.m00004_at	B9Q0K5	TGME49_216080-t26_1	apical complex lysine methyltransferase
1284	53	35.m00005_at	N/A	TGME49_216120-t26_1	hypothetical protein
1285	86	35.m00006_at	B9Q0K0	TGME49_216130-t26_1	ubiquitin conjugating enzyme E2, putative
1286	35	35.m00008_at	B9Q0H3	TGME49_216390-t26_1	RNA methyltransferase, TrmH family protein
1287	515	35.m00010_at	B9Q0H2	TGME49_216400-t26_1	meiotic recombination protein DMC1 family protein
1288	414	35.m00013_at	B6KST5	TGME49_216820-t26_1	transporter, major facilitator family protein
1289	86	35.m00014_at	B6KSU6	TGME49_216930-t26_1	cholinephosphate cytidylyltransferase
1290	412	35.m00015_at	S7UM63	TGME49_216970-t26_1	coronin, putative
1291	485	35.m00017_at	N/A	TGME49_217040-t26_1	hypothetical protein
1292	86	35.m00023_at	B9Q0C0	TGME49_216920-t26_1	mediator complex subunit MED8
1293	86	35.m00025_at	N/A	TGME49_216890-t26_1	hypothetical protein
1294	58	35.m00026_at	B9Q0C6	TGME49_216860-t26_1	DEAD (Asp-Glu-Ala-Asp) box polypeptide DDX39
1295	51	35.m00027_at	N/A	TGME49_216680-t26_1	ankyrin repeat-containing protein
1296	18	35.m00028_at	N/A	TGME49_216510-t26_1	thioredoxin, putative
1297	28	35.m00029_at	B9Q0H1	TGME49_216410-t26_1	hypothetical protein
1298	503	35.m00031_at	N/A	TGME49_216150-t26_1	peptidase family M3 protein
1299	400	35.m00032_at	B9Q0J9	TGME49_216140-t26_1	tetratricopeptide repeat-containing protein
1300	521	35.m00033_at	N/A	TGME49_216090-t26_1	hypothetical protein
1301	51	35.m00035_at	B9Q0L2	TGME49_216010-t26_1	ribosomal protein RPL24
1302	126	35.m00036_at	B9Q0M5	TGME49_215890-t26_1	hypothetical protein
1303	92	35.m00845_at	N/A	TGME49_215900-t26_1	hypothetical protein
1304	91	35.m00846_at	S7ULS1	TGME49_215910-t26_1	hypothetical protein
1305	69	35.m00847_at	N/A	TGME49_215930-t26_1	mediator complex subunit MED21
1306	83	35.m00848_at	B9Q0M0	TGME49_215940-t26_1	Acetyl-coenzyme A transporter, putative
1307	95	35.m00849_at	B9Q0L9	TGME49_215950-t26_1	hypothetical protein
1308	91	35.m00849_x_at	B9Q0L9	TGME49_215950-t26_1	hypothetical protein
1309	91	35.m00850_at	N/A	TGME49_215960-t26_1	hypothetical protein
1310	81	35.m00851_at	N/A	TGME49_215990-t26_1	helicase, putative
1311	91	35.m00853_at	N/A	TGME49_216030-t26_1	hypothetical protein
1312	92	35.m00854_at	B9Q0K9	TGME49_216040-t26_1	30S ribosomal protein S15, putative
1313	58	35.m00855_at	B9Q0K9	TGME49_216040-t26_1	30S ribosomal protein S15, putative
1314	51	35.m00856_at	B9Q0K8	TGME49_216050-t26_1	tetratricopeptide repeat-containing protein
1315	53	35.m00857_at	B9Q0K7	TGME49_216060-t26_1	hypothetical protein
1316	84	35.m00858_at	N/A	TGME49_216070-t26_1	hypothetical protein
1317	84	35.m00860_at	N/A	TGME49_216120-t26_1	hypothetical protein
1318	528	35.m00865_at	B9Q0J7	TGME49_216160-t26_1	hypothetical protein
1319	92	35.m00866_at	N/A	TGME49_216170-t26_1	SufS subfamily cysteine desulfurase
1320	50	35.m00867_at	B9Q0J5	TGME49_216180-t26_1	hypothetical protein
1321	91	35.m00868_at	N/A	TGME49_216190-t26_1	hypothetical protein
1322	69	35.m00869_at	N/A	TGME49_216210-t26_1	hypothetical protein
1323	127	35.m00870_at	N/A	TGME49_216220-t26_1	AP2 domain transcription factor AP2XI-5
1324	127	35.m00871_at	B9Q0J0	TGME49_216230-t26_1	hypothetical protein
1325	83	35.m00872_at	B9Q0I8	TGME49_216250-t26_1	RecF/RecN/SMC N terminal domain-containing protein
1326	56	35.m00873_at	N/A	TGME49_216260-t26_1	eukaryotic initiation factor-2B, gamma subunit, putative
1327	91	35.m00874_at	N/A	TGME49_216280-t26_1	adenylate and guanylate cyclase catalytic domain-containing protein
1328	91	35.m00875_at	N/A	TGME49_216335-t26_1	hypothetical protein
1329	92	35.m00876_at	N/A	TGME49_216380-t26_1	phospholipid-translocating P-type ATPase, flippase subfamily protein
1330	92	35.m00880_at	N/A	TGME49_216430-t26_1	TBC domain-containing protein
1331	124	35.m00881_at	B6KT23	TGME49_216440-t26_1	OTU family cysteine protease
1332	36	35.m00882_at	B6KT24	TGME49_216450-t26_1	peptidase, T1 family protein
1333	260	35.m00883_at	B6KT25	TGME49_216460-t26_1	hypothetical protein
1334	92	35.m00884_at	B6KT26	TGME49_216470-t26_1	hypothetical protein
1335	284	35.m00885_at	N/A	TGME49_216480-t26_1	NMD3 family protein
1336	84	35.m00886_at	N/A	TGME49_216500-t26_1	tRNA synthetase, putative
1337	92	35.m00888_at	N/A	TGME49_216540-t26_1	dolichyl-phosphate beta-glucosyltransferase
1338	91	35.m00889_at	B6KT35	TGME49_216580-t26_1	hypothetical protein
1339	92	35.m00890_at	B6KT35	TGME49_216580-t26_1	hypothetical protein
1340	92	35.m00891_at	N/A	TGME49_216590-t26_1	HEAT repeat-containing protein
1341	92	35.m00892_at	N/A	TGME49_216600-t26_1	exonuclease III APE
1342	491	35.m00893_at	N/A	TGME49_216610-t26_1	ribosomal RNA large subunit methyltransferase J protein
1343	95	35.m00895_at	B6KT39	TGME49_216620-t26_1	EF hand domain-containing protein
1344	83	35.m00896_at	N/A	TGME49_216630-t26_1	trigger factor protein, putative
1345	49	35.m00897_at	N/A	TGME49_216630-t26_1	trigger factor protein, putative
1346	498	35.m00898_at	N/A	TGME49_216640-t26_1	GHMP kinase, putative
1347	175	35.m00899_at	B6KT42	TGME49_216650-t26_1	S15 sporozoite-expressed protein
1348	125	35.m00900_at	B6KT43	TGME49_216660-t26_1	hypothetical protein
1349	11	35.m00901_at	B6KT44	TGME49_216670-t26_1	FUSE-binding protein 2 / KH-type splicing regulatory protein
1350	132	35.m00903_at	N/A	TGME49_216700-t26_1	hypothetical protein
1351	250	35.m00904_at	N/A	TGME49_216710-t26_1	transporter, major facilitator family protein
1352	243	35.m00905_at	N/A	TGME49_216730-t26_1	MCM2/3/5 family protein
1353	83	35.m00906_at	N/A	TGME49_216730-t26_1	MCM2/3/5 family protein
1354	86	35.m00908_at	N/A	TGME49_216740-t26_1	riboflavin kinase
1355	85	35.m00909_at	S8ETE7	TGME49_216750-t26_1	Paf1/RNA polymerase II complex component LEO1
1356	92	35.m00911_at	N/A	TGME49_216780-t26_1	hypothetical protein
1357	189	35.m00914_at	N/A	TGME49_216800-t26_1	flagellar/basal body protein
1358	92	35.m00915_at	B6KST4	TGME49_216810-t26_1	5'-nucleotidase, C-terminal domain-containing protein
1359	127	35.m00917_at	B6KST6	TGME49_216830-t26_1	DTW domain-containing protein
1360	83	35.m00918_at	N/A	TGME49_216840-t26_1	hypothetical protein
1361	31	35.m00919_at	N/A	TGME49_216850-t26_1	hypothetical protein
1362	90	35.m00921_at	B6KSU0	TGME49_216870-t26_1	DNA excision repair helicase
1363	139	35.m00924_at	N/A	TGME49_216900-t26_1	cytokine induced apoptosis inhibitor 1 family protein
1364	92	35.m00927_at	S8GBA3	TGME49_216950-t26_1	helicase
1365	83	35.m00928_at	B6KSU9	TGME49_216960-t26_1	elongation factor Tu GTP binding domain-containing protein
1366	92	35.m00930_at	N/A	TGME49_216980-t26_1	WDR8 protein isoform 3 family protein
1367	128	35.m00931_at	B6KSV3	TGME49_217000-t26_1	hypothetical protein
1368	164	35.m00932_at	N/A	TGME49_217010-t26_1	hypothetical protein
1369	33	35.m00933_at	B6KSV5	TGME49_217020-t26_1	ATPase, AFG1 family protein
1370	92	35.m00934_at	B6KSV6	TGME49_217030-t26_1	hypothetical protein
1371	51	35.m00936_at	B6KSV8	TGME49_217050-t26_1	ADA2-A transcriptional co-activator SAGA component
1372	92	35.m00937_at	N/A	TGME49_217160-t26_1	Der1 family protein
1373	124	35.m00939_at	N/A	TGME49_217182-t26_1	RNA-dependent RNA polymerase RDP
1374	219	35.m00940_s_at	N/A	TGME49_316780-t26_1	hypothetical protein
1375	90	35.m01586_at	N/A	TGME49_216490-t26_1	hypothetical protein
1376	96	35.m01587_at	S7UM63	TGME49_216970-t26_1	coronin, putative
1377	53	35.m01589_at	B6KSW5	TGME49_217220-t26_1	zinc finger, C3HC4 type (RING finger) domain-containing protein
1378	523	35.m01591_at	N/A	TGME49_216940-t26_1	hypothetical protein
1379	194	35.m01592_at	N/A	TGME49_216910-t26_1	hypothetical protein
1380	515	35.m01593_at	N/A	TGME49_216090-t26_1	hypothetical protein
1381	58	35.m01594_at	B9Q0L1	TGME49_216020-t26_1	peptidase family c78 protein
1382	413	35.m01595_at	Q6GYB1	TGME49_216000-t26_1	alveolin domain containing intermediate filament IMC3
1383	115	35.m01965_at	N/A	TGME49_217182-t26_1	RNA-dependent RNA polymerase RDP
1384	115	35.m01965_x_at	N/A	TGME49_217182-t26_1	RNA-dependent RNA polymerase RDP
1385	91	35.m01966_at	N/A	TGME49_216530-t26_1	ribosome recycling factor protein
1386	91	35.m01966_x_at	N/A	TGME49_216530-t26_1	ribosome recycling factor protein
1387	91	35.m01968_s_at	N/A	TGME49_216430-t26_1	TBC domain-containing protein
1388	91	35.m01969_at	N/A	TGME49_216285-t26_1	hypothetical protein
1389	91	35.m01970_at	B9Q0J3	TGME49_216200-t26_1	hypothetical protein
1390	84	35.m01972_at	N/A	TGME49_215920-t26_1	hypothetical protein
1391	91	35.m01974_at	N/A	TGME49_216335-t26_1	hypothetical protein
1392	91	35.m01975_at	N/A	TGME49_216335-t26_1	hypothetical protein
1393	91	35.m01976_at	N/A	TGME49_216335-t26_1	hypothetical protein
1394	91	35.m01977_at	N/A	TGME49_216335-t26_1	hypothetical protein
1395	91	35.m01978_at	N/A	TGME49_216335-t26_1	hypothetical protein
1396	91	35.m01979_at	N/A	TGME49_216430-t26_1	TBC domain-containing protein
1397	91	35.m01979_x_at	N/A	TGME49_216430-t26_1	TBC domain-containing protein
1398	256	35.m01982_at	N/A	TGME49_216785-t26_1	hypothetical protein
1399	91	35.m01982_x_at	N/A	TGME49_216785-t26_1	hypothetical protein
1400	189	35.m01983_at	N/A	TGME49_216770-t26_1	hypothetical protein
1401	86	35.m01985_at	N/A	TGME49_216270-t26_1	hypothetical protein
1402	127	35.m02116_at	N/A	TGME49_216760-t26_1	RNA pseudouridine synthase superfamily protein
1403	342	37.m00001_at	Q9GSG5	TGME49_217890-t26_1	alkyl hydroperoxide reductase/ Thiol specific antioxidant/ Mal allergen, putative
1404	124	37.m00002_at	B6KU35	TGME49_217910-t26_1	DNA polymerase (pol2) superfamily protein
1405	92	37.m00003_at	N/A	TGME49_217600-t26_1	calcium-dependent protein kinase CDPK9
1406	450	37.m00005_at	B6KTZ8	TGME49_217540-t26_1	RNA recognition motif-containing protein
1407	54	37.m00008_at	S8ENA6	TGME49_217760-t26_1	GTP-binding protein
1408	79	37.m00009_at	N/A	TGME49_217730-t26_1	hypothetical protein
1409	182	37.m00011_at	S8FZT8	TGME49_217610-t26_1	hypothetical protein
1410	355	37.m00013_at	B9PQA0	TGME49_217560-t26_1	DNA-directed RNA polymerase II RPB10
1411	84	37.m00734_at	N/A	TGME49_218000-t26_1	hypothetical protein
1412	86	37.m00735_at	B6KTX8	TGME49_217340-t26_1	hypothetical protein
1413	62	37.m00736_at	B6KTX9	TGME49_217350-t26_1	methyltransferase MTA70, putative
1414	95	37.m00737_at	S8G8W5	TGME49_217360-t26_1	hypothetical protein
1415	84	37.m00738_at	B6KTY2	TGME49_217380-t26_1	hypothetical protein
1416	250	37.m00739_at	N/A	TGME49_217400-t26_1	hypothetical protein
1417	37	37.m00740_at	N/A	TGME49_217410-t26_1	hypothetical protein
1418	165	37.m00741_at	B6KTY7	TGME49_217430-t26_1	protease inhibitor PI1
1419	45	37.m00743_at	B6KTZ0	TGME49_217460-t26_1	glutaminyl-tRNA synthetase (GlnRS)
1420	50	37.m00744_at	S8FZS6	TGME49_217470-t26_1	hypothetical protein
1421	56	37.m00745_at	B6KTZ2	TGME49_217480-t26_1	hypothetical protein
1422	92	37.m00746_at	N/A	TGME49_217500-t26_1	HMG (high mobility group) box domain-containing protein
1423	96	37.m00747_at	N/A	TGME49_217510-t26_1	hypothetical protein
1424	391	37.m00748_at	B9PQA6	TGME49_217520-t26_1	hypothetical protein
1425	85	37.m00750_at	B6KTZ8	TGME49_217540-t26_1	RNA recognition motif-containing protein
1426	92	37.m00751_at	N/A	TGME49_217550-t26_1	hypothetical protein
1427	341	37.m00753_at	N/A	TGME49_217570-t26_1	ribosomal protein RPS27
1428	86	37.m00754_at	B9PQ98	TGME49_217580-t26_1	DNA-directed RNA polymerase III RPC6
1429	127	37.m00755_at	B6KU03	TGME49_217590-t26_1	50S ribosomal protein L17, putative
1430	92	37.m00759_at	B6KU06	TGME49_217620-t26_1	hypothetical protein
1431	32	37.m00760_at	N/A	TGME49_217630-t26_1	hypothetical protein
1432	348	37.m00761_at	B9PQ91	TGME49_217640-t26_1	hypothetical protein
1433	125	37.m00762_at	B6KU09	TGME49_217650-t26_1	hypothetical protein
1434	92	37.m00763_at	N/A	TGME49_217660-t26_1	Tctex-1 family protein
1435	124	37.m00764_at	N/A	TGME49_217670-t26_1	ribosomal protein RPS6
1436	177	37.m00765_at	N/A	TGME49_217680-t26_1	hypothetical protein
1437	35	37.m00766_at	N/A	TGME49_217692-t26_1	hypothetical protein
1438	83	37.m00767_at	N/A	TGME49_217700-t26_1	AP2 domain transcription factor AP2XII-2
1439	25	37.m00768_at	B6KU15	TGME49_217710-t26_1	DnaJ domain-containing protein
1440	322	37.m00770_at	B6KU18	TGME49_217740-t26_1	3-ketoacyl-(acyl-carrier-protein) reductase
1441	92	37.m00772_at	B6KU21	TGME49_217770-t26_1	hypothetical protein
1442	92	37.m00772_x_at	B6KU21	TGME49_217770-t26_1	hypothetical protein
1443	91	37.m00773_at	N/A	TGME49_217780-t26_1	Sec20 protein
1444	91	37.m00774_at	N/A	TGME49_217790-t26_1	S1 RNA binding domain-containing protein
1445	83	37.m00775_at	B9PQ71	TGME49_217820-t26_1	PCI domain-containing protein
1446	179	37.m00776_at	N/A	TGME49_217830-t26_1	hypothetical protein
1447	140	37.m00777_at	N/A	TGME49_217850-t26_1	Sucrose-6F-phosphate phosphohydrolase
1448	90	37.m00778_at	N/A	TGME49_217850-t26_1	Sucrose-6F-phosphate phosphohydrolase
1449	136	37.m00779_at	B6KU30	TGME49_217860-t26_1	hypothetical protein
1450	124	37.m00780_at	B6KU31	TGME49_217870-t26_1	DHHC zinc finger domain-containing protein
1451	84	37.m00781_at	B6KU32	TGME49_217880-t26_1	RNA-binding protein Nova-1, putative
1452	91	37.m00783_at	N/A	TGME49_217900-t26_1	hypothetical protein
1453	85	37.m00784_at	B6KU35	TGME49_217910-t26_1	DNA polymerase (pol2) superfamily protein
1454	91	37.m00786_s_at	N/A	TGME49_217961-t26_1	hypothetical protein
1455	517	37.m01061_at	B6KTZ3	TGME49_217490-t26_1	hypothetical protein
1456	86	37.m01065_at	B6KTY8	TGME49_217440-t26_1	HCNGP family protein
1457	91	37.m01273_s_at	N/A	TGME49_217951-t26_1	hypothetical protein
1458	91	37.m01274_at	N/A	TGME49_217420-t26_1	hypothetical protein
1459	11	37.m01276_at	B6KTY3	TGME49_217390-t26_1	hypothetical protein
1460	32	37.m01277_at	B6KTY1	TGME49_217370-t26_1	hypothetical protein
1461	44	37.m01278_at	B6KU19	TGME49_217750-t26_1	hypothetical protein
1462	197	37.m01280_at	N/A	TGME49_217940-t26_1	hypothetical protein
1463	92	37.m01281_at	B9PQB4	TGME49_217450-t26_1	general transcription factor IIH polypeptide 5 GTF2H5
1464	91	37.m01346_at	N/A	TGME49_217920-t26_1	hypothetical protein
1465	76	38.m00001_at	S8EUQ3	TGME49_218310-t26_1	microneme protein MIC14
1466	315	38.m00002_at	Q86GS6	TGME49_218410-t26_1	ribosomal protein RPP0
1467	423	38.m00003_at	S8EUN7	TGME49_218520-t26_1	microneme protein MIC6
1468	83	38.m00004_at	S8G8Q9	TGME49_218850-t26_1	ribosomal protein RPS9
1469	91	38.m00005_at	O44000	TGME49_218220-t26_1	cell-cycle-associated protein kinase CDK, putative
1470	91	38.m00006_at	N/A	TGME49_218260-t26_1	histone H3.3
1471	92	38.m00008_at	S8EN02	TGME49_219290-t26_1	F-actin-capping protein subunit beta, putative
1472	86	38.m00009_at	S8G8T4	TGME49_218420-t26_1	WD domain, G-beta repeat-containing protein
1473	46	38.m00011_at	N/A	TGME49_218780-t26_1	phosphoserine aminotransferase, putative
1474	133	38.m00012_at	S8G8P6	TGME49_219080-t26_1	edge expressed protein, putative
1475	45	38.m00013_at	S8EUL6	TGME49_218810-t26_1	histidyl-tRNA synthetase
1476	202	38.m00014_at	N/A	TGME49_218720-t26_1	calcium-dependent protein kinase CDPK6
1477	86	38.m00015_at	S8EQV7	TGME49_219190-t26_1	nuclear movement protein domain containing protein
1478	86	38.m00016_at	B6KS69	TGME49_219280-t26_1	actin like protein ALP1
1479	86	38.m00017_at	B9PQP0	TGME49_219550-t26_1	dihydrolipoyllysine-residue succinyltransferase component of oxoglutarate dehydrogenase
1480	315	38.m00018_at	Q2VTP7	TGME49_219520-t26_1	histone arginine methyltransferase PRMT1
1481	33	38.m00019_at	B6KS88	TGME49_219590-t26_1	RuvB family 1 protein
1482	57	38.m00020_at	N/A	TGME49_219770-t26_1	30S ribosomal protein S12, putative
1483	44	38.m00021_at	N/A	TGME49_219850-t26_1	prolyl-tRNA synthetase (ProRS)
1484	92	38.m01031_at	N/A	TGME49_218192-t26_1	hypothetical protein
1485	58	38.m01032_at	S8EUM7	TGME49_218610-t26_1	ATPase (DUF699) protein
1486	33	38.m01033_at	N/A	TGME49_218600-t26_1	RNA recognition motif-containing protein
1487	84	38.m01034_at	B6KRY2	TGME49_218070-t26_1	hypothetical protein
1488	83	38.m01034_x_at	B6KRY2	TGME49_218070-t26_1	hypothetical protein
1489	90	38.m01035_at	N/A	TGME49_218200-t26_1	UDP-sugar pyrophospharylase
1490	127	38.m01037_at	B6KRY9	TGME49_218240-t26_1	hypothetical protein
1491	190	38.m01040_at	B9PQD9	TGME49_218270-t26_1	hypothetical protein
1492	165	38.m01041_at	N/A	TGME49_218290-t26_1	WD domain, G-beta repeat-containing protein
1493	53	38.m01042_at	S8G8U4	TGME49_218300-t26_1	zinc finger (CCCH type) motif-containing protein
1494	139	38.m01043_at	N/A	TGME49_218250-t26_1	TAP42 family protein
1495	96	38.m01044_at	N/A	TGME49_218362-t26_1	zinc finger protein ZFP1
1496	116	38.m01045_at	S8EN59	TGME49_218400-t26_1	NEK kinase
1497	91	38.m01047_at	N/A	TGME49_218490-t26_1	hypothetical protein
1498	170	38.m01048_at	N/A	TGME49_218490-t26_1	hypothetical protein
1499	91	38.m01049_at	N/A	TGME49_218500-t26_1	hypothetical protein
1500	329	38.m01050_at	S8EN43	TGME49_218540-t26_1	peptidase S15, putative
1501	140	38.m01052_at	N/A	TGME49_218570-t26_1	Nin one binding (NOB1) Zn-ribbon family protein
1502	124	38.m01053_at	S8FZM1	TGME49_218590-t26_1	protein phosphatase 2C domain-containing protein
1503	53	38.m01054_at	S8G8R3	TGME49_218800-t26_1	hypothetical protein
1504	164	38.m01055_at	N/A	TGME49_218830-t26_1	hypothetical protein
1505	94	38.m01056_at	N/A	TGME49_218880-t26_1	SF-assemblin, putative
1506	92	38.m01057_at	N/A	TGME49_218910-t26_1	hypothetical protein
1507	83	38.m01058_at	S8FZJ5	TGME49_218950-t26_1	hypothetical protein
1508	91	38.m01059_at	S8EQW3	TGME49_218960-t26_1	AP2 domain transcription factor AP2XII-1
1509	124	38.m01060_at	N/A	TGME49_219100-t26_1	cyclin-dependent kinase regulatory subunit protein
1510	35	38.m01061_at	Q6PQ42	TGME49_219320-t26_1	acid phosphatase GAP50
1511	92	38.m01062_at	N/A	TGME49_219440-t26_1	hypothetical protein
1512	113	38.m01063_at	N/A	TGME49_219485-t26_1	hypothetical protein
1513	45	38.m01064_at	S8G8L3	TGME49_219510-t26_1	GTP binding protein 7 isoform 2 family protein, putative
1514	226	38.m01065_at	S8G8K9	TGME49_219570-t26_1	hypothetical protein
1515	35	38.m01067_at	N/A	TGME49_219540-t26_1	cytosolic tRNA-Ala synthetase
1516	129	38.m01068_at	N/A	TGME49_219650-t26_1	transporter, small conductance mechanosensitive ion channel (MscS) family protein
1517	127	38.m01069_at	N/A	TGME49_219690-t26_1	hypothetical protein
1518	51	38.m01070_at	N/A	TGME49_219710-t26_1	hypothetical protein
1519	35	38.m01072_at	S8G8J1	TGME49_219760-t26_1	N-acetyltransferase family protein
1520	53	38.m01073_at	B9PQQ9	TGME49_219750-t26_1	cytochrome c, putative
1521	62	38.m01074_at	S8EQT4	TGME49_219790-t26_1	pre-mRNA processing factor PRP3
1522	339	38.m01075_at	N/A	TGME49_219810-t26_1	hypothetical protein
1523	92	38.m01076_s_at	N/A	TGME49_219820-t26_1	polyubiquitin UbC, putative
1524	321	38.m01077_at	N/A	TGME49_219860-t26_1	replication licensing factor, putative
1525	83	38.m01078_at	B9PQJ5	TGME49_218920-t26_1	proteasome subunit beta type, putative
1526	84	38.m01079_at	S8FZK0	TGME49_218890-t26_1	hypothetical protein
1527	91	38.m01080_at	S8EQW8	TGME49_218870-t26_1	TBC domain-containing protein
1528	86	38.m01081_at	N/A	TGME49_218840-t26_1	mutS domain protein
1529	341	38.m01082_at	B9PQI5	TGME49_218820-t26_1	alba 2
1530	92	38.m01083_at	N/A	TGME49_218790-t26_1	elongation factor G C-terminus domain-containing protein
1531	141	38.m01085_at	S8EUM1	TGME49_218760-t26_1	SNAP protein (soluble N-ethylmaleimide-sensitive factor Attachment Protein), putative
1532	86	38.m01086_at	B9PQH5	TGME49_218730-t26_1	hypothetical protein
1533	65	38.m01087_at	S8EN39	TGME49_218580-t26_1	RNA methyltransferase, TrmH family protein
1534	271	38.m01088_at	N/A	TGME49_218550-t26_1	PIK3R4 kinase-related protein
1535	329	38.m01089_at	N/A	TGME49_218530-t26_1	proteasome-interacting thioredoxin domain-containing protein
1536	515	38.m01090_at	S8EQZ1	TGME49_218510-t26_1	hypothetical protein
1537	223	38.m01092_at	S8EUP3	TGME49_218450-t26_1	hypothetical protein
1538	18	38.m01093_at	S8EN54	TGME49_218470-t26_1	protein disulfide-isomerase, putative
1539	50	38.m01095_at	N/A	TGME49_218370-t26_1	hypothetical protein
1540	49	38.m01096_at	B6KRZ3	TGME49_218280-t26_1	eukaryotic porin, putative
1541	57	38.m01097_at	B6KRY6	TGME49_218210-t26_1	Chromosome-associated kinesin KLP1, putative
1542	197	38.m01098_at	N/A	TGME49_219070-t26_1	cyclic nucleotide-binding domain-containing protein
1543	130	38.m01099_at	B9PQJ6	TGME49_218930-t26_1	BTB/POZ domain-containing protein
1544	340	38.m01100_at	N/A	TGME49_219130-t26_1	NADPH-glutathione reductase
1545	86	38.m01101_at	N/A	TGME49_219150-t26_1	zinc finger, zz type domain-containing protein
1546	247	38.m01103_at	N/A	TGME49_219230-t26_1	AMP-binding enzyme domain-containing protein
1547	91	38.m01104_at	N/A	TGME49_219222-t26_1	hypothetical protein
1548	57	38.m01105_at	N/A	TGME49_219240-t26_1	Peptidyl-tRNA hydrolase PTH2 domain-containing protein
1549	90	38.m01106_at	N/A	TGME49_219250-t26_1	acetyltransferase, GNAT family protein
1550	145	38.m01107_at	N/A	TGME49_219640-t26_1	hypothetical protein
1551	86	38.m01108_at	S8G8K4	TGME49_219630-t26_1	flavodoxin domain-containing protein
1552	521	38.m01109_at	N/A	TGME49_219610-t26_1	hypothetical protein
1553	91	38.m01110_at	N/A	TGME49_219460-t26_1	hypothetical protein
1554	91	38.m01111_at	S8G8L8	TGME49_219450-t26_1	WD domain, G-beta repeat-containing protein
1555	92	38.m01112_at	N/A	TGME49_219430-t26_1	tRNA ligase class II core domain (G, H, P, S and T) domain-containing protein
1556	36	38.m01113_at	S7V1R0	TGME49_219310-t26_1	DnaK family protein
1557	36	38.m01114_at	B9PQM0	TGME49_219270-t26_1	multi-pass transmembrane protein
1558	92	38.m01115_at	N/A	TGME49_219260-t26_1	cation-transporting ATPase, putative
1559	180	38.m01116_at	S8EN05	TGME49_219200-t26_1	DEAD/DEAH box RNA helicase family protein
1560	515	38.m01119_at	N/A	TGME49_219160-t26_1	hypothetical protein
1561	86	38.m01887_at	N/A	TGME49_219828-t26_1	HMG (high mobility group) box domain-containing protein
1562	58	38.m01889_at	B9PQR4	TGME49_219800-t26_1	vacuolar ATP synthase subunit b, putative
1563	36	38.m01890_at	S8EMY3	TGME49_219700-t26_1	DNA replication licensing factor MCM4, putative
1564	224	38.m01891_at	S8FZD8	TGME49_219670-t26_1	zinc finger (CCCH type) motif-containing protein
1565	50	38.m01892_at	B9PQK6	TGME49_219140-t26_1	EF-1 guanine nucleotide exchange domain-containing protein
1566	91	38.m01893_at	N/A	TGME49_219120-t26_1	zinc finger (CCCH type) motif-containing protein
1567	48	38.m01895_at	S8G8Q0	TGME49_218940-t26_1	hypothetical protein
1568	469	38.m01896_at	S8EUD6	TGME49_219730-t26_1	hypothetical protein
1569	125	38.m01897_at	S8G8J6	TGME49_219720-t26_1	Ras-related protein Rab-5C, putative
1570	92	38.m01899_at	N/A	TGME49_219738-t26_1	hypothetical protein
1571	83	38.m01900_at	S8FZG5	TGME49_219300-t26_1	ran binding protein
1572	91	38.m01901_at	N/A	TGME49_219175-t26_1	hypothetical protein
1573	32	38.m01902_at	S8EMY5	TGME49_219660-t26_1	hypothetical protein
1574	92	38.m02351_at	S8EQU4	TGME49_219600-t26_1	hypothetical protein
1575	91	38.m02353_at	S8EQU8	TGME49_219470-t26_1	hypothetical protein
1576	19	38.m02354_at	N/A	TGME49_218900-t26_1	hypothetical protein
1577	485	38.m02355_at	N/A	TGME49_218860-t26_1	hypothetical protein
1578	228	38.m02357_at	S8EUN7	TGME49_218520-t26_1	microneme protein MIC6
1579	91	38.m02358_at	B9PQF5	TGME49_218460-t26_1	hypothetical protein
1580	91	38.m02359_at	N/A	TGME49_218340-t26_1	hypothetical protein
1581	91	38.m02360_at	N/A	TGME49_218340-t26_1	hypothetical protein
1582	124	38.m02361_at	N/A	TGME49_218000-t26_1	hypothetical protein
1583	119	38.m02362_at	N/A	TGME49_218215-t26_1	hypothetical protein
1584	91	38.m02364_at	S8EN63	TGME49_218350-t26_1	hypothetical protein
1585	463	38.m02365_at	N/A	TGME49_218740-t26_1	membrane protein, putative
1586	91	38.m02366_at	S8G8R7	TGME49_218750-t26_1	hypothetical protein
1587	91	38.m02367_s_at	S8G8R3	TGME49_218800-t26_1	hypothetical protein
1588	91	38.m02368_at	S8FZJ0	TGME49_219090-t26_1	hypothetical protein
1589	515	38.m02369_at	N/A	TGME49_219120-t26_1	zinc finger (CCCH type) motif-containing protein
1590	111	38.m02371_at	N/A	TGME49_219180-t26_1	acetyltransferase, GNAT family protein
1591	91	38.m02372_at	N/A	TGME49_219218-t26_1	hypothetical protein
1592	35	38.m02373_at	N/A	TGME49_219530-t26_1	hypothetical protein
1593	91	38.m02374_at	S8EMX4	TGME49_219840-t26_1	hypothetical protein
1594	92	38.m02375_at	S8EQT4	TGME49_219790-t26_1	pre-mRNA processing factor PRP3
1595	92	38.m02375_x_at	S8EQT4	TGME49_219790-t26_1	pre-mRNA processing factor PRP3
1596	277	38.m02376_at	S8EN54	TGME49_218470-t26_1	protein disulfide-isomerase, putative
1597	53	38.m02377_at	B6KRY8	TGME49_218230-t26_1	histone lysine methyltransferase, SET, putative
1598	85	38.m02529_at	S8EUN2	TGME49_218560-t26_1	acetyl-coA carboxylase ACC2
1599	91	38.m02530_at	N/A	TGME49_218340-t26_1	hypothetical protein
1600	50	39.m00001_at	S8GGZ6	TGME49_220400-t26_1	actin depolymerizing factor ADF
1601	86	39.m00329_at	S8GGW3	TGME49_220090-t26_1	hypothetical protein
1602	61	39.m00330_at	S8F5K6	TGME49_220100-t26_1	phosphoribosylpyrophosphate synthetase
1603	31	39.m00331_at	S7UGW6	TGME49_220140-t26_1	EF hand domain-containing protein
1604	124	39.m00332_at	B9Q2A2	TGME49_220150-t26_1	50S ribosomal protein L16, putative
1605	92	39.m00333_at	S8GGX3	TGME49_220160-t26_1	WD domain-containing protein
1606	83	39.m00334_at	S7UFY6	TGME49_220600-t26_1	hypothetical protein
1607	84	39.m00336_at	N/A	TGME49_220080-t26_1	Toxoplasma gondii family C protein
1608	339	39.m00343_at	N/A	TGME49_220170-t26_1	hypothetical protein
1609	92	39.m00344_at	S8GRA9	TGME49_220190-t26_1	hypothetical protein
1610	92	39.m00345_at	S8GGX8	TGME49_220200-t26_1	hypothetical protein
1611	83	39.m00346_at	N/A	TGME49_220208-t26_1	hypothetical protein
1612	35	39.m00349_at	S8F5M1	TGME49_220260-t26_1	hypothetical protein
1613	190	39.m00350_at	S8F8Q1	TGME49_220270-t26_1	alveolin domain containing intermediate filament IMC6
1614	91	39.m00351_at	N/A	TGME49_220290-t26_1	hypothetical protein
1615	92	39.m00352_at	N/A	TGME49_220300-t26_1	ribosomal protein L15 protein
1616	92	39.m00353_at	S8F5M5	TGME49_220320-t26_1	BSD domain-containing protein
1617	83	39.m00354_at	S8FBT7	TGME49_220330-t26_1	hypothetical protein
1618	11	39.m00355_at	S8GRC2	TGME49_220340-t26_1	hypothetical protein
1619	175	39.m00356_at	S8GGZ1	TGME49_220350-t26_1	tRNA ligases class II (D, K and N) domain-containing protein
1620	91	39.m00357_at	N/A	TGME49_220360-t26_1	FAD binding domain-containing protein
1621	95	39.m00358_at	S8F8Q9	TGME49_220370-t26_1	hypothetical protein
1622	229	39.m00359_at	N/A	TGME49_220380-t26_1	hypothetical protein
1623	253	39.m00361_at	N/A	TGME49_220420-t26_1	3'5'-cyclic nucleotide phosphodiesterase domain-containing protein
1624	84	39.m00362_at	S8F8R2	TGME49_220430-t26_1	hypothetical protein
1625	83	39.m00363_at	S8FBU5	TGME49_220440-t26_1	cyclin-dependent kinase regulatory subunit protein
1626	164	39.m00364_at	S8F5N3	TGME49_220470-t26_1	hypothetical protein
1627	92	39.m00365_at	S8FBU7	TGME49_220490-t26_1	pre-rRNA-processing protein PNO1, putative
1628	139	39.m00366_at	S8GRD5	TGME49_220500-t26_1	UBX domain-containing protein
1629	201	39.m00367_at	N/A	TGME49_220510-t26_1	hypothetical protein
1630	91	39.m00368_at	N/A	TGME49_220530-t26_1	AP2 domain transcription factor AP2V-1
1631	159	39.m00369_at	N/A	TGME49_220560-t26_1	hypothetical protein
1632	86	39.m00370_at	N/A	TGME49_220570-t26_1	hypothetical protein
1633	31	39.m00372_at	N/A	TGME49_220610-t26_1	protein phosphatase 2C domain-containing protein
1634	92	39.m00613_at	N/A	TGME49_220390-t26_1	hypothetical protein
1635	91	39.m00614_at	N/A	TGME49_220520-t26_1	hypothetical protein
1636	91	39.m00616_at	S8F8S5	TGME49_220580-t26_1	hypothetical protein
1637	419	39.m00617_s_at	N/A	TGME49_296231-t26_1	hypothetical protein
1638	91	39.m00618_at	N/A	TGME49_220630-t26_1	hypothetical protein
1639	251	39.m00619_at	S8GRE0	TGME49_220540-t26_1	hypothetical protein
1640	37	39.m00621_at	S8GRD1	TGME49_220450-t26_1	ribonuclease HI protein
1641	56	39.m00622_at	N/A	TGME49_220250-t26_1	Nucleotide-sensitive chloride conductance regulator (ICln) protein
1642	186	39.m00623_at	S8GRB2	TGME49_220240-t26_1	hypothetical protein
1643	91	39.m00790_at	S8F5M5	TGME49_220320-t26_1	BSD domain-containing protein
1644	110	39.m00794_at	B9Q294	TGME49_220070-t26_1	hypothetical protein
1645	91	40.m00009_at	N/A	TGME49_329000-t26_1	hypothetical protein
1646	91	40.m00009_x_at	N/A	TGME49_329000-t26_1	hypothetical protein
1647	91	40.m00011_s_at	N/A	TGME49_220730-t26_1	hypothetical protein
1648	46	41.m00001_at	S8F7V1	TGME49_221210-t26_1	cyclophilin
1649	35	41.m00002_at	S8F7V5	TGME49_221260-t26_1	Class-II DAHP synthetase family protein
1650	81	41.m00003_at	N/A	TGME49_221330-t26_1	DNA gyrase/topoisomerase IV, A subunit domain-containing protein
1651	33	41.m00004_at	N/A	TGME49_221320-t26_1	acetyl-CoA carboxylase ACC1
1652	58	41.m00005_at	B9PYV2	TGME49_222380-t26_1	importin-beta N-terminal domain-containing protein
1653	51	41.m00006_at	B9PYW7	TGME49_222860-t26_1	eukaryotic translation initiation factor, putative
1654	85	41.m00008_at	S7ULH4	TGME49_221170-t26_1	CAAX metallo endopeptidase
1655	92	41.m00013_at	N/A	TGME49_221450-t26_1	SPRY domain-containing protein
1656	36	41.m00014_at	N/A	TGME49_221522-t26_1	adaptor complexes medium subunit family protein
1657	423	41.m00015_at	B9PYM8	TGME49_221590-t26_1	dual specificity phosphatase, catalytic domain-containing protein
1658	248	41.m00016_at	N/A	TGME49_221610-t26_1	ubiquitin carboxyl-terminal hydrolase
1659	136	41.m00017_at	S7ULC6	TGME49_221700-t26_1	hypothetical protein
1660	84	41.m00020_at	N/A	TGME49_222192-t26_1	hypothetical protein
1661	320	41.m00021_at	S8GJM7	TGME49_222220-t26_1	alveolin domain containing intermediate filament IMC7
1662	28	41.m00022_at	S8F848	TGME49_222270-t26_1	hypothetical protein
1663	248	41.m00024_at	N/A	TGME49_222710-t26_1	IMP-specific 5'-nucleotidase 1, putative
1664	83	41.m00025_at	N/A	TGME49_222880-t26_1	hypothetical protein
1665	92	41.m00026_at	S7VTV4	TGME49_223070-t26_1	hypothetical protein
1666	58	41.m00027_at	N/A	TGME49_223140-t26_1	tRNA binding domain-containing protein
1667	58	41.m00028_at	N/A	TGME49_223130-t26_1	hypothetical protein
1668	104	41.m00029_at	B9PYZ6	TGME49_223110-t26_1	glycolipid transfer protein GLTP
1669	413	41.m00030_at	N/A	TGME49_222840-t26_1	Ser/Thr phosphatase family protein
1670	36	41.m00031_at	S8GU03	TGME49_222210-t26_1	SPFH domain / Band 7 family protein
1671	130	41.m00032_at	S8FE58	TGME49_222160-t26_1	aldehyde dehydrogenase
1672	58	41.m00033_at	S8GJK5	TGME49_222000-t26_1	brix domain-containing protein
1673	248	41.m00036_at	B9PYN1	TGME49_221620-t26_1	beta-tubulin, putative
1674	84	41.m00037_at	N/A	TGME49_221490-t26_1	cell cycle regulator protein
1675	96	41.m00038_at	S8FAY8	TGME49_221360-t26_1	hypothetical protein
1676	183	41.m00040_at	S8FDY9	TGME49_221180-t26_1	hypothetical protein
1677	491	41.m01265_at	N/A	TGME49_220840-t26_1	threonine synthase
1678	84	41.m01266_at	B6KQ13	TGME49_220860-t26_1	DEAD/DEAH box helicase
1679	56	41.m01268_at	B9Q3R6	TGME49_220870-t26_1	hypothetical protein
1680	446	41.m01269_at	S8FDY4	TGME49_220890-t26_1	hypothetical protein
1681	401	41.m01270_at	S8GTQ4	TGME49_220900-t26_1	hypothetical protein
1682	91	41.m01271_at	S8F7U5	TGME49_220920-t26_1	hypothetical protein
1683	94	41.m01272_at	S8FAW6	TGME49_220930-t26_1	hypothetical protein
1684	92	41.m01273_at	N/A	TGME49_220940-t26_1	ribosomal RNA methyltransferase (FtsJ) family protein
1685	402	41.m01274_at	N/A	TGME49_220950-t26_1	hypothetical protein
1686	90	41.m01275_at	S8F7U8	TGME49_221160-t26_1	acetyltransferase, GNAT family protein
1687	91	41.m01278_at	S8GTR1	TGME49_221190-t26_1	mrna cleavage factor family protein, putative
1688	35	41.m01279_at	S8GJC2	TGME49_221200-t26_1	CW-type Zinc Finger protein
1689	83	41.m01279_x_at	S8GJC2	TGME49_221200-t26_1	CW-type Zinc Finger protein
1690	91	41.m01281_at	N/A	TGME49_221220-t26_1	hypothetical protein
1691	92	41.m01282_at	S8FDZ3	TGME49_221230-t26_1	hypothetical protein
1692	192	41.m01283_at	S8GJC7	TGME49_221250-t26_1	hypothetical protein
1693	238	41.m01285_at	S8FDZ6	TGME49_221270-t26_1	oxidoreductase, 2OG-Fe(II) oxygenase family protein
1694	426	41.m01286_at	N/A	TGME49_221295-t26_1	hypothetical protein
1695	83	41.m01289_at	N/A	TGME49_221340-t26_1	hypothetical protein
1696	84	41.m01290_at	S8F7W3	TGME49_221350-t26_1	Ctr copper transporter family protein
1697	192	41.m01292_at	S8FE04	TGME49_221370-t26_1	hypothetical protein
1698	270	41.m01293_at	N/A	TGME49_221390-t26_1	hypothetical protein
1699	115	41.m01294_at	S8FAZ4	TGME49_221400-t26_1	hypothetical protein
1700	211	41.m01295_at	S8F7W8	TGME49_221410-t26_1	actin-like protein ALP4
1701	92	41.m01296_at	N/A	TGME49_221430-t26_1	hypothetical protein
1702	91	41.m01297_at	N/A	TGME49_221440-t26_1	RPGR, putative
1703	92	41.m01297_x_at	N/A	TGME49_221440-t26_1	RPGR, putative
1704	187	41.m01299_at	N/A	TGME49_221480-t26_1	hypothetical protein
1705	84	41.m01301_at	B9PYL9	TGME49_221510-t26_1	hypothetical protein
1706	248	41.m01303_at	N/A	TGME49_221540-t26_1	hypothetical protein
1707	476	41.m01304_at	S8GTU8	TGME49_221550-t26_1	CMGC kinase, MAPK family, MEK kinase-related (incomplete catalytic triad)
1708	91	41.m01305_at	N/A	TGME49_221560-t26_1	hypothetical protein
1709	92	41.m01306_at	N/A	TGME49_221580-t26_1	ribosomal RNA large subunit methyltransferase J protein
1710	51	41.m01308_at	S8GJG7	TGME49_221600-t26_1	hypothetical protein
1711	178	41.m01311_at	N/A	TGME49_221630-t26_1	hypothetical protein
1712	127	41.m01312_at	S8GTV6	TGME49_221640-t26_1	hypothetical protein
1713	91	41.m01313_at	N/A	TGME49_221660-t26_1	DEAD/DEAH box helicase domain-containing protein
1714	33	41.m01315_at	S7ULL0	TGME49_221670-t26_1	transcriptional elongation factor FACT140
1715	436	41.m01316_at	N/A	TGME49_221675-t26_1	hypothetical protein
1716	91	41.m01317_at	N/A	TGME49_221675-t26_1	hypothetical protein
1717	84	41.m01318_at	S8GJH8	TGME49_221690-t26_1	hypothetical protein
1718	92	41.m01320_at	N/A	TGME49_221720-t26_1	hypothetical protein
1719	92	41.m01320_x_at	N/A	TGME49_221720-t26_1	hypothetical protein
1720	91	41.m01321_at	S8GTW7	TGME49_221830-t26_1	subtilisin SUB12
1721	91	41.m01321_x_at	S8GTW7	TGME49_221830-t26_1	subtilisin SUB12
1722	398	41.m01322_at	N/A	TGME49_221840-t26_1	hypothetical protein
1723	92	41.m01323_at	N/A	TGME49_221870-t26_1	hypothetical protein
1724	92	41.m01324_at	N/A	TGME49_221890-t26_1	WD domain, G-beta repeat-containing protein
1725	126	41.m01325_at	B6KQ87	TGME49_221910-t26_1	AN1 family Zinc finger domain-containing protein
1726	315	41.m01326_at	N/A	TGME49_221922-t26_1	NifU family domain-containing protein
1727	133	41.m01327_at	B9PYQ7	TGME49_221930-t26_1	hypothetical protein
1728	92	41.m01328_at	N/A	TGME49_221940-t26_1	adaptin n terminal region domain-containing protein
1729	92	41.m01329_at	N/A	TGME49_221980-t26_1	U1 zinc finger protein
1730	28	41.m01331_at	N/A	TGME49_222020-t26_1	phosphoglycerate kinase PGKII
1731	169	41.m01332_at	S8GTY7	TGME49_222040-t26_1	Ran-interacting Mog1 protein
1732	439	41.m01333_at	N/A	TGME49_222060-t26_1	hypothetical protein
1733	92	41.m01334_at	N/A	TGME49_222060-t26_1	hypothetical protein
1734	92	41.m01335_at	S8FB55	TGME49_222070-t26_1	elongation factor Tu GTP binding domain-containing protein
1735	84	41.m01336_at	B9PYS5	TGME49_222090-t26_1	hypothetical protein
1736	433	41.m01337_at	N/A	TGME49_222100-t26_1	hypothetical protein
1737	124	41.m01338_at	S8FB61	TGME49_222110-t26_1	PUB domain-containing protein
1738	95	41.m01339_at	S8GTZ6	TGME49_222130-t26_1	hypothetical protein
1739	91	41.m01340_at	N/A	TGME49_222140-t26_1	DEAD/DEAH box helicase domain-containing protein
1740	49	41.m01342_at	S8GTZ8	TGME49_222170-t26_1	dense-granule antigen DG32
1741	92	41.m01345_at	N/A	TGME49_222200-t26_1	LMBR1 family region protein, putative
1742	86	41.m01348_at	N/A	TGME49_222230-t26_1	hypothetical protein
1743	96	41.m01349_at	S8FB73	TGME49_222240-t26_1	hypothetical protein
1744	91	41.m01350_at	N/A	TGME49_222250-t26_1	hypothetical protein
1745	175	41.m01352_at	S8FB77	TGME49_222280-t26_1	hypothetical protein
1746	83	41.m01353_at	N/A	TGME49_222290-t26_1	LSM domain-containing protein
1747	82	41.m01354_at	S8GU09	TGME49_222300-t26_1	hypothetical protein
1748	91	41.m01356_at	N/A	TGME49_222330-t26_1	hypothetical protein
1749	92	41.m01357_at	N/A	TGME49_222340-t26_1	NOL1/NOP2/sun family protein
1750	192	41.m01358_at	N/A	TGME49_222350-t26_1	hypothetical protein
1751	51	41.m01359_at	N/A	TGME49_222360-t26_1	hypothetical protein
1752	394	41.m01360_at	N/A	TGME49_222370-t26_1	SAG-related sequence SRS13
1753	84	41.m01362_at	S8GU15	TGME49_222390-t26_1	hypothetical protein
1754	92	41.m01363_at	N/A	TGME49_222400-t26_1	hypothetical protein
1755	35	41.m01364_at	N/A	TGME49_222410-t26_1	hypothetical protein
1756	91	41.m01365_at	S8FB89	TGME49_222420-t26_1	hypothetical protein
1757	225	41.m01366_at	N/A	TGME49_222430-t26_1	HECT-domain (ubiquitin-transferase) domain-containing protein
1758	91	41.m01368_at	S8F863	TGME49_222700-t26_1	hypothetical protein
1759	91	41.m01370_at	N/A	TGME49_222800-t26_1	glycogen synthase, putative
1760	341	41.m01372_at	B9PYW6	TGME49_222850-t26_1	stress responsive a/b barrel domain-containing protein
1761	176	41.m01375_at	N/A	TGME49_222900-t26_1	phosphoserine phosphatase
1762	80	41.m01376_at	S8GJQ9	TGME49_222910-t26_1	phosphoglycerate mutase
1763	86	41.m01377_at	S7VTT8	TGME49_222920-t26_1	mbp-1 interacting protein-2a family protein
1764	269	41.m01378_at	N/A	TGME49_222940-t26_1	hypothetical protein
1765	50	41.m01379_at	N/A	TGME49_222952-t26_1	phosphohistidine phosphatase
1766	92	41.m01380_at	N/A	TGME49_222960-t26_1	SCY kinase-related protein (incomplete catalytic triad)
1767	176	41.m01381_at	S7UK47	TGME49_222970-t26_1	inositol(myo)-1(or 4)-monophosphatase 2, putative
1768	84	41.m01382_at	N/A	TGME49_222990-t26_1	ribosomal protein S18, putative
1769	314	41.m01383_at	S7UL29	TGME49_223000-t26_1	dynein light chain DLC
1770	315	41.m01384_at	N/A	TGME49_223020-t26_1	coproporphyrinogen III oxidase
1771	11	41.m01385_at	S8F883	TGME49_223030-t26_1	tetratricopeptide repeat-containing protein
1772	327	41.m01386_at	S8FBB2	TGME49_223040-t26_1	hypothetical protein
1773	337	41.m01387_at	B6KQG9	TGME49_223050-t26_1	ribosomal protein RPS20
1774	82	41.m01389_at	N/A	TGME49_223060-t26_1	MORN repeat-containing protein
1775	96	41.m01391_at	N/A	TGME49_223080-t26_1	hypothetical protein
1776	84	41.m01392_at	N/A	TGME49_223095-t26_1	hypothetical protein
1777	515	41.m01394_at	N/A	TGME49_223120-t26_1	cyclin-dependent kinase regulatory subunit protein
1778	85	41.m01397_at	N/A	TGME49_223150-t26_1	START domain-containing protein
1779	91	41.m02356_at	S8GTR6	TGME49_221240-t26_1	hypothetical protein
1780	44	41.m02357_at	S8GTU1	TGME49_221460-t26_1	phosphoglycerate mutase family protein
1781	188	41.m02358_at	N/A	TGME49_221470-t26_1	hypothetical protein
1782	494	41.m02360_at	N/A	TGME49_221310-t26_1	aminopeptidase N protein
1783	128	41.m02362_at	S8GTU4	TGME49_221500-t26_1	dual specificity phosphatase, catalytic domain-containing protein
1784	95	41.m02364_at	N/A	TGME49_222660-t26_1	leucine rich repeat-containing protein
1785	83	41.m02365_at	S8FBA0	TGME49_222930-t26_1	hypothetical protein
1786	92	41.m02937_at	N/A	TGME49_223020-t26_1	coproporphyrinogen III oxidase
1787	91	41.m02938_at	S8GJR8	TGME49_222980-t26_1	hypothetical protein
1788	91	41.m02939_at	N/A	TGME49_222960-t26_1	SCY kinase-related protein (incomplete catalytic triad)
1789	91	41.m02939_x_at	N/A	TGME49_222960-t26_1	SCY kinase-related protein (incomplete catalytic triad)
1790	485	41.m02940_at	N/A	TGME49_222935-t26_1	hypothetical protein
1791	91	41.m02941_at	N/A	TGME49_222660-t26_1	leucine rich repeat-containing protein
1792	91	41.m02941_x_at	N/A	TGME49_222660-t26_1	leucine rich repeat-containing protein
1793	58	41.m02943_at	N/A	TGME49_222180-t26_1	hypothetical protein
1794	91	41.m02944_at	S8F835	TGME49_222150-t26_1	hypothetical protein
1795	52	41.m02945_at	N/A	TGME49_222120-t26_1	hypothetical protein
1796	73	41.m02947_at	S8FB55	TGME49_222070-t26_1	elongation factor Tu GTP binding domain-containing protein
1797	84	41.m02948_at	N/A	TGME49_222010-t26_1	HAD hydrolase, family IIID protein
1798	95	41.m02949_at	N/A	TGME49_221990-t26_1	hypothetical protein
1799	96	41.m02951_at	N/A	TGME49_323110-t26_1	hypothetical protein
1800	194	41.m02951_x_at	N/A	TGME49_323110-t26_1	hypothetical protein
1801	94	41.m02952_at	B6KQ13	TGME49_220860-t26_1	DEAD/DEAH box helicase
1802	91	41.m02953_at	B9Q3R7	TGME49_220880-t26_1	hypothetical protein
1803	91	41.m02954_s_at	N/A	TGME49_323110-t26_1	hypothetical protein
1804	84	41.m02956_at	N/A	TGME49_221850-t26_1	prohibitin family protein, putative
1805	91	41.m02957_at	N/A	TGME49_221870-t26_1	hypothetical protein
1806	91	41.m02958_s_at	N/A	TGME49_221990-t26_1	hypothetical protein
1807	132	41.m02959_at	N/A	TGME49_222030-t26_1	hypothetical protein
1808	91	41.m02962_at	S8F851	TGME49_222310-t26_1	hypothetical protein
1809	53	41.m03142_at	S8FB45	TGME49_221970-t26_1	hypothetical protein
1810	91	41.m03143_x_at	B6KQ91	TGME49_221950-t26_1	splicesome-associated protein, putative
1811	48	41.m03144_at	S8GTT2	TGME49_221380-t26_1	alba 1
1812	295	42.m00002_at	S8F0I0	TGME49_224750-t26_1	SAG-related sequence SRS40F
1813	90	42.m00005_at	S8EXE8	TGME49_225490-t26_1	calcium-dependent protein kinase CDPK2
1814	194	42.m00006_at	S8G6H2	TGME49_228170-t26_1	inner membrane complex protein IMC2A
1815	31	42.m00007_at	N/A	TGME49_223970-t26_1	translation elongation and release factors (gtpases), putative
1816	78	42.m00008_at	N/A	TGME49_225050-t26_1	adenosylhomocysteinase, putative
1817	58	42.m00009_at	S8G5Z7	TGME49_226400-t26_1	lipoic acid synthase LIPA
1818	58	42.m00010_at	B9PMQ2	TGME49_226550-t26_1	TBC domain containing protein
1819	452	42.m00013_at	I7CPS1	TGME49_227280-t26_1	dense granule protein GRA3
1820	92	42.m00014_at	Q2Y2R0	TGME49_227290-t26_1	histone deacetylase HDAC3
1821	442	42.m00015_at	B6KEX2	TGME49_227620-t26_1	dense granule protein GRA2
1822	92	42.m00016_s_at	N/A	TGME49_212310-t26_1	vacuolar ATP synthetase
1823	92	42.m00016_x_at	N/A	TGME49_212310-t26_1	vacuolar ATP synthetase
1824	90	42.m00018_at	S5Y8U5	TGME49_223510-t26_1	hypothetical protein
1825	153	42.m00019_at	S8EX03	TGME49_223570-t26_1	hypothetical protein
1826	51	42.m00020_at	N/A	TGME49_223590-t26_1	proteasome subunit
1827	92	42.m00021_at	N/A	TGME49_223600-t26_1	hypothetical protein
1828	36	42.m00022_at	B6KDY1	TGME49_223680-t26_1	ubiquitin family protein
1829	53	42.m00024_at	B9PM03	TGME49_223910-t26_1	acyltransferase domain-containing protein
1830	33	42.m00025_at	B9PM06	TGME49_223930-t26_1	RNA recognition motif-containing protein
1831	410	42.m00026_at	N/A	TGME49_223920-t26_1	rhoptry neck protein RON3
1832	124	42.m00027_at	B9PM09	TGME49_223960-t26_1	ubiquitin interaction motif family protein
1833	467	42.m00032_at	S8EU57	TGME49_224460-t26_1	aminopeptidase n, putative
1834	92	42.m00033_at	N/A	TGME49_224290-t26_1	DHHC zinc finger domain-containing protein
1835	85	42.m00034_at	N/A	TGME49_224110-t26_1	adhesion regulating molecule region protein, putative
1836	53	42.m00037_at	B9PMB3	TGME49_225080-t26_1	ribosomal protein RPS18
1837	47	42.m00038_at	S8GEZ4	TGME49_225060-t26_1	nucleoredoxin family protein
1838	419	42.m00039_at	N/A	TGME49_225300-t26_1	hypothetical protein
1839	521	42.m00040_at	N/A	TGME49_225460-t26_1	hypothetical protein
1840	127	42.m00041_at	N/A	TGME49_225480-t26_1	hypothetical protein
1841	351	42.m00042_at	S8EXF3	TGME49_225540-t26_1	hypothetical protein
1842	453	42.m00044_at	S8G5U2	TGME49_225560-t26_1	hypothetical protein
1843	31	42.m00045_at	B9PMH5	TGME49_225710-t26_1	mitochondrial inner membrane translocase subunit TIM17, putative
1844	53	42.m00046_at	B9PMH7	TGME49_225730-t26_1	membrane protein, putative
1845	92	42.m00047_at	N/A	TGME49_225800-t26_1	iron-sulfur assembly ATPase
1846	199	42.m00048_at	S8F0U5	TGME49_225940-t26_1	hypothetical protein
1847	506	42.m00049_at	N/A	TGME49_225950-t26_1	hypothetical protein
1848	53	42.m00050_at	B9PMJ9	TGME49_225930-t26_1	triose-phosphate isomerase TPI-I
1849	196	42.m00051_at	B9PMI4	TGME49_225790-t26_1	PDI family protein
1850	53	42.m00052_at	S8EXG3	TGME49_225720-t26_1	hypothetical protein
1851	53	42.m00053_at	N/A	TGME49_225580-t26_1	proteasome (prosome, macropain) 26S subunit, non-ATPase, 9, putative
1852	90	42.m00054_at	N/A	TGME49_225510-t26_1	RAP domain-containing protein
1853	51	42.m00055_at	S8F0Q9	TGME49_225500-t26_1	hypothetical protein
1854	86	42.m00056_at	B9PMF9	TGME49_225470-t26_1	peptide methionine sulfoxide reductase
1855	124	42.m00057_at	S8GF40	TGME49_225450-t26_1	hypothetical protein
1856	53	42.m00058_at	B6KEE2	TGME49_225420-t26_1	histidine triad domain-containing protein
1857	124	42.m00059_at	S8EXE0	TGME49_225410-t26_1	histone H3 centromeric CENH3
1858	436	42.m00060_at	N/A	TGME49_225330-t26_1	hypothetical protein
1859	189	42.m00061_at	S8GF26	TGME49_225320-t26_1	hypothetical protein
1860	35	42.m00062_at	S8EXD0	TGME49_225310-t26_1	ARF1-directed GTPase-activating protein, putative
1861	21	42.m00063_at	S7UX13	TGME49_225250-t26_1	LSU ribosomal protein L14P, putative
1862	51	42.m00064_at	B9PMD5	TGME49_225240-t26_1	50S ribosomal protein L13, putative
1863	316	42.m00065_at	B6KEJ0	TGME49_226000-t26_1	ATP synthase, putative
1864	339	42.m00066_at	B9PMK8	TGME49_226020-t26_1	transporter, major facilitator family protein
1865	96	42.m00068_at	N/A	TGME49_226072-t26_1	Ser/Thr phosphatase family protein
1866	313	42.m00069_at	S8EUM4	TGME49_226410-t26_1	EF-1 guanine nucleotide exchange domain-containing protein
1867	35	42.m00070_at	B9PMQ4	TGME49_226570-t26_1	hypothetical protein
1868	339	42.m00071_at	S8G616	TGME49_226580-t26_1	hypothetical protein
1869	125	42.m00072_at	B9PMQ7	TGME49_226600-t26_1	syntaxin 5, putative
1870	96	42.m00073_at	N/A	TGME49_226560-t26_1	zinc finger (CCCH type) motif-containing protein
1871	54	42.m00074_at	S8F0Y3	TGME49_226520-t26_1	hypothetical protein
1872	90	42.m00075_at	N/A	TGME49_226480-t26_1	DNA topoisomerase family protein
1873	414	42.m00076_at	S8EXM3	TGME49_226470-t26_1	hypothetical protein
1874	115	42.m00077_at	S8EXL9	TGME49_226420-t26_1	peptidase family M3 protein
1875	223	42.m00078_at	S8EXJ9	TGME49_226230-t26_1	hypothetical protein
1876	176	42.m00079_at	B9PMK9	TGME49_226030-t26_1	AGC kinase
1877	165	42.m00081_at	S8EUT2	TGME49_227020-t26_1	histone deacetylase SIR2
1878	515	42.m00083_at	N/A	TGME49_227070-t26_1	hypothetical protein
1879	341	42.m00084_at	B9PMX8	TGME49_227360-t26_1	ribosomal protein RPL3
1880	109	42.m00085_at	N/A	TGME49_227430-t26_1	transmembrane amino acid transporter protein
1881	31	42.m00086_at	N/A	TGME49_227350-t26_1	hypothetical protein
1882	47	42.m00087_at	N/A	TGME49_227350-t26_1	hypothetical protein
1883	35	42.m00088_at	S8F139	TGME49_227150-t26_1	glutaredoxin, putative
1884	33	42.m00089_at	S8G668	TGME49_227060-t26_1	hypothetical protein
1885	91	42.m00091_at	S7W5S9	TGME49_227030-t26_1	hypothetical protein
1886	192	42.m00093_at	N/A	TGME49_227000-t26_1	hypothetical protein
1887	496	42.m00094_at	B9PMZ0	TGME49_227570-t26_1	transmembrane amino acid transporter protein
1888	237	42.m00095_at	S8EXV4	TGME49_227580-t26_1	transmembrane amino acid transporter protein
1889	58	42.m00096_at	N/A	TGME49_227790-t26_1	glycosyltransferase, group 1 family protein
1890	86	42.m00098_at	S8G6I9	TGME49_228210-t26_1	26S proteasome regulatory subunit
1891	86	42.m00099_at	B6KF29	TGME49_228300-t26_1	CCDC25 protein
1892	124	42.m00101_at	N/A	TGME49_228010-t26_1	hypothetical protein
1893	83	42.m00102_at	B9PN20	TGME49_228000-t26_1	splicing factor 3A subunit 2, putative
1894	316	42.m00103_at	S8F1A0	TGME49_227970-t26_1	histone family DNA-binding protein
1895	50	42.m00104_at	S8G6A2	TGME49_227560-t26_1	IWS1 transcription factor, putative
1896	127	42.m00105_at	S8EVA1	TGME49_228400-t26_1	WD domain, G-beta repeat-containing protein
1897	58	42.m00106_at	S8F1L1	TGME49_228490-t26_1	hypothetical protein
1898	515	42.m00107_at	S8G6M2	TGME49_228620-t26_1	hypothetical protein
1899	92	42.m00109_at	N/A	TGME49_228660-t26_1	Sec7 domain-containing protein
1900	48	42.m00110_at	N/A	TGME49_228770-t26_1	hypothetical protein
1901	316	42.m00111_at	B9PN66	TGME49_228470-t26_1	ribosomal protein RPL15
1902	50	42.m00112_at	N/A	TGME49_228390-t26_1	hypothetical protein
1903	124	42.m00113_at	N/A	TGME49_224480-t26_1	cell-cycle-associated protein kinase CLK, putative
1904	286	42.m00115_at	S8G5N6	TGME49_224860-t26_1	exosome component 2, putative
1905	341	42.m00116_at	B9PM93	TGME49_224900-t26_1	adenylate kinase, putative
1906	32	42.m00117_at	B9PMM2	TGME49_226250-t26_1	DEAD (Asp-Glu-Ala-Asp) box polypeptide DDX3X
1907	513	42.m00118_at	B6KEL0	TGME49_226300-t26_1	2,4-dienoyl CoA reductase 2, peroxisomal family protein
1908	124	42.m00119_at	N/A	TGME49_226340-t26_1	hypothetical protein
1909	201	42.m00120_at	S7UX00	TGME49_226740-t26_1	zinc finger, C3HC4 type (RING finger) domain-containing protein
1910	31	42.m00121_at	N/A	TGME49_226870-t26_1	tubulin gamma chain
1911	125	42.m00122_at	S8EXR5	TGME49_226910-t26_1	Amylo-alpha-1,6-glucosidase
1912	35	42.m00123_at	B9Q857	TGME49_226960-t26_1	phosphofructokinase PFKII
1913	124	42.m00124_at	N/A	TGME49_227090-t26_1	aspartokinase
1914	53	42.m00125_at	B9PMU7	TGME49_226970-t26_1	ribosomal protein RPS11
1915	86	42.m00127_at	B9PMN6	TGME49_226370-t26_1	dgat2l1-prov protein
1916	86	42.m00128_at	N/A	TGME49_226440-t26_1	SWI2/SNF2-containing protein RAD16
1917	83	42.m03274_at	N/A	TGME49_223262-t26_1	WD domain, G-beta repeat-containing protein
1918	56	42.m03275_at	N/A	TGME49_223390-t26_1	activating signal cointegrator 1 complex subunit 3 family 1 ASCC3L1, putative
1919	92	42.m03276_at	N/A	TGME49_223410-t26_1	eukaryotic initiation factor-4E, putative
1920	197	42.m03277_at	S8GEL7	TGME49_223430-t26_1	hypothetical protein
1921	124	42.m03278_at	N/A	TGME49_223440-t26_1	DEAD/DEAH box helicase domain-containing protein
1922	91	42.m03279_at	N/A	TGME49_223450-t26_1	ubiquitin carboxyl-terminal hydrolase
1923	92	42.m03280_at	N/A	TGME49_223470-t26_1	hypothetical protein
1924	138	42.m03281_at	N/A	TGME49_223480-t26_1	sushi domain (scr repeat) domain-containing protein
1925	92	42.m03282_at	N/A	TGME49_223485-t26_1	hypothetical protein
1926	58	42.m03283_at	S8G5F3	TGME49_223490-t26_1	hypothetical protein
1927	133	42.m03284_at	S8EU00	TGME49_223500-t26_1	hypothetical protein
1928	487	42.m03286_at	N/A	TGME49_223520-t26_1	EF hand domain-containing protein
1929	84	42.m03287_at	S7UVZ4	TGME49_223530-t26_1	hypothetical protein
1930	83	42.m03288_at	N/A	TGME49_223540-t26_1	importin-beta N-terminal domain-containing protein
1931	11	42.m03289_at	S8EU02	TGME49_223550-t26_1	hypothetical protein
1932	124	42.m03293_at	S8EX07	TGME49_223610-t26_1	hypothetical protein
1933	88	42.m03294_at	B9PLX3	TGME49_223620-t26_1	golgi SNARE, putative
1934	86	42.m03295_at	S8F092	TGME49_223630-t26_1	hypothetical protein
1935	86	42.m03295_x_at	S8F092	TGME49_223630-t26_1	hypothetical protein
1936	101	42.m03296_at	S8G5G2	TGME49_223640-t26_1	hypothetical protein
1937	56	42.m03297_at	N/A	TGME49_223668-t26_1	LYAR-type C2HC zinc finger protein
1938	92	42.m03299_at	S8EX14	TGME49_223690-t26_1	hypothetical protein
1939	521	42.m03301_at	N/A	TGME49_223700-t26_1	F5/8 type C domain-containing protein
1940	18	42.m03303_at	B6KDY4	TGME49_223710-t26_1	tetratricopeptide repeat-containing protein
1941	91	42.m03304_at	N/A	TGME49_223725-t26_1	hypothetical protein
1942	91	42.m03305_at	N/A	TGME49_223725-t26_1	hypothetical protein
1943	207	42.m03306_at	N/A	TGME49_223750-t26_1	hypothetical protein
1944	92	42.m03307_at	N/A	TGME49_223760-t26_1	hypothetical protein
1945	92	42.m03308_at	N/A	TGME49_223780-t26_1	hypothetical protein
1946	417	42.m03309_at	S8G5H2	TGME49_223790-t26_1	hypothetical protein
1947	91	42.m03310_at	N/A	TGME49_223810-t26_1	hypothetical protein
1948	174	42.m03311_at	S8GEP4	TGME49_223840-t26_1	ATP-citrate lyase, putative
1949	152	42.m03312_at	N/A	TGME49_223855-t26_1	RNA recognition motif-containing protein
1950	53	42.m03313_at	N/A	TGME49_223855-t26_1	RNA recognition motif-containing protein
1951	84	42.m03314_at	N/A	TGME49_223870-t26_1	hypothetical protein
1952	91	42.m03315_at	N/A	TGME49_223880-t26_1	zinc finger, C3HC4 type (RING finger) domain-containing protein
1953	96	42.m03316_at	N/A	TGME49_223880-t26_1	zinc finger, C3HC4 type (RING finger) domain-containing protein
1954	118	42.m03317_at	N/A	TGME49_223900-t26_1	hypothetical protein
1955	92	42.m03322_at	S8G5I1	TGME49_223950-t26_1	hypothetical protein
1956	86	42.m03325_at	N/A	TGME49_223985-t26_1	serine/threonine specific protein phosphatase
1957	91	42.m03326_at	S8GEQ4	TGME49_224000-t26_1	hypothetical protein
1958	122	42.m03327_at	N/A	TGME49_224010-t26_1	hypothetical protein
1959	287	42.m03328_at	N/A	TGME49_224030-t26_1	hypothetical protein
1960	92	42.m03329_at	S8F0C6	TGME49_224040-t26_1	flagellar associated protein
1961	51	42.m03330_at	S8GEQ8	TGME49_224050-t26_1	AP2 domain transcription factor AP2X-4
1962	116	42.m03331_at	B9PM19	TGME49_224060-t26_1	thioredoxin, putative
1963	35	42.m03332_at	N/A	TGME49_224070-t26_1	hypothetical protein
1964	116	42.m03333_at	N/A	TGME49_224080-t26_1	Kazal-type serine protease inhibitor domain-containing protein
1965	408	42.m03335_at	B9PM23	TGME49_224130-t26_1	hypothetical protein
1966	83	42.m03336_at	S8F0D4	TGME49_224150-t26_1	hypothetical protein
1967	127	42.m03337_at	N/A	TGME49_224160-t26_1	hypothetical protein
1968	380	42.m03338_at	N/A	TGME49_224170-t26_1	SAG-related sequence SRS60A
1969	197	42.m03339_at	N/A	TGME49_224180-t26_1	hypothetical protein
1970	34	42.m03340_at	N/A	TGME49_224190-t26_1	cation-transporting atpase family protein
1971	83	42.m03341_at	N/A	TGME49_224210-t26_1	hypothetical protein
1972	127	42.m03342_at	S7UWK0	TGME49_224220-t26_1	serine/threonine-protein phosphatase PP2A catalytic subunit
1973	50	42.m03343_at	S8GES2	TGME49_224240-t26_1	protein phosphatase 2C domain-containing protein
1974	51	42.m03344_at	N/A	TGME49_224260-t26_1	PHD-finger domain-containing protein
1975	127	42.m03346_at	N/A	TGME49_224270-t26_1	hypothetical protein
1976	85	42.m03347_at	N/A	TGME49_224280-t26_1	CPSF A subunit region protein
1977	31	42.m03349_at	S8F0F1	TGME49_224330-t26_1	proteasome activator pa28 beta subunit protein
1978	299	42.m03350_at	S8G5K8	TGME49_224350-t26_1	aminopeptidase N, putative
1979	436	42.m03352_at	N/A	TGME49_224470-t26_1	hypothetical protein
1980	92	42.m03355_at	N/A	TGME49_224510-t26_1	hypothetical protein
1981	418	42.m03356_at	B9PM56	TGME49_224520-t26_1	alveolin domain containing intermediate filament IMC8
1982	190	42.m03357_at	S8EX64	TGME49_224530-t26_1	alveolin domain containing intermediate filament IMC5
1983	91	42.m03358_at	N/A	TGME49_224540-t26_1	hypothetical protein
1984	197	42.m03359_at	N/A	TGME49_224540-t26_1	hypothetical protein
1985	49	42.m03360_at	S8G5L4	TGME49_224570-t26_1	hypothetical protein
1986	92	42.m03362_at	N/A	TGME49_224580-t26_1	RNA recognition motif-containing protein
1987	92	42.m03362_x_at	N/A	TGME49_224580-t26_1	RNA recognition motif-containing protein
1988	75	42.m03364_at	B6KE61	TGME49_224600-t26_1	GTP binding protein
1989	136	42.m03365_at	S8G5L8	TGME49_224610-t26_1	GYF domain-containing protein
1990	91	42.m03366_at	N/A	TGME49_224630-t26_1	zinc finger (CCCH type) motif-containing protein
1991	86	42.m03367_at	N/A	TGME49_224650-t26_1	mRNA capping enzyme, beta chain protein
1992	33	42.m03368_at	S8GEU8	TGME49_224660-t26_1	transcription factor s-ii (tfiis), central domain-containing protein
1993	523	42.m03369_at	N/A	TGME49_224680-t26_1	hypothetical protein
1994	96	42.m03370_at	N/A	TGME49_224700-t26_1	hypothetical protein
1995	198	42.m03371_at	N/A	TGME49_224710-t26_1	hypothetical protein
1996	83	42.m03372_at	N/A	TGME49_224720-t26_1	SPOC domain-containing protein
1997	86	42.m03373_at	N/A	TGME49_224740-t26_1	hypothetical protein
1998	56	42.m03379_at	B9PM81	TGME49_224800-t26_1	hypothetical protein
1999	119	42.m03380_at	N/A	TGME49_224810-t26_1	hypothetical protein
[truncated: 5,799 more rows]
